# Supplementary material for: Using iRNA-seq analysis to predict gene expression regulatory level and activity in Zea mays tissues
Source: G3 (Bethesda). 2022 Apr 11;12(6):jkac086. doi: 10.1093/g3journal/jkac086 (PMC9157096; doi:10.1093/g3journal/jkac086)
Supplement: jkac086_File_S1 [file jkac086_file_s1.xlsx]

## Sheet: Trans. D.E. Husk Genes (2573)
Transcriptionally Differentially Expressed Husk Genes (2573)	RefSeq ID	Log2_FC	Padj		*Note: Genes in red were post-transcriptionally differentially expressed in IST
Zm00001d000046	Zm00001d000046_T001	1.12258	1.80697e-14
Zm00001d000061	Zm00001d000061_T001	3.84348	3.75844e-12
Zm00001d000112	Zm00001d000112_T001	1.3987	0.0435722
Zm00001d000117	Zm00001d000117_T001	1.69074	3.07085e-05
Zm00001d000143	Zm00001d000143_T001	1.13077	2.34169e-06
Zm00001d000147	Zm00001d000147_T003	2.26397	3.33565e-08
Zm00001d000183	Zm00001d000183_T001	1.8481	3.90934e-06
Zm00001d000184	Zm00001d000184_T001	1.66674	2.53704e-06
Zm00001d000193	Zm00001d000193_T001	3.78734	0.000116421
Zm00001d000204	Zm00001d000204_T001	1.41057	1.55102e-09
Zm00001d000223	Zm00001d000223_T002	1.2756	0.00435888
Zm00001d000224	Zm00001d000224_T004	1.37099	1.14023e-08
Zm00001d000236	Zm00001d000236_T001	2.03603	4.52276e-10
Zm00001d000293	Zm00001d000293_T002	1.96935	1.60114e-05
Zm00001d000299	Zm00001d000299_T001	2.58301	4.03985e-17
Zm00001d000346	Zm00001d000346_T010	1.9543	2.96566e-08
Zm00001d000380	Zm00001d000380_T001	1.1892	0.00951576
Zm00001d000396	Zm00001d000396_T001	1.31658	7.3194e-08
Zm00001d000400	Zm00001d000400_T001	1.50587	9.52068e-06
Zm00001d000402	Zm00001d000402_T001	1.92211	5.25059e-10
Zm00001d000424	Zm00001d000424_T001	2.07057	5.76986e-13
Zm00001d000428	Zm00001d000428_T001	1.27957	6.32232e-05
Zm00001d000452	Zm00001d000452_T015	1.5514	0.000931426
Zm00001d001804	Zm00001d001804_T003	1.15251	8.37233e-08
Zm00001d001811	Zm00001d001811_T002	1.83985	1.67287e-13
Zm00001d001813	Zm00001d001813_T001	1.24655	0.000337749
Zm00001d001825	Zm00001d001825_T001	1.57501	6.75377e-12
Zm00001d001834	Zm00001d001834_T020	1.06252	2.421e-09
Zm00001d001858	Zm00001d001858_T001	1.52427	8.45205e-11
Zm00001d001866	Zm00001d001866_T001	2.86381	3.9619e-11
Zm00001d001868	Zm00001d001868_T001	1.12019	3.6085e-05
Zm00001d001887	Zm00001d001887_T001	2.14992	0.0261337
Zm00001d001896	Zm00001d001896_T003	1.38684	4.64044e-06
Zm00001d001902	Zm00001d001902_T001	2.34823	0.00237623
Zm00001d001906	Zm00001d001906_T004	3.63585	0.0166255
Zm00001d001910	Zm00001d001910_T002	1.20861	2.65397e-09
Zm00001d001928	Zm00001d001928_T004	1.29612	6.1665e-09
Zm00001d001941	Zm00001d001941_T001	1.7212	2.98751e-09
Zm00001d001984	Zm00001d001984_T001	2.24308	5.28517e-06
Zm00001d002000	Zm00001d002000_T003	1.5157	2.70231e-30
Zm00001d002005	Zm00001d002005_T001	2.71216	1.58444e-21
Zm00001d002006	Zm00001d002006_T002	1.17833	4.37723e-27
Zm00001d002019	Zm00001d002019_T001	2.98937	0.000382474
Zm00001d002032	Zm00001d002032_T003	1.07217	0.00024319
Zm00001d002033	Zm00001d002033_T001	1.81947	0.0208161
Zm00001d002039	Zm00001d002039_T001	3.65618	8.29606e-05
Zm00001d002046	Zm00001d002046_T004	1.80225	2.11481e-14
Zm00001d002064	Zm00001d002064_T001	1.62323	3.66642e-26
Zm00001d002065	Zm00001d002065_T005	1.44701	0.0091076
Zm00001d002091	Zm00001d002091_T001	1.55633	2.37774e-06
Zm00001d002139	Zm00001d002139_T001	1.60795	0.0490319
Zm00001d002148	Zm00001d002148_T001	1.11038	5.02907e-07
Zm00001d002153	Zm00001d002153_T001	1.21376	0.0288584
Zm00001d002174	Zm00001d002174_T001	1.29843	6.52577e-12
Zm00001d002252	Zm00001d002252_T001	1.40843	1.62652e-07
Zm00001d002260	Zm00001d002260_T002	3.04854	3.89896e-11
Zm00001d002266	Zm00001d002266_T004	1.13634	0.00465707
Zm00001d002278	Zm00001d002278_T001	1.02804	0.0187173
Zm00001d002285	Zm00001d002285_T001	2.65702	1.3036e-07
Zm00001d002288	Zm00001d002288_T002	2.59667	5.3549e-07
Zm00001d002292	Zm00001d002292_T003	1.86137	1.84863e-15
Zm00001d002302	Zm00001d002302_T002	1.22285	1.80888e-07
Zm00001d002315	Zm00001d002315_T003	1.0407	9.97063e-07
Zm00001d002316	Zm00001d002316_T003	2.98076	1.65988e-20
Zm00001d002326	Zm00001d002326_T004	1.06018	1.42154e-17
Zm00001d002333	Zm00001d002333_T002	2.80785	3.46515e-10
Zm00001d002369	Zm00001d002369_T001	1.51375	0.00045523
Zm00001d002402	Zm00001d002402_T001	1.43085	0.00173858
Zm00001d002407	Zm00001d002407_T001	1.64256	1.07868e-08
Zm00001d002415	Zm00001d002415_T001	2.56625	1.68337e-124
Zm00001d002416	Zm00001d002416_T001	1.71403	0.000485107
Zm00001d002428	Zm00001d002428_T002	2.01983	8.45334e-16
Zm00001d002430	Zm00001d002430_T001	1.88759	0.00667271
Zm00001d002431	Zm00001d002431_T001	1.64194	4.40588e-05
Zm00001d002437	Zm00001d002437_T001	4.00075	3.49258e-15
Zm00001d002439	Zm00001d002439_T001	2.30092	0.0061077
Zm00001d002441	Zm00001d002441_T002	2.1204	6.53524e-09
Zm00001d002446	Zm00001d002446_T001	1.4887	0.000204009
Zm00001d002447	Zm00001d002447_T002	3.21635	0.0172552
Zm00001d002473	Zm00001d002473_T001	2.64746	7.31826e-05
Zm00001d002478	Zm00001d002478_T001	1.03541	0.000160814
Zm00001d002514	Zm00001d002514_T001	3.96293	1.61969e-13
Zm00001d002540	Zm00001d002540_T002	2.00361	2.70209e-06
Zm00001d002579	Zm00001d002579_T001	1.66313	0.000403825
Zm00001d002590	Zm00001d002590_T001	2.46471	1.2846e-08
Zm00001d002592	Zm00001d002592_T002	2.28948	3.82753e-07
Zm00001d002602	Zm00001d002602_T002	1.3673	5.27775e-08
Zm00001d002613	Zm00001d002613_T002	3.60407	7.83454e-12
Zm00001d002625	Zm00001d002625_T002	1.28151	3.02774e-07
Zm00001d002626	Zm00001d002626_T001	3.50244	7.4021e-07
Zm00001d002629	Zm00001d002629_T001	4.50476	0.00141955
Zm00001d002663	Zm00001d002663_T002	1.22818	0.000268212
Zm00001d002674	Zm00001d002674_T001	1.5163	1.43373e-11
Zm00001d002680	Zm00001d002680_T002	2.28895	5.15303e-07
Zm00001d002694	Zm00001d002694_T005	1.64949	8.20031e-06
Zm00001d002711	Zm00001d002711_T002	1.74127	7.60439e-15
Zm00001d002725	Zm00001d002725_T002	1.10705	0.00121721
Zm00001d002751	Zm00001d002751_T002	1.23352	3.19314e-09
Zm00001d002754	Zm00001d002754_T001	1.36581	8.9637e-05
Zm00001d002772	Zm00001d002772_T001	1.34393	1.96818e-07
Zm00001d002776	Zm00001d002776_T001	1.9894	0.0090387
Zm00001d002788	Zm00001d002788_T001	1.34755	6.29298e-07
Zm00001d002797	Zm00001d002797_T003	1.11837	0.000652837
Zm00001d002817	Zm00001d002817_T001	2.15594	5.23019e-06
Zm00001d002824	Zm00001d002824_T002	1.65446	5.13275e-07
Zm00001d002837	Zm00001d002837_T001	2.37489	3.02107e-19
Zm00001d002843	Zm00001d002843_T001	2.83962	0.0498181
Zm00001d002847	Zm00001d002847_T001	3.135	2.1818e-10
Zm00001d002848	Zm00001d002848_T001	1.13997	5.41449e-05
Zm00001d002864	Zm00001d002864_T001	1.64142	0.0023711
Zm00001d002865	Zm00001d002865_T005	1.16274	0.0027162
Zm00001d002929	Zm00001d002929_T001	3.93339	4.11162e-17
Zm00001d002934	Zm00001d002934_T001	2.35493	0.000162754
Zm00001d002999	Zm00001d002999_T001	2.55361	0.000399999
Zm00001d003002	Zm00001d003002_T001	1.39991	3.32886e-07
Zm00001d003012	Zm00001d003012_T001	1.23575	1.92606e-26
Zm00001d003017	Zm00001d003017_T003	2.34841	3.92373e-32
Zm00001d003019	Zm00001d003019_T001	3.5168	1.08396e-15
Zm00001d003021	Zm00001d003021_T003	3.34649	0.0109617
Zm00001d003023	Zm00001d003023_T003	3.65456	0.00338441
Zm00001d003052	Zm00001d003052_T001	2.35741	0.0197467
Zm00001d003064	Zm00001d003064_T001	3.33868	1.92575e-14
Zm00001d003081	Zm00001d003081_T002	1.02841	0.0336256
Zm00001d003108	Zm00001d003108_T001	1.88837	1.18546e-23
Zm00001d003110	Zm00001d003110_T003	1.75054	5.80034e-08
Zm00001d003160	Zm00001d003160_T001	2.49067	0.000873677
Zm00001d003167	Zm00001d003167_T001	1.05283	0.00425309
Zm00001d003185	Zm00001d003185_T001	3.02332	2.03042e-05
Zm00001d003186	Zm00001d003186_T001	4.02439	0.00334688
Zm00001d003193	Zm00001d003193_T002	1.09898	8.28751e-05
Zm00001d003199	Zm00001d003199_T001	1.04191	0.0496373
Zm00001d003200	Zm00001d003200_T004	1.28434	0.0015337
Zm00001d003212	Zm00001d003212_T001	2.75516	3.98864e-14
Zm00001d003229	Zm00001d003229_T002	3.5403	0.00554541
Zm00001d003252	Zm00001d003252_T004	1.40037	1.00319e-39
Zm00001d003271	Zm00001d003271_T001	2.44473	3.45355e-16
Zm00001d003275	Zm00001d003275_T001	2.20873	0.0108682
Zm00001d003277	Zm00001d003277_T002	2.4263	1.32815e-08
Zm00001d003331	Zm00001d003331_T001	2.36136	4.58559e-10
Zm00001d003334	Zm00001d003334_T001	1.87704	0.0337051
Zm00001d003356	Zm00001d003356_T002	2.60044	0.0364763
Zm00001d003358	Zm00001d003358_T001	3.37254	0.0354337
Zm00001d003399	Zm00001d003399_T001	1.75515	9.13667e-07
Zm00001d003409	Zm00001d003409_T001	4.64688	7.0512e-05
Zm00001d003432	Zm00001d003432_T002	1.61987	0.000159095
Zm00001d003434	Zm00001d003434_T001	2.11786	0.0314318
Zm00001d003495	Zm00001d003495_T001	1.28284	0.00232571
Zm00001d003501	Zm00001d003501_T001	3.31862	1.95418e-05
Zm00001d003504	Zm00001d003504_T002	1.61398	0.000663592
Zm00001d003505	Zm00001d003505_T001	3.71928	4.65141e-09
Zm00001d003508	Zm00001d003508_T001	2.39856	7.76517e-05
Zm00001d003509	Zm00001d003509_T003	1.03335	7.99593e-06
Zm00001d003555	Zm00001d003555_T001	3.3562	2.03362e-18
Zm00001d003584	Zm00001d003584_T002	1.60562	2.02614e-06
Zm00001d003615	Zm00001d003615_T002	1.15166	0.000811906
Zm00001d003630	Zm00001d003630_T001	2.14198	2.00373e-12
Zm00001d003632	Zm00001d003632_T002	1.66	5.84374e-15
Zm00001d003635	Zm00001d003635_T001	3.40302	6.62014e-35
Zm00001d003640	Zm00001d003640_T002	1.43894	1.92462e-05
Zm00001d003660	Zm00001d003660_T001	2.78988	0.000112552
Zm00001d003669	Zm00001d003669_T001	1.87023	0.011464
Zm00001d003674	Zm00001d003674_T001	3.21177	0.0063981
Zm00001d003742	Zm00001d003742_T001	1.36422	0.00466782
Zm00001d003750	Zm00001d003750_T001	1.22383	0.0472661
Zm00001d003774	Zm00001d003774_T001	1.32082	0.000843913
Zm00001d003781	Zm00001d003781_T002	1.41008	0.0357006
Zm00001d003784	Zm00001d003784_T001	2.42307	0.0037524
Zm00001d003809	Zm00001d003809_T001	1.51429	0.000479749
Zm00001d003833	Zm00001d003833_T001	2.54456	4.42406e-21
Zm00001d003841	Zm00001d003841_T001	1.01357	0.00599495
Zm00001d003852	Zm00001d003852_T001	1.36438	1.34757e-05
Zm00001d003861	Zm00001d003861_T002	3.00812	7.71405e-24
Zm00001d003866	Zm00001d003866_T001	2.65797	1.01529e-18
Zm00001d003903	Zm00001d003903_T001	1.66939	0.0221389
Zm00001d003996	Zm00001d003996_T001	1.72826	0.000124911
Zm00001d004019	Zm00001d004019_T001	1.91215	3.57062e-20
Zm00001d004022	Zm00001d004022_T002	1.87523	6.01073e-09
Zm00001d004048	Zm00001d004048_T001	1.48668	0.000259755
Zm00001d004072	Zm00001d004072_T001	2.00535	0.0454042
Zm00001d004126	Zm00001d004126_T001	3.9284	1.29306e-06
Zm00001d004138	Zm00001d004138_T001	2.54032	9.81969e-29
Zm00001d004171	Zm00001d004171_T002	5.58741	1.54224e-10
Zm00001d004270	Zm00001d004270_T001	1.20981	2.84622e-05
Zm00001d004330	Zm00001d004330_T001	5.07551	4.98928e-16
Zm00001d004335	Zm00001d004335_T001	2.96579	2.1287e-07
Zm00001d004372	Zm00001d004372_T002	1.52977	0.0100539
Zm00001d004387	Zm00001d004387_T002	3.70022	7.72732e-13
Zm00001d004389	Zm00001d004389_T001	4.3875	1.73801e-08
Zm00001d004413	Zm00001d004413_T002	1.07852	0.00016096
Zm00001d004415	Zm00001d004415_T001	1.10361	4.95247e-30
Zm00001d004443	Zm00001d004443_T001	3.75652	0.0103479
Zm00001d004448	Zm00001d004448_T001	1.74642	1.25614e-13
Zm00001d004525	Zm00001d004525_T002	3.55563	0.00545667
Zm00001d004538	Zm00001d004538_T001	3.25442	0.0408013
Zm00001d004545	Zm00001d004545_T001	1.12127	0.00310682
Zm00001d004553	Zm00001d004553_T001	1.62917	2.89697e-08
Zm00001d004621	Zm00001d004621_T001	2.82559	0.000116717
Zm00001d004626	Zm00001d004626_T001	1.34175	9.4839e-05
Zm00001d004689	Zm00001d004689_T001	1.42094	1.20844e-06
Zm00001d004698	Zm00001d004698_T001	1.87538	0.000379064
Zm00001d004706	Zm00001d004706_T002	3.50307	5.26056e-15
Zm00001d004731	Zm00001d004731_T001	2.1673	2.01425e-09
Zm00001d004857	Zm00001d004857_T001	1.50445	1.24492e-06
Zm00001d004865	Zm00001d004865_T001	2.43782	2.04844e-06
Zm00001d004866	Zm00001d004866_T001	3.22485	9.71104e-25
Zm00001d004868	Zm00001d004868_T004	2.06427	1.73801e-05
Zm00001d004876	Zm00001d004876_T001	1.37391	2.00565e-05
Zm00001d004903	Zm00001d004903_T001	2.83321	0.00118668
Zm00001d004916	Zm00001d004916_T001	1.53593	0.000170368
Zm00001d004931	Zm00001d004931_T001	1.8936	6.74656e-14
Zm00001d004951	Zm00001d004951_T001	2.96411	0.0348712
Zm00001d004966	Zm00001d004966_T001	3.14192	4.32579e-06
Zm00001d005018	Zm00001d005018_T001	1.68253	1.24976e-21
Zm00001d005037	Zm00001d005037_T001	3.17437	0.0191917
Zm00001d005040	Zm00001d005040_T001	4.84983	1.12125e-05
Zm00001d005087	Zm00001d005087_T001	4.66201	1.61338e-20
Zm00001d005092	Zm00001d005092_T001	1.43596	1.41714e-08
Zm00001d005118	Zm00001d005118_T002	1.03558	4.55783e-12
Zm00001d005137	Zm00001d005137_T009	1.4726	5.84026e-18
Zm00001d005147	Zm00001d005147_T001	2.86896	0.0044801
Zm00001d005158	Zm00001d005158_T001	3.23481	0.0164361
Zm00001d005169	Zm00001d005169_T001	1.39298	0.00426601
Zm00001d005193	Zm00001d005193_T001	1.51113	1.34682e-05
Zm00001d005195	Zm00001d005195_T001	1.41926	0.00725284
Zm00001d005306	Zm00001d005306_T001	2.56583	6.45389e-08
Zm00001d005307	Zm00001d005307_T001	2.35188	0.000280739
Zm00001d005317	Zm00001d005317_T001	1.97034	1.54757e-11
Zm00001d005324	Zm00001d005324_T002	2.56295	2.58261e-12
Zm00001d005328	Zm00001d005328_T002	1.21096	0.00341744
Zm00001d005391	Zm00001d005391_T001	1.34357	0.00118337
Zm00001d005394	Zm00001d005394_T001	1.46033	1.36379e-20
Zm00001d005425	Zm00001d005425_T001	3.53816	5.17779e-05
Zm00001d005426	Zm00001d005426_T001	3.14091	0.0210149
Zm00001d005429	Zm00001d005429_T002	1.30127	0.000492836
Zm00001d005434	Zm00001d005434_T001	3.86172	1.18036e-05
Zm00001d005451	Zm00001d005451_T001	1.47942	2.37223e-14
Zm00001d005456	Zm00001d005456_T001	4.2982	0.000111217
Zm00001d005473	Zm00001d005473_T001	1.13015	0.00793939
Zm00001d005478	Zm00001d005478_T001	1.13867	1.52491e-08
Zm00001d005479	Zm00001d005479_T001	1.08274	0.00576279
Zm00001d005480	Zm00001d005480_T001	1.21201	0.0291196
Zm00001d005498	Zm00001d005498_T002	1.57825	1.08596e-09
Zm00001d005532	Zm00001d005532_T002	3.69816	1.25636e-05
Zm00001d005547	Zm00001d005547_T002	1.27406	4.48721e-06
Zm00001d005578	Zm00001d005578_T001	1.3119	0.0336796
Zm00001d005594	Zm00001d005594_T001	1.7857	0.00442139
Zm00001d005607	Zm00001d005607_T001	3.28258	3.42472e-19
Zm00001d005627	Zm00001d005627_T002	1.06745	4.96468e-10
Zm00001d005684	Zm00001d005684_T001	1.85137	3.18537e-08
Zm00001d005714	Zm00001d005714_T001	4.74753	2.59669e-09
Zm00001d005716	Zm00001d005716_T001	1.10518	0.00425542
Zm00001d005727	Zm00001d005727_T001	1.21532	0.0180653
Zm00001d005736	Zm00001d005736_T003	1.06184	0.0219546
Zm00001d005764	Zm00001d005764_T001	2.14329	4.73271e-06
Zm00001d005767	Zm00001d005767_T001	2.17603	1.35548e-09
Zm00001d005769	Zm00001d005769_T001	1.04509	0.0173515
Zm00001d005783	Zm00001d005783_T001	1.18347	0.0145492
Zm00001d005798	Zm00001d005798_T001	1.3632	3.94314e-05
Zm00001d005804	Zm00001d005804_T001	1.41091	0.00013377
Zm00001d005813	Zm00001d005813_T002	1.48086	0.0227716
Zm00001d005818	Zm00001d005818_T001	1.04987	5.75722e-17
Zm00001d005821	Zm00001d005821_T001	3.24221	1.50683e-05
Zm00001d005822	Zm00001d005822_T001	1.96221	0.000174635
Zm00001d005826	Zm00001d005826_T002	1.2708	6.23278e-06
Zm00001d005884	Zm00001d005884_T002	1.05179	2.04631e-05
Zm00001d005973	Zm00001d005973_T001	4.53095	4.4679e-18
Zm00001d005997	Zm00001d005997_T002	1.06704	0.000313313
Zm00001d006069	Zm00001d006069_T001	2.56986	0.0407417
Zm00001d006094	Zm00001d006094_T001	3.14545	0.0031336
Zm00001d006103	Zm00001d006103_T001	1.47467	0.016797
Zm00001d006131	Zm00001d006131_T001	1.00696	2.34169e-06
Zm00001d006133	Zm00001d006133_T001	1.21327	0.000606173
Zm00001d006184	Zm00001d006184_T001	1.22913	3.94452e-06
Zm00001d006193	Zm00001d006193_T001	3.71523	3.11195e-22
Zm00001d006195	Zm00001d006195_T001	2.24121	0.00260154
Zm00001d006199	Zm00001d006199_T001	2.27084	2.62656e-13
Zm00001d006211	Zm00001d006211_T001	1.78304	0.0118376
Zm00001d006214	Zm00001d006214_T002	1.64195	8.45509e-07
Zm00001d006217	Zm00001d006217_T002	1.55886	8.26274e-08
Zm00001d006328	Zm00001d006328_T002	1.28357	4.76189e-14
Zm00001d006329	Zm00001d006329_T001	1.61563	1.93855e-06
Zm00001d006341	Zm00001d006341_T001	1.74477	2.91235e-05
Zm00001d006345	Zm00001d006345_T002	2.23229	2.09742e-16
Zm00001d006351	Zm00001d006351_T001	2.81212	0.000650539
Zm00001d006354	Zm00001d006354_T001	1.66474	0.00344065
Zm00001d006360	Zm00001d006360_T001	1.66944	8.58573e-06
Zm00001d006365	Zm00001d006365_T001	2.40085	0.0155096
Zm00001d006374	Zm00001d006374_T001	2.42402	2.36277e-50
Zm00001d006375	Zm00001d006375_T001	2.94292	0.0387442
Zm00001d006390	Zm00001d006390_T001	1.16175	0.00541187
Zm00001d006451	Zm00001d006451_T001	1.98787	1.12451e-07
Zm00001d006454	Zm00001d006454_T003	1.88017	2.41281e-11
Zm00001d006460	Zm00001d006460_T002	1.905	0.0192744
Zm00001d006509	Zm00001d006509_T001	1.12048	7.09042e-05
Zm00001d006521	Zm00001d006521_T001	1.78724	1.31786e-05
Zm00001d006551	Zm00001d006551_T001	1.45076	5.62566e-05
Zm00001d006552	Zm00001d006552_T005	1.36825	0.000764889
Zm00001d006561	Zm00001d006561_T001	1.45373	0.000532995
Zm00001d006570	Zm00001d006570_T001	1.84265	7.08241e-19
Zm00001d006582	Zm00001d006582_T002	1.26499	0.000124032
Zm00001d006595	Zm00001d006595_T001	2.25085	1.21019e-20
Zm00001d006602	Zm00001d006602_T002	1.01722	6.79282e-11
Zm00001d006621	Zm00001d006621_T001	1.29571	7.69154e-05
Zm00001d006625	Zm00001d006625_T001	1.07629	0.0294379
Zm00001d006633	Zm00001d006633_T001	3.37725	0.000703606
Zm00001d006640	Zm00001d006640_T002	1.08317	0.00926248
Zm00001d006644	Zm00001d006644_T002	1.25061	4.47131e-08
Zm00001d006685	Zm00001d006685_T001	1.90584	0.0100513
Zm00001d006687	Zm00001d006687_T001	4.77356	2.69295e-06
Zm00001d006699	Zm00001d006699_T001	1.77255	3.25383e-08
Zm00001d006705	Zm00001d006705_T001	1.8578	6.2085e-05
Zm00001d006722	Zm00001d006722_T001	1.25219	0.000733051
Zm00001d006739	Zm00001d006739_T001	3.56909	0.000167374
Zm00001d006759	Zm00001d006759_T003	1.50584	0.00109089
Zm00001d006787	Zm00001d006787_T003	1.29837	0.000913586
Zm00001d006793	Zm00001d006793_T001	2.81682	0.00146514
Zm00001d006810	Zm00001d006810_T001	2.97096	7.21664e-07
Zm00001d006841	Zm00001d006841_T001	1.18778	0.000272516
Zm00001d006861	Zm00001d006861_T007	1.24116	0.0307385
Zm00001d006881	Zm00001d006881_T005	1.60037	0.0176318
Zm00001d006896	Zm00001d006896_T001	1.09209	1.68075e-06
Zm00001d007037	Zm00001d007037_T002	1.67716	1.55187e-05
Zm00001d007042	Zm00001d007042_T001	1.10749	0.000195336
Zm00001d007044	Zm00001d007044_T001	1.03175	0.000744915
Zm00001d007045	Zm00001d007045_T001	2.27307	6.93326e-06
Zm00001d007062	Zm00001d007062_T001	1.19999	2.25483e-24
Zm00001d007072	Zm00001d007072_T001	1.16436	0.00105939
Zm00001d007077	Zm00001d007077_T001	1.26022	5.37275e-05
Zm00001d007106	Zm00001d007106_T001	2.17409	6.69647e-19
Zm00001d007107	Zm00001d007107_T001	1.12487	8.27913e-06
Zm00001d007153	Zm00001d007153_T001	1.10623	0.000198133
Zm00001d007156	Zm00001d007156_T001	3.02615	0.00545001
Zm00001d007162	Zm00001d007162_T003	1.52762	4.2328e-07
Zm00001d007175	Zm00001d007175_T001	1.73689	0.00878349
Zm00001d007187	Zm00001d007187_T002	2.49158	0.00386171
Zm00001d007213	Zm00001d007213_T003	1.39227	3.17351e-08
Zm00001d007229	Zm00001d007229_T002	1.13494	1.68188e-07
Zm00001d007231	Zm00001d007231_T002	2.68637	1.60584e-22
Zm00001d007240	Zm00001d007240_T001	1.44751	7.28389e-07
Zm00001d007255	Zm00001d007255_T001	2.35613	8.02021e-10
Zm00001d007256	Zm00001d007256_T004	2.44543	0.0317737
Zm00001d007311	Zm00001d007311_T001	2.05225	4.8673e-13
Zm00001d007319	Zm00001d007319_T002	2.01719	1.35279e-19
Zm00001d007329	Zm00001d007329_T001	3.68736	0.00300498
Zm00001d007349	Zm00001d007349_T001	1.35629	6.8549e-05
Zm00001d007357	Zm00001d007357_T002	1.72075	1.2321e-20
Zm00001d007363	Zm00001d007363_T001	3.93767	4.85435e-08
Zm00001d007396	Zm00001d007396_T004	2.86653	6.75331e-07
Zm00001d007397	Zm00001d007397_T003	4.15465	8.93732e-24
Zm00001d007401	Zm00001d007401_T013	2.71121	0.000549354
Zm00001d007403	Zm00001d007403_T001	1.41196	0.0432151
Zm00001d007571	Zm00001d007571_T001	2.35662	1.52255e-06
Zm00001d007633	Zm00001d007633_T001	1.3448	3.11229e-19
Zm00001d007706	Zm00001d007706_T001	1.28174	0.0186041
Zm00001d007709	Zm00001d007709_T003	1.91649	5.70422e-10
Zm00001d007710	Zm00001d007710_T001	1.87808	0.00164166
Zm00001d007726	Zm00001d007726_T001	3.69762	0.0123549
Zm00001d007744	Zm00001d007744_T001	2.54185	0.00264322
Zm00001d007745	Zm00001d007745_T001	1.64233	3.0791e-25
Zm00001d007752	Zm00001d007752_T001	1.39788	0.000939131
Zm00001d007775	Zm00001d007775_T001	1.4673	0.0182585
Zm00001d007800	Zm00001d007800_T001	1.21588	0.0386382
Zm00001d007865	Zm00001d007865_T001	1.94271	1.00352e-13
Zm00001d007915	Zm00001d007915_T001	1.75005	0.00155647
Zm00001d007949	Zm00001d007949_T001	4.5937	9.35667e-33
Zm00001d007953	Zm00001d007953_T001	2.75206	0.00859235
Zm00001d008171	Zm00001d008171_T001	1.63583	1.59295e-08
Zm00001d008173	Zm00001d008173_T001	2.73788	1.4434e-05
Zm00001d008176	Zm00001d008176_T002	1.20089	6.87251e-05
Zm00001d008189	Zm00001d008189_T001	1.77638	1.19707e-35
Zm00001d008190	Zm00001d008190_T001	4.15192	9.2595e-08
Zm00001d008200	Zm00001d008200_T001	1.40234	1.57963e-06
Zm00001d008201	Zm00001d008201_T001	3.98719	6.09376e-07
Zm00001d008210	Zm00001d008210_T002	2.33933	0.00460951
Zm00001d008250	Zm00001d008250_T001	1.80284	0.0240559
Zm00001d008307	Zm00001d008307_T001	1.19654	0.000837368
Zm00001d008311	Zm00001d008311_T002	1.96804	1.38213e-15
Zm00001d008338	Zm00001d008338_T002	1.47069	1.20455e-17
Zm00001d008356	Zm00001d008356_T001	1.482	0.0015337
Zm00001d008367	Zm00001d008367_T001	1.68611	8.59034e-05
Zm00001d008389	Zm00001d008389_T001	1.41144	8.68043e-22
Zm00001d008431	Zm00001d008431_T001	2.27403	0.00348136
Zm00001d008433	Zm00001d008433_T001	1.06206	6.88143e-06
Zm00001d008435	Zm00001d008435_T003	4.24443	5.51137e-36
Zm00001d008457	Zm00001d008457_T001	3.88821	9.96324e-06
Zm00001d008528	Zm00001d008528_T001	3.07521	2.73396e-05
Zm00001d008569	Zm00001d008569_T002	1.47267	3.70476e-10
Zm00001d008587	Zm00001d008587_T001	1.24298	0.0023424
Zm00001d008591	Zm00001d008591_T001	1.45551	2.19899e-05
Zm00001d008604	Zm00001d008604_T001	1.1591	1.65625e-08
Zm00001d008628	Zm00001d008628_T001	1.2188	8.39644e-08
Zm00001d008693	Zm00001d008693_T002	1.0556	1.37294e-06
Zm00001d008716	Zm00001d008716_T001	1.13243	9.0326e-09
Zm00001d008742	Zm00001d008742_T002	1.46528	6.22563e-06
Zm00001d008799	Zm00001d008799_T001	2.13401	3.58157e-07
Zm00001d008810	Zm00001d008810_T001	2.41835	0.00303321
Zm00001d008820	Zm00001d008820_T002	1.06623	5.89973e-06
Zm00001d008844	Zm00001d008844_T001	1.10196	0.000555111
Zm00001d008875	Zm00001d008875_T001	1.51883	0.000765778
Zm00001d008882	Zm00001d008882_T001	2.56463	0.040619
Zm00001d008904	Zm00001d008904_T002	1.11774	8.91192e-05
Zm00001d008923	Zm00001d008923_T001	1.45099	7.32923e-05
Zm00001d008925	Zm00001d008925_T002	4.17838	2.4671e-28
Zm00001d008939	Zm00001d008939_T001	4.49759	3.3441e-28
Zm00001d008983	Zm00001d008983_T003	4.83405	1.34828e-36
Zm00001d008985	Zm00001d008985_T001	2.80472	0.00659294
Zm00001d008998	Zm00001d008998_T001	2.77914	5.39605e-18
Zm00001d008999	Zm00001d008999_T001	1.45407	0.000114493
Zm00001d009007	Zm00001d009007_T001	2.15086	7.36975e-22
Zm00001d009010	Zm00001d009010_T002	3.55753	1.92411e-10
Zm00001d009171	Zm00001d009171_T001	1.49709	0.0426762
Zm00001d009186	Zm00001d009186_T001	2.61721	4.10669e-05
Zm00001d009196	Zm00001d009196_T001	1.68154	2.64344e-07
Zm00001d009349	Zm00001d009349_T004	2.41361	0.000865274
Zm00001d009362	Zm00001d009362_T001	2.35123	4.11466e-05
Zm00001d009398	Zm00001d009398_T001	4.32134	3.13712e-24
Zm00001d009407	Zm00001d009407_T001	1.45841	1.65503e-05
Zm00001d009435	Zm00001d009435_T001	1.86116	9.07577e-05
Zm00001d009465	Zm00001d009465_T001	2.01242	0.00673607
Zm00001d009472	Zm00001d009472_T003	1.61296	5.24682e-06
Zm00001d009481	Zm00001d009481_T001	2.01422	6.58043e-12
Zm00001d009500	Zm00001d009500_T002	1.48422	3.97684e-05
Zm00001d009539	Zm00001d009539_T002	1.2371	3.35422e-06
Zm00001d009555	Zm00001d009555_T001	1.88097	8.89799e-05
Zm00001d009603	Zm00001d009603_T003	2.21533	4.80274e-21
Zm00001d009605	Zm00001d009605_T001	1.76164	6.81182e-10
Zm00001d009626	Zm00001d009626_T001	2.63771	3.09856e-11
Zm00001d009645	Zm00001d009645_T001	1.8187	1.64195e-07
Zm00001d009649	Zm00001d009649_T001	1.25355	0.00388757
Zm00001d009666	Zm00001d009666_T001	1.1963	0.00295529
Zm00001d009667	Zm00001d009667_T001	1.60331	1.41171e-10
Zm00001d009693	Zm00001d009693_T001	1.05675	3.67421e-06
Zm00001d009702	Zm00001d009702_T001	1.40468	2.75764e-16
Zm00001d009708	Zm00001d009708_T001	1.00757	0.00127842
Zm00001d009732	Zm00001d009732_T001	2.99863	0.00236348
Zm00001d009762	Zm00001d009762_T001	1.48663	1.38463e-08
Zm00001d009795	Zm00001d009795_T001	1.30524	1.60976e-20
Zm00001d009844	Zm00001d009844_T002	1.3998	1.21517e-05
Zm00001d009927	Zm00001d009927_T001	1.27598	5.11845e-12
Zm00001d009938	Zm00001d009938_T003	2.23338	0.00497914
Zm00001d010039	Zm00001d010039_T003	1.87088	2.78907e-21
Zm00001d010048	Zm00001d010048_T003	1.01946	2.77688e-06
Zm00001d010159	Zm00001d010159_T003	2.19346	9.13193e-11
Zm00001d010172	Zm00001d010172_T004	1.01522	0.00578832
Zm00001d010209	Zm00001d010209_T001	1.29567	0.00337113
Zm00001d010210	Zm00001d010210_T001	1.58853	7.79771e-08
Zm00001d010212	Zm00001d010212_T001	2.61935	0.00158357
Zm00001d010227	Zm00001d010227_T003	1.66391	6.53687e-30
Zm00001d010231	Zm00001d010231_T001	2.9483	9.4419e-05
Zm00001d010292	Zm00001d010292_T002	1.02333	6.11966e-10
Zm00001d010313	Zm00001d010313_T001	2.3409	3.31277e-18
Zm00001d010385	Zm00001d010385_T001	2.22905	0.0341578
Zm00001d010390	Zm00001d010390_T001	4.64519	8.39199e-06
Zm00001d010410	Zm00001d010410_T001	3.04415	4.89355e-13
Zm00001d010411	Zm00001d010411_T002	1.03625	4.95948e-10
Zm00001d010421	Zm00001d010421_T002	1.03965	1.73763e-13
Zm00001d010443	Zm00001d010443_T001	1.20782	2.6885e-07
Zm00001d010448	Zm00001d010448_T002	1.73302	2.68782e-07
Zm00001d010452	Zm00001d010452_T001	1.45693	3.11803e-05
Zm00001d010478	Zm00001d010478_T001	1.23887	3.39967e-07
Zm00001d010490	Zm00001d010490_T005	1.44552	3.46925e-07
Zm00001d010521	Zm00001d010521_T001	1.83165	1.0701e-15
Zm00001d010526	Zm00001d010526_T001	1.48577	1.44241e-09
Zm00001d010560	Zm00001d010560_T001	2.38139	1.9178e-06
Zm00001d010576	Zm00001d010576_T002	2.1071	5.59202e-06
Zm00001d010588	Zm00001d010588_T001	3.70993	0.0027045
Zm00001d010618	Zm00001d010618_T003	1.06256	3.64229e-20
Zm00001d010620	Zm00001d010620_T001	1.80986	6.36913e-07
Zm00001d010632	Zm00001d010632_T002	1.88339	1.87381e-11
Zm00001d010653	Zm00001d010653_T001	2.07573	1.82672e-08
Zm00001d010671	Zm00001d010671_T002	2.21037	0.0208403
Zm00001d010675	Zm00001d010675_T001	1.47066	0.0458078
Zm00001d010678	Zm00001d010678_T002	1.21824	0.000682725
Zm00001d010698	Zm00001d010698_T001	1.29485	1.69643e-07
Zm00001d010720	Zm00001d010720_T004	1.02953	5.70681e-15
Zm00001d010725	Zm00001d010725_T003	1.02065	0.00979243
Zm00001d010735	Zm00001d010735_T001	5.17702	4.39865e-06
Zm00001d010737	Zm00001d010737_T001	2.67197	3.05905e-10
Zm00001d010744	Zm00001d010744_T001	1.1065	0.000113768
Zm00001d010825	Zm00001d010825_T002	1.74236	1.35487e-07
Zm00001d010838	Zm00001d010838_T001	1.70998	1.90213e-07
Zm00001d010840	Zm00001d010840_T001	3.83074	3.66861e-12
Zm00001d010870	Zm00001d010870_T001	3.41485	0.00215765
Zm00001d010926	Zm00001d010926_T001	2.90414	1.79526e-06
Zm00001d010970	Zm00001d010970_T002	1.36868	2.95392e-10
Zm00001d010976	Zm00001d010976_T001	1.40884	1.84704e-09
Zm00001d011013	Zm00001d011013_T001	1.02605	0.000672162
Zm00001d011063	Zm00001d011063_T001	3.39719	7.30128e-22
Zm00001d011066	Zm00001d011066_T004	1.68769	0.0232936
Zm00001d011117	Zm00001d011117_T001	2.38587	1.46975e-19
Zm00001d011123	Zm00001d011123_T001	3.00877	5.48882e-07
Zm00001d011125	Zm00001d011125_T001	2.14615	9.88992e-26
Zm00001d011131	Zm00001d011131_T001	1.28773	0.0403585
Zm00001d011143	Zm00001d011143_T001	2.49903	1.86188e-13
Zm00001d011144	Zm00001d011144_T002	2.09844	9.59951e-42
Zm00001d011174	Zm00001d011174_T002	1.34231	9.22804e-09
Zm00001d011195	Zm00001d011195_T001	1.20035	9.16617e-12
Zm00001d011197	Zm00001d011197_T003	1.39897	1.67581e-10
Zm00001d011202	Zm00001d011202_T002	1.37625	1.41233e-12
Zm00001d011246	Zm00001d011246_T001	2.0173	8.64898e-07
Zm00001d011269	Zm00001d011269_T001	3.13708	0.00100038
Zm00001d011276	Zm00001d011276_T001	1.37231	0.0286701
Zm00001d011288	Zm00001d011288_T003	1.46141	7.30817e-08
Zm00001d011351	Zm00001d011351_T005	1.00237	1.06624e-06
Zm00001d011413	Zm00001d011413_T001	4.14891	6.79196e-37
Zm00001d011426	Zm00001d011426_T003	1.45858	7.55697e-08
Zm00001d011430	Zm00001d011430_T001	1.62345	1.61508e-11
Zm00001d011442	Zm00001d011442_T001	4.74232	8.04777e-12
Zm00001d011446	Zm00001d011446_T001	5.21073	2.5128e-07
Zm00001d011459	Zm00001d011459_T001	1.59998	0.0289838
Zm00001d011461	Zm00001d011461_T001	4.09205	1.09857e-48
Zm00001d011477	Zm00001d011477_T001	2.14568	3.99307e-05
Zm00001d011487	Zm00001d011487_T001	1.48759	3.91517e-16
Zm00001d011495	Zm00001d011495_T001	3.89458	1.20363e-12
Zm00001d011510	Zm00001d011510_T001	1.34542	5.4344e-05
Zm00001d011511	Zm00001d011511_T001	1.1269	0.0220984
Zm00001d011527	Zm00001d011527_T001	4.94312	4.61235e-06
Zm00001d011536	Zm00001d011536_T001	1.07745	7.73856e-05
Zm00001d011561	Zm00001d011561_T001	1.23272	0.0266485
Zm00001d011625	Zm00001d011625_T001	1.87661	1.38125e-20
Zm00001d011627	Zm00001d011627_T001	4.62536	8.12237e-05
Zm00001d011628	Zm00001d011628_T001	1.07694	0.00492691
Zm00001d011629	Zm00001d011629_T001	3.36664	0.000720709
Zm00001d011636	Zm00001d011636_T001	1.14546	0.000179408
Zm00001d011644	Zm00001d011644_T002	2.5418	0.000463182
Zm00001d011663	Zm00001d011663_T003	1.89678	2.16637e-08
Zm00001d011669	Zm00001d011669_T001	1.58528	7.54454e-07
Zm00001d011684	Zm00001d011684_T002	1.33594	0.0279369
Zm00001d011708	Zm00001d011708_T001	1.21712	0.00010675
Zm00001d011719	Zm00001d011719_T004	1.20558	4.78608e-06
Zm00001d011811	Zm00001d011811_T002	1.18408	0.000346539
Zm00001d011823	Zm00001d011823_T002	3.05248	0.000659628
Zm00001d011835	Zm00001d011835_T003	1.48164	7.30458e-10
Zm00001d011853	Zm00001d011853_T001	3.76064	7.96784e-06
Zm00001d011913	Zm00001d011913_T002	1.191	3.41475e-07
Zm00001d011999	Zm00001d011999_T001	2.26311	6.00598e-14
Zm00001d012022	Zm00001d012022_T001	2.60647	0.0177805
Zm00001d012043	Zm00001d012043_T002	3.36116	2.09977e-33
Zm00001d012044	Zm00001d012044_T001	1.49331	9.07221e-10
Zm00001d012050	Zm00001d012050_T001	1.12957	0.0326559
Zm00001d012109	Zm00001d012109_T001	3.83611	0.00168132
Zm00001d012167	Zm00001d012167_T001	1.53774	2.62704e-10
Zm00001d012171	Zm00001d012171_T001	2.99436	0.000340723
Zm00001d012175	Zm00001d012175_T002	1.0437	0.00916082
Zm00001d012177	Zm00001d012177_T001	1.12691	8.64768e-06
Zm00001d012228	Zm00001d012228_T004	2.27782	2.98649e-05
Zm00001d012263	Zm00001d012263_T002	1.25249	0.000229657
Zm00001d012277	Zm00001d012277_T002	2.05247	1.218e-08
Zm00001d012292	Zm00001d012292_T001	2.26482	0.00529604
Zm00001d012325	Zm00001d012325_T001	1.38929	0.0054578
Zm00001d012362	Zm00001d012362_T001	2.71394	1.74594e-19
Zm00001d012391	Zm00001d012391_T003	2.28257	2.11964e-36
Zm00001d012393	Zm00001d012393_T001	1.74569	1.51235e-05
Zm00001d012401	Zm00001d012401_T001	1.62745	0.000140116
Zm00001d012431	Zm00001d012431_T001	3.29265	2.57284e-18
Zm00001d012433	Zm00001d012433_T002	1.5033	1.88731e-06
Zm00001d012505	Zm00001d012505_T001	3.65858	2.43502e-14
Zm00001d012515	Zm00001d012515_T002	2.50685	4.4071e-17
Zm00001d012516	Zm00001d012516_T001	2.41262	1.32375e-07
Zm00001d012522	Zm00001d012522_T001	1.11946	0.0368686
Zm00001d012532	Zm00001d012532_T001	1.01024	3.27179e-05
Zm00001d012557	Zm00001d012557_T001	1.01029	1.0089e-10
Zm00001d012567	Zm00001d012567_T001	1.04265	3.58038e-06
Zm00001d012572	Zm00001d012572_T001	4.01341	0.000563343
Zm00001d012573	Zm00001d012573_T001	1.30514	0.0103888
Zm00001d012590	Zm00001d012590_T001	1.0078	3.66743e-05
Zm00001d012591	Zm00001d012591_T001	2.94293	4.03001e-14
Zm00001d012597	Zm00001d012597_T004	1.4491	1.54707e-10
Zm00001d012632	Zm00001d012632_T001	1.55209	0.00100451
Zm00001d012634	Zm00001d012634_T002	1.05389	1.26796e-06
Zm00001d012641	Zm00001d012641_T001	2.3735	6.46889e-08
Zm00001d012642	Zm00001d012642_T001	2.20962	0.0107635
Zm00001d012653	Zm00001d012653_T002	1.73023	1.32083e-17
Zm00001d012672	Zm00001d012672_T002	1.15697	0.000637093
Zm00001d012707	Zm00001d012707_T004	1.74672	0.00497022
Zm00001d012744	Zm00001d012744_T002	2.57516	0.00617386
Zm00001d012746	Zm00001d012746_T001	1.81492	0.00467287
Zm00001d012764	Zm00001d012764_T001	3.69223	0.00301679
Zm00001d012791	Zm00001d012791_T001	1.33424	1.76427e-09
Zm00001d012807	Zm00001d012807_T004	4.97675	3.74754e-07
Zm00001d012811	Zm00001d012811_T003	2.11448	1.46546e-13
Zm00001d012888	Zm00001d012888_T002	1.01961	3.47456e-05
Zm00001d012900	Zm00001d012900_T002	3.74728	0.00224151
Zm00001d012958	Zm00001d012958_T002	1.34168	4.41171e-05
Zm00001d012970	Zm00001d012970_T001	1.85588	4.95729e-07
Zm00001d012972	Zm00001d012972_T003	3.78143	8.66202e-26
Zm00001d012981	Zm00001d012981_T001	2.33963	0.043446
Zm00001d012983	Zm00001d012983_T001	1.77062	0.00287238
Zm00001d013014	Zm00001d013014_T003	1.3221	0.0425709
Zm00001d013032	Zm00001d013032_T001	3.11461	0.00141096
Zm00001d013033	Zm00001d013033_T001	1.62376	0.000164546
Zm00001d013055	Zm00001d013055_T001	2.14553	5.18215e-13
Zm00001d013057	Zm00001d013057_T001	1.71671	0.0120308
Zm00001d013080	Zm00001d013080_T001	1.09614	0.0321562
Zm00001d013105	Zm00001d013105_T002	2.99554	5.60642e-07
Zm00001d013107	Zm00001d013107_T011	1.4087	0.000304545
Zm00001d013108	Zm00001d013108_T001	1.55306	4.34866e-10
Zm00001d013109	Zm00001d013109_T001	3.16064	1.18723e-23
Zm00001d013141	Zm00001d013141_T001	1.53246	4.71966e-30
Zm00001d013179	Zm00001d013179_T001	1.82772	4.38158e-10
Zm00001d013210	Zm00001d013210_T001	2.21197	5.23111e-05
Zm00001d013212	Zm00001d013212_T001	3.44881	0.00818524
Zm00001d013220	Zm00001d013220_T001	2.23537	3.19534e-09
Zm00001d013222	Zm00001d013222_T001	1.11023	0.000198511
Zm00001d013230	Zm00001d013230_T001	2.95929	0.00305905
Zm00001d013241	Zm00001d013241_T002	1.51711	1.33535e-17
Zm00001d013258	Zm00001d013258_T001	4.87613	6.27707e-35
Zm00001d013259	Zm00001d013259_T002	5.28586	2.54496e-13
Zm00001d013303	Zm00001d013303_T001	1.6937	6.96502e-05
Zm00001d013370	Zm00001d013370_T001	2.85648	0.0479922
Zm00001d013445	Zm00001d013445_T003	2.11905	0.0311607
Zm00001d013448	Zm00001d013448_T001	2.82113	1.49825e-12
Zm00001d013466	Zm00001d013466_T001	1.04432	9.61016e-05
Zm00001d013470	Zm00001d013470_T005	1.33017	6.74479e-06
Zm00001d013486	Zm00001d013486_T003	1.373	6.27167e-05
Zm00001d013501	Zm00001d013501_T003	1.88254	0.000345909
Zm00001d013512	Zm00001d013512_T001	1.04786	7.62142e-06
Zm00001d013517	Zm00001d013517_T001	1.5785	0.000110905
Zm00001d013519	Zm00001d013519_T001	1.92126	6.2495e-16
Zm00001d013532	Zm00001d013532_T001	1.43824	1.69667e-13
Zm00001d013549	Zm00001d013549_T001	1.96703	3.27204e-06
Zm00001d013559	Zm00001d013559_T001	1.53688	0.0386024
Zm00001d013582	Zm00001d013582_T003	1.02886	0.000452517
Zm00001d013595	Zm00001d013595_T001	1.2442	1.26423e-06
Zm00001d013635	Zm00001d013635_T001	1.37518	0.00136436
Zm00001d013716	Zm00001d013716_T001	4.23393	4.10831e-11
Zm00001d013719	Zm00001d013719_T003	4.52869	5.83584e-18
Zm00001d013720	Zm00001d013720_T002	5.47315	1.36778e-38
Zm00001d013728	Zm00001d013728_T001	4.19252	0.000226033
Zm00001d013787	Zm00001d013787_T001	1.99134	1.81398e-07
Zm00001d013797	Zm00001d013797_T005	2.41222	4.75678e-13
Zm00001d013810	Zm00001d013810_T001	2.94668	1.02526e-06
Zm00001d013868	Zm00001d013868_T001	1.2127	2.09348e-06
Zm00001d013886	Zm00001d013886_T001	1.36082	0.00401507
Zm00001d013908	Zm00001d013908_T002	1.05943	1.54824e-05
Zm00001d013960	Zm00001d013960_T001	1.29248	2.90926e-21
Zm00001d013997	Zm00001d013997_T002	1.3633	0.0436217
Zm00001d014001	Zm00001d014001_T001	2.8894	0.0449884
Zm00001d014038	Zm00001d014038_T003	1.21122	0.032579
Zm00001d014055	Zm00001d014055_T002	4.50685	1.97176e-18
Zm00001d014097	Zm00001d014097_T001	1.06454	1.26437e-05
Zm00001d014129	Zm00001d014129_T005	1.38185	0.000550507
Zm00001d014178	Zm00001d014178_T006	1.10618	1.53724e-07
Zm00001d014243	Zm00001d014243_T001	2.45113	0.000987879
Zm00001d014258	Zm00001d014258_T002	2.09547	1.281e-11
Zm00001d014261	Zm00001d014261_T041	1.19801	0.00847438
Zm00001d014271	Zm00001d014271_T001	1.31256	7.22753e-10
Zm00001d014292	Zm00001d014292_T001	1.90913	8.73591e-05
Zm00001d014341	Zm00001d014341_T001	1.65318	4.44126e-13
Zm00001d014405	Zm00001d014405_T001	4.60249	3.46785e-27
Zm00001d014416	Zm00001d014416_T002	3.30269	0.0139089
Zm00001d014467	Zm00001d014467_T001	2.83642	9.06368e-116
Zm00001d014513	Zm00001d014513_T003	1.22104	9.58523e-12
Zm00001d014517	Zm00001d014517_T001	2.1106	3.63767e-07
Zm00001d014525	Zm00001d014525_T001	1.09609	0.000342624
Zm00001d014608	Zm00001d014608_T002	1.70557	6.26122e-11
Zm00001d014664	Zm00001d014664_T001	1.32225	0.0190054
Zm00001d014692	Zm00001d014692_T001	1.01363	0.00210631
Zm00001d014695	Zm00001d014695_T001	3.39062	5.03138e-14
Zm00001d014703	Zm00001d014703_T001	1.23519	0.000177432
Zm00001d014780	Zm00001d014780_T001	1.85405	1.48262e-12
Zm00001d014783	Zm00001d014783_T001	1.08664	5.5829e-06
Zm00001d014794	Zm00001d014794_T001	1.80362	2.23086e-05
Zm00001d014796	Zm00001d014796_T001	2.01328	2.67036e-12
Zm00001d014804	Zm00001d014804_T001	2.79707	5.84918e-06
Zm00001d014820	Zm00001d014820_T001	3.15858	0.00283667
Zm00001d014834	Zm00001d014834_T001	1.20198	0.045235
Zm00001d014947	Zm00001d014947_T001	1.87626	1.82672e-08
Zm00001d014986	Zm00001d014986_T003	1.17541	0.0174801
Zm00001d015089	Zm00001d015089_T001	3.19505	0.0180439
Zm00001d015091	Zm00001d015091_T002	1.58879	0.00402306
Zm00001d015100	Zm00001d015100_T001	1.51385	0.00544882
Zm00001d015130	Zm00001d015130_T001	1.03302	0.0086507
Zm00001d015138	Zm00001d015138_T004	1.27621	3.98554e-11
Zm00001d015164	Zm00001d015164_T001	1.66256	0.0156388
Zm00001d015186	Zm00001d015186_T001	1.28841	0.0360805
Zm00001d015216	Zm00001d015216_T001	5.43321	3.85843e-25
Zm00001d015217	Zm00001d015217_T001	4.84072	4.99529e-12
Zm00001d015221	Zm00001d015221_T001	1.45658	3.47635e-15
Zm00001d015225	Zm00001d015225_T001	1.66272	0.00890154
Zm00001d015242	Zm00001d015242_T001	1.0422	0.000692608
Zm00001d015243	Zm00001d015243_T002	1.101	1.30689e-05
Zm00001d015246	Zm00001d015246_T003	1.04574	8.36843e-06
Zm00001d015249	Zm00001d015249_T002	1.27039	2.2071e-11
Zm00001d015265	Zm00001d015265_T004	1.42898	3.40331e-26
Zm00001d015274	Zm00001d015274_T001	1.17635	2.43418e-08
Zm00001d015289	Zm00001d015289_T003	2.29402	7.2454e-07
Zm00001d015292	Zm00001d015292_T001	1.78984	4.59584e-14
Zm00001d015404	Zm00001d015404_T002	1.6876	1.67717e-11
Zm00001d015421	Zm00001d015421_T001	1.32858	9.40829e-07
Zm00001d015435	Zm00001d015435_T003	1.28731	1.63859e-14
Zm00001d015451	Zm00001d015451_T001	1.80082	1.78692e-07
Zm00001d015469	Zm00001d015469_T003	1.30044	0.000679643
Zm00001d015509	Zm00001d015509_T002	1.58001	1.45361e-08
Zm00001d015527	Zm00001d015527_T001	1.67639	1.04248e-18
Zm00001d015579	Zm00001d015579_T001	2.93316	0.00335659
Zm00001d015592	Zm00001d015592_T001	3.63111	0.00391424
Zm00001d015599	Zm00001d015599_T001	1.65701	2.1255e-15
Zm00001d015665	Zm00001d015665_T003	2.49565	7.2151e-08
Zm00001d015733	Zm00001d015733_T001	3.8797	0.0012426
Zm00001d015744	Zm00001d015744_T001	1.46268	3.70741e-06
Zm00001d015767	Zm00001d015767_T001	1.32088	0.0298972
Zm00001d015846	Zm00001d015846_T001	2.91458	0.00365147
Zm00001d015964	Zm00001d015964_T001	3.21511	0.00203608
Zm00001d016008	Zm00001d016008_T003	1.40172	0.00365945
Zm00001d016070	Zm00001d016070_T003	2.09634	1.45519e-08
Zm00001d016128	Zm00001d016128_T001	3.74763	0.00221248
Zm00001d016242	Zm00001d016242_T002	1.74993	1.24458e-24
Zm00001d016248	Zm00001d016248_T001	1.33878	6.22332e-32
Zm00001d016256	Zm00001d016256_T001	3.61165	2.00588e-23
Zm00001d016274	Zm00001d016274_T007	1.45228	1.10344e-13
Zm00001d016285	Zm00001d016285_T001	2.69537	0.0109551
Zm00001d016299	Zm00001d016299_T001	2.01914	2.14884e-13
Zm00001d016332	Zm00001d016332_T001	1.84706	1.38538e-13
Zm00001d016343	Zm00001d016343_T001	3.30768	0.0122216
Zm00001d016364	Zm00001d016364_T001	1.34943	0.000655301
Zm00001d016417	Zm00001d016417_T001	2.43038	6.10003e-17
Zm00001d016477	Zm00001d016477_T001	1.30083	0.0345047
Zm00001d016483	Zm00001d016483_T001	1.03058	0.0343655
Zm00001d016501	Zm00001d016501_T001	1.11461	9.87923e-09
Zm00001d016570	Zm00001d016570_T001	2.86851	3.60851e-07
Zm00001d016590	Zm00001d016590_T001	2.00239	7.50443e-17
Zm00001d016591	Zm00001d016591_T001	1.11449	0.00617237
Zm00001d016664	Zm00001d016664_T001	1.61694	2.17825e-08
Zm00001d016674	Zm00001d016674_T001	2.23806	3.57436e-06
Zm00001d016679	Zm00001d016679_T002	1.45726	0.00635585
Zm00001d016684	Zm00001d016684_T006	2.80684	2.39255e-10
Zm00001d016708	Zm00001d016708_T002	2.08291	0.000238707
Zm00001d016771	Zm00001d016771_T002	3.15633	0.000888246
Zm00001d016849	Zm00001d016849_T002	1.40365	3.8564e-10
Zm00001d016855	Zm00001d016855_T002	1.58253	5.41557e-05
Zm00001d016860	Zm00001d016860_T001	1.21908	2.88202e-09
Zm00001d016873	Zm00001d016873_T001	3.50406	2.89079e-38
Zm00001d016874	Zm00001d016874_T001	3.32134	5.96117e-05
Zm00001d016882	Zm00001d016882_T001	2.93194	0.0382313
Zm00001d016894	Zm00001d016894_T003	1.53043	3.01996e-09
Zm00001d016918	Zm00001d016918_T002	1.02638	0.000226981
Zm00001d016949	Zm00001d016949_T001	1.23253	7.8287e-11
Zm00001d016972	Zm00001d016972_T001	1.26209	2.66822e-06
Zm00001d016982	Zm00001d016982_T001	2.20737	0.0369079
Zm00001d017009	Zm00001d017009_T001	2.1126	0.0110782
Zm00001d017050	Zm00001d017050_T001	1.43779	4.61327e-05
Zm00001d017065	Zm00001d017065_T001	1.95083	0.0229767
Zm00001d017068	Zm00001d017068_T001	3.54379	0.000259174
Zm00001d017076	Zm00001d017076_T001	1.1041	0.00128232
Zm00001d017077	Zm00001d017077_T001	2.67854	0.0292612
Zm00001d017084	Zm00001d017084_T001	2.64048	4.52063e-08
Zm00001d017107	Zm00001d017107_T001	1.2818	0.000269323
Zm00001d017112	Zm00001d017112_T001	2.82653	9.63332e-12
Zm00001d017129	Zm00001d017129_T001	1.15555	2.26997e-09
Zm00001d017157	Zm00001d017157_T001	1.79675	0.000189894
Zm00001d017158	Zm00001d017158_T001	1.69542	1.96581e-05
Zm00001d017167	Zm00001d017167_T001	1.0967	4.35581e-14
Zm00001d017204	Zm00001d017204_T004	2.09325	8.42482e-27
Zm00001d017205	Zm00001d017205_T004	1.15016	2.21437e-05
Zm00001d017209	Zm00001d017209_T001	1.339	0.0254773
Zm00001d017251	Zm00001d017251_T003	1.06308	0.00664169
Zm00001d017274	Zm00001d017274_T001	1.49788	1.16526e-15
Zm00001d017282	Zm00001d017282_T002	2.90645	1.35012e-21
Zm00001d017294	Zm00001d017294_T001	4.40986	0.000437881
Zm00001d017307	Zm00001d017307_T001	1.56326	0.0113497
Zm00001d017323	Zm00001d017323_T001	1.19378	0.0340848
Zm00001d017374	Zm00001d017374_T001	1.79009	1.0058e-06
Zm00001d017383	Zm00001d017383_T001	2.58901	2.68491e-09
Zm00001d017390	Zm00001d017390_T001	1.17889	4.83136e-06
Zm00001d017422	Zm00001d017422_T001	4.23041	0.000169613
Zm00001d017429	Zm00001d017429_T001	3.04061	4.07149e-07
Zm00001d017453	Zm00001d017453_T001	2.0178	0.0430873
Zm00001d017461	Zm00001d017461_T001	1.68413	0.00774442
Zm00001d017470	Zm00001d017470_T001	1.18013	7.79731e-16
Zm00001d017472	Zm00001d017472_T002	1.27933	9.10358e-08
Zm00001d017494	Zm00001d017494_T001	4.55739	7.44197e-18
Zm00001d017495	Zm00001d017495_T001	1.55813	1.16825e-05
Zm00001d017505	Zm00001d017505_T003	1.45286	2.55777e-11
Zm00001d017536	Zm00001d017536_T001	1.22811	1.60196e-06
Zm00001d017547	Zm00001d017547_T001	5.22331	3.47105e-08
Zm00001d017550	Zm00001d017550_T004	1.16929	0.042321
Zm00001d017601	Zm00001d017601_T002	1.00348	3.49954e-08
Zm00001d017613	Zm00001d017613_T001	1.77961	6.827e-08
Zm00001d017614	Zm00001d017614_T002	3.26113	0.0153435
Zm00001d017646	Zm00001d017646_T001	2.37924	4.20242e-07
Zm00001d017666	Zm00001d017666_T001	2.04514	0.0240052
Zm00001d017682	Zm00001d017682_T001	3.6688	7.01796e-09
Zm00001d017727	Zm00001d017727_T001	1.53974	0.0070023
Zm00001d017765	Zm00001d017765_T002	1.30738	0.0266205
Zm00001d017801	Zm00001d017801_T001	2.46409	2.85514e-06
Zm00001d017806	Zm00001d017806_T002	2.3772	0.00937434
Zm00001d017807	Zm00001d017807_T001	2.16651	2.91578e-09
Zm00001d017810	Zm00001d017810_T025	1.85112	7.78971e-06
Zm00001d017849	Zm00001d017849_T001	2.84281	5.18219e-06
Zm00001d017874	Zm00001d017874_T001	1.02692	0.0182589
Zm00001d017876	Zm00001d017876_T004	1.51841	0.000981766
Zm00001d017881	Zm00001d017881_T002	1.08248	0.021397
Zm00001d017908	Zm00001d017908_T002	1.28864	3.95175e-10
Zm00001d017918	Zm00001d017918_T001	2.33617	0.0200731
Zm00001d017953	Zm00001d017953_T003	1.03393	1.75371e-10
Zm00001d017964	Zm00001d017964_T001	1.71865	0.00012799
Zm00001d017978	Zm00001d017978_T001	1.89175	1.97993e-14
Zm00001d017983	Zm00001d017983_T001	1.08924	0.0189611
Zm00001d017997	Zm00001d017997_T001	3.19505	0.0180439
Zm00001d017998	Zm00001d017998_T001	2.60533	9.05401e-23
Zm00001d018028	Zm00001d018028_T001	1.72309	1.54587e-11
Zm00001d018037	Zm00001d018037_T001	2.91644	1.00654e-10
Zm00001d018038	Zm00001d018038_T001	1.16079	0.00070512
Zm00001d018072	Zm00001d018072_T001	1.21845	1.57565e-07
Zm00001d018076	Zm00001d018076_T001	2.8223	3.9335e-05
Zm00001d018088	Zm00001d018088_T002	2.7456	0.000367417
Zm00001d018090	Zm00001d018090_T002	1.18876	1.54345e-21
Zm00001d018111	Zm00001d018111_T003	1.08457	3.45847e-07
Zm00001d018142	Zm00001d018142_T001	2.5731	1.95704e-37
Zm00001d018156	Zm00001d018156_T001	2.32857	2.35912e-07
Zm00001d018178	Zm00001d018178_T001	2.05345	6.37962e-09
Zm00001d018209	Zm00001d018209_T001	2.46223	0.0011161
Zm00001d018217	Zm00001d018217_T004	1.11805	0.00110581
Zm00001d018255	Zm00001d018255_T001	1.19098	0.00838127
Zm00001d018278	Zm00001d018278_T001	1.09234	0.00043128
Zm00001d018288	Zm00001d018288_T001	3.07037	9.75269e-05
Zm00001d018297	Zm00001d018297_T002	1.30641	3.53599e-05
Zm00001d018325	Zm00001d018325_T001	1.31841	3.32179e-05
Zm00001d018331	Zm00001d018331_T004	1.20582	0.00164144
Zm00001d018367	Zm00001d018367_T001	3.30062	2.03601e-06
Zm00001d018421	Zm00001d018421_T001	1.0829	5.82966e-05
Zm00001d018429	Zm00001d018429_T001	2.1217	0.0480944
Zm00001d018443	Zm00001d018443_T001	1.05648	0.000610867
Zm00001d018461	Zm00001d018461_T001	1.19014	0.0180967
Zm00001d018465	Zm00001d018465_T002	1.48208	6.31639e-06
Zm00001d018493	Zm00001d018493_T001	4.58117	9.40506e-10
Zm00001d018498	Zm00001d018498_T003	1.00903	2.69295e-06
Zm00001d018499	Zm00001d018499_T001	1.04742	0.0010825
Zm00001d018503	Zm00001d018503_T003	1.38979	0.000955654
Zm00001d018507	Zm00001d018507_T002	1.0447	0.000861995
Zm00001d018554	Zm00001d018554_T001	1.37846	4.91524e-06
Zm00001d018560	Zm00001d018560_T002	1.11048	2.68678e-11
Zm00001d018645	Zm00001d018645_T001	1.26337	0.0125527
Zm00001d018667	Zm00001d018667_T003	4.52919	7.26443e-20
Zm00001d018698	Zm00001d018698_T001	1.39942	0.000125959
Zm00001d018709	Zm00001d018709_T001	2.21275	0.019079
Zm00001d018786	Zm00001d018786_T002	1.21367	2.32805e-10
Zm00001d018791	Zm00001d018791_T001	1.0761	7.87157e-11
Zm00001d018799	Zm00001d018799_T001	1.35675	8.94084e-05
Zm00001d018809	Zm00001d018809_T001	1.3945	3.46481e-08
Zm00001d018811	Zm00001d018811_T001	5.06129	2.9041e-16
Zm00001d018826	Zm00001d018826_T001	1.11035	4.67224e-14
Zm00001d018868	Zm00001d018868_T001	1.34496	0.0234168
Zm00001d018935	Zm00001d018935_T003	2.03229	7.14489e-18
Zm00001d018983	Zm00001d018983_T001	2.30066	0.0002109
Zm00001d018988	Zm00001d018988_T001	1.23607	8.45331e-05
Zm00001d019004	Zm00001d019004_T001	3.06234	0.0278547
Zm00001d019060	Zm00001d019060_T001	1.9006	0.0296492
Zm00001d019062	Zm00001d019062_T002	1.13925	6.28644e-27
Zm00001d019084	Zm00001d019084_T002	1.71793	0.0272506
Zm00001d019117	Zm00001d019117_T002	1.53019	0.000368016
Zm00001d019149	Zm00001d019149_T006	1.13587	2.75518e-21
Zm00001d019163	Zm00001d019163_T001	4.18749	2.75564e-34
Zm00001d019173	Zm00001d019173_T001	1.50727	9.23229e-19
Zm00001d019217	Zm00001d019217_T002	1.00733	1.21551e-06
Zm00001d019226	Zm00001d019226_T002	1.53254	0.000186208
Zm00001d019228	Zm00001d019228_T001	3.87955	1.06081e-23
Zm00001d019253	Zm00001d019253_T001	1.01985	0.0148478
Zm00001d019280	Zm00001d019280_T002	1.6822	3.60541e-06
Zm00001d019298	Zm00001d019298_T002	1.91237	5.9522e-13
Zm00001d019317	Zm00001d019317_T011	1.04297	3.23082e-10
Zm00001d019327	Zm00001d019327_T001	3.4081	1.30286e-06
Zm00001d019376	Zm00001d019376_T004	2.61166	1.50647e-28
Zm00001d019477	Zm00001d019477_T001	3.31651	0.0134601
Zm00001d019505	Zm00001d019505_T001	2.04851	1.71744e-08
Zm00001d019507	Zm00001d019507_T001	1.48406	1.68623e-15
Zm00001d019510	Zm00001d019510_T001	2.71889	0.00251068
Zm00001d019534	Zm00001d019534_T002	1.3975	4.57829e-12
Zm00001d019555	Zm00001d019555_T001	1.62188	0.000143142
Zm00001d019565	Zm00001d019565_T001	3.10426	0.0256193
Zm00001d019624	Zm00001d019624_T002	1.00314	0.00942863
Zm00001d019629	Zm00001d019629_T001	1.72668	2.01511e-10
Zm00001d019631	Zm00001d019631_T003	1.66508	9.92701e-10
Zm00001d019672	Zm00001d019672_T002	2.15069	5.25566e-11
Zm00001d019721	Zm00001d019721_T002	1.41178	6.58069e-08
Zm00001d019763	Zm00001d019763_T001	2.03085	7.68663e-08
Zm00001d019796	Zm00001d019796_T001	2.60211	0.00161489
Zm00001d019875	Zm00001d019875_T002	1.09394	3.62292e-06
Zm00001d019936	Zm00001d019936_T001	1.28403	0.00485022
Zm00001d019981	Zm00001d019981_T002	1.7628	3.78071e-07
Zm00001d019994	Zm00001d019994_T001	1.44446	5.49409e-05
Zm00001d020002	Zm00001d020002_T002	1.05368	0.0404233
Zm00001d020006	Zm00001d020006_T001	2.11547	3.19385e-05
Zm00001d020023	Zm00001d020023_T002	1.41053	7.78165e-05
Zm00001d020025	Zm00001d020025_T001	2.79049	1.07898e-10
Zm00001d020043	Zm00001d020043_T002	1.87086	3.20248e-05
Zm00001d020112	Zm00001d020112_T001	1.50274	0.0130527
Zm00001d020134	Zm00001d020134_T003	1.14636	0.00121475
Zm00001d020136	Zm00001d020136_T001	1.98433	2.10519e-13
Zm00001d020137	Zm00001d020137_T001	2.44935	5.16557e-12
Zm00001d020172	Zm00001d020172_T001	1.7802	0.00101901
Zm00001d020187	Zm00001d020187_T001	1.13697	8.36582e-10
Zm00001d020261	Zm00001d020261_T001	2.33913	5.74737e-15
Zm00001d020272	Zm00001d020272_T001	1.95951	7.69645e-05
Zm00001d020277	Zm00001d020277_T001	2.10992	9.24697e-09
Zm00001d020306	Zm00001d020306_T001	2.71533	0.00287097
Zm00001d020310	Zm00001d020310_T002	1.94358	9.64175e-05
Zm00001d020315	Zm00001d020315_T001	1.15014	4.51968e-10
Zm00001d020320	Zm00001d020320_T001	2.01615	0.0272682
Zm00001d020343	Zm00001d020343_T001	1.22076	4.92628e-08
Zm00001d020365	Zm00001d020365_T001	1.08227	3.24026e-09
Zm00001d020371	Zm00001d020371_T001	1.98062	2.43077e-30
Zm00001d020380	Zm00001d020380_T002	1.96078	7.46314e-22
Zm00001d020384	Zm00001d020384_T001	1.11777	0.00251399
Zm00001d020408	Zm00001d020408_T001	3.49351	2.45272e-11
Zm00001d020417	Zm00001d020417_T001	2.24719	7.35035e-22
Zm00001d020420	Zm00001d020420_T001	3.25736	1.67476e-14
Zm00001d020429	Zm00001d020429_T001	1.7549	1.25804e-05
Zm00001d020447	Zm00001d020447_T001	2.89253	0.0446799
Zm00001d020454	Zm00001d020454_T001	1.59042	1.62899e-08
Zm00001d020463	Zm00001d020463_T002	2.49462	2.39679e-21
Zm00001d020471	Zm00001d020471_T002	1.19509	2.60715e-09
Zm00001d020512	Zm00001d020512_T001	1.04589	0.0171198
Zm00001d020521	Zm00001d020521_T001	2.55757	0.0451277
Zm00001d020524	Zm00001d020524_T001	2.27688	1.48274e-09
Zm00001d020532	Zm00001d020532_T002	1.15738	5.89554e-09
Zm00001d020552	Zm00001d020552_T001	2.33076	1.12258e-12
Zm00001d020555	Zm00001d020555_T001	2.68021	0.0259766
Zm00001d020556	Zm00001d020556_T001	1.19083	1.42495e-07
Zm00001d020560	Zm00001d020560_T001	1.02683	0.000290073
Zm00001d020595	Zm00001d020595_T001	1.42041	2.32766e-05
Zm00001d020607	Zm00001d020607_T001	3.58426	2.97124e-15
Zm00001d020609	Zm00001d020609_T003	2.08543	3.09261e-27
Zm00001d020620	Zm00001d020620_T001	2.55145	1.79632e-06
Zm00001d020631	Zm00001d020631_T001	3.47865	8.1608e-23
Zm00001d020636	Zm00001d020636_T001	1.66728	1.74321e-22
Zm00001d020639	Zm00001d020639_T001	1.75266	0.000206506
Zm00001d020642	Zm00001d020642_T001	1.1976	4.61324e-21
Zm00001d020702	Zm00001d020702_T001	3.61208	0.0176847
Zm00001d020711	Zm00001d020711_T001	1.91431	3.60919e-40
Zm00001d020714	Zm00001d020714_T001	3.15836	1.38452e-07
Zm00001d020717	Zm00001d020717_T001	2.3931	1.42818e-24
Zm00001d020726	Zm00001d020726_T001	1.40116	0.000253486
Zm00001d020731	Zm00001d020731_T001	2.33695	0.00276264
Zm00001d020769	Zm00001d020769_T003	1.29492	0.0128986
Zm00001d020793	Zm00001d020793_T001	3.049	0.00510839
Zm00001d020794	Zm00001d020794_T001	1.02375	0.00252229
Zm00001d020804	Zm00001d020804_T001	1.98094	7.71843e-23
Zm00001d020845	Zm00001d020845_T001	1.64378	0.010358
Zm00001d020892	Zm00001d020892_T003	2.13646	1.62182e-22
Zm00001d020923	Zm00001d020923_T001	1.66556	4.41171e-05
Zm00001d020932	Zm00001d020932_T001	1.06193	0.0179378
Zm00001d020947	Zm00001d020947_T001	1.31337	0.0184989
Zm00001d020960	Zm00001d020960_T001	1.96035	0.0092321
Zm00001d020963	Zm00001d020963_T001	1.31612	5.12881e-06
Zm00001d020969	Zm00001d020969_T002	1.08357	2.98682e-12
Zm00001d020972	Zm00001d020972_T001	1.04397	0.00288706
Zm00001d020986	Zm00001d020986_T001	1.57462	3.64338e-06
Zm00001d021057	Zm00001d021057_T001	3.79894	2.11534e-05
Zm00001d021065	Zm00001d021065_T002	1.15019	0.00471894
Zm00001d021090	Zm00001d021090_T001	1.37395	3.29255e-11
Zm00001d021202	Zm00001d021202_T008	2.22196	0.0347824
Zm00001d021225	Zm00001d021225_T003	1.00739	2.36096e-06
Zm00001d021231	Zm00001d021231_T001	1.34042	1.90049e-06
Zm00001d021236	Zm00001d021236_T004	1.32389	3.26047e-09
Zm00001d021246	Zm00001d021246_T002	1.1768	0.032579
Zm00001d021255	Zm00001d021255_T001	3.9834	1.04041e-24
Zm00001d021268	Zm00001d021268_T001	1.77436	0.0015337
Zm00001d021299	Zm00001d021299_T001	1.26945	8.91099e-07
Zm00001d021303	Zm00001d021303_T002	2.56071	3.42062e-08
Zm00001d021304	Zm00001d021304_T001	1.04492	1.82551e-22
Zm00001d021320	Zm00001d021320_T001	1.84298	2.05624e-10
Zm00001d021375	Zm00001d021375_T001	1.4243	2.634e-05
Zm00001d021450	Zm00001d021450_T001	3.58075	2.5173e-35
Zm00001d021490	Zm00001d021490_T002	2.04407	0.000758851
Zm00001d021524	Zm00001d021524_T002	1.08646	2.57371e-13
Zm00001d021535	Zm00001d021535_T001	2.16415	1.85213e-05
Zm00001d021573	Zm00001d021573_T001	1.51206	1.10647e-06
Zm00001d021574	Zm00001d021574_T002	1.04503	1.14237e-06
Zm00001d021621	Zm00001d021621_T005	1.29277	2.16541e-07
Zm00001d021639	Zm00001d021639_T001	2.61625	0.000657725
Zm00001d021654	Zm00001d021654_T001	2.9105	1.92065e-27
Zm00001d021659	Zm00001d021659_T003	1.76154	5.02103e-12
Zm00001d021664	Zm00001d021664_T001	4.46147	1.07877e-09
Zm00001d021668	Zm00001d021668_T002	1.53384	4.78463e-13
Zm00001d021672	Zm00001d021672_T001	1.22419	0.0473385
Zm00001d021684	Zm00001d021684_T002	3.17582	2.71091e-11
Zm00001d021689	Zm00001d021689_T001	1.50901	2.38136e-06
Zm00001d021718	Zm00001d021718_T001	1.27156	4.43637e-07
Zm00001d021736	Zm00001d021736_T001	1.61908	3.41683e-05
Zm00001d021775	Zm00001d021775_T001	1.14659	0.0249369
Zm00001d021793	Zm00001d021793_T002	1.49252	2.6077e-07
Zm00001d021823	Zm00001d021823_T002	1.25529	0.000451124
Zm00001d021829	Zm00001d021829_T002	1.75544	6.00561e-13
Zm00001d021835	Zm00001d021835_T001	1.47521	6.26543e-08
Zm00001d021839	Zm00001d021839_T001	2.0211	5.18818e-08
Zm00001d021861	Zm00001d021861_T004	1.53378	0.0348515
Zm00001d021934	Zm00001d021934_T001	3.68347	7.92713e-05
Zm00001d021945	Zm00001d021945_T003	1.32239	4.01824e-06
Zm00001d021955	Zm00001d021955_T002	2.02351	1.11333e-30
Zm00001d021978	Zm00001d021978_T001	2.52349	3.72335e-06
Zm00001d021995	Zm00001d021995_T001	4.80857	1.52613e-05
Zm00001d022000	Zm00001d022000_T007	1.58101	4.42392e-11
Zm00001d022009	Zm00001d022009_T001	2.46142	0.000910059
Zm00001d022026	Zm00001d022026_T001	1.73801	0.000139554
Zm00001d022035	Zm00001d022035_T001	5.54079	3.52241e-19
Zm00001d022036	Zm00001d022036_T001	4.5206	2.17141e-05
Zm00001d022041	Zm00001d022041_T001	1.50369	3.61746e-09
Zm00001d022059	Zm00001d022059_T002	1.29412	4.77702e-10
Zm00001d022069	Zm00001d022069_T001	1.34821	0.000845482
Zm00001d022077	Zm00001d022077_T002	1.66027	1.21996e-46
Zm00001d022081	Zm00001d022081_T001	2.51758	0.0236227
Zm00001d022088	Zm00001d022088_T002	4.86712	9.07339e-21
Zm00001d022102	Zm00001d022102_T001	1.44096	1.40302e-18
Zm00001d022122	Zm00001d022122_T001	1.2266	8.47776e-07
Zm00001d022126	Zm00001d022126_T001	1.19842	0.00130481
Zm00001d022131	Zm00001d022131_T001	3.55575	1.57745e-12
Zm00001d022132	Zm00001d022132_T002	1.92912	0.000177239
Zm00001d022179	Zm00001d022179_T002	1.08102	4.92435e-07
Zm00001d022181	Zm00001d022181_T005	1.49466	1.80137e-14
Zm00001d022198	Zm00001d022198_T004	1.55816	0.0352473
Zm00001d022225	Zm00001d022225_T001	1.00454	0.0279836
Zm00001d022227	Zm00001d022227_T001	2.23263	4.6795e-08
Zm00001d022272	Zm00001d022272_T002	1.29457	8.90365e-06
Zm00001d022274	Zm00001d022274_T001	1.39244	3.24892e-05
Zm00001d022334	Zm00001d022334_T001	1.79478	2.24623e-10
Zm00001d022364	Zm00001d022364_T002	1.37568	3.14103e-17
Zm00001d022428	Zm00001d022428_T001	2.0719	1.55203e-11
Zm00001d022431	Zm00001d022431_T001	2.78972	6.60196e-12
Zm00001d022434	Zm00001d022434_T001	2.11493	1.50745e-16
Zm00001d022435	Zm00001d022435_T001	3.2962	9.42117e-11
Zm00001d022439	Zm00001d022439_T001	3.42218	0.00917813
Zm00001d022440	Zm00001d022440_T005	1.00017	1.76193e-07
Zm00001d022449	Zm00001d022449_T001	1.38778	1.41062e-06
Zm00001d022454	Zm00001d022454_T002	1.29499	0.0476231
Zm00001d022460	Zm00001d022460_T001	1.85997	1.5041e-15
Zm00001d022493	Zm00001d022493_T001	1.74173	4.86766e-15
Zm00001d022506	Zm00001d022506_T001	2.88914	6.29473e-08
Zm00001d022546	Zm00001d022546_T001	1.95352	2.88482e-20
Zm00001d022547	Zm00001d022547_T001	3.27808	5.87833e-16
Zm00001d022549	Zm00001d022549_T001	3.07829	0.00142992
Zm00001d022550	Zm00001d022550_T001	1.86888	1.27778e-09
Zm00001d022553	Zm00001d022553_T001	1.34808	5.86459e-12
Zm00001d022625	Zm00001d022625_T002	1.61226	5.94032e-06
Zm00001d023217	Zm00001d023217_T002	1.6408	9.0285e-05
Zm00001d023246	Zm00001d023246_T001	2.64177	2.41995e-11
Zm00001d023258	Zm00001d023258_T001	1.54705	0.000121378
Zm00001d023267	Zm00001d023267_T001	2.83408	0.0139359
Zm00001d023294	Zm00001d023294_T001	4.08768	0.000399999
Zm00001d023306	Zm00001d023306_T001	3.00569	0.000986749
Zm00001d023323	Zm00001d023323_T002	2.38133	0.00364037
Zm00001d023336	Zm00001d023336_T001	1.29788	0.0329931
Zm00001d023337	Zm00001d023337_T004	1.15856	0.027835
Zm00001d023344	Zm00001d023344_T001	1.11392	0.00111007
Zm00001d023366	Zm00001d023366_T001	1.23336	1.38334e-05
Zm00001d023396	Zm00001d023396_T001	1.19655	6.96827e-08
Zm00001d023446	Zm00001d023446_T001	1.77843	2.34641e-08
Zm00001d023495	Zm00001d023495_T001	1.11368	0.000137711
Zm00001d023499	Zm00001d023499_T001	1.41968	0.000440587
Zm00001d023507	Zm00001d023507_T001	1.46126	3.97072e-09
Zm00001d023580	Zm00001d023580_T001	1.79449	2.13438e-06
Zm00001d023581	Zm00001d023581_T002	2.43422	0.0334266
Zm00001d023653	Zm00001d023653_T001	3.30167	0.0127256
Zm00001d023654	Zm00001d023654_T001	2.54594	0.00340607
Zm00001d023658	Zm00001d023658_T002	1.72379	8.36164e-14
Zm00001d023664	Zm00001d023664_T001	3.2828	1.81861e-09
Zm00001d023673	Zm00001d023673_T001	1.01802	0.033386
Zm00001d023677	Zm00001d023677_T001	2.88916	2.94882e-14
Zm00001d023694	Zm00001d023694_T003	1.26352	9.43261e-07
Zm00001d023700	Zm00001d023700_T001	5.26524	1.38876e-07
Zm00001d023735	Zm00001d023735_T002	1.26942	2.75501e-10
Zm00001d023736	Zm00001d023736_T001	2.11808	5.73589e-07
Zm00001d023774	Zm00001d023774_T002	4.7779	2.73017e-06
Zm00001d023815	Zm00001d023815_T001	1.80883	0.000144611
Zm00001d023830	Zm00001d023830_T001	2.56924	3.18666e-16
Zm00001d023838	Zm00001d023838_T002	1.01163	0.000936743
Zm00001d023843	Zm00001d023843_T002	3.32158	2.45969e-06
Zm00001d023932	Zm00001d023932_T001	1.01379	0.00194917
Zm00001d023945	Zm00001d023945_T001	2.31164	0.0120972
Zm00001d023973	Zm00001d023973_T001	4.34264	3.60815e-12
Zm00001d023979	Zm00001d023979_T001	1.66807	4.44918e-10
Zm00001d023993	Zm00001d023993_T001	2.62009	8.79736e-13
Zm00001d023994	Zm00001d023994_T002	2.38241	1.98303e-28
Zm00001d023995	Zm00001d023995_T001	2.17846	1.9032e-20
Zm00001d024000	Zm00001d024000_T002	3.5619	1.3111e-16
Zm00001d024043	Zm00001d024043_T001	1.08422	8.1853e-10
Zm00001d024049	Zm00001d024049_T005	1.05925	4.53918e-05
Zm00001d024119	Zm00001d024119_T001	4.30006	0.000100206
Zm00001d024155	Zm00001d024155_T002	1.30763	7.45794e-05
Zm00001d024179	Zm00001d024179_T001	1.09599	0.00604161
Zm00001d024204	Zm00001d024204_T001	3.96675	0.000760836
Zm00001d024231	Zm00001d024231_T001	3.10463	4.41108e-38
Zm00001d024234	Zm00001d024234_T001	4.177	4.09013e-07
Zm00001d024252	Zm00001d024252_T001	1.82574	0.0432568
Zm00001d024262	Zm00001d024262_T001	2.01986	0.0263334
Zm00001d024265	Zm00001d024265_T001	4.55605	1.6384e-05
Zm00001d024273	Zm00001d024273_T001	4.43368	3.56554e-12
Zm00001d024291	Zm00001d024291_T003	2.27108	8.86577e-14
Zm00001d024317	Zm00001d024317_T001	2.59263	0.00566538
Zm00001d024398	Zm00001d024398_T001	1.89154	0.00963849
Zm00001d024403	Zm00001d024403_T001	1.69192	1.67666e-06
Zm00001d024470	Zm00001d024470_T003	2.87337	0.0123642
Zm00001d024471	Zm00001d024471_T001	3.21647	0.0171157
Zm00001d024477	Zm00001d024477_T001	4.54759	2.58334e-25
Zm00001d024478	Zm00001d024478_T002	4.18958	6.79141e-08
Zm00001d024486	Zm00001d024486_T001	3.55481	0.000109035
Zm00001d024496	Zm00001d024496_T001	2.49107	0.00952189
Zm00001d024497	Zm00001d024497_T001	1.689	1.49992e-05
Zm00001d024522	Zm00001d024522_T001	3.16343	1.4391e-46
Zm00001d024531	Zm00001d024531_T001	1.21327	0.000314438
Zm00001d024543	Zm00001d024543_T001	1.80882	2.4084e-06
Zm00001d024572	Zm00001d024572_T002	3.0531	9.48554e-05
Zm00001d024647	Zm00001d024647_T001	1.27998	0.0179435
Zm00001d024669	Zm00001d024669_T002	1.33726	4.64617e-05
Zm00001d024671	Zm00001d024671_T001	1.39562	1.03202e-15
Zm00001d024691	Zm00001d024691_T001	1.21149	5.10213e-07
Zm00001d024734	Zm00001d024734_T001	2.28068	5.61684e-17
Zm00001d024763	Zm00001d024763_T001	1.36243	3.44944e-08
Zm00001d024767	Zm00001d024767_T002	3.11138	6.71962e-22
Zm00001d024768	Zm00001d024768_T001	4.25794	7.25045e-13
Zm00001d024865	Zm00001d024865_T001	3.81675	0.00193004
Zm00001d024933	Zm00001d024933_T002	1.03488	4.33714e-12
Zm00001d024934	Zm00001d024934_T001	2.11984	4.31362e-11
Zm00001d024975	Zm00001d024975_T001	1.47382	1.60959e-09
Zm00001d024979	Zm00001d024979_T001	3.86531	0.00654004
Zm00001d025011	Zm00001d025011_T001	1.2674	0.034047
Zm00001d025012	Zm00001d025012_T002	2.57758	6.40164e-07
Zm00001d025036	Zm00001d025036_T003	1.56618	4.13796e-05
Zm00001d025055	Zm00001d025055_T001	3.61783	0.00444361
Zm00001d025059	Zm00001d025059_T001	4.96027	5.71769e-07
Zm00001d025067	Zm00001d025067_T002	1.26915	3.39967e-07
Zm00001d025129	Zm00001d025129_T001	4.09623	4.40482e-16
Zm00001d025141	Zm00001d025141_T001	3.98241	3.08652e-22
Zm00001d025166	Zm00001d025166_T001	1.99224	7.48013e-10
Zm00001d025170	Zm00001d025170_T001	1.33022	6.03662e-11
Zm00001d025171	Zm00001d025171_T002	1.97918	3.73836e-05
Zm00001d025207	Zm00001d025207_T001	1.79059	0.0179529
Zm00001d025235	Zm00001d025235_T005	1.90519	6.11709e-08
Zm00001d025255	Zm00001d025255_T001	2.24342	0.0168114
Zm00001d025275	Zm00001d025275_T001	1.96515	0.00604687
Zm00001d025278	Zm00001d025278_T001	1.02104	0.000381956
Zm00001d025303	Zm00001d025303_T002	1.8146	0.0309852
Zm00001d025326	Zm00001d025326_T002	1.5398	1.44531e-07
Zm00001d025338	Zm00001d025338_T001	2.47602	2.40099e-66
Zm00001d025342	Zm00001d025342_T003	1.01405	0.00101114
Zm00001d025400	Zm00001d025400_T001	2.6352	9.39404e-08
Zm00001d025401	Zm00001d025401_T001	3.74176	9.9488e-14
Zm00001d025452	Zm00001d025452_T001	1.14012	0.00216053
Zm00001d025474	Zm00001d025474_T003	2.98859	1.74035e-62
Zm00001d025476	Zm00001d025476_T001	4.6828	1.23915e-26
Zm00001d025507	Zm00001d025507_T009	2.10253	1.52498e-08
Zm00001d025519	Zm00001d025519_T002	1.8951	0.0458994
Zm00001d025524	Zm00001d025524_T001	2.74635	0.0239409
Zm00001d025566	Zm00001d025566_T001	1.35388	2.63648e-05
Zm00001d025572	Zm00001d025572_T001	1.87571	4.59801e-19
Zm00001d025574	Zm00001d025574_T001	1.54836	0.000150979
Zm00001d025665	Zm00001d025665_T002	2.84092	3.74935e-11
Zm00001d025669	Zm00001d025669_T002	1.1159	0.00781433
Zm00001d025674	Zm00001d025674_T001	2.23583	0.0177943
Zm00001d025696	Zm00001d025696_T001	1.07572	0.000268727
Zm00001d025724	Zm00001d025724_T001	1.41965	9.62238e-09
Zm00001d025727	Zm00001d025727_T007	1.76908	9.2652e-05
Zm00001d025735	Zm00001d025735_T002	4.46943	3.28404e-05
Zm00001d025751	Zm00001d025751_T002	1.67714	2.2359e-09
Zm00001d025752	Zm00001d025752_T002	1.45001	1.54707e-10
Zm00001d025761	Zm00001d025761_T002	2.81276	3.47792e-20
Zm00001d025795	Zm00001d025795_T002	1.71627	4.9772e-15
Zm00001d025830	Zm00001d025830_T003	1.29715	1.42304e-06
Zm00001d025834	Zm00001d025834_T002	1.52728	1.68246e-05
Zm00001d025859	Zm00001d025859_T001	2.95724	2.32168e-06
Zm00001d025864	Zm00001d025864_T001	1.84682	0.000366914
Zm00001d025868	Zm00001d025868_T002	1.94234	1.71063e-13
Zm00001d025869	Zm00001d025869_T002	1.07462	0.000261907
Zm00001d025870	Zm00001d025870_T001	1.86779	2.98767e-16
Zm00001d025881	Zm00001d025881_T001	4.61817	4.95367e-10
Zm00001d025899	Zm00001d025899_T001	1.36824	4.6358e-07
Zm00001d025911	Zm00001d025911_T001	1.28852	0.00130432
Zm00001d025919	Zm00001d025919_T001	1.00422	0.00223076
Zm00001d025922	Zm00001d025922_T001	2.60869	0.016482
Zm00001d025924	Zm00001d025924_T001	2.41149	1.82057e-22
Zm00001d025931	Zm00001d025931_T003	1.12603	1.48102e-10
Zm00001d025958	Zm00001d025958_T002	1.5927	3.8187e-11
Zm00001d025963	Zm00001d025963_T002	1.07118	3.2173e-05
Zm00001d025977	Zm00001d025977_T001	1.61604	5.93258e-14
Zm00001d025980	Zm00001d025980_T005	1.52131	0.0289903
Zm00001d025983	Zm00001d025983_T001	1.94766	0.00233939
Zm00001d025991	Zm00001d025991_T001	1.29396	0.000569067
Zm00001d026010	Zm00001d026010_T001	1.01871	0.00570242
Zm00001d026026	Zm00001d026026_T001	1.52576	1.85112e-05
Zm00001d026039	Zm00001d026039_T002	2.73416	0.000153953
Zm00001d026060	Zm00001d026060_T004	2.93548	3.52189e-13
Zm00001d026070	Zm00001d026070_T003	2.47812	5.75389e-05
Zm00001d026097	Zm00001d026097_T004	1.12225	1.64293e-17
Zm00001d026154	Zm00001d026154_T002	1.07497	0.0405783
Zm00001d026165	Zm00001d026165_T003	1.47936	5.92608e-13
Zm00001d026189	Zm00001d026189_T001	1.26787	0.00432127
Zm00001d026204	Zm00001d026204_T001	1.3232	0.00759383
Zm00001d026231	Zm00001d026231_T001	2.78132	3.6934e-17
Zm00001d026240	Zm00001d026240_T001	1.09244	1.20297e-08
Zm00001d026258	Zm00001d026258_T001	1.06282	1.40692e-06
Zm00001d026268	Zm00001d026268_T001	3.39521	5.11327e-12
Zm00001d026284	Zm00001d026284_T001	1.50978	6.3497e-06
Zm00001d026293	Zm00001d026293_T002	2.17175	4.30607e-20
Zm00001d026297	Zm00001d026297_T001	2.27582	0.00707004
Zm00001d026303	Zm00001d026303_T006	1.23899	0.0100649
Zm00001d026306	Zm00001d026306_T005	1.61764	1.44914e-17
Zm00001d026311	Zm00001d026311_T002	1.44736	2.88437e-12
Zm00001d026322	Zm00001d026322_T001	1.98414	5.00408e-07
Zm00001d026334	Zm00001d026334_T002	2.37438	0.000493814
Zm00001d026369	Zm00001d026369_T004	1.27177	0.00130306
Zm00001d026370	Zm00001d026370_T002	1.40691	4.37658e-07
Zm00001d026374	Zm00001d026374_T006	1.18061	0.0022579
Zm00001d026379	Zm00001d026379_T001	2.61787	0.000100908
Zm00001d026383	Zm00001d026383_T001	2.16511	2.59867e-19
Zm00001d026398	Zm00001d026398_T002	1.42131	2.03002e-07
Zm00001d026414	Zm00001d026414_T001	4.35072	7.54582e-28
Zm00001d026442	Zm00001d026442_T001	3.28541	2.03702e-19
Zm00001d026460	Zm00001d026460_T001	2.96471	1.60494e-34
Zm00001d026480	Zm00001d026480_T001	1.75965	0.0424881
Zm00001d026491	Zm00001d026491_T001	2.96364	6.95588e-09
Zm00001d026514	Zm00001d026514_T002	1.44038	1.95817e-12
Zm00001d026531	Zm00001d026531_T001	1.89018	1.66323e-06
Zm00001d026627	Zm00001d026627_T001	1.09079	7.30115e-05
Zm00001d026633	Zm00001d026633_T001	1.07768	0.000207837
Zm00001d026642	Zm00001d026642_T001	1.09554	0.000405972
Zm00001d026649	Zm00001d026649_T001	3.75961	0.0102808
Zm00001d026695	Zm00001d026695_T001	1.11111	0.000112892
Zm00001d026712	Zm00001d026712_T001	2.29579	9.33149e-15
Zm00001d027311	Zm00001d027311_T001	1.29023	0.0134671
Zm00001d027313	Zm00001d027313_T001	2.97567	7.32395e-05
Zm00001d027314	Zm00001d027314_T001	1.35983	5.25567e-17
Zm00001d027350	Zm00001d027350_T001	2.01614	0.00520365
Zm00001d027355	Zm00001d027355_T001	1.70621	8.09389e-09
Zm00001d027362	Zm00001d027362_T001	1.31132	6.32815e-06
Zm00001d027370	Zm00001d027370_T001	1.43858	1.54119e-05
Zm00001d027411	Zm00001d027411_T001	1.72821	2.04033e-15
Zm00001d027425	Zm00001d027425_T001	1.4892	4.085e-13
Zm00001d027435	Zm00001d027435_T001	1.21891	0.00117917
Zm00001d027441	Zm00001d027441_T001	1.81098	2.16906e-15
Zm00001d027443	Zm00001d027443_T001	1.92775	1.29774e-07
Zm00001d027449	Zm00001d027449_T001	1.98611	0.00254295
Zm00001d027455	Zm00001d027455_T001	1.64327	8.78228e-45
Zm00001d027486	Zm00001d027486_T001	1.4419	0.000495352
Zm00001d027508	Zm00001d027508_T002	1.65642	1.36308e-17
Zm00001d027524	Zm00001d027524_T001	4.61833	3.54627e-35
Zm00001d027525	Zm00001d027525_T001	3.76075	1.44519e-22
Zm00001d027546	Zm00001d027546_T001	3.37207	4.64044e-06
Zm00001d027593	Zm00001d027593_T001	1.28901	1.2494e-06
Zm00001d027619	Zm00001d027619_T002	1.71121	9.70399e-06
Zm00001d027624	Zm00001d027624_T001	1.2822	6.46148e-06
Zm00001d027656	Zm00001d027656_T001	1.46507	5.42781e-05
Zm00001d027657	Zm00001d027657_T001	3.96056	2.18395e-05
Zm00001d027667	Zm00001d027667_T003	1.90587	3.68459e-39
Zm00001d027674	Zm00001d027674_T001	1.1836	0.0119914
Zm00001d027676	Zm00001d027676_T001	2.45267	6.57557e-13
Zm00001d027743	Zm00001d027743_T002	1.35207	4.25588e-10
Zm00001d027748	Zm00001d027748_T004	1.16471	0.0319118
Zm00001d027749	Zm00001d027749_T001	1.39096	1.73398e-05
Zm00001d027757	Zm00001d027757_T001	1.82117	0.00489248
Zm00001d027763	Zm00001d027763_T001	2.55374	1.13068e-11
Zm00001d027766	Zm00001d027766_T001	1.89083	5.78736e-10
Zm00001d027809	Zm00001d027809_T002	1.40483	0.0106567
Zm00001d027824	Zm00001d027824_T001	4.71595	3.91476e-22
Zm00001d027854	Zm00001d027854_T001	1.32691	1.1818e-17
Zm00001d027855	Zm00001d027855_T001	2.44078	0.0255659
Zm00001d027859	Zm00001d027859_T001	1.06189	0.00372636
Zm00001d027874	Zm00001d027874_T003	1.80364	2.9586e-09
Zm00001d027884	Zm00001d027884_T001	1.17577	1.63011e-06
Zm00001d027888	Zm00001d027888_T001	1.21186	0.0117048
Zm00001d027892	Zm00001d027892_T001	1.9523	0.00668201
Zm00001d027893	Zm00001d027893_T001	1.84231	2.31538e-13
Zm00001d027907	Zm00001d027907_T001	1.41171	9.04211e-06
Zm00001d027932	Zm00001d027932_T001	3.61208	0.0176847
Zm00001d027934	Zm00001d027934_T002	1.18753	4.85256e-25
Zm00001d027958	Zm00001d027958_T001	2.21186	0.0353378
Zm00001d027995	Zm00001d027995_T001	4.16386	9.77738e-28
Zm00001d027996	Zm00001d027996_T001	1.41359	3.90496e-40
Zm00001d028002	Zm00001d028002_T001	1.1488	2.00017e-05
Zm00001d028007	Zm00001d028007_T003	2.68829	1.96343e-23
Zm00001d028019	Zm00001d028019_T001	2.87779	0.0466498
Zm00001d028073	Zm00001d028073_T003	1.37056	2.19206e-14
Zm00001d028077	Zm00001d028077_T002	1.26426	0.0137196
Zm00001d028093	Zm00001d028093_T001	2.12705	0.000885127
Zm00001d028112	Zm00001d028112_T001	1.26046	4.56804e-08
Zm00001d028118	Zm00001d028118_T001	2.41792	3.1512e-11
Zm00001d028129	Zm00001d028129_T002	4.06169	5.19512e-28
Zm00001d028139	Zm00001d028139_T001	1.38179	7.38347e-06
Zm00001d028214	Zm00001d028214_T001	2.30021	1.05127e-30
Zm00001d028217	Zm00001d028217_T002	2.3087	0.00143353
Zm00001d028219	Zm00001d028219_T001	1.10449	5.02937e-05
Zm00001d028244	Zm00001d028244_T002	1.64903	4.91571e-07
Zm00001d028267	Zm00001d028267_T004	1.23277	8.05802e-06
Zm00001d028274	Zm00001d028274_T001	2.85626	0.0482301
Zm00001d028293	Zm00001d028293_T001	1.85947	8.17025e-15
Zm00001d028297	Zm00001d028297_T005	1.84278	6.1616e-14
Zm00001d028304	Zm00001d028304_T001	1.38207	7.81443e-08
Zm00001d028320	Zm00001d028320_T001	2.91832	0.0422737
Zm00001d028330	Zm00001d028330_T051	1.07033	0.000352445
Zm00001d028344	Zm00001d028344_T001	1.40799	3.1302e-08
Zm00001d028347	Zm00001d028347_T001	3.84404	0.00154112
Zm00001d028348	Zm00001d028348_T001	1.73927	1.47335e-14
Zm00001d028368	Zm00001d028368_T001	1.53127	7.77167e-11
Zm00001d028386	Zm00001d028386_T001	1.57538	7.45429e-21
Zm00001d028399	Zm00001d028399_T001	1.50135	2.26197e-07
Zm00001d028412	Zm00001d028412_T004	1.25262	7.26135e-06
Zm00001d028428	Zm00001d028428_T002	2.60872	4.64785e-15
Zm00001d028473	Zm00001d028473_T001	2.71815	1.26525e-06
Zm00001d028474	Zm00001d028474_T004	1.14285	5.51514e-20
Zm00001d028484	Zm00001d028484_T002	1.31073	2.41715e-05
Zm00001d028505	Zm00001d028505_T001	1.60187	1.74761e-05
Zm00001d028514	Zm00001d028514_T002	1.30153	0.000121473
Zm00001d028530	Zm00001d028530_T001	1.97471	0.0321986
Zm00001d028534	Zm00001d028534_T004	1.84724	8.45509e-07
Zm00001d028535	Zm00001d028535_T001	1.05857	0.000667239
Zm00001d028548	Zm00001d028548_T001	1.14997	0.000752258
Zm00001d028565	Zm00001d028565_T002	1.83785	2.78234e-08
Zm00001d028599	Zm00001d028599_T001	2.11645	8.09315e-13
Zm00001d028601	Zm00001d028601_T001	1.61937	2.42289e-14
Zm00001d028603	Zm00001d028603_T001	1.18536	0.0126387
Zm00001d028630	Zm00001d028630_T005	3.12022	0.00393847
Zm00001d028651	Zm00001d028651_T001	2.99622	0.0356971
Zm00001d028654	Zm00001d028654_T002	1.39117	0.000120641
Zm00001d028675	Zm00001d028675_T001	2.40041	2.74679e-05
Zm00001d028676	Zm00001d028676_T002	1.6575	5.35519e-06
Zm00001d028679	Zm00001d028679_T002	1.71563	8.06437e-11
Zm00001d028693	Zm00001d028693_T003	2.56042	0.00308528
Zm00001d028696	Zm00001d028696_T001	2.16829	1.96803e-06
Zm00001d028711	Zm00001d028711_T005	2.74307	1.35446e-06
Zm00001d028725	Zm00001d028725_T001	1.18779	4.38327e-17
Zm00001d028752	Zm00001d028752_T001	1.03011	0.0135827
Zm00001d028759	Zm00001d028759_T001	1.80703	4.53e-09
Zm00001d028761	Zm00001d028761_T002	2.87217	8.98949e-10
Zm00001d028773	Zm00001d028773_T001	1.13063	0.0105315
Zm00001d028820	Zm00001d028820_T001	1.31047	0.0220869
Zm00001d028854	Zm00001d028854_T001	2.30581	0.0480587
Zm00001d028862	Zm00001d028862_T001	2.36327	0.0406059
Zm00001d028867	Zm00001d028867_T002	1.05571	0.000649818
Zm00001d028890	Zm00001d028890_T002	1.02542	6.95801e-06
Zm00001d028900	Zm00001d028900_T001	3.05873	0.0283893
Zm00001d028906	Zm00001d028906_T001	4.07966	3.5393e-05
Zm00001d028925	Zm00001d028925_T001	2.30101	7.76283e-07
Zm00001d028928	Zm00001d028928_T002	1.62606	3.83868e-07
Zm00001d028930	Zm00001d028930_T001	2.13346	0.0275055
Zm00001d028952	Zm00001d028952_T004	2.42546	7.77566e-21
Zm00001d028962	Zm00001d028962_T001	2.46402	1.4509e-15
Zm00001d029031	Zm00001d029031_T001	2.05741	5.57196e-05
Zm00001d029066	Zm00001d029066_T005	1.30442	7.11945e-07
Zm00001d029083	Zm00001d029083_T001	2.41749	0.0354337
Zm00001d029087	Zm00001d029087_T004	3.53477	9.78396e-08
Zm00001d029091	Zm00001d029091_T003	2.10016	0.000139853
Zm00001d029098	Zm00001d029098_T001	1.86034	5.17941e-08
Zm00001d029125	Zm00001d029125_T001	4.49216	3.00337e-19
Zm00001d029126	Zm00001d029126_T001	1.8644	6.26264e-09
Zm00001d029140	Zm00001d029140_T003	1.63354	1.0729e-08
Zm00001d029149	Zm00001d029149_T001	1.3153	1.30404e-10
Zm00001d029194	Zm00001d029194_T001	3.21366	0.000606173
Zm00001d029214	Zm00001d029214_T001	1.28742	0.000139897
Zm00001d029215	Zm00001d029215_T002	2.28755	1.35579e-16
Zm00001d029231	Zm00001d029231_T001	1.40221	5.34569e-14
Zm00001d029234	Zm00001d029234_T001	1.96461	1.56089e-16
Zm00001d029243	Zm00001d029243_T001	1.25197	0.0105463
Zm00001d029266	Zm00001d029266_T001	1.19423	0.0104415
Zm00001d029290	Zm00001d029290_T001	1.05248	1.28468e-05
Zm00001d029366	Zm00001d029366_T003	2.64172	5.80356e-10
Zm00001d029372	Zm00001d029372_T001	1.46085	3.15577e-05
Zm00001d029392	Zm00001d029392_T003	1.17065	6.34973e-08
Zm00001d029408	Zm00001d029408_T001	1.55845	2.46772e-08
Zm00001d029424	Zm00001d029424_T001	2.68903	8.15658e-11
Zm00001d029432	Zm00001d029432_T002	1.37714	0.01176
Zm00001d029457	Zm00001d029457_T001	1.9468	5.9328e-09
Zm00001d029468	Zm00001d029468_T001	3.74978	0.00253693
Zm00001d029488	Zm00001d029488_T001	2.38477	4.4809e-07
Zm00001d029525	Zm00001d029525_T003	1.8435	1.25612e-10
Zm00001d029546	Zm00001d029546_T001	2.34352	0.0373477
Zm00001d029550	Zm00001d029550_T003	1.23127	0.00577838
Zm00001d029555	Zm00001d029555_T001	1.40296	4.25879e-11
Zm00001d029578	Zm00001d029578_T001	1.65105	0.00237973
Zm00001d029595	Zm00001d029595_T001	1.61008	0.0165746
Zm00001d029597	Zm00001d029597_T001	1.30961	2.29041e-06
Zm00001d029603	Zm00001d029603_T002	1.38168	1.41287e-09
Zm00001d029604	Zm00001d029604_T001	3.4166	3.74639e-55
Zm00001d029619	Zm00001d029619_T001	4.0882	0.00226618
Zm00001d029654	Zm00001d029654_T003	1.06588	3.11929e-12
Zm00001d029672	Zm00001d029672_T004	1.30346	0.0184133
Zm00001d029697	Zm00001d029697_T001	1.00106	2.56538e-09
Zm00001d029721	Zm00001d029721_T001	1.91694	3.16136e-07
Zm00001d029722	Zm00001d029722_T001	1.25254	0.0020485
Zm00001d029738	Zm00001d029738_T001	2.17723	1.86176e-05
Zm00001d029768	Zm00001d029768_T004	1.40898	7.16344e-05
Zm00001d029785	Zm00001d029785_T001	2.18688	2.84255e-11
Zm00001d029803	Zm00001d029803_T001	1.77491	4.81065e-12
Zm00001d029804	Zm00001d029804_T001	3.45942	7.4485e-21
Zm00001d029810	Zm00001d029810_T001	1.23176	6.34174e-14
Zm00001d029814	Zm00001d029814_T001	3.32039	3.99179e-31
Zm00001d029829	Zm00001d029829_T001	2.74581	0.0102808
Zm00001d029850	Zm00001d029850_T001	2.78173	2.20883e-22
Zm00001d029875	Zm00001d029875_T001	1.03365	0.00115317
Zm00001d029878	Zm00001d029878_T001	1.15876	0.0210928
Zm00001d029885	Zm00001d029885_T001	3.30168	0.000333658
Zm00001d029898	Zm00001d029898_T001	3.30575	5.51728e-09
Zm00001d029906	Zm00001d029906_T001	4.23088	3.31006e-45
Zm00001d029913	Zm00001d029913_T001	1.53211	3.45689e-13
Zm00001d029921	Zm00001d029921_T001	1.83483	0.000108923
Zm00001d029922	Zm00001d029922_T001	1.95103	1.43016e-07
Zm00001d029934	Zm00001d029934_T001	2.58084	4.01098e-21
Zm00001d029975	Zm00001d029975_T001	2.58328	6.68033e-33
Zm00001d029980	Zm00001d029980_T001	1.21957	0.00615892
Zm00001d030007	Zm00001d030007_T001	2.86839	0.0125135
Zm00001d030016	Zm00001d030016_T001	1.14838	5.59793e-07
Zm00001d030031	Zm00001d030031_T003	1.10734	0.00127048
Zm00001d030068	Zm00001d030068_T001	2.03485	0.0435518
Zm00001d030096	Zm00001d030096_T001	1.26068	2.49321e-08
Zm00001d030103	Zm00001d030103_T001	1.05645	0.00250657
Zm00001d030133	Zm00001d030133_T004	1.36541	0.0141951
Zm00001d030213	Zm00001d030213_T001	3.79756	5.24315e-17
Zm00001d030277	Zm00001d030277_T001	2.41635	0.0349385
Zm00001d030282	Zm00001d030282_T006	1.52324	2.46003e-16
Zm00001d030305	Zm00001d030305_T001	2.08706	1.47825e-11
Zm00001d030347	Zm00001d030347_T001	4.23905	7.26573e-28
Zm00001d030372	Zm00001d030372_T001	1.74521	0.0134448
Zm00001d030464	Zm00001d030464_T001	4.34878	7.31826e-05
Zm00001d030508	Zm00001d030508_T001	1.29493	1.54954e-12
Zm00001d030526	Zm00001d030526_T001	1.61347	1.83327e-08
Zm00001d030550	Zm00001d030550_T001	3.38531	0.00018039
Zm00001d030551	Zm00001d030551_T001	1.24123	4.45902e-14
Zm00001d030613	Zm00001d030613_T001	1.27669	0.0182937
Zm00001d030656	Zm00001d030656_T001	1.45868	4.12843e-16
Zm00001d030666	Zm00001d030666_T001	1.15237	0.0306544
Zm00001d030676	Zm00001d030676_T001	1.431	0.00391952
Zm00001d030683	Zm00001d030683_T001	2.0653	0.00197612
Zm00001d030765	Zm00001d030765_T003	1.04746	0.0158366
Zm00001d030790	Zm00001d030790_T002	1.03958	0.000814825
Zm00001d030832	Zm00001d030832_T001	1.58435	0.000532413
Zm00001d030845	Zm00001d030845_T001	3.87242	0.00138587
Zm00001d030851	Zm00001d030851_T001	2.03052	2.1403e-06
Zm00001d030856	Zm00001d030856_T001	4.6086	1.03332e-05
Zm00001d030864	Zm00001d030864_T001	2.31397	6.01483e-09
Zm00001d030907	Zm00001d030907_T001	2.51244	6.13212e-11
Zm00001d030942	Zm00001d030942_T001	3.08903	2.77299e-17
Zm00001d030958	Zm00001d030958_T001	1.0958	0.00311897
Zm00001d031005	Zm00001d031005_T004	1.17579	0.00622338
Zm00001d031049	Zm00001d031049_T001	2.41184	2.69026e-20
Zm00001d031053	Zm00001d031053_T001	1.31593	4.70988e-05
Zm00001d031086	Zm00001d031086_T001	3.44611	0.00802108
Zm00001d031093	Zm00001d031093_T002	2.23392	2.5719e-11
Zm00001d031099	Zm00001d031099_T001	3.83669	8.2418e-21
Zm00001d031120	Zm00001d031120_T002	1.76579	2.2691e-18
Zm00001d031183	Zm00001d031183_T001	1.55479	1.04042e-12
Zm00001d031187	Zm00001d031187_T002	2.83588	0.0498675
Zm00001d031220	Zm00001d031220_T001	1.15653	1.17867e-05
Zm00001d031229	Zm00001d031229_T001	2.11121	7.79092e-22
Zm00001d031254	Zm00001d031254_T001	1.00949	0.00010984
Zm00001d031257	Zm00001d031257_T001	2.54563	0.0162942
Zm00001d031287	Zm00001d031287_T001	1.55932	2.23895e-05
Zm00001d031289	Zm00001d031289_T007	1.07892	0.000210724
Zm00001d031430	Zm00001d031430_T004	1.51282	5.19108e-08
Zm00001d031487	Zm00001d031487_T005	1.47363	1.33359e-19
Zm00001d031522	Zm00001d031522_T007	1.16097	3.42593e-11
Zm00001d031549	Zm00001d031549_T002	1.0307	0.0123551
Zm00001d031555	Zm00001d031555_T001	1.13535	0.0042759
Zm00001d031561	Zm00001d031561_T002	1.96403	5.64752e-15
Zm00001d031589	Zm00001d031589_T001	1.26749	3.31772e-05
Zm00001d031620	Zm00001d031620_T001	2.72089	0.00121354
Zm00001d031634	Zm00001d031634_T001	1.71492	6.04285e-05
Zm00001d031635	Zm00001d031635_T001	1.08855	0.000191729
Zm00001d031734	Zm00001d031734_T001	3.41107	0.0092121
Zm00001d031745	Zm00001d031745_T001	1.23852	0.0265627
Zm00001d031749	Zm00001d031749_T001	2.74251	9.64507e-36
Zm00001d031769	Zm00001d031769_T001	2.49955	4.47095e-05
Zm00001d031778	Zm00001d031778_T001	1.70149	0.0400575
Zm00001d031802	Zm00001d031802_T001	1.4888	2.0733e-05
Zm00001d031805	Zm00001d031805_T001	3.15333	0.000294445
Zm00001d031807	Zm00001d031807_T002	2.01883	1.82133e-17
Zm00001d031814	Zm00001d031814_T001	4.20188	1.14391e-11
Zm00001d031971	Zm00001d031971_T002	3.09224	3.54647e-26
Zm00001d032055	Zm00001d032055_T001	1.3776	3.64673e-06
Zm00001d032058	Zm00001d032058_T002	3.2563	3.43661e-32
Zm00001d032069	Zm00001d032069_T001	2.49598	1.64481e-06
Zm00001d032079	Zm00001d032079_T001	2.07886	7.31482e-16
Zm00001d032104	Zm00001d032104_T001	2.6673	0.000471812
Zm00001d032107	Zm00001d032107_T001	3.27123	0.00475068
Zm00001d032130	Zm00001d032130_T001	4.29416	1.04042e-12
Zm00001d032146	Zm00001d032146_T001	2.54759	5.54364e-08
Zm00001d032152	Zm00001d032152_T001	1.13745	0.00102339
Zm00001d032250	Zm00001d032250_T001	1.35394	0.000613591
Zm00001d032253	Zm00001d032253_T001	2.77461	5.94491e-06
Zm00001d032274	Zm00001d032274_T001	1.33377	0.0375599
Zm00001d032334	Zm00001d032334_T002	1.44694	7.61417e-12
Zm00001d032377	Zm00001d032377_T002	1.63013	0.000105675
Zm00001d032408	Zm00001d032408_T002	2.82113	0.00673224
Zm00001d032409	Zm00001d032409_T001	4.21462	0.000192042
Zm00001d032450	Zm00001d032450_T001	3.63191	2.05248e-06
Zm00001d032461	Zm00001d032461_T001	1.31693	1.2749e-06
Zm00001d032464	Zm00001d032464_T002	2.04856	1.75358e-18
Zm00001d032473	Zm00001d032473_T001	1.87447	1.40226e-09
Zm00001d032485	Zm00001d032485_T001	1.61986	2.65945e-06
Zm00001d032507	Zm00001d032507_T001	1.38865	1.13012e-12
Zm00001d032521	Zm00001d032521_T001	1.28613	9.52379e-15
Zm00001d032539	Zm00001d032539_T001	3.92455	2.14877e-15
Zm00001d032582	Zm00001d032582_T003	2.21765	0.0174177
Zm00001d032656	Zm00001d032656_T001	1.32167	0.00452604
Zm00001d032664	Zm00001d032664_T001	2.01957	1.7922e-09
Zm00001d032686	Zm00001d032686_T001	2.15641	2.20949e-13
Zm00001d032691	Zm00001d032691_T001	5.13377	7.20365e-08
Zm00001d032692	Zm00001d032692_T001	1.64644	6.63072e-07
Zm00001d032710	Zm00001d032710_T003	1.07656	3.12386e-11
Zm00001d032715	Zm00001d032715_T002	1.2171	4.44695e-14
Zm00001d032728	Zm00001d032728_T001	1.35751	1.19194e-10
Zm00001d032744	Zm00001d032744_T001	1.17649	5.07141e-05
Zm00001d032788	Zm00001d032788_T001	3.36897	0.0356995
Zm00001d032811	Zm00001d032811_T001	1.39157	1.7532e-15
Zm00001d032831	Zm00001d032831_T002	1.086	0.00721498
Zm00001d032838	Zm00001d032838_T001	1.67898	0.00676444
Zm00001d032866	Zm00001d032866_T001	1.91804	0.000124068
Zm00001d032915	Zm00001d032915_T001	2.77257	3.35677e-12
Zm00001d032916	Zm00001d032916_T001	2.16024	4.60938e-10
Zm00001d032919	Zm00001d032919_T001	2.12385	3.72141e-06
Zm00001d032923	Zm00001d032923_T002	1.04025	0.0120386
Zm00001d032925	Zm00001d032925_T001	2.33093	0.0396376
Zm00001d032926	Zm00001d032926_T001	2.31094	0.000398279
Zm00001d032929	Zm00001d032929_T001	3.83895	0.00141779
Zm00001d032932	Zm00001d032932_T001	1.45073	0.000503745
Zm00001d032937	Zm00001d032937_T001	2.83656	0.0497987
Zm00001d032961	Zm00001d032961_T003	1.63123	9.80435e-05
Zm00001d032971	Zm00001d032971_T001	2.43384	2.03271e-10
Zm00001d032993	Zm00001d032993_T001	2.90065	0.00525994
Zm00001d033002	Zm00001d033002_T002	1.58305	1.57141e-08
Zm00001d033004	Zm00001d033004_T003	1.5337	0.000148124
Zm00001d033054	Zm00001d033054_T001	1.27002	2.24706e-08
Zm00001d033055	Zm00001d033055_T001	1.56625	6.40384e-06
Zm00001d033062	Zm00001d033062_T001	4.05395	8.21565e-30
Zm00001d033066	Zm00001d033066_T001	3.88446	0.00124941
Zm00001d033088	Zm00001d033088_T001	1.01015	0.000953032
Zm00001d033139	Zm00001d033139_T001	3.11169	5.76011e-05
Zm00001d033167	Zm00001d033167_T001	2.44369	4.16427e-21
Zm00001d033174	Zm00001d033174_T001	1.79077	0.000402284
Zm00001d033210	Zm00001d033210_T002	1.06803	2.11171e-06
Zm00001d033215	Zm00001d033215_T001	2.16856	1.21689e-11
Zm00001d033292	Zm00001d033292_T002	1.88517	6.5197e-10
Zm00001d033296	Zm00001d033296_T002	2.07358	4.20109e-17
Zm00001d033313	Zm00001d033313_T001	3.67392	1.09574e-06
Zm00001d033314	Zm00001d033314_T001	2.18733	9.32066e-05
Zm00001d033322	Zm00001d033322_T001	1.16734	0.00111511
Zm00001d033334	Zm00001d033334_T009	1.1524	0.0307385
Zm00001d033339	Zm00001d033339_T001	1.40559	1.13653e-05
Zm00001d033369	Zm00001d033369_T001	2.28709	1.14527e-08
Zm00001d033402	Zm00001d033402_T002	1.27855	0.000305128
Zm00001d033446	Zm00001d033446_T001	4.27575	0.000146746
Zm00001d033457	Zm00001d033457_T001	1.9053	1.68884e-09
Zm00001d033552	Zm00001d033552_T004	1.56721	3.19348e-06
Zm00001d033557	Zm00001d033557_T001	1.24787	0.0379337
Zm00001d033568	Zm00001d033568_T001	2.411	5.46676e-05
Zm00001d033572	Zm00001d033572_T003	1.26975	4.31841e-08
Zm00001d033573	Zm00001d033573_T001	1.89986	5.30739e-07
Zm00001d033574	Zm00001d033574_T001	1.43806	2.09329e-05
Zm00001d033579	Zm00001d033579_T001	1.28378	7.17745e-05
Zm00001d033602	Zm00001d033602_T001	1.13047	4.7465e-05
Zm00001d033607	Zm00001d033607_T002	3.52972	6.87343e-10
Zm00001d033623	Zm00001d033623_T002	2.11152	0.00268527
Zm00001d033624	Zm00001d033624_T001	1.17211	0.000238523
Zm00001d033719	Zm00001d033719_T001	1.52627	3.29776e-06
Zm00001d033730	Zm00001d033730_T001	1.16096	0.00156187
Zm00001d033794	Zm00001d033794_T001	1.48886	0.000223729
Zm00001d033848	Zm00001d033848_T004	4.01345	0.00341744
Zm00001d033858	Zm00001d033858_T001	1.02854	0.000462336
Zm00001d033874	Zm00001d033874_T002	1.94291	1.30007e-05
Zm00001d033925	Zm00001d033925_T001	1.06734	0.000916104
Zm00001d033931	Zm00001d033931_T002	1.12379	2.68678e-11
Zm00001d033948	Zm00001d033948_T001	1.65937	2.79291e-16
Zm00001d033967	Zm00001d033967_T001	1.40598	0.00665869
Zm00001d033976	Zm00001d033976_T004	1.44961	4.35754e-19
Zm00001d033995	Zm00001d033995_T002	1.36841	5.70742e-06
Zm00001d034000	Zm00001d034000_T003	1.20527	0.000617535
Zm00001d034032	Zm00001d034032_T001	1.50805	1.95032e-17
Zm00001d034037	Zm00001d034037_T001	1.4902	1.59454e-07
Zm00001d034045	Zm00001d034045_T004	4.46305	4.55004e-16
Zm00001d034047	Zm00001d034047_T007	5.09634	3.27782e-09
Zm00001d034050	Zm00001d034050_T002	1.06027	0.000105017
Zm00001d034073	Zm00001d034073_T001	2.48587	3.3779e-09
Zm00001d034106	Zm00001d034106_T001	3.42314	0.0316715
Zm00001d034109	Zm00001d034109_T001	2.28876	2.37452e-12
Zm00001d034130	Zm00001d034130_T001	2.50828	2.74889e-11
Zm00001d034143	Zm00001d034143_T001	4.06434	1.23483e-06
Zm00001d034168	Zm00001d034168_T001	1.35233	6.14114e-07
Zm00001d034188	Zm00001d034188_T002	1.162	0.00367361
Zm00001d034205	Zm00001d034205_T001	1.29584	0.000469875
Zm00001d034212	Zm00001d034212_T001	3.21362	1.73789e-29
Zm00001d034250	Zm00001d034250_T002	1.21696	3.50234e-06
Zm00001d034301	Zm00001d034301_T001	1.77663	7.92123e-19
Zm00001d034341	Zm00001d034341_T002	1.13029	5.04467e-05
Zm00001d034358	Zm00001d034358_T001	1.10778	2.72798e-08
Zm00001d034366	Zm00001d034366_T003	2.59255	9.98494e-26
Zm00001d034372	Zm00001d034372_T001	1.56489	0.0357483
Zm00001d034373	Zm00001d034373_T001	1.60162	1.96517e-31
Zm00001d034376	Zm00001d034376_T002	3.98238	6.88174e-10
Zm00001d034380	Zm00001d034380_T001	1.14035	3.3239e-07
Zm00001d034404	Zm00001d034404_T001	1.4991	7.4832e-16
Zm00001d034407	Zm00001d034407_T001	1.01484	0.0469689
Zm00001d034433	Zm00001d034433_T003	1.55805	0.000222192
Zm00001d034462	Zm00001d034462_T001	2.01139	0.0302442
Zm00001d034467	Zm00001d034467_T001	3.46121	0.00758139
Zm00001d034494	Zm00001d034494_T001	1.35807	0.00748137
Zm00001d034511	Zm00001d034511_T001	2.50733	2.70571e-10
Zm00001d034521	Zm00001d034521_T001	1.03863	1.58513e-05
Zm00001d034562	Zm00001d034562_T003	1.18056	1.39721e-09
Zm00001d034601	Zm00001d034601_T001	1.15318	0.0174497
Zm00001d034635	Zm00001d034635_T001	2.12121	8.09911e-36
Zm00001d034636	Zm00001d034636_T001	1.53266	4.88481e-05
Zm00001d034650	Zm00001d034650_T005	1.3035	0.0367222
Zm00001d034663	Zm00001d034663_T001	1.24223	6.17696e-06
Zm00001d034740	Zm00001d034740_T001	1.18656	6.77001e-07
Zm00001d034745	Zm00001d034745_T001	2.3825	0.000216313
Zm00001d034771	Zm00001d034771_T002	1.20319	0.0247461
Zm00001d034782	Zm00001d034782_T001	4.42276	8.41066e-29
Zm00001d034783	Zm00001d034783_T001	1.86676	0.00295113
Zm00001d034802	Zm00001d034802_T001	3.36897	0.0356995
Zm00001d034803	Zm00001d034803_T001	3.68136	0.00334534
Zm00001d034817	Zm00001d034817_T001	1.81533	1.65016e-09
Zm00001d034859	Zm00001d034859_T001	1.23018	3.90237e-20
Zm00001d034948	Zm00001d034948_T004	1.38367	1.54336e-06
Zm00001d034978	Zm00001d034978_T001	3.78237	1.83696e-14
Zm00001d034998	Zm00001d034998_T004	1.39602	0.0118437
Zm00001d035028	Zm00001d035028_T001	1.06732	0.00820013
Zm00001d035031	Zm00001d035031_T004	1.0434	0.00055112
Zm00001d035046	Zm00001d035046_T001	1.26391	0.00540838
Zm00001d035084	Zm00001d035084_T001	2.50975	4.7473e-08
Zm00001d035149	Zm00001d035149_T001	1.24447	0.0126151
Zm00001d035157	Zm00001d035157_T001	3.06153	3.46462e-15
Zm00001d035166	Zm00001d035166_T002	3.46597	1.0656e-14
Zm00001d035172	Zm00001d035172_T001	4.22733	2.51365e-14
Zm00001d035206	Zm00001d035206_T002	1.38078	0.000168895
Zm00001d035309	Zm00001d035309_T001	1.61494	1.51916e-06
Zm00001d035310	Zm00001d035310_T001	1.98193	6.91489e-06
Zm00001d035313	Zm00001d035313_T002	1.39938	0.000139006
Zm00001d035317	Zm00001d035317_T001	1.34401	2.45355e-08
Zm00001d035323	Zm00001d035323_T001	1.13302	0.00304879
Zm00001d035380	Zm00001d035380_T001	3.04748	2.47082e-09
Zm00001d035400	Zm00001d035400_T001	3.55599	9.02377e-20
Zm00001d035401	Zm00001d035401_T002	1.75744	0.00213132
Zm00001d035436	Zm00001d035436_T004	1.29369	0.0127233
Zm00001d035526	Zm00001d035526_T002	1.03562	2.86894e-08
Zm00001d035542	Zm00001d035542_T002	2.79947	0.000305036
Zm00001d035561	Zm00001d035561_T001	2.43881	3.29152e-29
Zm00001d035562	Zm00001d035562_T007	2.25508	1.29368e-19
Zm00001d035570	Zm00001d035570_T013	1.2738	1.92928e-17
Zm00001d035585	Zm00001d035585_T001	3.66495	1.96766e-09
Zm00001d035616	Zm00001d035616_T001	1.29867	7.93091e-11
Zm00001d035700	Zm00001d035700_T001	3.03583	0.00538791
Zm00001d035713	Zm00001d035713_T001	1.12065	0.02269
Zm00001d035717	Zm00001d035717_T001	1.92629	0.000713597
Zm00001d035723	Zm00001d035723_T001	1.21231	0.000179749
Zm00001d035741	Zm00001d035741_T002	3.04679	9.23642e-33
Zm00001d035770	Zm00001d035770_T002	1.05743	2.19161e-12
Zm00001d035775	Zm00001d035775_T001	2.69268	1.96419e-09
Zm00001d035829	Zm00001d035829_T001	1.96771	7.79843e-06
Zm00001d035871	Zm00001d035871_T001	1.96944	0.000194261
Zm00001d035899	Zm00001d035899_T001	1.77957	0.00723244
Zm00001d035962	Zm00001d035962_T001	1.66667	0.0461138
Zm00001d035989	Zm00001d035989_T001	1.31771	1.99048e-11
Zm00001d036023	Zm00001d036023_T001	1.21065	0.00158625
Zm00001d036048	Zm00001d036048_T002	1.02814	0.0162549
Zm00001d036086	Zm00001d036086_T002	1.58521	4.88481e-05
Zm00001d036206	Zm00001d036206_T003	2.67349	0.000978152
Zm00001d036280	Zm00001d036280_T003	3.33527	1.01931e-42
Zm00001d036283	Zm00001d036283_T002	1.3578	1.24879e-10
Zm00001d036300	Zm00001d036300_T001	1.65788	0.0351199
Zm00001d036337	Zm00001d036337_T003	1.0788	1.5711e-06
Zm00001d036338	Zm00001d036338_T001	1.79395	9.91781e-08
Zm00001d036361	Zm00001d036361_T002	1.19645	5.96871e-05
Zm00001d036382	Zm00001d036382_T001	1.14209	0.00218726
Zm00001d036387	Zm00001d036387_T001	1.0215	2.52246e-05
Zm00001d036404	Zm00001d036404_T001	2.25434	2.93749e-12
Zm00001d036416	Zm00001d036416_T001	1.57441	3.23391e-09
Zm00001d036449	Zm00001d036449_T001	1.42257	0.0021826
Zm00001d036475	Zm00001d036475_T001	1.08271	7.2641e-10
Zm00001d036541	Zm00001d036541_T002	1.52105	2.1169e-10
Zm00001d036545	Zm00001d036545_T001	1.718	0.00219656
Zm00001d036549	Zm00001d036549_T001	4.05397	8.04769e-10
Zm00001d036602	Zm00001d036602_T002	1.55315	5.51593e-06
Zm00001d036635	Zm00001d036635_T001	1.13318	4.73139e-06
Zm00001d036638	Zm00001d036638_T001	4.20169	5.8421e-08
Zm00001d036692	Zm00001d036692_T001	1.89132	4.46076e-05
Zm00001d036700	Zm00001d036700_T001	4.63616	3.11675e-45
Zm00001d036701	Zm00001d036701_T001	4.0783	0.000491909
Zm00001d036704	Zm00001d036704_T002	2.07602	7.91307e-09
Zm00001d036714	Zm00001d036714_T002	1.2492	7.34706e-06
Zm00001d036715	Zm00001d036715_T001	1.83714	0.0073389
Zm00001d036726	Zm00001d036726_T001	5.35328	7.81614e-07
Zm00001d036789	Zm00001d036789_T003	1.03598	1.46243e-06
Zm00001d036835	Zm00001d036835_T001	2.22513	0.000472016
Zm00001d036845	Zm00001d036845_T001	3.61602	0.017552
Zm00001d036895	Zm00001d036895_T001	1.01304	5.34915e-12
Zm00001d036911	Zm00001d036911_T001	3.13286	9.57215e-26
Zm00001d036918	Zm00001d036918_T001	1.91342	0.00415307
Zm00001d036922	Zm00001d036922_T001	3.76323	1.73531e-31
Zm00001d036927	Zm00001d036927_T001	2.14264	2.25199e-10
Zm00001d036936	Zm00001d036936_T002	2.44148	1.5651e-06
Zm00001d036940	Zm00001d036940_T005	1.47163	2.55297e-08
Zm00001d036972	Zm00001d036972_T001	2.47322	0.00514736
Zm00001d036982	Zm00001d036982_T003	1.38897	2.10118e-05
Zm00001d037004	Zm00001d037004_T002	1.02061	0.00073828
Zm00001d037008	Zm00001d037008_T001	5.64356	7.56873e-11
Zm00001d037025	Zm00001d037025_T001	2.73182	0.000662339
Zm00001d037044	Zm00001d037044_T001	3.86944	0.00637801
Zm00001d037060	Zm00001d037060_T002	2.07791	5.79677e-05
Zm00001d037097	Zm00001d037097_T001	3.32794	1.52314e-20
Zm00001d037148	Zm00001d037148_T001	1.10613	0.032881
Zm00001d037150	Zm00001d037150_T001	1.33267	3.01904e-11
Zm00001d037181	Zm00001d037181_T001	3.37452	1.42877e-16
Zm00001d037191	Zm00001d037191_T002	1.26352	0.000245414
Zm00001d037199	Zm00001d037199_T001	1.60069	2.52808e-09
Zm00001d037214	Zm00001d037214_T006	1.08659	2.18923e-05
Zm00001d037233	Zm00001d037233_T001	1.43718	0.000762117
Zm00001d037234	Zm00001d037234_T001	1.23015	2.02401e-07
Zm00001d037239	Zm00001d037239_T001	2.52044	2.45626e-26
Zm00001d037282	Zm00001d037282_T001	3.76706	0.0020456
Zm00001d037305	Zm00001d037305_T001	1.29085	1.60718e-05
Zm00001d037307	Zm00001d037307_T001	1.85413	3.35103e-10
Zm00001d037313	Zm00001d037313_T006	1.69263	1.23431e-15
Zm00001d037354	Zm00001d037354_T002	1.7609	6.11033e-06
Zm00001d037385	Zm00001d037385_T002	2.74588	0.00890111
Zm00001d037453	Zm00001d037453_T001	2.59307	1.2795e-09
Zm00001d037499	Zm00001d037499_T001	1.06415	8.41712e-05
Zm00001d037503	Zm00001d037503_T001	1.58677	1.65628e-22
Zm00001d037528	Zm00001d037528_T001	2.52683	0.0225827
Zm00001d037537	Zm00001d037537_T001	1.21541	8.33372e-07
Zm00001d037547	Zm00001d037547_T001	3.42235	6.41366e-28
Zm00001d037573	Zm00001d037573_T001	1.08834	1.56163e-13
Zm00001d037601	Zm00001d037601_T001	1.04263	1.98715e-05
Zm00001d037605	Zm00001d037605_T001	2.37115	7.12534e-09
Zm00001d037607	Zm00001d037607_T001	2.52675	0.00406543
Zm00001d037608	Zm00001d037608_T001	3.26617	4.10689e-10
Zm00001d037609	Zm00001d037609_T001	2.30559	0.00022033
Zm00001d037630	Zm00001d037630_T001	5.24401	1.77792e-07
Zm00001d037668	Zm00001d037668_T001	1.86726	0.00188445
Zm00001d037695	Zm00001d037695_T003	1.89054	6.88143e-06
Zm00001d037714	Zm00001d037714_T001	2.49418	5.03932e-10
Zm00001d037723	Zm00001d037723_T001	2.8497	0.0133574
Zm00001d037733	Zm00001d037733_T001	1.14325	0.00745837
Zm00001d037756	Zm00001d037756_T001	1.41032	1.74686e-13
Zm00001d037759	Zm00001d037759_T001	2.2935	0.00082043
Zm00001d037766	Zm00001d037766_T001	2.12793	1.65592e-08
Zm00001d037767	Zm00001d037767_T001	2.50894	0.0177068
Zm00001d037779	Zm00001d037779_T001	3.2555	2.61312e-19
Zm00001d037784	Zm00001d037784_T001	2.03581	2.38563e-12
Zm00001d037872	Zm00001d037872_T002	2.321	3.30904e-19
Zm00001d037900	Zm00001d037900_T001	1.09542	2.8332e-06
Zm00001d037947	Zm00001d037947_T001	2.60379	0.0359817
Zm00001d037978	Zm00001d037978_T001	1.2911	5.04169e-11
Zm00001d037988	Zm00001d037988_T001	3.34689	0.0374372
Zm00001d038002	Zm00001d038002_T001	1.02099	5.18711e-05
Zm00001d038035	Zm00001d038035_T002	1.06144	0.00128386
Zm00001d038049	Zm00001d038049_T001	1.97452	0.00631374
Zm00001d038052	Zm00001d038052_T001	1.41568	0.00151079
Zm00001d038063	Zm00001d038063_T001	1.8717	1.93153e-14
Zm00001d038080	Zm00001d038080_T002	3.14479	6.91449e-26
Zm00001d038105	Zm00001d038105_T002	1.38141	0.0126679
Zm00001d038137	Zm00001d038137_T001	2.92533	6.5341e-07
Zm00001d038143	Zm00001d038143_T002	1.51038	1.24567e-07
Zm00001d038146	Zm00001d038146_T001	1.47179	5.76479e-15
Zm00001d038171	Zm00001d038171_T001	1.13823	0.044558
Zm00001d038173	Zm00001d038173_T003	1.9776	2.06199e-09
Zm00001d038179	Zm00001d038179_T001	2.82361	0.000117131
Zm00001d038195	Zm00001d038195_T001	3.11311	0.025379
Zm00001d038207	Zm00001d038207_T001	1.03644	0.00391424
Zm00001d038224	Zm00001d038224_T001	1.03426	0.0200395
Zm00001d038225	Zm00001d038225_T002	1.03378	0.00494007
Zm00001d038239	Zm00001d038239_T001	1.43343	9.16444e-09
Zm00001d038251	Zm00001d038251_T001	1.75857	4.84792e-06
Zm00001d038252	Zm00001d038252_T001	2.95787	8.94114e-11
Zm00001d038263	Zm00001d038263_T001	1.33591	1.00361e-05
Zm00001d038268	Zm00001d038268_T001	1.73027	6.4758e-05
Zm00001d038300	Zm00001d038300_T002	1.62732	7.57033e-06
Zm00001d038306	Zm00001d038306_T001	1.28808	1.79893e-06
Zm00001d038312	Zm00001d038312_T001	3.51239	0.0059793
Zm00001d038325	Zm00001d038325_T001	4.21334	0.00117573
Zm00001d038326	Zm00001d038326_T002	1.95533	3.19018e-10
Zm00001d038327	Zm00001d038327_T001	1.02973	2.77331e-06
Zm00001d038346	Zm00001d038346_T002	1.46537	0.00691023
Zm00001d038373	Zm00001d038373_T002	1.33692	0.00247222
Zm00001d038377	Zm00001d038377_T001	1.80135	0.000994999
Zm00001d038383	Zm00001d038383_T001	1.65912	0.00110668
Zm00001d038412	Zm00001d038412_T001	3.74053	6.25518e-11
Zm00001d038453	Zm00001d038453_T003	1.25189	0.000555296
Zm00001d038476	Zm00001d038476_T001	2.94703	3.06707e-31
Zm00001d038480	Zm00001d038480_T001	1.28546	1.79635e-07
Zm00001d038481	Zm00001d038481_T001	1.94047	4.8971e-09
Zm00001d038484	Zm00001d038484_T001	4.12123	0.000344457
Zm00001d038485	Zm00001d038485_T001	1.9844	4.23227e-26
Zm00001d038489	Zm00001d038489_T001	1.61899	6.26318e-05
Zm00001d038490	Zm00001d038490_T001	2.66003	0.0131646
Zm00001d038523	Zm00001d038523_T001	2.22505	2.58088e-07
Zm00001d038552	Zm00001d038552_T001	1.27751	0.0314491
Zm00001d038557	Zm00001d038557_T002	1.41608	1.74198e-06
Zm00001d038576	Zm00001d038576_T001	2.09931	1.16696e-06
Zm00001d038599	Zm00001d038599_T001	2.80108	8.04121e-25
Zm00001d038618	Zm00001d038618_T001	1.97302	3.93048e-15
Zm00001d038642	Zm00001d038642_T001	1.31154	0.000242524
Zm00001d038676	Zm00001d038676_T001	1.13907	1.85691e-08
Zm00001d038691	Zm00001d038691_T001	1.05296	1.51865e-14
Zm00001d038699	Zm00001d038699_T001	1.29463	2.7023e-12
Zm00001d038700	Zm00001d038700_T001	2.33793	5.39375e-11
Zm00001d038726	Zm00001d038726_T001	3.26155	2.34734e-07
Zm00001d038730	Zm00001d038730_T001	1.88692	0.0474959
Zm00001d038734	Zm00001d038734_T003	1.26396	0.000144529
Zm00001d038745	Zm00001d038745_T002	1.1344	2.65463e-16
Zm00001d038762	Zm00001d038762_T002	1.64014	8.12558e-26
Zm00001d038768	Zm00001d038768_T001	1.38103	3.84404e-09
Zm00001d038769	Zm00001d038769_T002	1.71461	0.000281633
Zm00001d038773	Zm00001d038773_T002	1.09009	0.0155358
Zm00001d038784	Zm00001d038784_T002	2.30302	5.52019e-14
Zm00001d038792	Zm00001d038792_T001	1.03923	2.74092e-12
Zm00001d038843	Zm00001d038843_T001	2.25891	0.000182056
Zm00001d038847	Zm00001d038847_T001	1.27329	2.17017e-17
Zm00001d038866	Zm00001d038866_T002	1.58603	1.41641e-15
Zm00001d038874	Zm00001d038874_T002	2.69693	1.27828e-17
Zm00001d038892	Zm00001d038892_T001	1.06553	7.91864e-09
Zm00001d038905	Zm00001d038905_T001	1.67456	1.47309e-18
Zm00001d038908	Zm00001d038908_T002	1.04986	0.00107244
Zm00001d038915	Zm00001d038915_T001	1.47722	0.000712403
Zm00001d038971	Zm00001d038971_T001	2.70192	6.24261e-05
Zm00001d038993	Zm00001d038993_T001	2.18583	0.0389826
Zm00001d038999	Zm00001d038999_T001	1.30435	3.13024e-14
Zm00001d039017	Zm00001d039017_T001	3.23888	5.75482e-07
Zm00001d039032	Zm00001d039032_T001	2.66461	3.17475e-07
Zm00001d039043	Zm00001d039043_T002	1.24995	8.33921e-22
Zm00001d039052	Zm00001d039052_T001	2.34664	4.19905e-24
Zm00001d039097	Zm00001d039097_T001	1.96198	0.00270572
Zm00001d039098	Zm00001d039098_T001	3.72044	0.0116025
Zm00001d039105	Zm00001d039105_T001	1.4393	7.73962e-10
Zm00001d039118	Zm00001d039118_T001	1.98687	0.0331762
Zm00001d039126	Zm00001d039126_T001	3.57481	0.0193846
Zm00001d039139	Zm00001d039139_T001	3.7966	4.75328e-09
Zm00001d039144	Zm00001d039144_T002	1.25486	8.15854e-18
Zm00001d039163	Zm00001d039163_T002	1.03077	1.16988e-05
Zm00001d039264	Zm00001d039264_T001	1.05715	0.0104415
Zm00001d039280	Zm00001d039280_T001	1.81167	3.90976e-10
Zm00001d039285	Zm00001d039285_T001	1.57123	1.3944e-08
Zm00001d039294	Zm00001d039294_T002	1.07359	4.60517e-05
Zm00001d039364	Zm00001d039364_T003	2.31477	7.6671e-49
Zm00001d039374	Zm00001d039374_T001	1.82857	0.0426066
Zm00001d039387	Zm00001d039387_T001	1.58968	5.54894e-13
Zm00001d039390	Zm00001d039390_T001	2.97165	0.00113783
Zm00001d039401	Zm00001d039401_T002	1.57273	2.89518e-15
Zm00001d039416	Zm00001d039416_T001	1.13333	8.74723e-06
Zm00001d039472	Zm00001d039472_T001	1.84915	4.74813e-20
Zm00001d039488	Zm00001d039488_T003	3.01404	4.78269e-52
Zm00001d039496	Zm00001d039496_T001	3.25078	1.00498e-06
Zm00001d039514	Zm00001d039514_T002	1.13939	0.000399736
Zm00001d039531	Zm00001d039531_T001	2.70652	9.4553e-05
Zm00001d039533	Zm00001d039533_T001	2.62408	0.0150219
Zm00001d039549	Zm00001d039549_T001	3.57904	0.00502681
Zm00001d039575	Zm00001d039575_T001	2.91454	6.37248e-08
Zm00001d039576	Zm00001d039576_T001	1.41809	0.00226064
Zm00001d039589	Zm00001d039589_T001	1.04282	0.00341753
Zm00001d039618	Zm00001d039618_T001	1.82473	0.029636
Zm00001d039621	Zm00001d039621_T001	1.01884	0.0112699
Zm00001d039670	Zm00001d039670_T004	1.87723	2.58918e-06
Zm00001d039685	Zm00001d039685_T001	5.20749	2.91125e-07
Zm00001d039702	Zm00001d039702_T001	1.05551	0.000508766
Zm00001d039706	Zm00001d039706_T001	1.48963	5.19666e-10
Zm00001d039709	Zm00001d039709_T001	1.01162	4.32313e-06
Zm00001d039711	Zm00001d039711_T001	2.0566	0.000332718
Zm00001d039712	Zm00001d039712_T001	1.64545	3.34017e-06
Zm00001d039721	Zm00001d039721_T001	1.1545	0.0100735
Zm00001d039722	Zm00001d039722_T001	1.346	0.0107406
Zm00001d039764	Zm00001d039764_T001	2.54745	0.0158338
Zm00001d039776	Zm00001d039776_T001	1.9761	8.18394e-10
Zm00001d039848	Zm00001d039848_T002	1.15642	3.75712e-06
Zm00001d039858	Zm00001d039858_T001	1.5634	2.79325e-13
Zm00001d039859	Zm00001d039859_T002	2.07994	2.43842e-05
Zm00001d039882	Zm00001d039882_T001	2.35182	0.00161102
Zm00001d039914	Zm00001d039914_T001	1.1991	9.85533e-05
Zm00001d039919	Zm00001d039919_T003	1.21142	0.00793317
Zm00001d039963	Zm00001d039963_T001	2.57742	0.000220504
Zm00001d039965	Zm00001d039965_T001	1.61969	1.14971e-15
Zm00001d039967	Zm00001d039967_T001	1.0428	1.60607e-08
Zm00001d040014	Zm00001d040014_T001	1.16959	0.0161723
Zm00001d040020	Zm00001d040020_T002	1.2602	6.58403e-05
Zm00001d040023	Zm00001d040023_T001	1.03583	1.33723e-05
Zm00001d040028	Zm00001d040028_T001	1.26304	0.021285
Zm00001d040059	Zm00001d040059_T003	1.15225	9.07024e-08
Zm00001d040066	Zm00001d040066_T001	1.06292	0.00209592
Zm00001d040067	Zm00001d040067_T001	3.15171	2.36822e-22
Zm00001d040071	Zm00001d040071_T001	2.37748	0.000855626
Zm00001d040075	Zm00001d040075_T001	4.61283	2.05585e-24
Zm00001d040076	Zm00001d040076_T008	1.20331	5.27818e-05
Zm00001d040124	Zm00001d040124_T001	1.3299	6.60299e-05
Zm00001d040125	Zm00001d040125_T001	1.55509	0.00141374
Zm00001d040129	Zm00001d040129_T001	3.64397	1.33876e-25
Zm00001d040160	Zm00001d040160_T001	1.38889	2.78261e-06
Zm00001d040173	Zm00001d040173_T001	1.47915	6.00188e-12
Zm00001d040188	Zm00001d040188_T001	1.7718	5.05206e-16
Zm00001d040190	Zm00001d040190_T001	1.20482	7.67362e-12
Zm00001d040196	Zm00001d040196_T002	3.62424	1.32329e-10
Zm00001d040197	Zm00001d040197_T001	1.34964	0.01117
Zm00001d040232	Zm00001d040232_T001	3.37182	0.0100896
Zm00001d040234	Zm00001d040234_T006	1.20127	0.00210589
Zm00001d040238	Zm00001d040238_T004	1.18175	7.09886e-07
Zm00001d040244	Zm00001d040244_T001	1.33024	0.0363174
Zm00001d040281	Zm00001d040281_T001	1.29684	7.20884e-11
Zm00001d040301	Zm00001d040301_T001	1.26305	3.71691e-07
Zm00001d040302	Zm00001d040302_T001	1.2658	9.62238e-09
Zm00001d040303	Zm00001d040303_T001	1.09197	0.00430413
Zm00001d040312	Zm00001d040312_T007	1.093	0.00250175
Zm00001d040318	Zm00001d040318_T002	2.27634	0.00054336
Zm00001d040348	Zm00001d040348_T001	1.03366	7.96338e-05
Zm00001d040364	Zm00001d040364_T001	1.10981	4.9642e-09
Zm00001d040399	Zm00001d040399_T001	1.53927	7.38901e-07
Zm00001d040440	Zm00001d040440_T001	2.66458	6.61434e-05
Zm00001d040465	Zm00001d040465_T001	2.32413	7.58956e-10
Zm00001d040468	Zm00001d040468_T001	3.00719	3.01524e-13
Zm00001d040541	Zm00001d040541_T001	1.21937	0.0082866
Zm00001d040554	Zm00001d040554_T001	2.95139	3.63216e-05
Zm00001d040561	Zm00001d040561_T001	1.30385	3.92429e-07
Zm00001d040589	Zm00001d040589_T001	1.4957	0.00169002
Zm00001d040597	Zm00001d040597_T001	3.24167	1.22534e-06
Zm00001d040613	Zm00001d040613_T001	2.14893	0.00823131
Zm00001d040639	Zm00001d040639_T001	1.86742	0.0166983
Zm00001d040651	Zm00001d040651_T002	2.3925	0.00365666
Zm00001d040672	Zm00001d040672_T002	1.68842	3.76126e-07
Zm00001d040695	Zm00001d040695_T002	2.83269	4.41336e-05
Zm00001d040705	Zm00001d040705_T001	3.0298	1.20583e-15
Zm00001d040726	Zm00001d040726_T001	1.36498	0.00228211
Zm00001d040730	Zm00001d040730_T003	2.30529	4.8072e-24
Zm00001d040743	Zm00001d040743_T001	1.68923	0.033448
Zm00001d040777	Zm00001d040777_T001	2.16442	0.0135564
Zm00001d040784	Zm00001d040784_T001	1.29412	2.51441e-05
Zm00001d040805	Zm00001d040805_T003	3.72094	8.64147e-51
Zm00001d040820	Zm00001d040820_T001	3.60606	0.00414679
Zm00001d040823	Zm00001d040823_T001	3.65414	3.17762e-35
Zm00001d040842	Zm00001d040842_T001	2.96725	3.78096e-29
Zm00001d040936	Zm00001d040936_T002	1.1061	6.79977e-05
Zm00001d040953	Zm00001d040953_T001	1.04333	5.0006e-08
Zm00001d040979	Zm00001d040979_T001	1.4814	0.0283917
Zm00001d041056	Zm00001d041056_T004	1.62439	7.05409e-09
Zm00001d041067	Zm00001d041067_T001	2.01177	0.0479845
Zm00001d041154	Zm00001d041154_T001	1.89526	0.0067046
Zm00001d041168	Zm00001d041168_T001	4.32738	1.77938e-06
Zm00001d041217	Zm00001d041217_T001	4.17061	6.92881e-08
Zm00001d041298	Zm00001d041298_T003	2.19834	0.00570718
Zm00001d041351	Zm00001d041351_T001	2.95627	8.95957e-05
Zm00001d041363	Zm00001d041363_T003	2.15497	1.861e-20
Zm00001d041439	Zm00001d041439_T001	1.10567	0.00151689
Zm00001d041450	Zm00001d041450_T002	1.98738	0.0324658
Zm00001d041453	Zm00001d041453_T001	2.28788	2.87098e-09
Zm00001d041624	Zm00001d041624_T001	2.08374	3.65288e-06
Zm00001d041716	Zm00001d041716_T003	2.54557	1.82543e-07
Zm00001d041718	Zm00001d041718_T002	1.01849	0.000865203
Zm00001d041725	Zm00001d041725_T001	3.69701	5.04942e-27
Zm00001d041741	Zm00001d041741_T001	2.82467	0.00122939
Zm00001d041743	Zm00001d041743_T001	1.29638	0.000261829
Zm00001d041748	Zm00001d041748_T002	1.25741	1.95959e-05
Zm00001d041801	Zm00001d041801_T001	1.04941	0.0407676
Zm00001d041853	Zm00001d041853_T001	1.6959	0.0124122
Zm00001d041941	Zm00001d041941_T001	1.80509	2.78136e-07
Zm00001d041951	Zm00001d041951_T001	2.4061	6.87253e-07
Zm00001d041955	Zm00001d041955_T001	1.25607	0.0317743
Zm00001d041964	Zm00001d041964_T001	2.23254	0.00930081
Zm00001d041991	Zm00001d041991_T001	1.14607	0.0311607
Zm00001d042028	Zm00001d042028_T008	1.31742	6.7875e-25
Zm00001d042082	Zm00001d042082_T001	2.86865	1.01618e-16
Zm00001d042087	Zm00001d042087_T001	1.75994	2.27905e-10
Zm00001d042097	Zm00001d042097_T001	1.25602	3.10703e-12
Zm00001d042107	Zm00001d042107_T001	1.0593	0.000428047
Zm00001d042111	Zm00001d042111_T001	1.33916	6.16752e-06
Zm00001d042116	Zm00001d042116_T001	2.84003	5.26072e-07
Zm00001d042140	Zm00001d042140_T001	4.65551	7.18418e-06
Zm00001d042207	Zm00001d042207_T001	3.34751	0.0373828
Zm00001d042210	Zm00001d042210_T001	2.95039	3.31375e-05
Zm00001d042215	Zm00001d042215_T002	1.01404	0.0054128
Zm00001d042263	Zm00001d042263_T001	1.54523	2.38776e-12
Zm00001d042275	Zm00001d042275_T001	2.67469	4.74017e-66
Zm00001d042276	Zm00001d042276_T001	2.59646	1.00439e-29
Zm00001d042285	Zm00001d042285_T001	2.83045	9.37675e-16
Zm00001d042293	Zm00001d042293_T002	2.33875	0.00125206
Zm00001d042313	Zm00001d042313_T002	2.36846	2.64673e-19
Zm00001d042314	Zm00001d042314_T008	1.17944	6.00153e-08
Zm00001d042337	Zm00001d042337_T003	4.6246	1.56881e-22
Zm00001d042341	Zm00001d042341_T001	1.12054	1.29238e-11
Zm00001d042353	Zm00001d042353_T003	1.91364	0.00250006
Zm00001d042361	Zm00001d042361_T002	1.32075	0.0215536
Zm00001d042392	Zm00001d042392_T001	1.52361	0.0438746
Zm00001d042437	Zm00001d042437_T001	1.21876	0.00233117
Zm00001d042438	Zm00001d042438_T001	1.15374	0.0487327
Zm00001d042444	Zm00001d042444_T001	1.41498	0.00204578
Zm00001d042447	Zm00001d042447_T002	1.27014	0.0369079
Zm00001d042449	Zm00001d042449_T001	2.32256	1.04589e-09
Zm00001d042453	Zm00001d042453_T001	1.47088	3.30232e-07
Zm00001d042460	Zm00001d042460_T002	2.78224	0.0079787
Zm00001d042476	Zm00001d042476_T001	1.38692	1.67673e-05
Zm00001d042490	Zm00001d042490_T001	1.14963	4.45541e-07
Zm00001d042499	Zm00001d042499_T001	1.45739	2.79832e-06
Zm00001d042504	Zm00001d042504_T002	2.13418	0.00858566
Zm00001d042540	Zm00001d042540_T007	2.26414	1.6847e-06
Zm00001d042541	Zm00001d042541_T003	2.48885	1.17434e-08
Zm00001d042543	Zm00001d042543_T001	1.6319	0.000130827
Zm00001d042551	Zm00001d042551_T002	2.83091	1.53287e-08
Zm00001d042553	Zm00001d042553_T001	1.51874	0.0115215
Zm00001d042578	Zm00001d042578_T001	2.48064	8.67185e-26
Zm00001d042591	Zm00001d042591_T002	2.95126	0.0363944
Zm00001d042598	Zm00001d042598_T001	1.30788	4.36318e-36
Zm00001d042609	Zm00001d042609_T001	1.39418	0.00718938
Zm00001d042624	Zm00001d042624_T001	1.70304	5.25774e-05
Zm00001d042634	Zm00001d042634_T001	1.30971	1.97732e-07
Zm00001d042636	Zm00001d042636_T002	1.96237	4.53997e-07
Zm00001d042685	Zm00001d042685_T004	1.17103	3.29899e-11
Zm00001d042695	Zm00001d042695_T006	1.34396	2.11071e-07
[truncated: 574 more rows]
