# Supplementary material for: Using iRNA-seq analysis to predict gene expression regulatory level and activity in Zea mays tissues
Source: G3 (Bethesda). 2022 Apr 11;12(6):jkac086. doi: 10.1093/g3journal/jkac086 (PMC9157096; doi:10.1093/g3journal/jkac086)
Supplement: jkac086_File_S2 [file jkac086_file_s2.xlsx]

## Sheet: Trans. D. E. IST Genes (2768)
Transcriptionally Differentially Expressed IST Genes (2768)	RefSeq ID	Log2_FC	Padj		*Note: Genes in red were post-transcriptionally differentially expressed in husk
Zm00001d000034	Zm00001d000034_T002	-1.5487	8.61365e-10
Zm00001d000060	Zm00001d000060_T001	-4.50048	3.956e-09
Zm00001d000086	Zm00001d000086_T001	-2.06341	0.000163685
Zm00001d000113	Zm00001d000113_T001	-1.06849	0.0428816
Zm00001d000120	Zm00001d000120_T001	-1.76735	5.25195e-16
Zm00001d000123	Zm00001d000123_T002	-1.39107	8.34031e-08
Zm00001d000168	Zm00001d000168_T001	-2.01045	6.21726e-19
Zm00001d000230	Zm00001d000230_T002	-1.36609	7.76814e-12
Zm00001d000241	Zm00001d000241_T002	-1.00888	0.00652287
Zm00001d000277	Zm00001d000277_T001	-4.04197	9.519e-12
Zm00001d000294	Zm00001d000294_T001	-2.31327	6.44651e-22
Zm00001d000316	Zm00001d000316_T001	-5.00677	3.91275e-31
Zm00001d000349	Zm00001d000349_T001	-1.67947	1.4126e-12
Zm00001d000350	Zm00001d000350_T001	-1.69591	2.68704e-16
Zm00001d000360	Zm00001d000360_T001	-3.89666	0.00110633
Zm00001d000399	Zm00001d000399_T001	-3.17516	2.11659e-169
Zm00001d000432	Zm00001d000432_T001	-1.38445	5.62704e-20
Zm00001d000439	Zm00001d000439_T002	-1.15996	4.18728e-10
Zm00001d001806	Zm00001d001806_T002	-1.42985	8.05601e-10
Zm00001d001860	Zm00001d001860_T001	-1.61811	7.89887e-09
Zm00001d001864	Zm00001d001864_T003	-1.3162	0.00603549
Zm00001d001879	Zm00001d001879_T014	-1.35929	0.000278849
Zm00001d001899	Zm00001d001899_T001	-2.95194	5.45071e-22
Zm00001d001939	Zm00001d001939_T001	-1.04336	0.000116544
Zm00001d001945	Zm00001d001945_T002	-3.19867	7.78232e-10
Zm00001d001960	Zm00001d001960_T001	-3.74781	1.91728e-11
Zm00001d002001	Zm00001d002001_T001	-1.91304	0.00511287
Zm00001d002025	Zm00001d002025_T001	-3.09452	2.19541e-15
Zm00001d002052	Zm00001d002052_T001	-1.2386	0.000224443
Zm00001d002053	Zm00001d002053_T001	-1.21392	0.000472954
Zm00001d002056	Zm00001d002056_T002	-1.61536	0.00861955
Zm00001d002082	Zm00001d002082_T006	-1.10192	0.000343715
Zm00001d002089	Zm00001d002089_T003	-1.50124	2.92719e-15
Zm00001d002090	Zm00001d002090_T001	-2.16162	2.54403e-14
Zm00001d002097	Zm00001d002097_T001	-3.07004	0.00222781
Zm00001d002104	Zm00001d002104_T002	-2.43407	1.38439e-48
Zm00001d002129	Zm00001d002129_T002	-1.30503	1.2107e-08
Zm00001d002130	Zm00001d002130_T002	-2.50102	4.94041e-05
Zm00001d002132	Zm00001d002132_T001	-3.74063	1.49593e-05
Zm00001d002147	Zm00001d002147_T001	-1.95968	2.0384e-24
Zm00001d002191	Zm00001d002191_T001	-3.86569	0.00143353
Zm00001d002199	Zm00001d002199_T001	-3.23184	0.0168114
Zm00001d002296	Zm00001d002296_T002	-1.07858	0.00041698
Zm00001d002312	Zm00001d002312_T003	-1.11496	0.0211224
Zm00001d002317	Zm00001d002317_T003	-1.051	5.80338e-05
Zm00001d002330	Zm00001d002330_T003	-1.46593	1.53633e-23
Zm00001d002339	Zm00001d002339_T001	-1.16861	1.33227e-27
Zm00001d002348	Zm00001d002348_T001	-1.78272	0.0227594
Zm00001d002350	Zm00001d002350_T001	-3.07087	0.0298242
Zm00001d002351	Zm00001d002351_T001	-2.45753	9.6516e-06
Zm00001d002358	Zm00001d002358_T001	-2.44288	5.48397e-66
Zm00001d002362	Zm00001d002362_T001	-2.69898	7.45794e-45
Zm00001d002384	Zm00001d002384_T001	-1.77843	3.67866e-20
Zm00001d002395	Zm00001d002395_T002	-1.49693	2.17228e-20
Zm00001d002396	Zm00001d002396_T006	-1.56998	7.46792e-20
Zm00001d002420	Zm00001d002420_T001	-1.39668	0.0184584
Zm00001d002426	Zm00001d002426_T001	-1.7027	3.79113e-117
Zm00001d002432	Zm00001d002432_T001	-2.53325	0.00534743
Zm00001d002436	Zm00001d002436_T001	-2.06722	0.0466987
Zm00001d002450	Zm00001d002450_T001	-1.06394	1.89967e-08
Zm00001d002490	Zm00001d002490_T001	-2.48399	1.11678e-39
Zm00001d002496	Zm00001d002496_T001	-2.52411	1.03559e-14
Zm00001d002501	Zm00001d002501_T001	-1.32013	1.09292e-07
Zm00001d002510	Zm00001d002510_T001	-1.41854	3.79167e-16
Zm00001d002589	Zm00001d002589_T001	-2.26901	1.42878e-08
Zm00001d002593	Zm00001d002593_T001	-1.08685	1.29333e-09
Zm00001d002599	Zm00001d002599_T002	-2.02742	0.000304775
Zm00001d002611	Zm00001d002611_T002	-1.53685	4.15737e-07
Zm00001d002649	Zm00001d002649_T001	-2.2217	2.25136e-07
Zm00001d002654	Zm00001d002654_T003	-1.77662	0.00248081
Zm00001d002676	Zm00001d002676_T002	-1.71793	4.91029e-08
Zm00001d002690	Zm00001d002690_T001	-1.21631	2.04369e-24
Zm00001d002770	Zm00001d002770_T005	-1.05642	0.000262487
Zm00001d002789	Zm00001d002789_T001	-3.31646	2.32028e-08
Zm00001d002806	Zm00001d002806_T001	-1.34414	3.50437e-15
Zm00001d002815	Zm00001d002815_T001	-2.15167	6.87435e-11
Zm00001d002822	Zm00001d002822_T001	-2.59745	5.28999e-38
Zm00001d002828	Zm00001d002828_T001	-1.08932	0.00853281
Zm00001d002829	Zm00001d002829_T001	-4.48785	3.55388e-05
Zm00001d002860	Zm00001d002860_T002	-1.50105	8.04327e-09
Zm00001d002869	Zm00001d002869_T001	-4.02024	0.000667193
Zm00001d002873	Zm00001d002873_T002	-2.38483	1.05079e-25
Zm00001d002880	Zm00001d002880_T001	-2.00599	2.23101e-38
Zm00001d002893	Zm00001d002893_T001	-2.14995	0.0152007
Zm00001d002951	Zm00001d002951_T001	-2.9314	1.1885e-07
Zm00001d002956	Zm00001d002956_T004	-2.21135	2.49461e-21
Zm00001d002970	Zm00001d002970_T001	-2.07385	0.00028295
Zm00001d002989	Zm00001d002989_T001	-2.17785	0.0317843
Zm00001d003013	Zm00001d003013_T001	-2.1617	0.00197936
Zm00001d003038	Zm00001d003038_T001	-2.09041	1.68607e-11
Zm00001d003040	Zm00001d003040_T001	-1.46363	1.43133e-08
Zm00001d003058	Zm00001d003058_T002	-1.31866	0.000102379
Zm00001d003062	Zm00001d003062_T001	-2.23491	2.12321e-24
Zm00001d003066	Zm00001d003066_T001	-1.71522	7.45554e-12
Zm00001d003067	Zm00001d003067_T002	-1.91213	7.5067e-07
Zm00001d003149	Zm00001d003149_T001	-1.39919	0.000650625
Zm00001d003157	Zm00001d003157_T001	-1.18231	0.000301253
Zm00001d003162	Zm00001d003162_T001	-2.09789	8.15876e-12
Zm00001d003181	Zm00001d003181_T002	-1.22301	9.99401e-12
Zm00001d003184	Zm00001d003184_T001	-2.98399	0.000374946
Zm00001d003249	Zm00001d003249_T001	-1.98747	2.49721e-07
Zm00001d003251	Zm00001d003251_T001	-1.2032	0.00188493
Zm00001d003264	Zm00001d003264_T001	-2.56013	0.000278561
Zm00001d003308	Zm00001d003308_T001	-1.3233	2.01838e-07
Zm00001d003345	Zm00001d003345_T001	-1.50964	3.11644e-10
Zm00001d003368	Zm00001d003368_T003	-1.09794	7.69105e-08
Zm00001d003372	Zm00001d003372_T001	-1.06606	2.17745e-06
Zm00001d003373	Zm00001d003373_T001	-1.1766	2.42275e-06
Zm00001d003376	Zm00001d003376_T001	-1.1362	0.0231967
Zm00001d003380	Zm00001d003380_T001	-1.86566	1.45738e-09
Zm00001d003404	Zm00001d003404_T001	-2.91777	5.32251e-05
Zm00001d003411	Zm00001d003411_T002	-4.61839	2.02884e-18
Zm00001d003412	Zm00001d003412_T001	-1.19087	0.00425831
Zm00001d003423	Zm00001d003423_T002	-1.0727	5.86952e-09
Zm00001d003429	Zm00001d003429_T001	-1.54226	1.13604e-07
Zm00001d003459	Zm00001d003459_T001	-2.45657	9.85515e-10
Zm00001d003522	Zm00001d003522_T001	-2.15887	6.32601e-15
Zm00001d003530	Zm00001d003530_T001	-2.63695	0.000576777
Zm00001d003612	Zm00001d003612_T002	-2.03169	2.24342e-34
Zm00001d003613	Zm00001d003613_T002	-1.61335	2.21955e-21
Zm00001d003618	Zm00001d003618_T001	-2.11172	1.48501e-24
Zm00001d003648	Zm00001d003648_T001	-2.2184	0.000452517
Zm00001d003663	Zm00001d003663_T001	-2.03945	1.93504e-13
Zm00001d003671	Zm00001d003671_T002	-1.55351	0.0133094
Zm00001d003672	Zm00001d003672_T001	-1.19216	2.53367e-08
Zm00001d003680	Zm00001d003680_T001	-1.03161	0.000386941
Zm00001d003683	Zm00001d003683_T001	-1.0132	1.42078e-12
Zm00001d003684	Zm00001d003684_T001	-1.2479	5.79484e-05
Zm00001d003707	Zm00001d003707_T002	-2.91507	0.0386905
Zm00001d003715	Zm00001d003715_T001	-1.02506	7.17407e-08
Zm00001d003718	Zm00001d003718_T001	-1.34884	0.0472533
Zm00001d003724	Zm00001d003724_T001	-4.09397	7.11635e-18
Zm00001d003756	Zm00001d003756_T001	-3.77508	2.20005e-21
Zm00001d003760	Zm00001d003760_T001	-4.85041	1.57626e-06
Zm00001d003767	Zm00001d003767_T001	-3.2909	2.21474e-46
Zm00001d003776	Zm00001d003776_T001	-4.52204	2.5538e-05
Zm00001d003846	Zm00001d003846_T001	-2.35247	3.98971e-28
Zm00001d003894	Zm00001d003894_T001	-1.72835	1.61057e-23
Zm00001d003895	Zm00001d003895_T001	-1.01206	3.46866e-08
Zm00001d003896	Zm00001d003896_T001	-1.24575	2.25626e-11
Zm00001d003913	Zm00001d003913_T002	-1.4676	2.38997e-19
Zm00001d003954	Zm00001d003954_T001	-2.97481	0.0347191
Zm00001d004020	Zm00001d004020_T004	-1.46898	0.000211444
Zm00001d004021	Zm00001d004021_T001	-2.05189	7.83931e-22
Zm00001d004052	Zm00001d004052_T001	-1.44912	0.000854589
Zm00001d004055	Zm00001d004055_T003	-1.40606	0.00373444
Zm00001d004090	Zm00001d004090_T003	-1.69182	7.84279e-07
Zm00001d004094	Zm00001d004094_T003	-3.21128	0.0174687
Zm00001d004133	Zm00001d004133_T001	-2.55146	6.26669e-12
Zm00001d004143	Zm00001d004143_T001	-1.84073	3.40107e-31
Zm00001d004196	Zm00001d004196_T003	-1.11939	0.00126741
Zm00001d004220	Zm00001d004220_T001	-3.58679	1.50962e-29
Zm00001d004339	Zm00001d004339_T002	-1.55778	3.18066e-07
Zm00001d004342	Zm00001d004342_T001	-4.05746	2.38104e-16
Zm00001d004343	Zm00001d004343_T002	-6.23915	1.32542e-159
Zm00001d004348	Zm00001d004348_T001	-7.42916	4.99797e-85
Zm00001d004354	Zm00001d004354_T001	-2.36787	8.68425e-24
Zm00001d004392	Zm00001d004392_T001	-1.29361	9.25713e-30
Zm00001d004400	Zm00001d004400_T001	-1.48099	1.19222e-49
Zm00001d004409	Zm00001d004409_T002	-1.13196	0.0150394
Zm00001d004460	Zm00001d004460_T005	-2.3811	8.68537e-07
Zm00001d004473	Zm00001d004473_T001	-1.01685	5.48371e-13
Zm00001d004478	Zm00001d004478_T002	-2.29375	2.22708e-61
Zm00001d004495	Zm00001d004495_T001	-1.7108	2.02444e-11
Zm00001d004497	Zm00001d004497_T001	-2.20532	8.95552e-08
Zm00001d004506	Zm00001d004506_T001	-2.51267	0.0336007
Zm00001d004509	Zm00001d004509_T001	-2.96737	0.00412973
Zm00001d004513	Zm00001d004513_T001	-1.42004	1.26448e-08
Zm00001d004587	Zm00001d004587_T001	-1.19709	0.0171521
Zm00001d004691	Zm00001d004691_T001	-4.08996	4.31175e-07
Zm00001d004697	Zm00001d004697_T001	-2.87528	1.18063e-05
Zm00001d004700	Zm00001d004700_T001	-1.11611	0.00431809
Zm00001d004709	Zm00001d004709_T002	-1.18918	4.7473e-08
Zm00001d004837	Zm00001d004837_T002	-1.26215	2.16368e-32
Zm00001d004839	Zm00001d004839_T002	-1.21686	5.59238e-09
Zm00001d004841	Zm00001d004841_T002	-1.20592	1.34345e-11
Zm00001d004880	Zm00001d004880_T001	-1.33094	0.003525
Zm00001d004912	Zm00001d004912_T001	-1.60629	1.33547e-16
Zm00001d004921	Zm00001d004921_T001	-2.8814	0.0396302
Zm00001d004977	Zm00001d004977_T001	-2.1625	3.97084e-25
Zm00001d004978	Zm00001d004978_T001	-1.98462	4.02524e-14
Zm00001d005011	Zm00001d005011_T001	-1.30783	0.0301632
Zm00001d005029	Zm00001d005029_T001	-2.14792	9.62003e-47
Zm00001d005051	Zm00001d005051_T001	-1.25506	0.0376396
Zm00001d005080	Zm00001d005080_T002	-1.75182	0.00169476
Zm00001d005089	Zm00001d005089_T003	-1.35714	8.06787e-13
Zm00001d005094	Zm00001d005094_T001	-2.22234	1.1978e-05
Zm00001d005114	Zm00001d005114_T001	-1.36187	1.04027e-05
Zm00001d005148	Zm00001d005148_T003	-1.91209	8.66842e-14
Zm00001d005174	Zm00001d005174_T001	-3.22895	1.76131e-06
Zm00001d005200	Zm00001d005200_T001	-1.4142	7.32029e-19
Zm00001d005246	Zm00001d005246_T001	-1.04569	0.0412377
Zm00001d005276	Zm00001d005276_T003	-1.23094	6.37232e-39
Zm00001d005301	Zm00001d005301_T005	-1.30621	5.32252e-05
Zm00001d005334	Zm00001d005334_T001	-1.37345	1.4589e-19
Zm00001d005346	Zm00001d005346_T002	-2.8022	3.52609e-61
Zm00001d005373	Zm00001d005373_T001	-1.24239	1.61101e-09
Zm00001d005446	Zm00001d005446_T001	-2.55302	3.67914e-47
Zm00001d005450	Zm00001d005450_T003	-1.12022	9.43747e-06
Zm00001d005482	Zm00001d005482_T001	-1.82357	1.07702e-18
Zm00001d005513	Zm00001d005513_T001	-1.35235	5.33082e-09
Zm00001d005520	Zm00001d005520_T001	-1.93967	1.67875e-12
Zm00001d005544	Zm00001d005544_T001	-1.70805	2.39816e-12
Zm00001d005590	Zm00001d005590_T001	-1.59433	6.14618e-14
Zm00001d005614	Zm00001d005614_T001	-1.10122	2.94741e-06
Zm00001d005621	Zm00001d005621_T001	-1.39322	7.96439e-06
Zm00001d005688	Zm00001d005688_T001	-2.50011	0.00201193
Zm00001d005694	Zm00001d005694_T001	-2.17816	2.44027e-21
Zm00001d005696	Zm00001d005696_T001	-1.97046	2.35841e-11
Zm00001d005743	Zm00001d005743_T001	-5.11807	8.84746e-32
Zm00001d005785	Zm00001d005785_T005	-2.00733	3.78082e-15
Zm00001d005812	Zm00001d005812_T002	-2.42069	5.11624e-65
Zm00001d005814	Zm00001d005814_T002	-4.64087	1.40773e-72
Zm00001d005843	Zm00001d005843_T001	-5.05416	2.67047e-07
Zm00001d005846	Zm00001d005846_T002	-1.52809	0.0179182
Zm00001d005867	Zm00001d005867_T002	-2.94767	4.25176e-07
Zm00001d005871	Zm00001d005871_T002	-2.20535	0.00124903
Zm00001d005881	Zm00001d005881_T002	-1.818	0.001881
Zm00001d005920	Zm00001d005920_T004	-1.56003	3.58619e-13
Zm00001d005926	Zm00001d005926_T001	-1.87454	8.69351e-17
Zm00001d005939	Zm00001d005939_T001	-3.85111	3.18443e-08
Zm00001d006002	Zm00001d006002_T001	-2.29961	7.34795e-33
Zm00001d006008	Zm00001d006008_T001	-1.02245	3.57928e-16
Zm00001d006022	Zm00001d006022_T001	-1.76726	0.000106557
Zm00001d006028	Zm00001d006028_T001	-2.13856	0.00018526
Zm00001d006036	Zm00001d006036_T002	-1.01821	0.000450234
Zm00001d006037	Zm00001d006037_T001	-3.37231	9.09821e-09
Zm00001d006054	Zm00001d006054_T001	-2.42443	0.0412292
Zm00001d006063	Zm00001d006063_T002	-2.62551	0.000707253
Zm00001d006064	Zm00001d006064_T001	-1.24821	8.29236e-12
Zm00001d006066	Zm00001d006066_T002	-3.4627	3.4604e-06
Zm00001d006089	Zm00001d006089_T002	-1.02638	0.00330646
Zm00001d006098	Zm00001d006098_T003	-4.72486	1.49553e-112
Zm00001d006099	Zm00001d006099_T001	-2.59189	0.000925492
Zm00001d006100	Zm00001d006100_T001	-1.60137	1.68896e-30
Zm00001d006110	Zm00001d006110_T002	-2.57602	1.02178e-19
Zm00001d006117	Zm00001d006117_T001	-2.1809	0.000258334
Zm00001d006126	Zm00001d006126_T001	-1.29913	1.35098e-12
Zm00001d006132	Zm00001d006132_T001	-1.38863	0.00114773
Zm00001d006159	Zm00001d006159_T001	-1.04889	2.08679e-09
Zm00001d006175	Zm00001d006175_T001	-1.0177	5.88139e-06
Zm00001d006205	Zm00001d006205_T001	-3.02297	1.17406e-07
Zm00001d006237	Zm00001d006237_T001	-2.80974	3.78166e-10
Zm00001d006250	Zm00001d006250_T001	-1.9223	2.75358e-13
Zm00001d006287	Zm00001d006287_T001	-1.59316	9.22424e-35
Zm00001d006291	Zm00001d006291_T001	-3.97326	4.98922e-09
Zm00001d006321	Zm00001d006321_T001	-1.15765	3.52134e-14
Zm00001d006323	Zm00001d006323_T003	-1.51627	3.30662e-08
Zm00001d006343	Zm00001d006343_T001	-2.7303	0.000289639
Zm00001d006353	Zm00001d006353_T001	-1.84881	1.99048e-06
Zm00001d006358	Zm00001d006358_T001	-2.80065	1.40942e-07
Zm00001d006443	Zm00001d006443_T002	-1.73728	7.47674e-13
Zm00001d006456	Zm00001d006456_T003	-1.93564	2.46289e-15
Zm00001d006470	Zm00001d006470_T002	-1.30513	5.92117e-17
Zm00001d006473	Zm00001d006473_T001	-1.85242	5.67962e-07
Zm00001d006499	Zm00001d006499_T006	-1.46462	0.000406281
Zm00001d006500	Zm00001d006500_T001	-2.96128	0.0356806
Zm00001d006540	Zm00001d006540_T001	-1.70907	7.18186e-11
Zm00001d006587	Zm00001d006587_T001	-1.66992	1.72812e-10
Zm00001d006588	Zm00001d006588_T001	-1.46947	6.78487e-13
Zm00001d006610	Zm00001d006610_T001	-2.04877	1.43152e-28
Zm00001d006624	Zm00001d006624_T001	-2.70096	7.61417e-12
Zm00001d006657	Zm00001d006657_T003	-1.10159	1.36133e-13
Zm00001d006663	Zm00001d006663_T002	-2.0165	1.57413e-19
Zm00001d006673	Zm00001d006673_T001	-3.88843	9.17677e-42
Zm00001d006678	Zm00001d006678_T001	-1.87677	6.97996e-09
Zm00001d006684	Zm00001d006684_T001	-2.57865	4.24131e-13
Zm00001d006700	Zm00001d006700_T004	-1.10801	0.00175781
Zm00001d006726	Zm00001d006726_T001	-1.85822	0.014892
Zm00001d006738	Zm00001d006738_T001	-1.81291	8.31264e-10
Zm00001d006788	Zm00001d006788_T001	-2.00434	6.93579e-05
Zm00001d006823	Zm00001d006823_T001	-1.03183	0.00140685
Zm00001d006833	Zm00001d006833_T001	-1.49288	0.020094
Zm00001d006844	Zm00001d006844_T002	-1.05498	0.0273975
Zm00001d006845	Zm00001d006845_T005	-1.97438	0.0150797
Zm00001d006853	Zm00001d006853_T001	-1.66476	0.0114751
Zm00001d006871	Zm00001d006871_T001	-1.79982	1.4609e-17
Zm00001d006875	Zm00001d006875_T001	-9.88989	8.20603e-286
Zm00001d006899	Zm00001d006899_T002	-1.42391	1.02145e-22
Zm00001d006938	Zm00001d006938_T002	-1.69653	1.0222e-11
Zm00001d007012	Zm00001d007012_T001	-2.05458	1.82471e-47
Zm00001d007026	Zm00001d007026_T001	-1.71321	0.00095742
Zm00001d007082	Zm00001d007082_T001	-1.34958	0.00840116
Zm00001d007092	Zm00001d007092_T002	-2.50371	2.36822e-22
Zm00001d007103	Zm00001d007103_T001	-1.0587	0.000208297
Zm00001d007105	Zm00001d007105_T002	-2.20185	9.62976e-07
Zm00001d007117	Zm00001d007117_T002	-1.95008	3.13478e-24
Zm00001d007145	Zm00001d007145_T001	-1.04731	1.70551e-17
Zm00001d007154	Zm00001d007154_T001	-1.84623	5.10739e-15
Zm00001d007160	Zm00001d007160_T001	-4.30692	9.27683e-05
Zm00001d007179	Zm00001d007179_T002	-1.00617	1.99703e-12
Zm00001d007189	Zm00001d007189_T002	-1.1974	0.0183467
Zm00001d007200	Zm00001d007200_T003	-2.11364	0.000198133
Zm00001d007204	Zm00001d007204_T002	-1.94496	1.2927e-08
Zm00001d007233	Zm00001d007233_T001	-1.60252	0.00157883
Zm00001d007254	Zm00001d007254_T001	-1.60006	8.51797e-10
Zm00001d007290	Zm00001d007290_T001	-4.55159	1.17523e-17
Zm00001d007324	Zm00001d007324_T002	-1.36587	9.15212e-08
Zm00001d007328	Zm00001d007328_T002	-1.70076	3.61929e-08
Zm00001d007345	Zm00001d007345_T001	-2.19207	2.50119e-34
Zm00001d007351	Zm00001d007351_T002	-1.96172	1.25999e-12
Zm00001d007366	Zm00001d007366_T001	-2.23862	3.61415e-36
Zm00001d007391	Zm00001d007391_T005	-2.09409	3.69505e-11
Zm00001d007394	Zm00001d007394_T001	-2.37409	7.66784e-19
Zm00001d007417	Zm00001d007417_T001	-1.774	2.51544e-36
Zm00001d007489	Zm00001d007489_T001	-1.30024	6.48554e-07
Zm00001d007514	Zm00001d007514_T001	-1.50179	2.21757e-09
Zm00001d007572	Zm00001d007572_T001	-1.77623	1.76427e-09
Zm00001d007573	Zm00001d007573_T001	-2.27392	2.9711e-20
Zm00001d007581	Zm00001d007581_T001	-3.00352	4.93212e-14
Zm00001d007597	Zm00001d007597_T001	-1.84319	2.8347e-10
Zm00001d007602	Zm00001d007602_T001	-3.18977	0.00109872
Zm00001d007603	Zm00001d007603_T001	-2.7907	0.000178681
Zm00001d007630	Zm00001d007630_T001	-1.45018	0.0104425
Zm00001d007639	Zm00001d007639_T003	-1.89446	1.71145e-32
Zm00001d007687	Zm00001d007687_T001	-2.13997	0.0371779
Zm00001d007716	Zm00001d007716_T002	-1.39079	3.53484e-07
Zm00001d007788	Zm00001d007788_T001	-3.45118	0.00672975
Zm00001d007810	Zm00001d007810_T002	-1.34596	3.24433e-06
Zm00001d007815	Zm00001d007815_T004	-1.64382	0.00591375
Zm00001d007824	Zm00001d007824_T001	-1.26238	5.56301e-13
Zm00001d007832	Zm00001d007832_T001	-1.14533	0.0497826
Zm00001d007840	Zm00001d007840_T001	-6.08355	5.07916e-14
Zm00001d007857	Zm00001d007857_T001	-1.79501	5.09262e-49
Zm00001d007858	Zm00001d007858_T001	-1.42043	2.36382e-07
Zm00001d007864	Zm00001d007864_T001	-1.23859	0.011366
Zm00001d007871	Zm00001d007871_T002	-1.01409	0.00228539
Zm00001d007905	Zm00001d007905_T002	-1.43204	4.81759e-28
Zm00001d007960	Zm00001d007960_T001	-1.07437	5.80277e-30
Zm00001d007978	Zm00001d007978_T002	-1.03573	1.78685e-08
Zm00001d008196	Zm00001d008196_T001	-3.38115	0.00943866
Zm00001d008203	Zm00001d008203_T001	-2.4005	7.56059e-24
Zm00001d008209	Zm00001d008209_T001	-4.78405	2.63306e-33
Zm00001d008221	Zm00001d008221_T001	-2.28383	1.34984e-08
Zm00001d008222	Zm00001d008222_T001	-3.26357	1.12654e-06
Zm00001d008224	Zm00001d008224_T002	-1.26232	0.0309801
Zm00001d008226	Zm00001d008226_T001	-1.76929	3.98824e-12
Zm00001d008228	Zm00001d008228_T001	-2.2821	9.52436e-21
Zm00001d008230	Zm00001d008230_T001	-1.64046	9.46121e-12
Zm00001d008238	Zm00001d008238_T001	-1.37193	9.45813e-22
Zm00001d008294	Zm00001d008294_T006	-1.1449	0.00296292
Zm00001d008321	Zm00001d008321_T006	-1.47116	2.62379e-06
Zm00001d008369	Zm00001d008369_T001	-1.07676	7.14865e-10
Zm00001d008380	Zm00001d008380_T001	-1.50941	1.2594e-15
Zm00001d008381	Zm00001d008381_T001	-3.54302	0.00562837
Zm00001d008387	Zm00001d008387_T001	-1.41957	5.80399e-18
Zm00001d008393	Zm00001d008393_T002	-1.30046	0.0215079
Zm00001d008427	Zm00001d008427_T001	-2.48191	2.55268e-12
Zm00001d008440	Zm00001d008440_T001	-1.45383	1.8816e-07
Zm00001d008496	Zm00001d008496_T001	-1.79005	0.0187465
Zm00001d008497	Zm00001d008497_T001	-2.03484	1.27239e-41
Zm00001d008499	Zm00001d008499_T001	-2.36932	8.07288e-11
Zm00001d008503	Zm00001d008503_T001	-1.63926	3.52071e-08
Zm00001d008512	Zm00001d008512_T004	-1.27596	7.57698e-13
Zm00001d008515	Zm00001d008515_T001	-1.4378	1.34785e-10
Zm00001d008516	Zm00001d008516_T001	-1.28713	0.0297463
Zm00001d008527	Zm00001d008527_T001	-1.23136	0.0123818
Zm00001d008529	Zm00001d008529_T001	-1.59368	2.2713e-11
Zm00001d008559	Zm00001d008559_T002	-1.33051	4.33201e-16
Zm00001d008590	Zm00001d008590_T001	-1.5872	0.000134561
Zm00001d008610	Zm00001d008610_T001	-2.93193	6.35214e-89
Zm00001d008612	Zm00001d008612_T001	-2.146	1.64025e-50
Zm00001d008622	Zm00001d008622_T002	-1.61198	3.49986e-18
Zm00001d008623	Zm00001d008623_T001	-2.10149	2.24951e-24
Zm00001d008625	Zm00001d008625_T001	-2.38249	2.48993e-56
Zm00001d008731	Zm00001d008731_T003	-1.03993	1.16063e-05
Zm00001d008762	Zm00001d008762_T003	-1.14119	8.03016e-08
Zm00001d008815	Zm00001d008815_T001	-1.67727	6.14849e-10
Zm00001d008869	Zm00001d008869_T001	-2.3121	7.50379e-05
Zm00001d008890	Zm00001d008890_T001	-1.17752	2.13365e-05
Zm00001d008910	Zm00001d008910_T001	-1.38729	0.00605
Zm00001d008963	Zm00001d008963_T001	-1.93515	3.15085e-42
Zm00001d008976	Zm00001d008976_T002	-1.19711	0.00188486
Zm00001d009000	Zm00001d009000_T001	-1.78765	2.07291e-26
Zm00001d009008	Zm00001d009008_T001	-2.87892	3.08201e-09
Zm00001d009011	Zm00001d009011_T002	-1.70473	5.57146e-08
Zm00001d009028	Zm00001d009028_T001	-1.9292	9.08849e-18
Zm00001d009071	Zm00001d009071_T002	-5.51716	1.349e-15
Zm00001d009074	Zm00001d009074_T002	-1.7058	0.00819739
Zm00001d009097	Zm00001d009097_T001	-4.05599	2.63248e-12
Zm00001d009132	Zm00001d009132_T001	-1.13243	0.0343541
Zm00001d009152	Zm00001d009152_T001	-3.1063	5.52821e-11
Zm00001d009161	Zm00001d009161_T002	-1.56711	8.71757e-07
Zm00001d009181	Zm00001d009181_T001	-1.21835	0.00155574
Zm00001d009212	Zm00001d009212_T003	-1.70749	2.56362e-20
Zm00001d009314	Zm00001d009314_T001	-1.27478	0.0139232
Zm00001d009315	Zm00001d009315_T001	-1.22784	2.4497e-10
Zm00001d009339	Zm00001d009339_T001	-1.19876	9.49465e-11
Zm00001d009373	Zm00001d009373_T001	-1.74047	6.37777e-18
Zm00001d009374	Zm00001d009374_T001	-2.22007	8.64515e-10
Zm00001d009396	Zm00001d009396_T002	-1.05203	0.000416742
Zm00001d009402	Zm00001d009402_T001	-3.4571	0.00766708
Zm00001d009417	Zm00001d009417_T002	-1.8569	1.12279e-20
Zm00001d009431	Zm00001d009431_T002	-1.25184	1.9327e-11
Zm00001d009493	Zm00001d009493_T001	-1.73232	0.000163206
Zm00001d009494	Zm00001d009494_T001	-2.36554	2.45654e-06
Zm00001d009497	Zm00001d009497_T005	-1.62859	0.00216526
Zm00001d009509	Zm00001d009509_T001	-1.46241	7.32655e-17
Zm00001d009560	Zm00001d009560_T001	-2.25763	2.06121e-08
Zm00001d009579	Zm00001d009579_T001	-1.39852	1.3505e-24
Zm00001d009595	Zm00001d009595_T001	-3.50851	0.00577626
Zm00001d009596	Zm00001d009596_T001	-2.00487	4.26961e-41
Zm00001d009606	Zm00001d009606_T001	-1.83568	0.0340148
Zm00001d009613	Zm00001d009613_T001	-2.4764	1.32971e-13
Zm00001d009653	Zm00001d009653_T001	-1.123	1.16004e-14
Zm00001d009657	Zm00001d009657_T001	-1.62262	5.47085e-10
Zm00001d009723	Zm00001d009723_T001	-2.07226	6.45726e-36
Zm00001d009761	Zm00001d009761_T002	-1.10784	1.25e-17
Zm00001d009773	Zm00001d009773_T001	-1.16601	0.000261866
Zm00001d009779	Zm00001d009779_T001	-1.22795	1.33235e-27
Zm00001d009800	Zm00001d009800_T001	-1.79953	3.4388e-11
Zm00001d009811	Zm00001d009811_T001	-1.01588	0.00935328
Zm00001d009848	Zm00001d009848_T001	-1.56459	3.28981e-19
Zm00001d009868	Zm00001d009868_T003	-1.26243	2.05021e-11
Zm00001d009877	Zm00001d009877_T001	-1.8258	1.3981e-17
Zm00001d009888	Zm00001d009888_T001	-1.33613	1.3169e-12
Zm00001d009907	Zm00001d009907_T001	-1.57142	3.45635e-05
Zm00001d009926	Zm00001d009926_T004	-1.80244	4.60837e-15
Zm00001d009928	Zm00001d009928_T001	-1.27789	5.39179e-22
Zm00001d009929	Zm00001d009929_T001	-1.38045	5.94032e-06
Zm00001d009932	Zm00001d009932_T001	-2.95992	3.40268e-05
Zm00001d009967	Zm00001d009967_T001	-1.57423	1.37585e-10
Zm00001d009969	Zm00001d009969_T001	-1.60261	1.2397e-08
Zm00001d009983	Zm00001d009983_T002	-1.18384	4.38158e-10
Zm00001d010009	Zm00001d010009_T003	-1.27189	3.77299e-06
Zm00001d010016	Zm00001d010016_T002	-1.28264	2.71e-13
Zm00001d010049	Zm00001d010049_T001	-1.90441	5.43699e-12
Zm00001d010056	Zm00001d010056_T002	-1.12987	6.18428e-31
Zm00001d010062	Zm00001d010062_T001	-1.42565	6.14719e-07
Zm00001d010078	Zm00001d010078_T001	-4.85737	2.25224e-27
Zm00001d010135	Zm00001d010135_T001	-1.05713	5.55993e-08
Zm00001d010180	Zm00001d010180_T001	-1.24628	0.000148752
Zm00001d010200	Zm00001d010200_T001	-1.30457	0.000211444
Zm00001d010259	Zm00001d010259_T001	-1.80572	1.07121e-08
Zm00001d010261	Zm00001d010261_T001	-2.03538	2.11149e-18
Zm00001d010314	Zm00001d010314_T001	-1.90198	2.17955e-07
Zm00001d010321	Zm00001d010321_T001	-2.05924	0.00908115
Zm00001d010336	Zm00001d010336_T001	-1.65887	4.69526e-11
Zm00001d010366	Zm00001d010366_T001	-3.29883	2.88093e-05
Zm00001d010406	Zm00001d010406_T003	-1.66411	9.15014e-12
Zm00001d010424	Zm00001d010424_T001	-1.11935	1.532e-06
Zm00001d010426	Zm00001d010426_T001	-1.02709	5.35566e-17
Zm00001d010427	Zm00001d010427_T001	-2.31463	0.00167259
Zm00001d010428	Zm00001d010428_T001	-2.52725	0.00532117
Zm00001d010440	Zm00001d010440_T001	-1.66145	0.0141941
Zm00001d010499	Zm00001d010499_T001	-1.6107	0.0388819
Zm00001d010512	Zm00001d010512_T001	-1.21211	0.00821072
Zm00001d010525	Zm00001d010525_T002	-1.03712	5.50187e-10
Zm00001d010528	Zm00001d010528_T001	-1.25287	5.20695e-16
Zm00001d010536	Zm00001d010536_T001	-1.32043	4.96585e-07
Zm00001d010566	Zm00001d010566_T001	-1.66838	3.42755e-15
Zm00001d010585	Zm00001d010585_T002	-1.71666	6.4268e-21
Zm00001d010606	Zm00001d010606_T001	-1.23634	2.16835e-06
Zm00001d010611	Zm00001d010611_T001	-2.17164	3.29999e-21
Zm00001d010614	Zm00001d010614_T001	-1.52328	2.71689e-36
Zm00001d010625	Zm00001d010625_T003	-1.59609	4.35359e-17
Zm00001d010631	Zm00001d010631_T002	-1.56598	2.42227e-18
Zm00001d010644	Zm00001d010644_T001	-3.31193	0.0123549
Zm00001d010656	Zm00001d010656_T001	-2.15447	1.3189e-13
Zm00001d010662	Zm00001d010662_T001	-1.3215	1.17606e-07
Zm00001d010672	Zm00001d010672_T001	-1.67921	7.51649e-12
Zm00001d010702	Zm00001d010702_T001	-1.00282	0.00523868
Zm00001d010715	Zm00001d010715_T001	-1.74693	5.31921e-21
Zm00001d010728	Zm00001d010728_T005	-1.7887	1.34917e-09
Zm00001d010732	Zm00001d010732_T002	-3.1368	6.63866e-22
Zm00001d010736	Zm00001d010736_T001	-2.86216	0.00645935
Zm00001d010785	Zm00001d010785_T001	-1.01877	0.00709336
Zm00001d010791	Zm00001d010791_T003	-3.22281	6.0355e-16
Zm00001d010793	Zm00001d010793_T002	-1.1563	0.000396857
Zm00001d010799	Zm00001d010799_T002	-1.00942	7.97249e-16
Zm00001d010802	Zm00001d010802_T001	-2.61095	6.45135e-06
Zm00001d010803	Zm00001d010803_T001	-1.29871	1.4734e-05
Zm00001d010805	Zm00001d010805_T001	-1.71892	0.000420946
Zm00001d010818	Zm00001d010818_T001	-1.5412	0.00509562
Zm00001d010852	Zm00001d010852_T002	-1.4287	4.41167e-07
Zm00001d010868	Zm00001d010868_T001	-1.17374	0.01894
Zm00001d010899	Zm00001d010899_T001	-2.83224	0.00942863
Zm00001d010948	Zm00001d010948_T001	-2.39912	0.00348436
Zm00001d010957	Zm00001d010957_T001	-3.35778	4.53892e-12
Zm00001d010987	Zm00001d010987_T001	-4.88837	5.10795e-31
Zm00001d010988	Zm00001d010988_T001	-4.24597	2.16518e-14
Zm00001d011041	Zm00001d011041_T001	-4.07952	0.000468319
Zm00001d011067	Zm00001d011067_T001	-1.26649	7.76445e-08
Zm00001d011069	Zm00001d011069_T001	-1.73847	8.42068e-29
Zm00001d011073	Zm00001d011073_T001	-1.15944	3.19384e-07
Zm00001d011093	Zm00001d011093_T001	-1.58816	0.00398749
Zm00001d011100	Zm00001d011100_T002	-1.18036	1.60607e-08
Zm00001d011104	Zm00001d011104_T001	-2.19258	3.84212e-65
Zm00001d011108	Zm00001d011108_T002	-1.08514	8.42914e-05
Zm00001d011130	Zm00001d011130_T002	-1.55752	1.66717e-20
Zm00001d011139	Zm00001d011139_T004	-1.45246	1.89817e-41
Zm00001d011147	Zm00001d011147_T003	-2.18257	2.54803e-15
Zm00001d011154	Zm00001d011154_T001	-5.13164	2.65708e-26
Zm00001d011210	Zm00001d011210_T001	-1.66872	1.08288e-12
Zm00001d011256	Zm00001d011256_T001	-2.2043	2.9474e-15
Zm00001d011274	Zm00001d011274_T001	-2.06193	2.55496e-15
Zm00001d011357	Zm00001d011357_T001	-1.50164	1.86457e-17
Zm00001d011362	Zm00001d011362_T002	-1.32092	2.71634e-16
Zm00001d011364	Zm00001d011364_T001	-1.00284	2.13042e-08
Zm00001d011365	Zm00001d011365_T001	-1.62567	0.000427476
Zm00001d011393	Zm00001d011393_T001	-3.96276	0.000742514
Zm00001d011445	Zm00001d011445_T004	-1.676	3.26254e-09
Zm00001d011448	Zm00001d011448_T002	-1.75393	7.41235e-27
Zm00001d011454	Zm00001d011454_T001	-1.39298	1.43113e-05
Zm00001d011455	Zm00001d011455_T001	-1.12247	0.0174669
Zm00001d011465	Zm00001d011465_T003	-3.69996	0.00328095
Zm00001d011513	Zm00001d011513_T001	-3.22953	1.7976e-37
Zm00001d011531	Zm00001d011531_T001	-1.24412	1.68075e-06
Zm00001d011569	Zm00001d011569_T001	-1.34168	4.11405e-13
Zm00001d011579	Zm00001d011579_T001	-1.67154	3.28198e-19
Zm00001d011585	Zm00001d011585_T001	-1.05462	0.00311469
Zm00001d011596	Zm00001d011596_T001	-2.96683	2.53731e-40
Zm00001d011615	Zm00001d011615_T002	-1.69928	9.56167e-14
Zm00001d011616	Zm00001d011616_T001	-1.15149	0.0396376
Zm00001d011657	Zm00001d011657_T002	-2.0273	8.2485e-10
Zm00001d011680	Zm00001d011680_T002	-1.07999	1.81134e-15
Zm00001d011709	Zm00001d011709_T001	-1.82429	7.54588e-32
Zm00001d011718	Zm00001d011718_T001	-1.18386	1.01663e-09
Zm00001d011741	Zm00001d011741_T001	-1.4474	4.7085e-24
Zm00001d011746	Zm00001d011746_T002	-1.45415	0.000848302
Zm00001d011753	Zm00001d011753_T001	-1.35884	2.31781e-05
Zm00001d011760	Zm00001d011760_T001	-1.20901	0.0124257
Zm00001d011761	Zm00001d011761_T001	-1.44963	6.16371e-10
Zm00001d011773	Zm00001d011773_T002	-1.06789	0.00067947
Zm00001d011780	Zm00001d011780_T001	-2.64938	9.86802e-62
Zm00001d011781	Zm00001d011781_T001	-1.67737	5.94032e-06
Zm00001d011797	Zm00001d011797_T001	-1.33161	0.00462521
Zm00001d011799	Zm00001d011799_T001	-1.90488	1.07054e-05
Zm00001d011816	Zm00001d011816_T001	-1.54917	1.20251e-28
Zm00001d011819	Zm00001d011819_T002	-1.87143	4.51597e-13
Zm00001d011826	Zm00001d011826_T001	-1.57957	2.47519e-12
Zm00001d011840	Zm00001d011840_T001	-1.30515	0.0443312
Zm00001d011876	Zm00001d011876_T001	-1.52358	1.66991e-07
Zm00001d011887	Zm00001d011887_T001	-2.21669	3.79184e-15
Zm00001d011890	Zm00001d011890_T001	-3.84139	2.83565e-10
Zm00001d011895	Zm00001d011895_T001	-2.62042	0.00418481
Zm00001d011912	Zm00001d011912_T002	-1.59531	1.14986e-10
Zm00001d011928	Zm00001d011928_T001	-1.03503	0.0172451
Zm00001d011956	Zm00001d011956_T005	-1.13735	1.90112e-13
Zm00001d011992	Zm00001d011992_T001	-1.22401	1.80987e-15
Zm00001d011993	Zm00001d011993_T001	-3.14921	5.51203e-46
Zm00001d012013	Zm00001d012013_T001	-4.59805	2.63613e-25
Zm00001d012029	Zm00001d012029_T001	-2.24083	5.67949e-81
Zm00001d012092	Zm00001d012092_T002	-1.47614	8.96539e-14
Zm00001d012141	Zm00001d012141_T001	-2.15545	1.04704e-91
Zm00001d012145	Zm00001d012145_T001	-1.54766	0.000175022
Zm00001d012161	Zm00001d012161_T001	-1.35616	4.9623e-16
Zm00001d012166	Zm00001d012166_T002	-1.93341	8.20165e-12
Zm00001d012168	Zm00001d012168_T002	-1.38705	2.10014e-17
Zm00001d012176	Zm00001d012176_T001	-1.066	0.0371779
Zm00001d012178	Zm00001d012178_T001	-1.58649	9.65871e-10
Zm00001d012197	Zm00001d012197_T002	-1.16198	3.17618e-09
Zm00001d012229	Zm00001d012229_T001	-4.44684	3.87182e-09
Zm00001d012245	Zm00001d012245_T002	-2.80726	1.41377e-14
Zm00001d012274	Zm00001d012274_T001	-2.3378	7.49189e-60
Zm00001d012287	Zm00001d012287_T001	-2.36041	3.66394e-26
Zm00001d012294	Zm00001d012294_T002	-2.06403	0.0236645
Zm00001d012337	Zm00001d012337_T001	-1.00562	6.82439e-06
Zm00001d012394	Zm00001d012394_T001	-2.63228	4.35329e-14
Zm00001d012407	Zm00001d012407_T003	-2.00239	1.94368e-27
Zm00001d012485	Zm00001d012485_T001	-2.32018	5.49092e-06
Zm00001d012492	Zm00001d012492_T001	-1.48839	1.46024e-07
Zm00001d012517	Zm00001d012517_T001	-2.30725	0.000566537
Zm00001d012529	Zm00001d012529_T001	-1.70649	1.37674e-05
Zm00001d012549	Zm00001d012549_T001	-1.11017	2.71406e-07
Zm00001d012560	Zm00001d012560_T002	-1.62923	1.01897e-15
Zm00001d012598	Zm00001d012598_T001	-1.59493	8.0855e-14
Zm00001d012601	Zm00001d012601_T002	-1.31113	2.93771e-06
Zm00001d012645	Zm00001d012645_T001	-1.07381	9.94544e-06
Zm00001d012646	Zm00001d012646_T001	-1.50915	1.76264e-13
Zm00001d012671	Zm00001d012671_T001	-2.19992	1.18392e-10
Zm00001d012673	Zm00001d012673_T003	-1.4541	0.00379781
Zm00001d012691	Zm00001d012691_T001	-1.59686	3.24094e-06
Zm00001d012708	Zm00001d012708_T002	-1.27357	3.32736e-22
Zm00001d012712	Zm00001d012712_T001	-5.91644	1.59655e-12
Zm00001d012729	Zm00001d012729_T002	-1.14598	0.00306295
Zm00001d012743	Zm00001d012743_T002	-2.58373	8.32552e-40
Zm00001d012752	Zm00001d012752_T002	-1.83042	0.000298355
Zm00001d012787	Zm00001d012787_T001	-1.88761	4.57754e-22
Zm00001d012789	Zm00001d012789_T001	-2.88281	0.00627754
Zm00001d012810	Zm00001d012810_T001	-1.0895	3.56025e-09
Zm00001d012812	Zm00001d012812_T001	-1.72608	1.59815e-15
Zm00001d012820	Zm00001d012820_T001	-1.90024	1.96234e-36
Zm00001d012830	Zm00001d012830_T001	-1.221	3.66448e-10
Zm00001d012836	Zm00001d012836_T001	-3.01271	0.00369244
Zm00001d012847	Zm00001d012847_T001	-1.6574	2.73649e-05
Zm00001d012867	Zm00001d012867_T002	-1.51788	0.00130537
Zm00001d012868	Zm00001d012868_T002	-1.55593	3.93034e-12
Zm00001d012878	Zm00001d012878_T001	-1.54001	2.97418e-12
Zm00001d012883	Zm00001d012883_T001	-2.26726	0.00746592
Zm00001d012886	Zm00001d012886_T001	-1.36621	3.32805e-19
Zm00001d012918	Zm00001d012918_T001	-1.04213	2.55161e-08
Zm00001d012922	Zm00001d012922_T002	-2.56475	5.62835e-88
Zm00001d012953	Zm00001d012953_T001	-1.9752	0.000125745
Zm00001d012973	Zm00001d012973_T001	-1.78427	8.32503e-17
Zm00001d012978	Zm00001d012978_T001	-1.25358	7.7257e-08
Zm00001d012992	Zm00001d012992_T001	-1.96075	6.02703e-25
Zm00001d012993	Zm00001d012993_T001	-1.10051	0.000130568
Zm00001d012998	Zm00001d012998_T001	-2.41287	1.21564e-40
Zm00001d013006	Zm00001d013006_T005	-2.02724	5.09636e-71
Zm00001d013013	Zm00001d013013_T003	-2.47386	2.04799e-108
Zm00001d013022	Zm00001d013022_T001	-1.52003	9.42409e-13
Zm00001d013027	Zm00001d013027_T002	-1.07284	1.47035e-06
Zm00001d013029	Zm00001d013029_T001	-1.10286	6.27695e-10
Zm00001d013031	Zm00001d013031_T002	-1.62769	2.2916e-13
Zm00001d013034	Zm00001d013034_T001	-1.20224	2.78277e-09
Zm00001d013038	Zm00001d013038_T001	-1.10362	0.0034249
Zm00001d013054	Zm00001d013054_T001	-1.1698	0.00413023
Zm00001d013056	Zm00001d013056_T001	-1.34773	4.69757e-09
Zm00001d013066	Zm00001d013066_T002	-1.69375	2.19015e-12
Zm00001d013076	Zm00001d013076_T001	-1.13184	3.72374e-05
Zm00001d013127	Zm00001d013127_T003	-1.66036	3.16764e-08
Zm00001d013151	Zm00001d013151_T001	-3.24139	0.0159355
Zm00001d013166	Zm00001d013166_T001	-1.86037	6.32232e-05
Zm00001d013170	Zm00001d013170_T001	-2.21991	0.0103484
Zm00001d013177	Zm00001d013177_T006	-3.18752	4.71478e-10
Zm00001d013184	Zm00001d013184_T001	-1.43297	2.86761e-09
Zm00001d013188	Zm00001d013188_T001	-1.26053	2.21079e-10
Zm00001d013204	Zm00001d013204_T001	-1.15804	2.47906e-05
Zm00001d013219	Zm00001d013219_T001	-1.21527	0.00145265
Zm00001d013221	Zm00001d013221_T001	-2.55086	2.1996e-26
Zm00001d013223	Zm00001d013223_T002	-2.10355	1.03971e-45
Zm00001d013238	Zm00001d013238_T001	-2.52122	0.000322108
Zm00001d013240	Zm00001d013240_T002	-2.53226	1.39865e-27
Zm00001d013250	Zm00001d013250_T001	-1.01018	0.00170222
Zm00001d013252	Zm00001d013252_T001	-1.75801	1.15605e-09
Zm00001d013257	Zm00001d013257_T002	-1.3555	6.46987e-05
Zm00001d013268	Zm00001d013268_T004	-1.84168	2.30479e-13
Zm00001d013277	Zm00001d013277_T001	-2.37678	7.1062e-23
Zm00001d013282	Zm00001d013282_T001	-1.25271	4.71789e-11
Zm00001d013295	Zm00001d013295_T001	-2.96939	2.92231e-06
Zm00001d013307	Zm00001d013307_T002	-1.46691	0.00489248
Zm00001d013320	Zm00001d013320_T001	-1.28581	1.59126e-25
Zm00001d013346	Zm00001d013346_T001	-1.35059	0.000245197
Zm00001d013348	Zm00001d013348_T002	-1.40801	9.22133e-08
Zm00001d013392	Zm00001d013392_T001	-1.43744	0.000763288
Zm00001d013410	Zm00001d013410_T002	-1.1072	8.89785e-07
Zm00001d013425	Zm00001d013425_T001	-2.95366	1.64023e-13
Zm00001d013443	Zm00001d013443_T001	-1.83098	1.22325e-05
Zm00001d013455	Zm00001d013455_T001	-2.02414	2.2778e-20
Zm00001d013456	Zm00001d013456_T001	-1.23438	1.06322e-06
Zm00001d013459	Zm00001d013459_T001	-2.93653	9.23845e-15
Zm00001d013461	Zm00001d013461_T001	-2.06074	8.73826e-05
Zm00001d013468	Zm00001d013468_T002	-2.6543	0.0142182
Zm00001d013495	Zm00001d013495_T002	-2.08559	1.31184e-10
Zm00001d013507	Zm00001d013507_T001	-1.63435	4.63985e-08
Zm00001d013511	Zm00001d013511_T001	-1.29743	2.96411e-08
Zm00001d013520	Zm00001d013520_T001	-3.02425	0.000247091
Zm00001d013534	Zm00001d013534_T001	-1.28372	2.32605e-31
Zm00001d013536	Zm00001d013536_T002	-2.3855	8.60781e-07
Zm00001d013566	Zm00001d013566_T001	-2.3632	1.17885e-12
Zm00001d013572	Zm00001d013572_T001	-1.03998	0.00624063
Zm00001d013598	Zm00001d013598_T001	-2.35477	5.0394e-11
Zm00001d013624	Zm00001d013624_T001	-1.30037	2.34225e-06
Zm00001d013632	Zm00001d013632_T001	-1.09482	3.17317e-10
Zm00001d013651	Zm00001d013651_T001	-2.22222	4.40461e-55
Zm00001d013656	Zm00001d013656_T001	-2.20639	4.15477e-55
Zm00001d013699	Zm00001d013699_T001	-1.01001	1.31509e-11
Zm00001d013702	Zm00001d013702_T001	-1.23951	1.32416e-05
Zm00001d013706	Zm00001d013706_T001	-1.18969	1.42108e-11
Zm00001d013721	Zm00001d013721_T002	-1.02048	0.0241035
Zm00001d013730	Zm00001d013730_T001	-1.18206	1.22076e-13
Zm00001d013744	Zm00001d013744_T001	-2.08007	0.00189095
Zm00001d013758	Zm00001d013758_T002	-1.40359	7.76814e-12
Zm00001d013777	Zm00001d013777_T001	-1.25063	3.21702e-09
Zm00001d013778	Zm00001d013778_T003	-1.47865	4.90366e-17
Zm00001d013779	Zm00001d013779_T001	-1.00604	2.01049e-06
Zm00001d013786	Zm00001d013786_T001	-2.0644	5.45707e-09
Zm00001d013798	Zm00001d013798_T001	-1.01328	0.0158091
Zm00001d013809	Zm00001d013809_T002	-2.13659	2.73112e-10
Zm00001d013812	Zm00001d013812_T001	-1.29964	2.82754e-18
Zm00001d013845	Zm00001d013845_T005	-2.13047	2.71709e-47
Zm00001d013861	Zm00001d013861_T001	-1.20897	4.19107e-07
Zm00001d013873	Zm00001d013873_T001	-1.14498	3.1224e-10
Zm00001d013887	Zm00001d013887_T003	-1.76363	4.37863e-20
Zm00001d013918	Zm00001d013918_T001	-2.57641	9.0014e-63
Zm00001d013937	Zm00001d013937_T001	-2.2101	3.40331e-26
Zm00001d013940	Zm00001d013940_T001	-1.20528	7.30816e-11
Zm00001d013951	Zm00001d013951_T001	-1.06927	0.0422737
Zm00001d013957	Zm00001d013957_T001	-1.05533	0.0006154
Zm00001d013979	Zm00001d013979_T001	-1.88406	7.57384e-07
Zm00001d014016	Zm00001d014016_T001	-1.26655	0.00637801
Zm00001d014058	Zm00001d014058_T001	-1.03267	0.0221738
Zm00001d014073	Zm00001d014073_T003	-1.1261	4.55859e-28
Zm00001d014090	Zm00001d014090_T001	-1.60886	1.00418e-25
Zm00001d014122	Zm00001d014122_T001	-1.12544	7.53432e-08
Zm00001d014180	Zm00001d014180_T002	-1.31947	0.011387
Zm00001d014284	Zm00001d014284_T002	-1.99918	5.04223e-19
Zm00001d014306	Zm00001d014306_T001	-1.08327	0.000621998
Zm00001d014425	Zm00001d014425_T006	-1.39442	9.92548e-11
Zm00001d014455	Zm00001d014455_T001	-1.12988	0.00867697
Zm00001d014456	Zm00001d014456_T001	-2.55466	2.76273e-09
Zm00001d014459	Zm00001d014459_T001	-1.00441	6.16842e-17
Zm00001d014487	Zm00001d014487_T001	-4.60089	9.44909e-24
Zm00001d014488	Zm00001d014488_T002	-2.73237	1.49758e-26
Zm00001d014550	Zm00001d014550_T002	-1.96228	0.0336144
Zm00001d014562	Zm00001d014562_T001	-2.03672	9.19177e-06
Zm00001d014564	Zm00001d014564_T001	-1.10227	1.9101e-06
Zm00001d014626	Zm00001d014626_T001	-1.08955	1.89425e-09
Zm00001d014641	Zm00001d014641_T001	-1.92745	3.66441e-06
Zm00001d014679	Zm00001d014679_T001	-1.18296	4.80458e-15
Zm00001d014687	Zm00001d014687_T001	-1.14727	0.0414136
Zm00001d014704	Zm00001d014704_T001	-1.55005	0.0145741
Zm00001d014715	Zm00001d014715_T002	-1.84764	1.73463e-31
Zm00001d014716	Zm00001d014716_T001	-1.46151	0.00013766
Zm00001d014749	Zm00001d014749_T001	-1.18443	4.83233e-18
Zm00001d014756	Zm00001d014756_T004	-1.91992	1.72967e-13
Zm00001d014852	Zm00001d014852_T001	-1.2315	6.0563e-08
Zm00001d014876	Zm00001d014876_T002	-1.45234	1.37107e-19
Zm00001d014919	Zm00001d014919_T001	-2.22637	8.55957e-23
Zm00001d014926	Zm00001d014926_T001	-1.52434	4.73989e-12
Zm00001d014969	Zm00001d014969_T001	-1.29128	9.1375e-07
Zm00001d014989	Zm00001d014989_T001	-3.24378	0.0133574
Zm00001d014991	Zm00001d014991_T004	-1.90123	5.62682e-49
Zm00001d015004	Zm00001d015004_T001	-1.99201	1.18836e-33
Zm00001d015010	Zm00001d015010_T001	-2.42982	0.000876759
Zm00001d015033	Zm00001d015033_T001	-1.76184	0.0138019
Zm00001d015037	Zm00001d015037_T001	-1.70922	1.80789e-34
Zm00001d015059	Zm00001d015059_T001	-1.56362	0.0314646
Zm00001d015060	Zm00001d015060_T002	-1.73007	1.30507e-17
Zm00001d015064	Zm00001d015064_T001	-1.94647	0.0087258
Zm00001d015084	Zm00001d015084_T001	-1.18698	6.60143e-08
Zm00001d015085	Zm00001d015085_T002	-2.0706	3.63517e-19
Zm00001d015094	Zm00001d015094_T001	-2.39825	0.0439886
Zm00001d015095	Zm00001d015095_T002	-2.11616	8.28427e-20
Zm00001d015123	Zm00001d015123_T001	-1.08426	0.0474736
Zm00001d015127	Zm00001d015127_T001	-1.9788	1.4189e-06
Zm00001d015139	Zm00001d015139_T001	-2.75809	1.66148e-09
Zm00001d015202	Zm00001d015202_T001	-1.05402	0.00960637
Zm00001d015210	Zm00001d015210_T001	-1.13044	4.24275e-06
Zm00001d015224	Zm00001d015224_T001	-2.90484	0.039983
Zm00001d015226	Zm00001d015226_T001	-1.57222	0.00240879
Zm00001d015228	Zm00001d015228_T002	-1.32619	5.40574e-16
Zm00001d015229	Zm00001d015229_T001	-1.30083	1.69505e-25
Zm00001d015231	Zm00001d015231_T001	-1.33717	0.00121322
Zm00001d015239	Zm00001d015239_T001	-2.3854	5.72268e-71
Zm00001d015248	Zm00001d015248_T014	-1.42189	0.00135282
Zm00001d015268	Zm00001d015268_T001	-2.53662	3.50731e-41
Zm00001d015291	Zm00001d015291_T003	-1.36844	0.0394825
Zm00001d015301	Zm00001d015301_T001	-1.64083	2.02698e-21
Zm00001d015332	Zm00001d015332_T001	-2.21143	5.50289e-05
Zm00001d015366	Zm00001d015366_T001	-1.92692	9.77015e-53
Zm00001d015374	Zm00001d015374_T001	-2.05777	5.96806e-21
Zm00001d015385	Zm00001d015385_T001	-2.60175	3.37731e-46
Zm00001d015394	Zm00001d015394_T001	-3.53873	1.29005e-14
Zm00001d015407	Zm00001d015407_T001	-2.23949	1.59011e-06
Zm00001d015442	Zm00001d015442_T001	-2.78536	2.0358e-05
Zm00001d015474	Zm00001d015474_T001	-1.09861	0.000465174
Zm00001d015484	Zm00001d015484_T001	-1.7423	8.29954e-35
Zm00001d015485	Zm00001d015485_T001	-1.19431	1.39059e-05
Zm00001d015505	Zm00001d015505_T001	-1.8457	1.5007e-47
Zm00001d015519	Zm00001d015519_T001	-2.52072	4.94533e-13
Zm00001d015569	Zm00001d015569_T001	-1.2844	8.08028e-06
Zm00001d015586	Zm00001d015586_T002	-1.91238	2.26197e-07
Zm00001d015603	Zm00001d015603_T001	-2.54201	1.80655e-09
Zm00001d015605	Zm00001d015605_T001	-2.2186	2.11076e-36
Zm00001d015613	Zm00001d015613_T001	-1.81796	6.28573e-20
Zm00001d015628	Zm00001d015628_T001	-2.00989	5.08288e-18
Zm00001d015636	Zm00001d015636_T001	-3.23817	0.00108484
Zm00001d015702	Zm00001d015702_T001	-1.7887	0.00017586
Zm00001d015705	Zm00001d015705_T001	-1.53131	7.79868e-36
Zm00001d015723	Zm00001d015723_T001	-1.87472	3.14198e-05
Zm00001d015724	Zm00001d015724_T001	-1.59231	5.47346e-06
Zm00001d015779	Zm00001d015779_T001	-1.70541	0.0110483
Zm00001d015783	Zm00001d015783_T001	-1.84386	0.0087255
Zm00001d015802	Zm00001d015802_T001	-1.25203	3.03759e-05
Zm00001d015837	Zm00001d015837_T001	-1.36848	2.07863e-14
Zm00001d015839	Zm00001d015839_T002	-1.81891	7.90117e-21
Zm00001d015844	Zm00001d015844_T001	-1.56052	2.6454e-20
Zm00001d015856	Zm00001d015856_T004	-1.00761	6.96956e-13
Zm00001d015863	Zm00001d015863_T001	-1.98064	6.68663e-13
Zm00001d015876	Zm00001d015876_T001	-1.23385	9.57677e-07
Zm00001d015929	Zm00001d015929_T002	-2.21415	6.24967e-30
Zm00001d015977	Zm00001d015977_T001	-1.75147	0.0452854
Zm00001d015999	Zm00001d015999_T001	-1.63953	4.87631e-28
Zm00001d016036	Zm00001d016036_T001	-2.74099	1.589e-67
Zm00001d016072	Zm00001d016072_T001	-2.05989	2.26057e-40
Zm00001d016082	Zm00001d016082_T001	-2.0704	4.37837e-15
Zm00001d016095	Zm00001d016095_T001	-1.27709	0.037099
Zm00001d016134	Zm00001d016134_T001	-1.11021	9.65794e-09
Zm00001d016160	Zm00001d016160_T001	-1.50686	0.000347512
Zm00001d016276	Zm00001d016276_T001	-1.96667	1.95416e-32
Zm00001d016277	Zm00001d016277_T001	-2.5801	1.52493e-16
Zm00001d016358	Zm00001d016358_T003	-1.09676	1.78297e-10
Zm00001d016361	Zm00001d016361_T001	-4.87426	7.77972e-12
Zm00001d016443	Zm00001d016443_T001	-3.89546	2.27639e-08
Zm00001d016461	Zm00001d016461_T001	-4.73746	4.87438e-06
Zm00001d016493	Zm00001d016493_T001	-2.23696	1.74999e-05
Zm00001d016500	Zm00001d016500_T001	-3.46656	3.76022e-06
Zm00001d016542	Zm00001d016542_T002	-1.49353	2.38203e-06
Zm00001d016550	Zm00001d016550_T002	-1.51233	2.82564e-19
Zm00001d016588	Zm00001d016588_T002	-1.50192	0.000127516
Zm00001d016599	Zm00001d016599_T002	-1.00559	0.00807365
Zm00001d016613	Zm00001d016613_T003	-3.40556	0.00882015
Zm00001d016621	Zm00001d016621_T001	-1.35194	0.034076
Zm00001d016665	Zm00001d016665_T001	-1.83542	1.26468e-28
Zm00001d016714	Zm00001d016714_T002	-1.64293	1.17125e-24
Zm00001d016736	Zm00001d016736_T001	-2.34818	7.34058e-55
Zm00001d016758	Zm00001d016758_T001	-1.57752	0.0037029
Zm00001d016802	Zm00001d016802_T001	-1.50908	4.81867e-31
Zm00001d016805	Zm00001d016805_T001	-3.66806	0.00330378
Zm00001d016824	Zm00001d016824_T001	-1.37654	0.000132442
Zm00001d016834	Zm00001d016834_T001	-1.55943	0.000152344
Zm00001d016893	Zm00001d016893_T001	-1.0557	0.00178478
Zm00001d016898	Zm00001d016898_T001	-2.38827	2.40659e-11
Zm00001d016926	Zm00001d016926_T001	-1.65267	2.40866e-10
Zm00001d016935	Zm00001d016935_T001	-1.09527	1.2345e-12
Zm00001d016943	Zm00001d016943_T001	-2.82973	9.98581e-14
Zm00001d016957	Zm00001d016957_T003	-6.00434	3.52718e-13
Zm00001d016988	Zm00001d016988_T001	-1.58267	7.58992e-16
Zm00001d016995	Zm00001d016995_T001	-1.09283	4.86953e-12
Zm00001d017043	Zm00001d017043_T002	-2.07164	4.33449e-09
Zm00001d017045	Zm00001d017045_T001	-1.33981	0.0112846
Zm00001d017046	Zm00001d017046_T001	-2.01415	1.55455e-16
Zm00001d017047	Zm00001d017047_T001	-1.8203	1.00285e-08
Zm00001d017079	Zm00001d017079_T001	-1.63606	1.23818e-07
Zm00001d017089	Zm00001d017089_T001	-1.31201	3.13293e-07
Zm00001d017097	Zm00001d017097_T001	-2.35457	3.72433e-65
Zm00001d017111	Zm00001d017111_T001	-1.87633	5.5957e-19
Zm00001d017121	Zm00001d017121_T001	-1.45897	1.07464e-34
Zm00001d017130	Zm00001d017130_T002	-1.22103	0.00143665
Zm00001d017138	Zm00001d017138_T001	-4.67537	3.38042e-15
Zm00001d017139	Zm00001d017139_T002	-1.59745	2.48274e-38
Zm00001d017146	Zm00001d017146_T001	-1.20118	8.89677e-07
Zm00001d017147	Zm00001d017147_T001	-1.27735	0.0396871
Zm00001d017151	Zm00001d017151_T002	-1.40811	3.32252e-05
Zm00001d017168	Zm00001d017168_T001	-1.11957	1.53531e-08
Zm00001d017175	Zm00001d017175_T003	-1.12498	2.01553e-08
Zm00001d017176	Zm00001d017176_T001	-2.30076	1.01259e-06
Zm00001d017179	Zm00001d017179_T001	-1.97018	1.12395e-08
Zm00001d017187	Zm00001d017187_T001	-1.37	2.98263e-12
Zm00001d017208	Zm00001d017208_T001	-4.91001	8.74175e-18
Zm00001d017214	Zm00001d017214_T003	-1.71114	0.00401634
Zm00001d017288	Zm00001d017288_T001	-7.51021	5.52927e-101
Zm00001d017391	Zm00001d017391_T001	-1.44432	6.22328e-08
Zm00001d017399	Zm00001d017399_T002	-2.12492	0.0386905
Zm00001d017418	Zm00001d017418_T001	-1.10301	0.000687999
Zm00001d017420	Zm00001d017420_T001	-1.18492	0.000546314
Zm00001d017449	Zm00001d017449_T001	-2.65859	4.63892e-62
Zm00001d017455	Zm00001d017455_T001	-1.13273	0.000434567
Zm00001d017482	Zm00001d017482_T001	-1.55293	0.000477394
Zm00001d017491	Zm00001d017491_T003	-1.25051	0.000247387
Zm00001d017537	Zm00001d017537_T001	-1.44513	0.0298183
Zm00001d017555	Zm00001d017555_T001	-1.2134	2.16091e-08
Zm00001d017560	Zm00001d017560_T001	-2.71806	0.00205241
Zm00001d017607	Zm00001d017607_T001	-1.97887	0.00339728
Zm00001d017658	Zm00001d017658_T001	-1.9624	9.49564e-06
Zm00001d017659	Zm00001d017659_T001	-2.65461	1.72138e-07
Zm00001d017676	Zm00001d017676_T001	-1.37909	1.71299e-20
Zm00001d017692	Zm00001d017692_T002	-1.43416	0.000175421
Zm00001d017702	Zm00001d017702_T001	-3.53933	1.57843e-06
Zm00001d017718	Zm00001d017718_T002	-1.87349	6.52673e-05
Zm00001d017720	Zm00001d017720_T005	-1.52634	3.76815e-17
Zm00001d017746	Zm00001d017746_T001	-1.93758	1.96027e-09
Zm00001d017769	Zm00001d017769_T001	-1.65249	9.62697e-09
Zm00001d017785	Zm00001d017785_T002	-2.27447	2.83117e-10
Zm00001d017786	Zm00001d017786_T002	-1.51919	6.47487e-08
Zm00001d017788	Zm00001d017788_T001	-2.05804	5.71253e-07
Zm00001d017790	Zm00001d017790_T001	-1.59265	8.48338e-14
Zm00001d017800	Zm00001d017800_T001	-2.2781	4.09464e-06
Zm00001d017812	Zm00001d017812_T002	-1.06856	7.44682e-09
Zm00001d017831	Zm00001d017831_T001	-1.63298	6.63059e-05
Zm00001d017913	Zm00001d017913_T004	-1.54195	3.23151e-13
Zm00001d017914	Zm00001d017914_T001	-1.05733	1.42125e-10
Zm00001d017930	Zm00001d017930_T004	-2.11619	4.16198e-09
Zm00001d017937	Zm00001d017937_T003	-1.97284	4.52593e-35
Zm00001d017945	Zm00001d017945_T001	-1.29108	0.00063199
Zm00001d017949	Zm00001d017949_T001	-1.37673	5.81214e-10
Zm00001d017952	Zm00001d017952_T001	-2.16966	0.000802285
Zm00001d017961	Zm00001d017961_T003	-1.91764	1.0384e-16
Zm00001d017982	Zm00001d017982_T001	-2.90454	3.10185e-53
Zm00001d017986	Zm00001d017986_T001	-1.27157	2.34652e-05
Zm00001d018006	Zm00001d018006_T001	-2.72257	5.03934e-11
Zm00001d018009	Zm00001d018009_T002	-1.23367	1.06198e-08
Zm00001d018014	Zm00001d018014_T002	-1.5132	6.57571e-08
Zm00001d018034	Zm00001d018034_T001	-3.04348	2.78165e-18
Zm00001d018036	Zm00001d018036_T001	-3.20447	8.59023e-34
Zm00001d018096	Zm00001d018096_T001	-1.95381	1.58356e-12
Zm00001d018097	Zm00001d018097_T001	-1.78191	0.00412427
Zm00001d018104	Zm00001d018104_T001	-1.57145	0.00291168
Zm00001d018119	Zm00001d018119_T001	-1.1426	0.00622499
Zm00001d018130	Zm00001d018130_T001	-1.09633	0.00220241
Zm00001d018141	Zm00001d018141_T001	-1.01479	9.53647e-08
Zm00001d018145	Zm00001d018145_T001	-2.05051	4.80147e-79
Zm00001d018147	Zm00001d018147_T001	-1.03116	9.7887e-22
Zm00001d018151	Zm00001d018151_T001	-1.23852	1.72008e-05
Zm00001d018155	Zm00001d018155_T001	-2.43205	0.000191895
Zm00001d018157	Zm00001d018157_T001	-3.7139	3.49483e-62
Zm00001d018197	Zm00001d018197_T001	-2.2394	1.3829e-50
Zm00001d018201	Zm00001d018201_T001	-3.12271	3.95756e-15
Zm00001d018206	Zm00001d018206_T001	-2.09284	0.000560515
Zm00001d018243	Zm00001d018243_T001	-1.65104	7.67174e-10
Zm00001d018270	Zm00001d018270_T001	-1.13286	6.57319e-05
Zm00001d018274	Zm00001d018274_T002	-1.84506	6.75129e-41
Zm00001d018341	Zm00001d018341_T002	-1.26459	0.000239563
Zm00001d018342	Zm00001d018342_T003	-1.42904	2.77822e-07
Zm00001d018356	Zm00001d018356_T001	-2.009	8.43056e-09
Zm00001d018358	Zm00001d018358_T001	-1.05967	0.0118993
Zm00001d018362	Zm00001d018362_T001	-2.45536	1.33137e-112
Zm00001d018366	Zm00001d018366_T001	-2.15747	1.60862e-45
Zm00001d018369	Zm00001d018369_T002	-3.34535	7.00322e-25
Zm00001d018383	Zm00001d018383_T002	-1.30588	9.81769e-26
Zm00001d018384	Zm00001d018384_T002	-2.07728	4.68545e-17
Zm00001d018386	Zm00001d018386_T002	-1.46986	1.30514e-06
Zm00001d018401	Zm00001d018401_T001	-1.95239	3.52888e-22
Zm00001d018410	Zm00001d018410_T001	-1.51572	8.48896e-06
Zm00001d018411	Zm00001d018411_T001	-1.21497	7.78153e-08
Zm00001d018412	Zm00001d018412_T001	-2.72575	5.78646e-34
Zm00001d018413	Zm00001d018413_T005	-2.33002	2.1724e-44
Zm00001d018415	Zm00001d018415_T001	-1.75376	1.99341e-08
Zm00001d018432	Zm00001d018432_T001	-1.79152	9.04913e-08
Zm00001d018441	Zm00001d018441_T003	-1.31494	0.00705165
Zm00001d018445	Zm00001d018445_T002	-1.32327	4.25662e-05
Zm00001d018466	Zm00001d018466_T002	-1.35401	2.16136e-17
Zm00001d018485	Zm00001d018485_T002	-1.57522	1.51347e-11
Zm00001d018488	Zm00001d018488_T001	-1.06931	6.79915e-08
Zm00001d018531	Zm00001d018531_T002	-2.39472	3.04704e-29
Zm00001d018543	Zm00001d018543_T001	-2.44301	0.0102411
Zm00001d018544	Zm00001d018544_T001	-1.50651	1.21404e-17
Zm00001d018552	Zm00001d018552_T001	-1.70344	0.000641871
Zm00001d018575	Zm00001d018575_T002	-1.87696	2.19215e-25
Zm00001d018600	Zm00001d018600_T001	-1.8781	0.0132771
Zm00001d018601	Zm00001d018601_T001	-1.351	0.000730676
Zm00001d018624	Zm00001d018624_T002	-1.74333	2.91825e-22
Zm00001d018634	Zm00001d018634_T001	-1.06758	1.02631e-09
Zm00001d018693	Zm00001d018693_T001	-2.06789	2.09412e-07
Zm00001d018704	Zm00001d018704_T001	-1.65119	0.00010043
Zm00001d018731	Zm00001d018731_T001	-8.11582	9.7334e-47
Zm00001d018751	Zm00001d018751_T001	-2.43241	0.0402104
Zm00001d018756	Zm00001d018756_T001	-1.86404	3.52668e-08
Zm00001d018760	Zm00001d018760_T001	-3.05313	0.00246606
Zm00001d018762	Zm00001d018762_T001	-2.8795	0.000649467
Zm00001d018781	Zm00001d018781_T001	-1.4115	5.42368e-05
Zm00001d018784	Zm00001d018784_T002	-7.09996	8.93732e-24
Zm00001d018796	Zm00001d018796_T001	-1.90061	0.00328095
Zm00001d018797	Zm00001d018797_T001	-2.72072	1.01529e-18
Zm00001d018829	Zm00001d018829_T001	-1.05241	0.000218587
Zm00001d018838	Zm00001d018838_T001	-1.4697	1.39473e-27
Zm00001d018870	Zm00001d018870_T001	-2.08191	1.03575e-59
Zm00001d018873	Zm00001d018873_T001	-1.18872	4.95947e-18
Zm00001d018891	Zm00001d018891_T001	-2.24319	1.52181e-123
Zm00001d018894	Zm00001d018894_T002	-1.13243	0.000347428
Zm00001d018901	Zm00001d018901_T002	-1.21984	1.85457e-06
Zm00001d018903	Zm00001d018903_T001	-1.71465	4.00853e-32
Zm00001d018916	Zm00001d018916_T001	-2.37128	0.000348597
Zm00001d018926	Zm00001d018926_T001	-1.58191	0.000141685
Zm00001d018941	Zm00001d018941_T001	-2.03496	6.96528e-05
Zm00001d018964	Zm00001d018964_T001	-1.12341	0.00214355
Zm00001d018976	Zm00001d018976_T003	-1.21299	6.88143e-06
Zm00001d018977	Zm00001d018977_T003	-1.58756	8.03532e-07
Zm00001d018987	Zm00001d018987_T001	-1.94702	0.00950766
Zm00001d019052	Zm00001d019052_T001	-1.11388	4.80508e-06
Zm00001d019124	Zm00001d019124_T003	-1.44798	1.59757e-09
Zm00001d019130	Zm00001d019130_T006	-1.33046	1.82591e-25
Zm00001d019147	Zm00001d019147_T001	-1.49402	2.40948e-13
Zm00001d019180	Zm00001d019180_T001	-1.82444	4.64508e-07
Zm00001d019184	Zm00001d019184_T001	-1.89269	5.88627e-15
Zm00001d019218	Zm00001d019218_T001	-1.45467	4.78899e-13
Zm00001d019219	Zm00001d019219_T001	-1.22094	1.91619e-11
Zm00001d019220	Zm00001d019220_T001	-1.53748	0.0145248
Zm00001d019237	Zm00001d019237_T002	-1.32083	0.0103486
Zm00001d019249	Zm00001d019249_T004	-1.10903	4.51425e-05
Zm00001d019312	Zm00001d019312_T002	-3.10818	6.35219e-20
Zm00001d019325	Zm00001d019325_T001	-1.4022	0.00121388
Zm00001d019326	Zm00001d019326_T002	-1.18496	0.00417066
Zm00001d019343	Zm00001d019343_T001	-1.25236	1.69867e-07
Zm00001d019344	Zm00001d019344_T001	-1.56997	1.93311e-10
Zm00001d019397	Zm00001d019397_T006	-1.42212	2.12404e-14
Zm00001d019398	Zm00001d019398_T001	-2.29519	0.0376405
Zm00001d019449	Zm00001d019449_T005	-1.24799	3.20329e-10
Zm00001d019450	Zm00001d019450_T001	-3.70807	0.00307778
Zm00001d019462	Zm00001d019462_T001	-2.11684	3.11069e-11
Zm00001d019473	Zm00001d019473_T001	-1.11442	1.69365e-09
Zm00001d019483	Zm00001d019483_T001	-1.39503	1.17594e-09
Zm00001d019501	Zm00001d019501_T004	-2.19695	3.03138e-52
Zm00001d019518	Zm00001d019518_T001	-2.20286	2.28061e-30
Zm00001d019545	Zm00001d019545_T001	-1.56574	0.00883207
Zm00001d019562	Zm00001d019562_T001	-1.40628	9.74566e-08
Zm00001d019573	Zm00001d019573_T001	-2.64493	3.17988e-37
Zm00001d019589	Zm00001d019589_T001	-2.05925	4.84378e-06
Zm00001d019593	Zm00001d019593_T001	-1.28939	8.30779e-07
Zm00001d019613	Zm00001d019613_T001	-4.45623	1.58039e-26
Zm00001d019627	Zm00001d019627_T002	-1.47559	2.56161e-19
Zm00001d019648	Zm00001d019648_T001	-2.40078	3.43769e-25
Zm00001d019696	Zm00001d019696_T001	-2.15897	0.000808418
Zm00001d019697	Zm00001d019697_T002	-1.57327	2.19691e-10
Zm00001d019701	Zm00001d019701_T001	-3.50793	0.00600359
Zm00001d019824	Zm00001d019824_T002	-1.82177	4.1392e-46
Zm00001d019852	Zm00001d019852_T003	-1.99553	7.17622e-09
Zm00001d019898	Zm00001d019898_T001	-3.73686	1.68368e-83
Zm00001d019899	Zm00001d019899_T001	-1.85894	2.07192e-46
Zm00001d019926	Zm00001d019926_T002	-1.8991	2.45911e-45
Zm00001d019956	Zm00001d019956_T002	-2.07351	1.64956e-67
Zm00001d019980	Zm00001d019980_T001	-1.50172	1.38165e-10
Zm00001d019987	Zm00001d019987_T001	-1.14172	1.3132e-05
Zm00001d020008	Zm00001d020008_T002	-1.62778	5.54443e-07
Zm00001d020030	Zm00001d020030_T001	-1.55443	0.0191581
Zm00001d020032	Zm00001d020032_T001	-1.93005	0.000348675
Zm00001d020087	Zm00001d020087_T001	-2.31173	0.00163979
Zm00001d020182	Zm00001d020182_T003	-1.19403	2.26867e-05
Zm00001d020201	Zm00001d020201_T001	-1.23661	2.99367e-15
Zm00001d020220	Zm00001d020220_T002	-3.01956	7.80912e-79
Zm00001d020230	Zm00001d020230_T004	-1.77091	1.41553e-13
Zm00001d020236	Zm00001d020236_T001	-1.31675	0.00960146
Zm00001d020238	Zm00001d020238_T002	-1.2523	0.00282759
Zm00001d020296	Zm00001d020296_T001	-1.1301	0.000126294
Zm00001d020329	Zm00001d020329_T003	-1.27375	0.000636036
Zm00001d020344	Zm00001d020344_T001	-1.8714	4.34042e-15
Zm00001d020355	Zm00001d020355_T002	-1.18123	2.1551e-05
Zm00001d020392	Zm00001d020392_T001	-1.62117	6.04927e-09
Zm00001d020434	Zm00001d020434_T001	-1.5763	6.35488e-14
Zm00001d020437	Zm00001d020437_T001	-2.13628	4.71043e-34
Zm00001d020443	Zm00001d020443_T001	-6.26633	1.41183e-15
Zm00001d020445	Zm00001d020445_T001	-2.42304	1.41926e-32
Zm00001d020450	Zm00001d020450_T001	-1.3616	6.53262e-19
Zm00001d020490	Zm00001d020490_T001	-2.63787	0.000545317
Zm00001d020500	Zm00001d020500_T001	-1.80342	0.0350128
Zm00001d020515	Zm00001d020515_T001	-1.19907	3.19077e-08
Zm00001d020530	Zm00001d020530_T001	-1.47851	5.6531e-10
Zm00001d020544	Zm00001d020544_T001	-2.47769	8.33299e-09
Zm00001d020557	Zm00001d020557_T001	-5.04728	8.32319e-18
Zm00001d020568	Zm00001d020568_T002	-2.51533	0.0068098
Zm00001d020657	Zm00001d020657_T001	-2.16592	0.0362288
Zm00001d020675	Zm00001d020675_T001	-1.04243	0.0327988
Zm00001d020684	Zm00001d020684_T001	-1.53078	1.80875e-07
Zm00001d020685	Zm00001d020685_T002	-1.32265	1.87344e-11
Zm00001d020704	Zm00001d020704_T001	-4.18257	0.000296014
Zm00001d020748	Zm00001d020748_T001	-3.92621	7.19071e-127
Zm00001d020775	Zm00001d020775_T002	-1.89489	3.59177e-11
Zm00001d020781	Zm00001d020781_T003	-2.05777	0.00409553
Zm00001d020826	Zm00001d020826_T001	-1.32509	0.00899848
Zm00001d020827	Zm00001d020827_T001	-2.26715	2.36159e-19
Zm00001d020838	Zm00001d020838_T002	-1.47171	0.000379854
Zm00001d020851	Zm00001d020851_T001	-1.32186	0.000110299
Zm00001d020867	Zm00001d020867_T001	-1.15302	0.000128955
Zm00001d020900	Zm00001d020900_T003	-2.63266	2.80549e-19
Zm00001d020921	Zm00001d020921_T001	-3.55716	0.000128459
Zm00001d020958	Zm00001d020958_T002	-4.11577	1.83092e-27
Zm00001d020970	Zm00001d020970_T001	-1.12944	0.0141353
Zm00001d020971	Zm00001d020971_T001	-1.47936	5.30044e-22
Zm00001d020980	Zm00001d020980_T001	-2.3319	1.08201e-09
Zm00001d020982	Zm00001d020982_T001	-3.30524	0.000584909
Zm00001d021020	Zm00001d021020_T001	-1.46359	3.59281e-18
Zm00001d021025	Zm00001d021025_T001	-2.03701	0.0009338
Zm00001d021036	Zm00001d021036_T001	-1.31144	2.20205e-07
Zm00001d021060	Zm00001d021060_T001	-1.29666	2.54384e-06
Zm00001d021061	Zm00001d021061_T001	-1.40467	1.28098e-50
Zm00001d021063	Zm00001d021063_T001	-1.30322	3.49731e-06
Zm00001d021075	Zm00001d021075_T001	-3.41178	0.00860842
Zm00001d021173	Zm00001d021173_T001	-1.06946	0.0213442
Zm00001d021177	Zm00001d021177_T001	-3.40787	2.24616e-26
Zm00001d021196	Zm00001d021196_T005	-1.26436	2.79018e-13
Zm00001d021241	Zm00001d021241_T003	-1.3688	1.33973e-05
Zm00001d021242	Zm00001d021242_T001	-2.31204	9.54736e-06
Zm00001d021245	Zm00001d021245_T001	-1.72708	4.02516e-19
Zm00001d021278	Zm00001d021278_T001	-1.5493	0.0147476
Zm00001d021280	Zm00001d021280_T002	-1.06768	0.0460898
Zm00001d021310	Zm00001d021310_T001	-1.25765	1.5238e-14
Zm00001d021351	Zm00001d021351_T001	-1.50042	4.05858e-06
Zm00001d021368	Zm00001d021368_T001	-1.94662	5.60459e-45
Zm00001d021370	Zm00001d021370_T001	-2.30126	6.69925e-34
Zm00001d021378	Zm00001d021378_T002	-2.72542	1.01277e-16
Zm00001d021379	Zm00001d021379_T002	-1.14285	2.43978e-10
Zm00001d021396	Zm00001d021396_T003	-1.23461	4.67208e-06
Zm00001d021403	Zm00001d021403_T001	-2.57253	7.5202e-12
Zm00001d021416	Zm00001d021416_T001	-2.91105	6.23633e-06
Zm00001d021423	Zm00001d021423_T001	-1.36112	4.07898e-05
Zm00001d021430	Zm00001d021430_T005	-1.20882	1.73251e-09
Zm00001d021433	Zm00001d021433_T003	-1.94769	3.12561e-50
Zm00001d021445	Zm00001d021445_T001	-1.50647	3.80879e-27
Zm00001d021447	Zm00001d021447_T001	-1.7585	1.40291e-11
Zm00001d021453	Zm00001d021453_T002	-1.12878	0.00279547
Zm00001d021469	Zm00001d021469_T002	-1.44336	3.27145e-09
Zm00001d021507	Zm00001d021507_T002	-1.30769	4.63032e-17
Zm00001d021508	Zm00001d021508_T001	-1.17233	8.27887e-14
Zm00001d021511	Zm00001d021511_T001	-1.39497	8.21766e-20
Zm00001d021515	Zm00001d021515_T001	-2.5831	3.16791e-57
Zm00001d021518	Zm00001d021518_T001	-1.76485	3.39727e-20
Zm00001d021570	Zm00001d021570_T001	-1.13812	0.0184495
Zm00001d021580	Zm00001d021580_T001	-1.04608	2.41127e-07
Zm00001d021583	Zm00001d021583_T005	-2.20727	1.04575e-23
Zm00001d021607	Zm00001d021607_T001	-1.43785	2.688e-06
Zm00001d021610	Zm00001d021610_T003	-1.64189	0.00469294
Zm00001d021613	Zm00001d021613_T001	-1.69315	0.00748137
Zm00001d021636	Zm00001d021636_T002	-1.25389	3.62118e-07
Zm00001d021645	Zm00001d021645_T001	-2.40183	0.000248882
Zm00001d021652	Zm00001d021652_T001	-1.59599	1.88534e-16
Zm00001d021653	Zm00001d021653_T001	-2.09271	1.61926e-11
Zm00001d021667	Zm00001d021667_T001	-2.24928	5.23648e-16
Zm00001d021685	Zm00001d021685_T001	-3.71068	0.00305281
Zm00001d021698	Zm00001d021698_T001	-3.5642	7.63507e-05
Zm00001d021699	Zm00001d021699_T001	-2.83916	0.0450996
Zm00001d021708	Zm00001d021708_T003	-1.15447	2.43958e-05
Zm00001d021715	Zm00001d021715_T001	-1.27522	7.3258e-07
Zm00001d021716	Zm00001d021716_T001	-1.20524	1.56036e-05
Zm00001d021762	Zm00001d021762_T001	-1.21919	1.39268e-07
Zm00001d021764	Zm00001d021764_T003	-1.56321	4.62865e-23
Zm00001d021784	Zm00001d021784_T001	-2.37946	7.42737e-13
Zm00001d021804	Zm00001d021804_T002	-2.74322	0.0120246
Zm00001d021841	Zm00001d021841_T001	-2.61087	9.40173e-17
Zm00001d021851	Zm00001d021851_T001	-2.06553	1.28613e-07
Zm00001d021879	Zm00001d021879_T001	-1.11411	2.53637e-08
Zm00001d021899	Zm00001d021899_T002	-1.13985	0.0267915
Zm00001d021906	Zm00001d021906_T001	-1.5641	2.76028e-14
Zm00001d021932	Zm00001d021932_T001	-1.77846	0.0229661
Zm00001d021962	Zm00001d021962_T001	-1.47214	7.62852e-22
Zm00001d021965	Zm00001d021965_T001	-1.43951	0.00268527
Zm00001d022028	Zm00001d022028_T003	-1.48508	9.05591e-10
Zm00001d022060	Zm00001d022060_T001	-2.46154	6.95738e-08
Zm00001d022097	Zm00001d022097_T002	-1.1024	0.000965758
Zm00001d022111	Zm00001d022111_T001	-1.17618	8.42884e-11
Zm00001d022144	Zm00001d022144_T002	-3.24529	3.16315e-18
Zm00001d022155	Zm00001d022155_T001	-2.0493	1.97327e-20
Zm00001d022188	Zm00001d022188_T003	-1.29161	0.000160809
Zm00001d022192	Zm00001d022192_T002	-2.98853	3.19423e-07
Zm00001d022206	Zm00001d022206_T001	-1.04952	6.98572e-07
Zm00001d022226	Zm00001d022226_T002	-1.63429	3.2063e-08
Zm00001d022233	Zm00001d022233_T001	-4.20023	0.000199846
Zm00001d022237	Zm00001d022237_T001	-2.71482	4.50696e-114
Zm00001d022240	Zm00001d022240_T007	-1.20827	8.59858e-05
Zm00001d022276	Zm00001d022276_T002	-1.06269	1.77008e-05
Zm00001d022295	Zm00001d022295_T001	-1.41874	3.74427e-08
Zm00001d022296	Zm00001d022296_T001	-1.05591	0.0427894
Zm00001d022332	Zm00001d022332_T001	-1.53014	4.13762e-05
Zm00001d022337	Zm00001d022337_T001	-1.48932	9.43786e-07
Zm00001d022381	Zm00001d022381_T006	-1.43801	2.11149e-18
Zm00001d022388	Zm00001d022388_T005	-1.00932	1.24686e-13
Zm00001d022395	Zm00001d022395_T001	-2.72551	3.45173e-12
Zm00001d022396	Zm00001d022396_T003	-1.8319	5.23728e-09
Zm00001d022463	Zm00001d022463_T001	-1.03964	4.50767e-09
Zm00001d022466	Zm00001d022466_T003	-1.08816	1.91008e-09
Zm00001d022474	Zm00001d022474_T001	-1.2006	0.00412239
Zm00001d022496	Zm00001d022496_T001	-1.70282	1.24872e-07
Zm00001d022500	Zm00001d022500_T001	-2.18449	0.0330381
Zm00001d022514	Zm00001d022514_T001	-3.32044	2.05585e-08
Zm00001d022544	Zm00001d022544_T002	-1.62048	1.73162e-12
Zm00001d022560	Zm00001d022560_T002	-1.01715	6.61018e-07
Zm00001d022563	Zm00001d022563_T001	-1.16727	0.0490023
Zm00001d022564	Zm00001d022564_T001	-1.00798	0.00528775
Zm00001d022578	Zm00001d022578_T001	-1.09813	1.27446e-06
Zm00001d022594	Zm00001d022594_T004	-1.18212	3.56648e-08
Zm00001d022598	Zm00001d022598_T001	-2.3685	0.00387318
Zm00001d022599	Zm00001d022599_T001	-1.5096	1.38044e-15
Zm00001d022613	Zm00001d022613_T001	-3.15306	0.0196047
Zm00001d022626	Zm00001d022626_T001	-1.10133	0.00276768
Zm00001d022627	Zm00001d022627_T003	-4.48675	3.49666e-09
Zm00001d023226	Zm00001d023226_T001	-1.24315	0.00616697
Zm00001d023254	Zm00001d023254_T001	-2.90433	0.0395273
Zm00001d023273	Zm00001d023273_T001	-2.10025	0.000667997
Zm00001d023279	Zm00001d023279_T001	-2.41521	1.43118e-06
Zm00001d023282	Zm00001d023282_T001	-1.72235	0.000118258
Zm00001d023290	Zm00001d023290_T001	-2.83052	1.31497e-09
Zm00001d023292	Zm00001d023292_T002	-1.61629	1.06466e-21
Zm00001d023300	Zm00001d023300_T001	-1.18598	1.36931e-06
Zm00001d023305	Zm00001d023305_T001	-3.07272	1.02909e-10
Zm00001d023314	Zm00001d023314_T001	-1.82697	0.00516687
Zm00001d023340	Zm00001d023340_T001	-3.13307	8.11574e-87
Zm00001d023374	Zm00001d023374_T001	-2.09605	5.59834e-20
Zm00001d023402	Zm00001d023402_T001	-1.70856	0.0110092
Zm00001d023420	Zm00001d023420_T001	-2.82279	1.65928e-05
Zm00001d023429	Zm00001d023429_T001	-1.00365	5.62671e-13
Zm00001d023431	Zm00001d023431_T002	-1.97457	1.72457e-96
Zm00001d023432	Zm00001d023432_T001	-2.63822	0.000621643
Zm00001d023450	Zm00001d023450_T001	-3.61652	1.4399e-20
Zm00001d023462	Zm00001d023462_T002	-1.12672	1.07332e-05
Zm00001d023479	Zm00001d023479_T001	-1.32033	2.04537e-05
Zm00001d023534	Zm00001d023534_T002	-1.1783	4.37863e-20
Zm00001d023536	Zm00001d023536_T001	-1.82307	2.34792e-26
Zm00001d023538	Zm00001d023538_T004	-1.56803	1.3829e-50
Zm00001d023544	Zm00001d023544_T006	-1.15353	0.0371877
Zm00001d023559	Zm00001d023559_T001	-1.15002	0.0182619
Zm00001d023583	Zm00001d023583_T002	-1.7076	9.87987e-34
Zm00001d023632	Zm00001d023632_T004	-3.26467	0.0154003
Zm00001d023692	Zm00001d023692_T001	-1.65738	9.66137e-08
Zm00001d023698	Zm00001d023698_T002	-1.23412	7.58424e-09
Zm00001d023699	Zm00001d023699_T001	-1.69441	8.92678e-26
Zm00001d023707	Zm00001d023707_T001	-4.08069	5.51574e-07
Zm00001d023713	Zm00001d023713_T001	-2.39442	5.83158e-12
Zm00001d023757	Zm00001d023757_T001	-3.41236	1.36477e-71
Zm00001d023781	Zm00001d023781_T001	-1.905	6.48261e-05
Zm00001d023791	Zm00001d023791_T001	-1.16355	3.29565e-13
Zm00001d023792	Zm00001d023792_T006	-1.14317	9.56167e-14
Zm00001d023801	Zm00001d023801_T004	-1.61877	5.72405e-09
Zm00001d023802	Zm00001d023802_T001	-1.98743	2.50733e-70
Zm00001d023833	Zm00001d023833_T003	-1.60585	3.48985e-44
Zm00001d023839	Zm00001d023839_T001	-1.60022	3.5321e-11
Zm00001d023887	Zm00001d023887_T001	-3.46323	2.66311e-138
Zm00001d023888	Zm00001d023888_T001	-1.86803	6.26016e-17
Zm00001d023895	Zm00001d023895_T004	-1.15005	0.00512825
Zm00001d023912	Zm00001d023912_T001	-1.12254	8.74186e-06
Zm00001d023929	Zm00001d023929_T001	-1.09705	7.67722e-06
Zm00001d023941	Zm00001d023941_T001	-1.11213	0.0154069
Zm00001d024003	Zm00001d024003_T001	-3.15	0.019926
Zm00001d024037	Zm00001d024037_T005	-4.13477	2.02945e-111
Zm00001d024048	Zm00001d024048_T002	-1.09157	1.23602e-40
Zm00001d024051	Zm00001d024051_T001	-1.12282	4.4678e-11
Zm00001d024058	Zm00001d024058_T001	-1.32434	0.0233016
Zm00001d024094	Zm00001d024094_T002	-1.36076	2.91953e-05
Zm00001d024105	Zm00001d024105_T001	-3.78541	4.49339e-12
Zm00001d024128	Zm00001d024128_T001	-1.7777	2.92532e-11
Zm00001d024143	Zm00001d024143_T001	-2.80133	0.0476298
Zm00001d024148	Zm00001d024148_T001	-2.15701	1.32405e-30
Zm00001d024241	Zm00001d024241_T002	-3.753	5.9363e-52
Zm00001d024248	Zm00001d024248_T001	-2.94428	1.15023e-46
Zm00001d024258	Zm00001d024258_T001	-2.15964	2.42188e-06
Zm00001d024281	Zm00001d024281_T001	-1.06214	6.66576e-12
Zm00001d024300	Zm00001d024300_T001	-1.93366	1.595e-07
Zm00001d024314	Zm00001d024314_T001	-1.95237	0.000820811
Zm00001d024321	Zm00001d024321_T001	-1.91543	1.12258e-12
Zm00001d024340	Zm00001d024340_T001	-3.73657	1.94772e-17
Zm00001d024373	Zm00001d024373_T001	-1.17243	5.46095e-05
Zm00001d024378	Zm00001d024378_T001	-2.84371	0.0446188
Zm00001d024507	Zm00001d024507_T001	-1.46076	3.61101e-06
Zm00001d024511	Zm00001d024511_T002	-1.52606	1.83582e-20
Zm00001d024528	Zm00001d024528_T001	-3.53679	0.000124068
Zm00001d024539	Zm00001d024539_T002	-1.75715	5.73097e-49
Zm00001d024571	Zm00001d024571_T001	-1.19149	2.99118e-27
Zm00001d024596	Zm00001d024596_T004	-1.46714	3.74754e-07
Zm00001d024635	Zm00001d024635_T004	-1.21999	2.7065e-20
Zm00001d024674	Zm00001d024674_T001	-3.0577	5.0991e-112
Zm00001d024675	Zm00001d024675_T001	-1.13132	1.12147e-21
Zm00001d024702	Zm00001d024702_T001	-1.61244	1.11953e-11
Zm00001d024805	Zm00001d024805_T001	-2.91427	0.0368523
Zm00001d024830	Zm00001d024830_T001	-2.71087	7.95269e-176
Zm00001d024835	Zm00001d024835_T001	-2.24544	9.71934e-14
Zm00001d024883	Zm00001d024883_T001	-1.77161	7.1914e-07
Zm00001d024907	Zm00001d024907_T001	-2.93253	0.00518413
Zm00001d024965	Zm00001d024965_T004	-1.05582	0.00340113
Zm00001d024966	Zm00001d024966_T001	-1.10444	3.53236e-10
Zm00001d025005	Zm00001d025005_T001	-2.91439	0.0386656
Zm00001d025015	Zm00001d025015_T002	-1.41045	7.12226e-12
Zm00001d025047	Zm00001d025047_T001	-1.50862	1.97603e-06
Zm00001d025082	Zm00001d025082_T002	-5.76569	6.63278e-22
Zm00001d025130	Zm00001d025130_T001	-1.15688	1.48602e-08
Zm00001d025149	Zm00001d025149_T001	-1.7638	7.60896e-14
Zm00001d025199	Zm00001d025199_T001	-2.68745	0.0143809
Zm00001d025228	Zm00001d025228_T001	-1.05344	0.00311897
Zm00001d025234	Zm00001d025234_T001	-1.82219	1.03266e-14
Zm00001d025249	Zm00001d025249_T001	-3.18126	7.79721e-92
Zm00001d025273	Zm00001d025273_T003	-1.92911	4.42263e-42
Zm00001d025319	Zm00001d025319_T001	-2.09053	0.00743425
Zm00001d025354	Zm00001d025354_T001	-1.95076	5.66863e-14
Zm00001d025369	Zm00001d025369_T001	-2.46544	8.75572e-07
Zm00001d025435	Zm00001d025435_T002	-3.60401	4.35089e-23
Zm00001d025453	Zm00001d025453_T002	-1.29351	1.49617e-18
Zm00001d025522	Zm00001d025522_T001	-1.24124	7.44054e-19
Zm00001d025545	Zm00001d025545_T001	-1.27149	0.000425799
Zm00001d025565	Zm00001d025565_T001	-3.47834	0.00700314
Zm00001d025616	Zm00001d025616_T001	-2.61739	9.33662e-42
Zm00001d025623	Zm00001d025623_T002	-1.12655	0.0210826
Zm00001d025652	Zm00001d025652_T004	-3.30159	6.4713e-79
Zm00001d025687	Zm00001d025687_T003	-1.01183	0.000885005
Zm00001d025710	Zm00001d025710_T002	-1.06226	0.0098278
Zm00001d025721	Zm00001d025721_T002	-1.77629	4.3381e-10
Zm00001d025738	Zm00001d025738_T001	-1.32428	0.0242048
Zm00001d025781	Zm00001d025781_T001	-2.47651	0.0311195
Zm00001d025784	Zm00001d025784_T001	-1.00844	1.98443e-08
Zm00001d025818	Zm00001d025818_T001	-1.4164	0.0012978
Zm00001d025819	Zm00001d025819_T001	-1.54013	9.9536e-11
Zm00001d025827	Zm00001d025827_T002	-1.36411	6.09891e-06
Zm00001d025848	Zm00001d025848_T002	-1.4676	9.52645e-11
Zm00001d025857	Zm00001d025857_T001	-1.68308	8.43027e-19
Zm00001d025944	Zm00001d025944_T001	-3.63719	1.14986e-10
Zm00001d025948	Zm00001d025948_T001	-3.9459	1.95931e-18
Zm00001d026012	Zm00001d026012_T001	-1.10684	0.0167797
Zm00001d026025	Zm00001d026025_T002	-1.15497	3.26891e-07
Zm00001d026046	Zm00001d026046_T001	-2.83541	1.93387e-13
Zm00001d026089	Zm00001d026089_T001	-1.08974	3.48939e-07
Zm00001d026113	Zm00001d026113_T006	-3.08914	0.0229183
Zm00001d026129	Zm00001d026129_T001	-2.0221	1.05262e-08
Zm00001d026130	Zm00001d026130_T001	-2.12922	1.44671e-06
Zm00001d026134	Zm00001d026134_T001	-2.8381	0.0451047
Zm00001d026137	Zm00001d026137_T001	-1.0543	0.000316449
Zm00001d026139	Zm00001d026139_T002	-1.02395	0.000410291
Zm00001d026163	Zm00001d026163_T001	-1.89701	0.012004
Zm00001d026175	Zm00001d026175_T001	-2.12446	0.0405783
Zm00001d026195	Zm00001d026195_T002	-1.16261	2.23324e-10
Zm00001d026222	Zm00001d026222_T001	-1.55241	7.6189e-11
Zm00001d026243	Zm00001d026243_T001	-2.20752	2.94037e-39
Zm00001d026244	Zm00001d026244_T001	-1.83471	7.8257e-23
Zm00001d026253	Zm00001d026253_T002	-1.7892	3.824e-08
Zm00001d026254	Zm00001d026254_T001	-1.65132	1.61306e-22
Zm00001d026273	Zm00001d026273_T001	-1.54225	2.36053e-06
Zm00001d026286	Zm00001d026286_T001	-1.21273	2.3717e-19
Zm00001d026291	Zm00001d026291_T003	-1.64034	1.87935e-22
Zm00001d026331	Zm00001d026331_T007	-1.42182	2.42435e-13
Zm00001d026353	Zm00001d026353_T001	-3.0501	1.54132e-05
Zm00001d026360	Zm00001d026360_T001	-3.15282	0.0197467
Zm00001d026371	Zm00001d026371_T001	-4.97542	5.51552e-07
Zm00001d026402	Zm00001d026402_T001	-1.31392	4.50469e-21
Zm00001d026405	Zm00001d026405_T001	-1.43008	5.13527e-08
Zm00001d026406	Zm00001d026406_T001	-4.81319	1.67407e-11
Zm00001d026427	Zm00001d026427_T001	-2.50251	0.000455886
Zm00001d026429	Zm00001d026429_T004	-1.22138	7.89751e-08
Zm00001d026432	Zm00001d026432_T001	-3.3714	4.4098e-13
Zm00001d026469	Zm00001d026469_T002	-1.71093	6.48767e-05
Zm00001d026486	Zm00001d026486_T001	-3.6069	6.56811e-07
Zm00001d026501	Zm00001d026501_T001	-2.08534	8.80208e-46
Zm00001d026528	Zm00001d026528_T001	-1.39985	0.0205617
Zm00001d026540	Zm00001d026540_T002	-2.84827	1.28705e-05
Zm00001d026568	Zm00001d026568_T001	-1.23606	0.0215433
Zm00001d026578	Zm00001d026578_T002	-1.49252	5.46577e-16
Zm00001d026588	Zm00001d026588_T004	-1.03488	0.00369074
Zm00001d026593	Zm00001d026593_T004	-1.70978	8.87333e-12
Zm00001d026603	Zm00001d026603_T002	-2.11198	1.34343e-06
Zm00001d026654	Zm00001d026654_T001	-1.46588	1.66806e-12
Zm00001d026684	Zm00001d026684_T001	-2.67034	0.00291541
Zm00001d026685	Zm00001d026685_T001	-1.7157	1.26337e-25
Zm00001d026700	Zm00001d026700_T002	-2.33668	1.04446e-43
Zm00001d027268	Zm00001d027268_T001	-1.75237	0.00181511
Zm00001d027295	Zm00001d027295_T002	-2.5495	1.44896e-16
Zm00001d027320	Zm00001d027320_T002	-2.28989	1.06301e-14
Zm00001d027337	Zm00001d027337_T006	-2.12405	2.90142e-31
Zm00001d027339	Zm00001d027339_T002	-1.07021	0.00162565
Zm00001d027363	Zm00001d027363_T001	-1.51426	8.25358e-34
Zm00001d027369	Zm00001d027369_T002	-1.59404	1.45878e-07
Zm00001d027395	Zm00001d027395_T001	-1.91157	0.000707271
Zm00001d027419	Zm00001d027419_T001	-6.73922	4.60467e-39
Zm00001d027421	Zm00001d027421_T001	-2.78721	7.81793e-61
Zm00001d027422	Zm00001d027422_T001	-1.85315	5.09988e-31
Zm00001d027442	Zm00001d027442_T001	-2.8008	6.38751e-90
Zm00001d027446	Zm00001d027446_T001	-1.00982	8.12202e-07
Zm00001d027451	Zm00001d027451_T001	-1.36514	5.6647e-14
Zm00001d027456	Zm00001d027456_T001	-1.26355	2.12068e-21
Zm00001d027477	Zm00001d027477_T001	-4.08692	5.57457e-10
Zm00001d027479	Zm00001d027479_T001	-1.02851	1.19388e-06
Zm00001d027488	Zm00001d027488_T001	-1.92804	3.31211e-11
Zm00001d027511	Zm00001d027511_T001	-4.52311	2.99155e-05
Zm00001d027512	Zm00001d027512_T001	-1.36464	1.55309e-13
Zm00001d027517	Zm00001d027517_T001	-1.18409	4.05984e-06
Zm00001d027527	Zm00001d027527_T001	-1.22662	2.1966e-23
Zm00001d027539	Zm00001d027539_T001	-1.58105	7.74813e-07
Zm00001d027541	Zm00001d027541_T001	-1.22765	8.8298e-09
Zm00001d027544	Zm00001d027544_T001	-1.18772	3.41437e-06
Zm00001d027581	Zm00001d027581_T001	-1.14068	1.34644e-06
Zm00001d027589	Zm00001d027589_T001	-1.3069	0.0190903
Zm00001d027595	Zm00001d027595_T001	-1.52219	5.17965e-30
Zm00001d027714	Zm00001d027714_T001	-1.97669	2.32962e-23
Zm00001d027729	Zm00001d027729_T001	-3.61114	2.82617e-12
Zm00001d027760	Zm00001d027760_T001	-1.5481	2.32248e-14
Zm00001d027769	Zm00001d027769_T002	-1.04104	4.60579e-09
Zm00001d027801	Zm00001d027801_T003	-1.6742	2.29123e-14
Zm00001d027810	Zm00001d027810_T001	-6.22456	2.36505e-14
Zm00001d027844	Zm00001d027844_T001	-1.19131	0.0113908
Zm00001d027850	Zm00001d027850_T001	-2.04212	3.09688e-24
Zm00001d027872	Zm00001d027872_T001	-1.13714	4.63879e-05
Zm00001d027878	Zm00001d027878_T002	-4.64097	1.40831e-05
Zm00001d027879	Zm00001d027879_T001	-1.10103	7.12628e-05
Zm00001d027885	Zm00001d027885_T001	-3.26976	6.06746e-39
Zm00001d027939	Zm00001d027939_T002	-2.09147	1.117e-07
Zm00001d027999	Zm00001d027999_T001	-2.2085	5.90799e-19
Zm00001d028038	Zm00001d028038_T002	-1.73487	6.21511e-26
Zm00001d028039	Zm00001d028039_T006	-1.009	1.65592e-08
Zm00001d028089	Zm00001d028089_T001	-2.12436	3.45806e-05
Zm00001d028107	Zm00001d028107_T001	-1.65309	0.00680819
Zm00001d028117	Zm00001d028117_T001	-1.26093	4.62405e-48
Zm00001d028153	Zm00001d028153_T003	-2.39612	6.75537e-80
Zm00001d028160	Zm00001d028160_T002	-1.55453	3.16607e-13
Zm00001d028180	Zm00001d028180_T001	-2.58399	1.06464e-05
Zm00001d028183	Zm00001d028183_T001	-1.0645	5.99334e-16
Zm00001d028185	Zm00001d028185_T002	-1.85865	0.00119817
Zm00001d028195	Zm00001d028195_T002	-2.70292	6.29352e-15
Zm00001d028197	Zm00001d028197_T001	-1.06422	0.000380347
Zm00001d028210	Zm00001d028210_T001	-1.78676	1.36015e-12
Zm00001d028228	Zm00001d028228_T001	-1.93893	0.00124509
Zm00001d028229	Zm00001d028229_T001	-1.95685	4.33788e-07
Zm00001d028240	Zm00001d028240_T001	-3.03127	1.55901e-80
Zm00001d028243	Zm00001d028243_T001	-1.85632	1.48829e-09
Zm00001d028272	Zm00001d028272_T003	-1.05052	2.00694e-10
Zm00001d028299	Zm00001d028299_T002	-1.35294	0.00016778
Zm00001d028303	Zm00001d028303_T001	-2.39699	2.73339e-08
Zm00001d028325	Zm00001d028325_T002	-1.92037	8.75802e-05
Zm00001d028337	Zm00001d028337_T003	-2.06664	0.00442551
Zm00001d028338	Zm00001d028338_T001	-2.67675	6.72554e-33
Zm00001d028349	Zm00001d028349_T001	-2.91249	0.0357006
Zm00001d028361	Zm00001d028361_T001	-1.19785	0.000391169
Zm00001d028373	Zm00001d028373_T002	-2.15505	1.28809e-20
Zm00001d028377	Zm00001d028377_T001	-1.10968	3.54718e-07
Zm00001d028401	Zm00001d028401_T005	-2.55424	8.66943e-15
Zm00001d028409	Zm00001d028409_T001	-3.15747	8.22259e-30
Zm00001d028414	Zm00001d028414_T002	-3.45456	3.07704e-74
Zm00001d028426	Zm00001d028426_T001	-1.17348	1.16327e-10
Zm00001d028471	Zm00001d028471_T001	-4.36926	1.78529e-11
Zm00001d028536	Zm00001d028536_T001	-1.18506	6.15842e-15
Zm00001d028538	Zm00001d028538_T002	-1.12668	3.05736e-06
Zm00001d028549	Zm00001d028549_T001	-1.34786	3.92568e-12
Zm00001d028562	Zm00001d028562_T001	-1.06652	0.0141716
Zm00001d028585	Zm00001d028585_T001	-1.29749	8.81124e-07
Zm00001d028586	Zm00001d028586_T002	-1.44493	3.88824e-30
Zm00001d028625	Zm00001d028625_T002	-2.94746	0.0348886
Zm00001d028661	Zm00001d028661_T001	-1.43121	2.92867e-05
Zm00001d028664	Zm00001d028664_T001	-5.81258	1.18219e-11
Zm00001d028669	Zm00001d028669_T007	-1.33138	3.42659e-07
Zm00001d028714	Zm00001d028714_T001	-1.78365	4.84039e-08
Zm00001d028742	Zm00001d028742_T001	-1.25101	0.0390974
Zm00001d028745	Zm00001d028745_T001	-2.80405	6.46427e-13
Zm00001d028746	Zm00001d028746_T001	-2.73828	0.000299648
Zm00001d028782	Zm00001d028782_T003	-1.08092	3.00286e-10
Zm00001d028786	Zm00001d028786_T001	-1.42118	3.60927e-37
Zm00001d028787	Zm00001d028787_T001	-1.63849	4.75759e-53
Zm00001d028796	Zm00001d028796_T001	-2.3093	0.000679047
Zm00001d028807	Zm00001d028807_T001	-1.16636	4.89941e-10
Zm00001d028810	Zm00001d028810_T001	-1.61815	2.767e-20
Zm00001d028813	Zm00001d028813_T001	-1.30283	5.97756e-18
Zm00001d028829	Zm00001d028829_T001	-2.00082	6.87093e-05
Zm00001d028837	Zm00001d028837_T001	-1.49696	0.000414884
Zm00001d028840	Zm00001d028840_T002	-1.46623	3.33658e-07
Zm00001d028863	Zm00001d028863_T002	-1.2105	0.00661572
Zm00001d028895	Zm00001d028895_T001	-1.04311	2.32987e-11
Zm00001d028901	Zm00001d028901_T001	-1.74877	3.91099e-09
Zm00001d028915	Zm00001d028915_T009	-1.14228	5.3311e-14
Zm00001d028950	Zm00001d028950_T001	-3.42674	3.22716e-09
Zm00001d028967	Zm00001d028967_T001	-2.31899	9.32753e-21
Zm00001d029027	Zm00001d029027_T001	-2.08209	2.90111e-54
Zm00001d029039	Zm00001d029039_T001	-1.70404	8.07442e-16
Zm00001d029059	Zm00001d029059_T001	-1.41882	0.00153219
Zm00001d029074	Zm00001d029074_T001	-2.62164	1.77727e-33
Zm00001d029078	Zm00001d029078_T002	-1.36858	5.15152e-08
Zm00001d029095	Zm00001d029095_T005	-1.0714	6.98472e-12
Zm00001d029099	Zm00001d029099_T001	-4.70069	7.76532e-06
Zm00001d029121	Zm00001d029121_T005	-2.06446	8.83614e-27
Zm00001d029124	Zm00001d029124_T002	-1.96137	6.22579e-17
Zm00001d029141	Zm00001d029141_T004	-1.54468	1.6267e-05
Zm00001d029144	Zm00001d029144_T004	-1.27889	1.62569e-16
Zm00001d029174	Zm00001d029174_T002	-1.15401	2.19206e-14
Zm00001d029183	Zm00001d029183_T001	-1.70466	0.000776347
Zm00001d029193	Zm00001d029193_T001	-1.10439	0.00678209
Zm00001d029200	Zm00001d029200_T001	-2.33919	8.92927e-12
Zm00001d029201	Zm00001d029201_T001	-2.13956	3.28694e-55
Zm00001d029203	Zm00001d029203_T002	-1.1711	0.00184291
Zm00001d029249	Zm00001d029249_T001	-1.17672	1.12523e-12
Zm00001d029251	Zm00001d029251_T001	-1.06535	2.86536e-12
Zm00001d029263	Zm00001d029263_T001	-1.05905	1.68245e-05
Zm00001d029270	Zm00001d029270_T001	-3.41555	1.11747e-25
Zm00001d029293	Zm00001d029293_T001	-1.44765	0.000115471
Zm00001d029313	Zm00001d029313_T001	-3.22175	1.09903e-20
Zm00001d029325	Zm00001d029325_T001	-2.47153	1.59972e-50
Zm00001d029347	Zm00001d029347_T001	-2.975	0.0332164
Zm00001d029418	Zm00001d029418_T002	-1.81054	2.11701e-16
Zm00001d029429	Zm00001d029429_T001	-1.76829	1.17393e-17
Zm00001d029476	Zm00001d029476_T001	-2.91964	0.0364595
Zm00001d029478	Zm00001d029478_T001	-2.07308	2.45832e-15
Zm00001d029482	Zm00001d029482_T002	-1.90083	1.0698e-25
Zm00001d029483	Zm00001d029483_T001	-1.18681	4.40917e-15
Zm00001d029487	Zm00001d029487_T001	-1.06426	7.678e-07
Zm00001d029528	Zm00001d029528_T001	-2.98301	0.0319913
Zm00001d029529	Zm00001d029529_T001	-1.03842	0.000132409
Zm00001d029543	Zm00001d029543_T001	-1.25022	2.67204e-26
Zm00001d029590	Zm00001d029590_T001	-1.58527	8.40147e-05
Zm00001d029599	Zm00001d029599_T001	-2.81524	0.000124231
Zm00001d029625	Zm00001d029625_T001	-1.04488	1.99048e-08
Zm00001d029647	Zm00001d029647_T001	-1.57688	0.000177057
Zm00001d029710	Zm00001d029710_T001	-1.08446	0.0276543
Zm00001d029715	Zm00001d029715_T001	-1.06352	0.00121211
Zm00001d029736	Zm00001d029736_T001	-1.7226	9.75918e-07
Zm00001d029745	Zm00001d029745_T004	-1.74377	2.62974e-16
Zm00001d029809	Zm00001d029809_T002	-1.63258	2.22257e-16
Zm00001d029840	Zm00001d029840_T002	-1.41198	5.9164e-12
Zm00001d029848	Zm00001d029848_T004	-1.47116	1.74284e-12
Zm00001d029886	Zm00001d029886_T001	-1.34154	3.76022e-06
Zm00001d029924	Zm00001d029924_T001	-1.34756	0.00263263
Zm00001d029946	Zm00001d029946_T002	-1.29878	3.00671e-06
Zm00001d029950	Zm00001d029950_T001	-2.17569	0.0117395
Zm00001d029983	Zm00001d029983_T001	-2.30032	7.36825e-13
Zm00001d029997	Zm00001d029997_T003	-3.34444	0.000402257
Zm00001d030005	Zm00001d030005_T002	-1.36437	3.9935e-07
Zm00001d030009	Zm00001d030009_T001	-1.58771	0.000171182
Zm00001d030048	Zm00001d030048_T001	-2.49659	5.43036e-58
Zm00001d030062	Zm00001d030062_T001	-1.106	0.0473877
Zm00001d030101	Zm00001d030101_T001	-1.98705	1.05853e-07
Zm00001d030109	Zm00001d030109_T003	-2.69129	8.83747e-88
Zm00001d030127	Zm00001d030127_T001	-4.00536	2.14892e-18
Zm00001d030130	Zm00001d030130_T002	-1.52492	2.01015e-08
Zm00001d030149	Zm00001d030149_T001	-1.25798	3.87444e-05
Zm00001d030194	Zm00001d030194_T001	-1.19234	4.556e-10
Zm00001d030212	Zm00001d030212_T001	-2.97838	5.80046e-06
Zm00001d030220	Zm00001d030220_T001	-1.45718	6.94464e-09
Zm00001d030230	Zm00001d030230_T004	-1.09114	5.87145e-09
Zm00001d030232	Zm00001d030232_T001	-3.1854	0.0180588
Zm00001d030233	Zm00001d030233_T001	-2.42042	0.0029397
Zm00001d030285	Zm00001d030285_T001	-1.09424	6.14273e-10
Zm00001d030310	Zm00001d030310_T001	-3.18425	8.17038e-19
Zm00001d030345	Zm00001d030345_T001	-1.99178	3.35367e-06
Zm00001d030346	Zm00001d030346_T001	-1.37152	0.00041617
Zm00001d030348	Zm00001d030348_T001	-2.80438	8.03972e-08
Zm00001d030381	Zm00001d030381_T001	-1.46169	7.8032e-06
Zm00001d030398	Zm00001d030398_T003	-1.22348	3.11936e-22
Zm00001d030496	Zm00001d030496_T001	-1.09734	1.07408e-14
Zm00001d030549	Zm00001d030549_T001	-1.00131	0.00310896
Zm00001d030614	Zm00001d030614_T002	-1.9021	4.80458e-15
Zm00001d030623	Zm00001d030623_T001	-2.03514	1.77253e-12
Zm00001d030638	Zm00001d030638_T001	-3.02285	7.56865e-33
Zm00001d030661	Zm00001d030661_T001	-1.62986	3.84526e-16
Zm00001d030677	Zm00001d030677_T007	-1.11389	2.24048e-10
Zm00001d030688	Zm00001d030688_T001	-2.61215	5.73469e-77
Zm00001d030701	Zm00001d030701_T001	-1.36	0.00100465
Zm00001d030762	Zm00001d030762_T001	-1.14803	1.85067e-06
Zm00001d030786	Zm00001d030786_T001	-1.90189	4.42263e-42
Zm00001d030818	Zm00001d030818_T001	-2.13855	0.00575005
Zm00001d030841	Zm00001d030841_T001	-1.79378	0.000184631
Zm00001d030849	Zm00001d030849_T001	-1.1779	6.88657e-06
Zm00001d030892	Zm00001d030892_T003	-1.12758	0.000918717
Zm00001d030902	Zm00001d030902_T001	-1.19454	4.1229e-09
Zm00001d030962	Zm00001d030962_T001	-1.01372	0.00017229
Zm00001d030982	Zm00001d030982_T003	-1.553	0.0289056
Zm00001d030990	Zm00001d030990_T001	-1.19658	0.000106557
Zm00001d030993	Zm00001d030993_T001	-2.34856	1.77251e-07
Zm00001d030995	Zm00001d030995_T003	-1.56632	1.00452e-08
Zm00001d031009	Zm00001d031009_T002	-1.23449	3.58947e-09
Zm00001d031026	Zm00001d031026_T002	-1.08092	0.0112457
Zm00001d031047	Zm00001d031047_T001	-2.56169	2.11155e-11
Zm00001d031061	Zm00001d031061_T001	-1.70964	3.75228e-09
Zm00001d031071	Zm00001d031071_T001	-1.5661	8.29273e-13
Zm00001d031074	Zm00001d031074_T002	-1.91597	1.21106e-13
Zm00001d031118	Zm00001d031118_T001	-1.48632	3.47806e-13
Zm00001d031127	Zm00001d031127_T001	-2.55452	0.00511442
Zm00001d031134	Zm00001d031134_T001	-2.07488	0.0457345
Zm00001d031145	Zm00001d031145_T002	-2.27171	9.27751e-18
Zm00001d031161	Zm00001d031161_T001	-2.47803	0.00901617
Zm00001d031209	Zm00001d031209_T001	-1.09074	0.000101801
Zm00001d031211	Zm00001d031211_T004	-2.37064	6.41632e-11
Zm00001d031253	Zm00001d031253_T001	-2.04707	3.97431e-16
Zm00001d031258	Zm00001d031258_T002	-1.05447	1.38614e-06
Zm00001d031270	Zm00001d031270_T001	-1.58596	0.0013022
Zm00001d031303	Zm00001d031303_T006	-1.9649	7.21828e-08
Zm00001d031326	Zm00001d031326_T002	-1.39365	1.0699e-10
Zm00001d031395	Zm00001d031395_T001	-3.3817	0.000366293
Zm00001d031439	Zm00001d031439_T001	-1.38372	9.01656e-16
Zm00001d031441	Zm00001d031441_T001	-6.34716	1.59704e-44
Zm00001d031444	Zm00001d031444_T001	-1.46882	0.000581561
Zm00001d031449	Zm00001d031449_T001	-3.01922	0.0028723
Zm00001d031471	Zm00001d031471_T001	-1.07335	5.31236e-05
Zm00001d031484	Zm00001d031484_T001	-1.65603	1.67666e-06
Zm00001d031485	Zm00001d031485_T001	-1.37484	1.42125e-10
Zm00001d031494	Zm00001d031494_T001	-1.27024	2.42135e-09
Zm00001d031514	Zm00001d031514_T001	-1.64574	4.7901e-10
Zm00001d031539	Zm00001d031539_T002	-3.02545	3.829e-46
Zm00001d031569	Zm00001d031569_T001	-1.00223	0.00161957
Zm00001d031599	Zm00001d031599_T001	-2.82434	0.0080112
Zm00001d031602	Zm00001d031602_T002	-1.38257	1.17258e-05
Zm00001d031611	Zm00001d031611_T001	-1.3805	9.95886e-20
Zm00001d031638	Zm00001d031638_T001	-2.5959	1.75426e-07
Zm00001d031640	Zm00001d031640_T001	-1.67354	4.51375e-21
Zm00001d031653	Zm00001d031653_T002	-1.01589	0.0202531
Zm00001d031657	Zm00001d031657_T001	-2.35515	1.01865e-09
Zm00001d031659	Zm00001d031659_T001	-1.61545	1.25203e-27
Zm00001d031678	Zm00001d031678_T003	-2.07261	6.26496e-21
Zm00001d031691	Zm00001d031691_T003	-1.66346	1.46292e-08
Zm00001d031696	Zm00001d031696_T001	-2.34801	1.38859e-35
Zm00001d031720	Zm00001d031720_T001	-1.21396	4.2233e-06
Zm00001d031729	Zm00001d031729_T001	-3.31612	8.94387e-38
Zm00001d031738	Zm00001d031738_T001	-2.04264	1.07848e-42
Zm00001d031750	Zm00001d031750_T001	-2.30818	1.21759e-07
Zm00001d031751	Zm00001d031751_T001	-2.51581	2.68133e-11
Zm00001d031773	Zm00001d031773_T001	-1.67303	0.000831813
Zm00001d031777	Zm00001d031777_T001	-1.10858	0.000534103
Zm00001d031779	Zm00001d031779_T001	-2.50412	0.0279549
Zm00001d031784	Zm00001d031784_T001	-1.45738	6.85206e-23
Zm00001d031799	Zm00001d031799_T001	-1.22376	0.000510649
Zm00001d031872	Zm00001d031872_T001	-1.25124	5.44814e-10
Zm00001d031873	Zm00001d031873_T001	-2.01819	2.44965e-13
Zm00001d031893	Zm00001d031893_T001	-1.49771	3.31937e-05
Zm00001d031899	Zm00001d031899_T001	-1.53863	1.77849e-11
Zm00001d031908	Zm00001d031908_T001	-1.68638	5.01867e-51
Zm00001d031913	Zm00001d031913_T001	-1.07666	0.00873991
Zm00001d031929	Zm00001d031929_T002	-1.56483	4.52707e-27
Zm00001d031939	Zm00001d031939_T001	-1.42615	2.24208e-13
Zm00001d031943	Zm00001d031943_T008	-1.36102	8.88669e-13
Zm00001d031945	Zm00001d031945_T003	-1.22146	3.86462e-07
Zm00001d031969	Zm00001d031969_T002	-2.65055	2.29706e-32
Zm00001d031970	Zm00001d031970_T001	-1.35518	6.98517e-17
Zm00001d031989	Zm00001d031989_T001	-2.149	0.00490281
Zm00001d031991	Zm00001d031991_T001	-1.29211	0.00161529
Zm00001d031992	Zm00001d031992_T001	-1.52313	0.00029297
Zm00001d031997	Zm00001d031997_T001	-1.99041	9.12635e-53
Zm00001d032027	Zm00001d032027_T002	-1.31956	0.000583954
Zm00001d032029	Zm00001d032029_T001	-1.1962	8.10046e-05
Zm00001d032142	Zm00001d032142_T002	-3.08135	2.46771e-17
Zm00001d032143	Zm00001d032143_T001	-5.24308	4.55728e-07
Zm00001d032156	Zm00001d032156_T007	-1.22088	4.43944e-11
Zm00001d032181	Zm00001d032181_T001	-1.8155	4.13645e-22
Zm00001d032197	Zm00001d032197_T001	-2.56831	1.92285e-21
Zm00001d032224	Zm00001d032224_T001	-1.13257	3.23709e-08
Zm00001d032230	Zm00001d032230_T001	-6.79356	1.75873e-20
Zm00001d032239	Zm00001d032239_T001	-1.45175	1.06764e-12
Zm00001d032298	Zm00001d032298_T001	-1.71901	6.42683e-07
Zm00001d032311	Zm00001d032311_T002	-1.2242	0.0432816
Zm00001d032322	Zm00001d032322_T001	-2.7678	8.88916e-31
Zm00001d032331	Zm00001d032331_T001	-1.18803	5.24013e-18
Zm00001d032332	Zm00001d032332_T001	-2.3295	8.98949e-10
Zm00001d032337	Zm00001d032337_T001	-2.47224	1.8873e-45
Zm00001d032357	Zm00001d032357_T001	-1.19786	0.0436041
Zm00001d032366	Zm00001d032366_T001	-1.41464	0.000635886
Zm00001d032380	Zm00001d032380_T001	-1.65985	1.59697e-09
Zm00001d032383	Zm00001d032383_T001	-2.61546	1.72366e-39
Zm00001d032407	Zm00001d032407_T001	-2.89408	6.52503e-11
Zm00001d032420	Zm00001d032420_T001	-1.83477	3.78339e-27
Zm00001d032447	Zm00001d032447_T001	-2.84224	0.00854206
Zm00001d032502	Zm00001d032502_T001	-3.03744	1.43534e-06
Zm00001d032504	Zm00001d032504_T001	-1.36473	3.19443e-15
Zm00001d032528	Zm00001d032528_T001	-1.17197	6.23824e-08
Zm00001d032529	Zm00001d032529_T008	-1.61331	3.31721e-08
Zm00001d032545	Zm00001d032545_T001	-1.64233	0.00724889
Zm00001d032565	Zm00001d032565_T001	-2.24414	3.05596e-19
Zm00001d032576	Zm00001d032576_T001	-2.95722	4.86443e-30
Zm00001d032615	Zm00001d032615_T002	-1.75727	9.39185e-56
Zm00001d032632	Zm00001d032632_T003	-1.37278	5.43835e-15
Zm00001d032651	Zm00001d032651_T001	-1.65038	5.42538e-07
Zm00001d032667	Zm00001d032667_T002	-1.68623	3.59036e-20
Zm00001d032668	Zm00001d032668_T001	-1.4528	4.22912e-23
Zm00001d032688	Zm00001d032688_T001	-3.54094	1.21072e-42
Zm00001d032719	Zm00001d032719_T001	-2.71158	5.48285e-31
Zm00001d032722	Zm00001d032722_T001	-1.44264	3.65244e-08
Zm00001d032739	Zm00001d032739_T001	-1.44566	2.61906e-05
Zm00001d032789	Zm00001d032789_T002	-1.43937	2.10922e-18
Zm00001d032790	Zm00001d032790_T003	-2.15355	6.55642e-25
Zm00001d032804	Zm00001d032804_T001	-1.2584	3.30088e-14
Zm00001d032805	Zm00001d032805_T002	-2.21758	5.34987e-16
Zm00001d032806	Zm00001d032806_T001	-1.03473	0.00149999
Zm00001d032828	Zm00001d032828_T001	-2.49808	3.11503e-19
Zm00001d032837	Zm00001d032837_T001	-2.35216	0.0164292
Zm00001d032867	Zm00001d032867_T002	-1.23083	5.24528e-13
Zm00001d032889	Zm00001d032889_T001	-1.08713	0.00345564
Zm00001d032896	Zm00001d032896_T001	-3.27545	4.46904e-35
Zm00001d032922	Zm00001d032922_T001	-5.5436	6.68113e-48
Zm00001d032950	Zm00001d032950_T001	-1.05343	1.26431e-06
Zm00001d033025	Zm00001d033025_T001	-2.3132	0.0054886
Zm00001d033038	Zm00001d033038_T001	-2.25664	1.33962e-13
Zm00001d033039	Zm00001d033039_T001	-1.46827	4.19838e-08
Zm00001d033061	Zm00001d033061_T001	-4.89395	5.17367e-49
Zm00001d033079	Zm00001d033079_T001	-2.15799	0.0344849
Zm00001d033091	Zm00001d033091_T001	-1.38485	1.05551e-17
Zm00001d033098	Zm00001d033098_T001	-1.53044	1.1857e-08
Zm00001d033109	Zm00001d033109_T002	-1.02156	1.17406e-07
Zm00001d033110	Zm00001d033110_T001	-1.106	1.98386e-13
Zm00001d033111	Zm00001d033111_T003	-1.45691	0.00828573
Zm00001d033112	Zm00001d033112_T001	-1.64995	2.69822e-08
Zm00001d033128	Zm00001d033128_T001	-1.08761	1.32329e-10
Zm00001d033130	Zm00001d033130_T002	-1.10442	6.0109e-13
Zm00001d033147	Zm00001d033147_T001	-1.19958	1.29863e-12
Zm00001d033150	Zm00001d033150_T001	-1.71494	2.34438e-10
Zm00001d033158	Zm00001d033158_T002	-1.47882	3.33953e-08
Zm00001d033160	Zm00001d033160_T001	-1.60444	0.000131
Zm00001d033181	Zm00001d033181_T001	-1.95513	1.45602e-16
Zm00001d033193	Zm00001d033193_T002	-1.75808	2.51441e-05
Zm00001d033233	Zm00001d033233_T001	-1.93728	0.00913133
Zm00001d033259	Zm00001d033259_T001	-1.36169	2.41747e-23
Zm00001d033280	Zm00001d033280_T001	-1.01263	0.00933241
Zm00001d033284	Zm00001d033284_T001	-1.89127	0.0111651
Zm00001d033308	Zm00001d033308_T001	-1.91765	0.0380193
Zm00001d033310	Zm00001d033310_T001	-4.44582	8.35938e-13
Zm00001d033312	Zm00001d033312_T001	-1.09891	8.66476e-07
Zm00001d033315	Zm00001d033315_T004	-1.02745	0.0378675
Zm00001d033317	Zm00001d033317_T001	-1.2771	1.05213e-10
Zm00001d033333	Zm00001d033333_T001	-1.17163	0.0143043
Zm00001d033338	Zm00001d033338_T002	-4.00146	1.3515e-84
Zm00001d033347	Zm00001d033347_T001	-2.08582	2.35903e-11
Zm00001d033350	Zm00001d033350_T001	-1.04747	0.0404504
Zm00001d033365	Zm00001d033365_T001	-1.24497	6.241e-09
Zm00001d033366	Zm00001d033366_T002	-1.08021	7.73115e-07
Zm00001d033465	Zm00001d033465_T001	-1.62738	1.23714e-06
Zm00001d033473	Zm00001d033473_T001	-2.45774	1.13566e-152
Zm00001d033478	Zm00001d033478_T001	-2.29124	0.00201033
Zm00001d033484	Zm00001d033484_T002	-1.24757	1.34025e-09
Zm00001d033527	Zm00001d033527_T001	-1.16595	2.90302e-09
Zm00001d033541	Zm00001d033541_T002	-1.02071	0.0174425
Zm00001d033543	Zm00001d033543_T002	-1.36098	1.29054e-05
Zm00001d033563	Zm00001d033563_T001	-2.2493	0.0236205
Zm00001d033585	Zm00001d033585_T002	-1.82172	1.61932e-56
Zm00001d033591	Zm00001d033591_T002	-2.85737	1.29729e-24
Zm00001d033594	Zm00001d033594_T002	-1.13703	5.83347e-20
Zm00001d033605	Zm00001d033605_T001	-1.08985	0.0010057
Zm00001d033620	Zm00001d033620_T001	-1.00897	5.72932e-05
Zm00001d033634	Zm00001d033634_T001	-2.23713	2.17261e-18
Zm00001d033665	Zm00001d033665_T001	-1.67529	4.09059e-13
Zm00001d033666	Zm00001d033666_T001	-1.63606	9.20528e-17
Zm00001d033704	Zm00001d033704_T001	-2.9834	3.32418e-10
Zm00001d033717	Zm00001d033717_T001	-1.13502	0.000167374
Zm00001d033727	Zm00001d033727_T001	-1.28178	0.000226981
Zm00001d033738	Zm00001d033738_T003	-2.38675	7.70844e-13
Zm00001d033741	Zm00001d033741_T002	-1.39781	2.64631e-11
Zm00001d033742	Zm00001d033742_T001	-1.61826	6.15219e-10
Zm00001d033752	Zm00001d033752_T001	-2.94504	0.034817
Zm00001d033805	Zm00001d033805_T001	-1.90964	4.23227e-26
Zm00001d033822	Zm00001d033822_T001	-2.7909	4.03267e-06
Zm00001d033857	Zm00001d033857_T001	-1.57659	0.00349943
Zm00001d033859	Zm00001d033859_T001	-3.43389	0.00810062
Zm00001d033861	Zm00001d033861_T001	-2.11765	0.0173074
Zm00001d033873	Zm00001d033873_T001	-2.67601	3.87766e-16
Zm00001d033887	Zm00001d033887_T001	-2.27381	0.0226023
Zm00001d033892	Zm00001d033892_T001	-1.26171	0.000206443
Zm00001d033893	Zm00001d033893_T001	-2.37835	8.73885e-10
Zm00001d033896	Zm00001d033896_T001	-1.36769	1.28627e-24
Zm00001d033898	Zm00001d033898_T002	-1.00188	1.93512e-15
Zm00001d033905	Zm00001d033905_T001	-3.81231	2.61377e-33
Zm00001d033913	Zm00001d033913_T001	-1.06798	5.45976e-10
Zm00001d033985	Zm00001d033985_T001	-6.76935	1.85294e-65
Zm00001d033999	Zm00001d033999_T001	-1.75352	3.67897e-05
Zm00001d034005	Zm00001d034005_T001	-1.2261	9.37423e-13
Zm00001d034007	Zm00001d034007_T001	-2.57916	1.08193e-24
Zm00001d034017	Zm00001d034017_T001	-1.26738	3.48802e-06
Zm00001d034020	Zm00001d034020_T001	-2.14221	3.69075e-11
Zm00001d034022	Zm00001d034022_T001	-1.60844	1.05412e-09
Zm00001d034023	Zm00001d034023_T002	-1.07502	0.00764552
Zm00001d034030	Zm00001d034030_T002	-2.12806	9.80087e-15
Zm00001d034059	Zm00001d034059_T005	-1.36109	1.32016e-15
Zm00001d034062	Zm00001d034062_T001	-2.76586	6.75924e-27
Zm00001d034082	Zm00001d034082_T001	-1.38397	9.38693e-06
Zm00001d034126	Zm00001d034126_T003	-2.91257	6.70957e-07
Zm00001d034192	Zm00001d034192_T001	-2.94769	8.89472e-75
Zm00001d034196	Zm00001d034196_T001	-1.64671	4.15483e-17
Zm00001d034204	Zm00001d034204_T001	-2.94837	4.38382e-06
Zm00001d034223	Zm00001d034223_T002	-1.09107	1.5893e-05
Zm00001d034248	Zm00001d034248_T001	-1.24032	0.00481099
Zm00001d034252	Zm00001d034252_T001	-1.32649	0.000313629
Zm00001d034257	Zm00001d034257_T002	-2.91333	8.04402e-05
Zm00001d034278	Zm00001d034278_T002	-1.08183	0.0029626
Zm00001d034298	Zm00001d034298_T001	-1.17422	1.99303e-06
Zm00001d034318	Zm00001d034318_T001	-2.07188	1.29853e-29
Zm00001d034338	Zm00001d034338_T001	-2.1873	4.55193e-20
Zm00001d034343	Zm00001d034343_T003	-1.19451	1.19146e-18
Zm00001d034401	Zm00001d034401_T005	-2.19633	1.15183e-13
Zm00001d034415	Zm00001d034415_T001	-1.82291	1.01301e-08
Zm00001d034416	Zm00001d034416_T001	-2.82065	4.22e-15
Zm00001d034422	Zm00001d034422_T003	-1.52982	1.41225e-15
Zm00001d034463	Zm00001d034463_T003	-2.73755	9.01655e-13
Zm00001d034479	Zm00001d034479_T001	-1.23212	6.91773e-33
Zm00001d034486	Zm00001d034486_T001	-2.70357	6.42397e-54
Zm00001d034487	Zm00001d034487_T001	-2.99759	4.10079e-11
Zm00001d034507	Zm00001d034507_T001	-2.99046	4.68101e-09
Zm00001d034519	Zm00001d034519_T001	-1.57037	4.66451e-13
Zm00001d034523	Zm00001d034523_T001	-2.1907	5.90671e-09
Zm00001d034550	Zm00001d034550_T001	-1.48989	3.24248e-06
Zm00001d034577	Zm00001d034577_T001	-1.87233	2.39745e-14
Zm00001d034606	Zm00001d034606_T001	-1.0642	0.00128725
Zm00001d034609	Zm00001d034609_T004	-1.51572	1.88534e-16
Zm00001d034634	Zm00001d034634_T001	-1.57804	0.000183547
Zm00001d034665	Zm00001d034665_T001	-1.92708	2.69365e-29
Zm00001d034674	Zm00001d034674_T001	-2.72763	0.0118925
Zm00001d034681	Zm00001d034681_T001	-2.19717	0.00913427
Zm00001d034699	Zm00001d034699_T002	-2.87946	6.39676e-37
Zm00001d034702	Zm00001d034702_T002	-2.28175	2.35259e-08
Zm00001d034713	Zm00001d034713_T002	-1.20447	0.000462951
Zm00001d034721	Zm00001d034721_T002	-2.76154	1.15268e-32
Zm00001d034724	Zm00001d034724_T001	-3.05313	1.07482e-178
Zm00001d034736	Zm00001d034736_T001	-1.02078	0.000471101
Zm00001d034764	Zm00001d034764_T004	-1.65598	3.72333e-11
Zm00001d034766	Zm00001d034766_T001	-1.52106	1.38637e-27
Zm00001d034773	Zm00001d034773_T001	-2.6724	0.0176346
Zm00001d034790	Zm00001d034790_T001	-1.48883	3.09632e-17
Zm00001d034808	Zm00001d034808_T001	-2.50916	3.26892e-29
Zm00001d034828	Zm00001d034828_T002	-1.55364	5.99545e-12
Zm00001d034832	Zm00001d034832_T005	-1.4752	9.71104e-25
Zm00001d034837	Zm00001d034837_T001	-1.97507	0.000402284
Zm00001d034838	Zm00001d034838_T002	-1.59507	2.37289e-05
Zm00001d034840	Zm00001d034840_T001	-1.32996	9.18358e-06
Zm00001d034851	Zm00001d034851_T001	-1.1111	1.07106e-06
Zm00001d034853	Zm00001d034853_T001	-1.19096	2.53871e-08
Zm00001d034855	Zm00001d034855_T001	-1.16622	1.70345e-12
Zm00001d034865	Zm00001d034865_T001	-1.52975	1.08413e-14
Zm00001d034868	Zm00001d034868_T002	-1.05435	0.000942303
Zm00001d034877	Zm00001d034877_T001	-1.71291	9.78842e-07
Zm00001d034888	Zm00001d034888_T001	-1.03151	0.00212693
Zm00001d034900	Zm00001d034900_T002	-1.35695	4.75044e-11
Zm00001d034917	Zm00001d034917_T001	-2.36407	0.000100538
Zm00001d034919	Zm00001d034919_T001	-1.25379	1.5582e-20
Zm00001d034932	Zm00001d034932_T001	-1.63768	2.26432e-17
Zm00001d034935	Zm00001d034935_T003	-1.35097	7.70511e-16
Zm00001d034962	Zm00001d034962_T002	-1.71073	7.29549e-17
Zm00001d034965	Zm00001d034965_T001	-1.15113	1.78079e-17
Zm00001d034984	Zm00001d034984_T001	-3.25639	0.0142438
Zm00001d035023	Zm00001d035023_T001	-1.31808	1.25742e-12
Zm00001d035034	Zm00001d035034_T001	-1.92853	6.24356e-15
Zm00001d035051	Zm00001d035051_T001	-2.3711	9.00019e-40
Zm00001d035052	Zm00001d035052_T001	-1.68038	1.18393e-29
Zm00001d035081	Zm00001d035081_T001	-1.92553	0.000119531
Zm00001d035087	Zm00001d035087_T001	-1.54946	3.29986e-19
Zm00001d035091	Zm00001d035091_T001	-1.56471	0.00116927
Zm00001d035092	Zm00001d035092_T002	-2.38344	8.60193e-22
Zm00001d035094	Zm00001d035094_T001	-1.1419	6.09413e-10
Zm00001d035097	Zm00001d035097_T001	-1.15751	0.00599529
Zm00001d035169	Zm00001d035169_T001	-1.96096	2.09178e-46
Zm00001d035185	Zm00001d035185_T001	-1.82472	4.35157e-28
Zm00001d035191	Zm00001d035191_T003	-1.24176	0.000778489
Zm00001d035200	Zm00001d035200_T001	-2.03763	2.94947e-11
Zm00001d035201	Zm00001d035201_T001	-1.54139	6.42837e-15
Zm00001d035211	Zm00001d035211_T001	-1.01842	0.012865
Zm00001d035212	Zm00001d035212_T001	-1.01756	6.27735e-07
Zm00001d035321	Zm00001d035321_T001	-2.33323	5.63919e-67
Zm00001d035363	Zm00001d035363_T001	-3.4817	0.0068088
Zm00001d035411	Zm00001d035411_T001	-2.4638	6.75331e-07
Zm00001d035428	Zm00001d035428_T003	-1.39803	1.9022e-15
Zm00001d035434	Zm00001d035434_T002	-1.80658	0.0365106
Zm00001d035439	Zm00001d035439_T001	-1.63554	0.0149731
Zm00001d035462	Zm00001d035462_T001	-1.85519	0.000316714
Zm00001d035476	Zm00001d035476_T002	-1.0462	0.0263202
Zm00001d035491	Zm00001d035491_T001	-1.21381	0.00142359
Zm00001d035512	Zm00001d035512_T001	-7.32735	9.80737e-78
Zm00001d035515	Zm00001d035515_T002	-1.79898	1.47932e-21
Zm00001d035569	Zm00001d035569_T001	-1.45058	0.00702732
Zm00001d035608	Zm00001d035608_T001	-1.21298	4.4735e-05
Zm00001d035634	Zm00001d035634_T001	-3.73303	7.18617e-31
Zm00001d035649	Zm00001d035649_T001	-1.13972	0.00698227
Zm00001d035665	Zm00001d035665_T001	-1.19327	0.010365
Zm00001d035666	Zm00001d035666_T003	-1.23914	3.11177e-06
Zm00001d035682	Zm00001d035682_T001	-2.75673	2.99387e-28
Zm00001d035689	Zm00001d035689_T001	-1.24595	7.57258e-12
Zm00001d035698	Zm00001d035698_T002	-1.13881	1.45987e-11
Zm00001d035737	Zm00001d035737_T001	-1.49013	2.1573e-12
Zm00001d035752	Zm00001d035752_T001	-1.06585	1.70055e-12
Zm00001d035761	Zm00001d035761_T001	-1.98271	3.83287e-54
Zm00001d035764	Zm00001d035764_T001	-1.87597	8.25051e-10
Zm00001d035789	Zm00001d035789_T002	-1.29313	6.07291e-05
Zm00001d035812	Zm00001d035812_T003	-1.24944	1.3983e-07
Zm00001d035838	Zm00001d035838_T001	-1.06356	1.7378e-05
Zm00001d035876	Zm00001d035876_T004	-1.92746	0.0394791
Zm00001d035898	Zm00001d035898_T001	-1.36904	3.70968e-06
Zm00001d035916	Zm00001d035916_T001	-1.68948	0.037099
Zm00001d035934	Zm00001d035934_T002	-1.22599	7.56873e-11
Zm00001d035935	Zm00001d035935_T001	-3.93136	0.000952466
Zm00001d035937	Zm00001d035937_T001	-2.42902	1.14427e-151
Zm00001d035953	Zm00001d035953_T001	-1.04107	0.00201751
Zm00001d036014	Zm00001d036014_T001	-1.81231	0.00243247
Zm00001d036022	Zm00001d036022_T001	-3.04268	0.000194831
Zm00001d036080	Zm00001d036080_T001	-1.09301	0.00400925
Zm00001d036101	Zm00001d036101_T001	-4.20884	0.000231659
Zm00001d036131	Zm00001d036131_T002	-1.19302	2.82702e-20
Zm00001d036135	Zm00001d036135_T002	-2.60669	4.25132e-32
Zm00001d036177	Zm00001d036177_T003	-1.65017	1.31788e-08
Zm00001d036194	Zm00001d036194_T001	-1.47086	0.0340148
Zm00001d036297	Zm00001d036297_T001	-1.38999	7.3808e-07
Zm00001d036322	Zm00001d036322_T002	-1.91186	2.12562e-25
Zm00001d036340	Zm00001d036340_T001	-2.85584	8.72571e-92
Zm00001d036345	Zm00001d036345_T002	-1.25876	6.79952e-09
Zm00001d036351	Zm00001d036351_T004	-1.34535	7.05851e-10
Zm00001d036360	Zm00001d036360_T002	-1.90869	1.21106e-13
Zm00001d036371	Zm00001d036371_T001	-1.02966	2.89741e-07
Zm00001d036396	Zm00001d036396_T002	-1.05567	0.00288159
Zm00001d036506	Zm00001d036506_T001	-1.79624	0.019926
Zm00001d036520	Zm00001d036520_T001	-1.20925	0.00142231
Zm00001d036521	Zm00001d036521_T001	-2.31255	4.76402e-11
Zm00001d036522	Zm00001d036522_T001	-2.95883	0.0046121
Zm00001d036567	Zm00001d036567_T001	-1.38595	3.14978e-26
Zm00001d036593	Zm00001d036593_T001	-1.14749	0.000102984
Zm00001d036624	Zm00001d036624_T002	-1.1988	1.08233e-18
Zm00001d036630	Zm00001d036630_T001	-1.23445	6.51293e-10
Zm00001d036711	Zm00001d036711_T001	-2.5469	0.0270344
Zm00001d036718	Zm00001d036718_T002	-1.62932	2.20125e-09
Zm00001d036750	Zm00001d036750_T001	-1.19411	0.000142236
Zm00001d036785	Zm00001d036785_T001	-1.05701	9.3098e-17
Zm00001d036797	Zm00001d036797_T001	-3.99986	1.89989e-06
Zm00001d036807	Zm00001d036807_T001	-1.53751	2.26398e-13
Zm00001d036812	Zm00001d036812_T001	-1.49176	1.36551e-09
Zm00001d036875	Zm00001d036875_T001	-1.91192	1.23213e-05
Zm00001d036888	Zm00001d036888_T001	-1.03445	4.33977e-10
Zm00001d036917	Zm00001d036917_T004	-2.15861	3.20726e-07
Zm00001d036933	Zm00001d036933_T001	-2.33108	0.000201596
Zm00001d036985	Zm00001d036985_T001	-1.14745	0.00264104
Zm00001d037009	Zm00001d037009_T001	-5.22561	1.02243e-54
Zm00001d037079	Zm00001d037079_T001	-1.04369	1.61308e-06
Zm00001d037103	Zm00001d037103_T001	-2.0282	5.84945e-31
Zm00001d037189	Zm00001d037189_T002	-1.55359	2.34283e-09
Zm00001d037209	Zm00001d037209_T001	-1.24823	0.000370228
Zm00001d037210	Zm00001d037210_T001	-1.61989	0.000788604
Zm00001d037225	Zm00001d037225_T001	-1.65545	0.000199846
Zm00001d037228	Zm00001d037228_T001	-2.10355	1.0554e-07
Zm00001d037240	Zm00001d037240_T003	-2.51367	5.50235e-09
Zm00001d037248	Zm00001d037248_T001	-2.4528	5.07733e-05
Zm00001d037267	Zm00001d037267_T001	-1.32781	2.5713e-08
Zm00001d037297	Zm00001d037297_T002	-1.30867	0.00267124
Zm00001d037323	Zm00001d037323_T001	-1.61265	1.07207e-11
Zm00001d037327	Zm00001d037327_T001	-2.14128	0.0149726
Zm00001d037338	Zm00001d037338_T001	-5.35245	2.39511e-37
Zm00001d037340	Zm00001d037340_T001	-1.36907	1.91619e-11
Zm00001d037343	Zm00001d037343_T003	-1.14634	5.98127e-09
Zm00001d037420	Zm00001d037420_T001	-1.04015	0.00954206
Zm00001d037468	Zm00001d037468_T001	-1.88499	0.00413254
Zm00001d037479	Zm00001d037479_T001	-1.30897	4.12611e-08
Zm00001d037480	Zm00001d037480_T001	-2.26146	4.29488e-33
Zm00001d037495	Zm00001d037495_T001	-1.36052	0.000270877
Zm00001d037512	Zm00001d037512_T001	-1.22817	2.48254e-16
Zm00001d037538	Zm00001d037538_T004	-1.18798	2.26144e-16
Zm00001d037543	Zm00001d037543_T001	-2.94795	0.0358926
Zm00001d037551	Zm00001d037551_T001	-1.72144	6.55825e-10
Zm00001d037603	Zm00001d037603_T002	-1.28761	1.00985e-31
Zm00001d037615	Zm00001d037615_T002	-1.9006	2.44074e-08
Zm00001d037651	Zm00001d037651_T001	-1.37477	4.24126e-14
Zm00001d037689	Zm00001d037689_T001	-1.63732	0.000804644
Zm00001d037694	Zm00001d037694_T001	-2.35969	0.0477399
Zm00001d037720	Zm00001d037720_T001	-1.51785	3.22195e-10
Zm00001d037732	Zm00001d037732_T002	-1.73991	2.88516e-19
Zm00001d037771	Zm00001d037771_T001	-1.37095	2.4063e-11
Zm00001d037775	Zm00001d037775_T004	-1.50787	1.51642e-29
Zm00001d037781	Zm00001d037781_T001	-2.0445	1.02385e-13
Zm00001d037794	Zm00001d037794_T001	-2.05206	0.0491776
Zm00001d037815	Zm00001d037815_T002	-1.17005	0.0023711
Zm00001d037818	Zm00001d037818_T001	-1.64621	1.36213e-06
Zm00001d037843	Zm00001d037843_T001	-1.47008	0.00149999
Zm00001d037856	Zm00001d037856_T001	-1.05271	0.000512189
Zm00001d037860	Zm00001d037860_T001	-1.99906	2.0263e-22
Zm00001d037873	Zm00001d037873_T002	-1.31112	2.5655e-10
Zm00001d037913	Zm00001d037913_T001	-3.275	0.000621408
Zm00001d037929	Zm00001d037929_T002	-1.4325	1.79089e-22
Zm00001d037972	Zm00001d037972_T001	-1.56185	1.27143e-12
Zm00001d037974	Zm00001d037974_T001	-1.10234	2.28138e-05
Zm00001d037982	Zm00001d037982_T002	-1.29346	5.14931e-18
Zm00001d037984	Zm00001d037984_T002	-2.29019	1.66089e-72
Zm00001d037992	Zm00001d037992_T001	-1.02906	6.83681e-10
Zm00001d038005	Zm00001d038005_T001	-1.2021	0.0175519
Zm00001d038047	Zm00001d038047_T001	-2.25283	6.73438e-46
Zm00001d038084	Zm00001d038084_T001	-2.89173	4.78082e-80
Zm00001d038085	Zm00001d038085_T001	-1.3092	7.50626e-36
Zm00001d038087	Zm00001d038087_T003	-1.14314	7.17875e-07
Zm00001d038091	Zm00001d038091_T002	-1.21531	3.57945e-09
Zm00001d038097	Zm00001d038097_T003	-1.45686	5.87988e-15
Zm00001d038118	Zm00001d038118_T001	-1.69452	2.83013e-06
Zm00001d038126	Zm00001d038126_T001	-1.15594	0.00555882
Zm00001d038131	Zm00001d038131_T002	-1.96915	1.43208e-27
Zm00001d038135	Zm00001d038135_T001	-1.10153	6.48261e-05
Zm00001d038149	Zm00001d038149_T003	-1.10823	0.001152
Zm00001d038155	Zm00001d038155_T001	-1.94859	2.13281e-24
Zm00001d038161	Zm00001d038161_T001	-1.00294	4.91582e-13
Zm00001d038163	Zm00001d038163_T002	-3.1522	4.46801e-18
Zm00001d038170	Zm00001d038170_T001	-1.43698	8.42914e-05
Zm00001d038189	Zm00001d038189_T003	-2.55724	8.48906e-40
Zm00001d038198	Zm00001d038198_T001	-1.03036	0.000263377
Zm00001d038282	Zm00001d038282_T004	-1.08663	1.83722e-10
Zm00001d038296	Zm00001d038296_T001	-2.4307	0.000716484
Zm00001d038337	Zm00001d038337_T001	-1.46215	3.06208e-17
Zm00001d038352	Zm00001d038352_T002	-1.87238	5.50912e-06
Zm00001d038358	Zm00001d038358_T002	-1.09063	0.00565454
Zm00001d038362	Zm00001d038362_T001	-1.61357	1.17646e-14
Zm00001d038371	Zm00001d038371_T001	-1.82018	3.55479e-05
Zm00001d038374	Zm00001d038374_T001	-1.47066	4.80242e-29
Zm00001d038446	Zm00001d038446_T001	-1.99711	0.00268035
Zm00001d038459	Zm00001d038459_T002	-1.21403	0.0438241
Zm00001d038467	Zm00001d038467_T003	-1.95793	1.74284e-12
Zm00001d038491	Zm00001d038491_T001	-1.13854	4.39819e-12
Zm00001d038506	Zm00001d038506_T002	-1.05115	0.000725001
Zm00001d038527	Zm00001d038527_T001	-2.5318	1.3292e-09
Zm00001d038535	Zm00001d038535_T004	-1.92008	2.80332e-06
Zm00001d038542	Zm00001d038542_T001	-1.26964	4.1712e-06
Zm00001d038547	Zm00001d038547_T001	-2.22191	1.30538e-43
Zm00001d038579	Zm00001d038579_T001	-2.13547	3.63858e-18
Zm00001d038583	Zm00001d038583_T001	-1.20439	6.75716e-13
Zm00001d038646	Zm00001d038646_T002	-1.14007	1.53112e-09
Zm00001d038682	Zm00001d038682_T001	-2.23119	9.44283e-16
Zm00001d038684	Zm00001d038684_T003	-1.20879	0.000978473
Zm00001d038718	Zm00001d038718_T001	-3.63787	7.78171e-09
Zm00001d038761	Zm00001d038761_T002	-3.27207	3.94001e-10
Zm00001d038794	Zm00001d038794_T003	-1.92688	8.51757e-08
Zm00001d038805	Zm00001d038805_T003	-1.29317	0.014747
Zm00001d038806	Zm00001d038806_T001	-3.6785	0.00327304
Zm00001d038812	Zm00001d038812_T005	-1.46117	0.0025506
Zm00001d038813	Zm00001d038813_T001	-1.7312	5.17421e-11
Zm00001d038832	Zm00001d038832_T002	-1.36242	1.06779e-19
Zm00001d038840	Zm00001d038840_T001	-1.06606	4.96563e-15
Zm00001d038842	Zm00001d038842_T001	-1.19103	0.034817
Zm00001d038851	Zm00001d038851_T002	-1.13294	8.94091e-16
Zm00001d038855	Zm00001d038855_T002	-1.33003	1.03037e-15
Zm00001d038857	Zm00001d038857_T001	-1.05173	3.11783e-13
Zm00001d038865	Zm00001d038865_T003	-1.71486	5.76191e-28
Zm00001d038894	Zm00001d038894_T002	-1.89065	8.4378e-10
Zm00001d038910	Zm00001d038910_T001	-1.10505	0.000156469
Zm00001d038922	Zm00001d038922_T001	-1.82473	5.03369e-28
Zm00001d038926	Zm00001d038926_T001	-2.02568	0.0118
Zm00001d038930	Zm00001d038930_T001	-1.92717	2.52547e-06
Zm00001d038932	Zm00001d038932_T001	-1.4618	1.01279e-05
Zm00001d038961	Zm00001d038961_T002	-1.1325	0.00509895
Zm00001d038976	Zm00001d038976_T001	-2.11547	4.07818e-06
Zm00001d038984	Zm00001d038984_T001	-2.25543	2.31416e-29
Zm00001d039029	Zm00001d039029_T003	-1.8522	2.67167e-57
Zm00001d039036	Zm00001d039036_T002	-1.2773	0.000407799
Zm00001d039062	Zm00001d039062_T002	-1.2385	5.45246e-09
Zm00001d039064	Zm00001d039064_T001	-1.33724	3.73377e-06
Zm00001d039070	Zm00001d039070_T001	-1.75194	4.22e-15
Zm00001d039071	Zm00001d039071_T001	-4.16356	0.000303495
Zm00001d039076	Zm00001d039076_T001	-1.35261	1.50764e-05
Zm00001d039081	Zm00001d039081_T005	-2.89439	2.96063e-55
Zm00001d039085	Zm00001d039085_T001	-1.45452	0.038671
Zm00001d039086	Zm00001d039086_T001	-1.1988	8.63789e-07
Zm00001d039096	Zm00001d039096_T001	-1.22866	0.0387442
Zm00001d039104	Zm00001d039104_T001	-1.27292	3.36285e-10
Zm00001d039166	Zm00001d039166_T002	-3.01486	0.000220467
Zm00001d039167	Zm00001d039167_T001	-1.2973	2.55306e-43
Zm00001d039169	Zm00001d039169_T001	-4.45706	4.20022e-05
Zm00001d039181	Zm00001d039181_T001	-1.34883	1.51405e-14
Zm00001d039190	Zm00001d039190_T001	-1.64425	2.78215e-08
Zm00001d039218	Zm00001d039218_T002	-3.28043	3.19088e-08
Zm00001d039240	Zm00001d039240_T001	-2.78769	2.30141e-09
Zm00001d039256	Zm00001d039256_T001	-1.08853	0.0426762
Zm00001d039258	Zm00001d039258_T001	-1.70969	6.98517e-17
Zm00001d039261	Zm00001d039261_T001	-1.5899	0.000701288
Zm00001d039266	Zm00001d039266_T004	-1.42243	1.95931e-18
Zm00001d039299	Zm00001d039299_T001	-1.29955	2.29731e-10
Zm00001d039306	Zm00001d039306_T002	-1.18525	9.80576e-06
Zm00001d039310	Zm00001d039310_T001	-2.99226	0.0332164
Zm00001d039325	Zm00001d039325_T001	-1.30057	2.05289e-07
Zm00001d039337	Zm00001d039337_T001	-3.52164	6.39105e-31
[truncated: 769 more rows]
