# Supplementary material for: Using iRNA-seq analysis to predict gene expression regulatory level and activity in Zea mays tissues
Source: G3 (Bethesda). 2022 Apr 11;12(6):jkac086. doi: 10.1093/g3journal/jkac086 (PMC9157096; doi:10.1093/g3journal/jkac086)
Supplement: jkac086_File_S3 [file jkac086_file_s3.xlsx]

## Sheet: All Post-trans. D. E. Husk
Post-transcriptionally Differentially Expressed Husk Genes (2663)	RefSeq ID	Log2_FC	Padj		*Note: Genes in red were transcriptionally differentially expressed in IST
Zm00001d000012	Zm00001d000012_T001	2.54653	0.033326
Zm00001d000016	Zm00001d000016_T001	3.92303	0.000650048
Zm00001d000018	Zm00001d000018_T001	1.69002	0.00410819
Zm00001d000021	Zm00001d000021_T003	1.09553	1.10693e-13
Zm00001d000037	Zm00001d000037_T001	3.05429	0.011828
Zm00001d000065	Zm00001d000065_T001	1.72656	1.64983e-07
Zm00001d000092	Zm00001d000092_T001	2.68471	3.52581e-08
Zm00001d000095	Zm00001d000095_T001	2.89454	0.00784227
Zm00001d000126	Zm00001d000126_T002	1.31111	4.0711e-19
Zm00001d000128	Zm00001d000128_T002	2.54048	0.000879882
Zm00001d000154	Zm00001d000154_T001	1.40663	3.39409e-06
Zm00001d000179	Zm00001d000179_T001	1.13778	1.71074e-12
Zm00001d000194	Zm00001d000194_T001	4.61127	6.85275e-06
Zm00001d000196	Zm00001d000196_T001	2.21906	0.00132602
Zm00001d000203	Zm00001d000203_T001	1.63312	0.000140932
Zm00001d000216	Zm00001d000216_T001	3.21583	0.0389605
Zm00001d000229	Zm00001d000229_T001	1.85896	0.00437477
Zm00001d000304	Zm00001d000304_T001	1.97245	0.000152589
Zm00001d000308	Zm00001d000308_T001	2.2702	2.04681e-14
Zm00001d000339	Zm00001d000339_T001	1.99781	2.66467e-14
Zm00001d000412	Zm00001d000412_T001	1.14553	0.00567419
Zm00001d000413	Zm00001d000413_T001	3.80124	6.95336e-25
Zm00001d000434	Zm00001d000434_T001	3.36146	1.43144e-28
Zm00001d001763	Zm00001d001763_T001	1.02602	1.64217e-06
Zm00001d001766	Zm00001d001766_T001	1.0889	0.00275549
Zm00001d001769	Zm00001d001769_T001	2.06411	0.0148015
Zm00001d001772	Zm00001d001772_T001	1.70912	3.62165e-06
Zm00001d001774	Zm00001d001774_T001	2.12337	2.16317e-05
Zm00001d001818	Zm00001d001818_T001	2.12978	0.000660134
Zm00001d001832	Zm00001d001832_T001	2.55019	0.000259296
Zm00001d001838	Zm00001d001838_T001	3.1759	0.0421035
Zm00001d001862	Zm00001d001862_T001	1.643	0.00344771
Zm00001d001865	Zm00001d001865_T001	1.79644	0.00027427
Zm00001d001885	Zm00001d001885_T001	1.74426	1.52094e-06
Zm00001d001907	Zm00001d001907_T001	2.55707	3.27888e-11
Zm00001d001989	Zm00001d001989_T002	1.39081	4.66863e-08
Zm00001d002020	Zm00001d002020_T001	3.80969	4.75147e-17
Zm00001d002021	Zm00001d002021_T001	2.09395	1.01263e-09
Zm00001d002072	Zm00001d002072_T001	1.06904	0.00912198
Zm00001d002088	Zm00001d002088_T001	1.28961	0.000424518
Zm00001d002096	Zm00001d002096_T001	2.43451	4.2924e-54
Zm00001d002100	Zm00001d002100_T001	1.71818	0.00145847
Zm00001d002126	Zm00001d002126_T001	1.47018	2.22401e-25
Zm00001d002128	Zm00001d002128_T001	1.00479	4.15237e-11
Zm00001d002138	Zm00001d002138_T001	3.21583	0.0389605
Zm00001d002144	Zm00001d002144_T001	1.18198	0.0142687
Zm00001d002158	Zm00001d002158_T001	2.20994	3.1505e-14
Zm00001d002159	Zm00001d002159_T001	1.87352	8.5282e-14
Zm00001d002173	Zm00001d002173_T001	3.588	0.00279166
Zm00001d002178	Zm00001d002178_T002	4.28145	7.29308e-05
Zm00001d002347	Zm00001d002347_T001	1.99853	1.11065e-24
Zm00001d002364	Zm00001d002364_T001	3.00504	1.14468e-05
Zm00001d002374	Zm00001d002374_T001	1.51758	0.00287721
Zm00001d002405	Zm00001d002405_T001	1.40661	5.48822e-16
Zm00001d002406	Zm00001d002406_T001	3.61663	5.74906e-39
Zm00001d002410	Zm00001d002410_T001	2.75977	4.69501e-11
Zm00001d002411	Zm00001d002411_T001	1.5697	6.56304e-08
Zm00001d002452	Zm00001d002452_T001	1.43665	0.0195078
Zm00001d002474	Zm00001d002474_T001	2.65569	2.31343e-08
Zm00001d002476	Zm00001d002476_T001	1.73161	2.51294e-09
Zm00001d002477	Zm00001d002477_T001	3.9386	3.60752e-06
Zm00001d002479	Zm00001d002479_T001	3.73655	0.00145355
Zm00001d002488	Zm00001d002488_T001	2.90726	0.0026414
Zm00001d002491	Zm00001d002491_T001	1.21875	7.38793e-11
Zm00001d002512	Zm00001d002512_T001	1.79345	7.832e-14
Zm00001d002519	Zm00001d002519_T001	1.70415	7.51732e-21
Zm00001d002524	Zm00001d002524_T001	3.03018	6.83004e-07
Zm00001d002530	Zm00001d002530_T001	2.34979	1.07615e-35
Zm00001d002569	Zm00001d002569_T001	1.06582	0.000284496
Zm00001d002570	Zm00001d002570_T001	1.75117	0.0334231
Zm00001d002573	Zm00001d002573_T001	1.17197	4.27085e-13
Zm00001d002576	Zm00001d002576_T001	1.61544	7.2507e-22
Zm00001d002584	Zm00001d002584_T001	1.20605	0.000359273
Zm00001d002610	Zm00001d002610_T001	2.21583	1.02073e-13
Zm00001d002616	Zm00001d002616_T001	2.9585	3.45242e-10
Zm00001d002618	Zm00001d002618_T001	2.41569	6.89076e-05
Zm00001d002620	Zm00001d002620_T001	1.33209	0.0198175
Zm00001d002623	Zm00001d002623_T001	2.59127	1.10726e-07
Zm00001d002632	Zm00001d002632_T001	1.13122	1.31534e-11
Zm00001d002695	Zm00001d002695_T001	1.17279	5.32244e-12
Zm00001d002700	Zm00001d002700_T001	1.32118	4.26206e-06
Zm00001d002708	Zm00001d002708_T001	1.19265	7.11954e-08
Zm00001d002712	Zm00001d002712_T001	1.8407	6.34978e-10
Zm00001d002721	Zm00001d002721_T001	1.10264	1.56035e-11
Zm00001d002731	Zm00001d002731_T001	2.00769	2.95619e-10
Zm00001d002743	Zm00001d002743_T001	1.76576	1.17218e-10
Zm00001d002744	Zm00001d002744_T001	2.46555	7.16724e-30
Zm00001d002747	Zm00001d002747_T001	2.96482	0.00546418
Zm00001d002748	Zm00001d002748_T001	1.21576	2.44105e-09
Zm00001d002755	Zm00001d002755_T001	2.29347	0.00243952
Zm00001d002761	Zm00001d002761_T001	3.36351	0.0067734
Zm00001d002762	Zm00001d002762_T001	1.66838	7.77383e-18
Zm00001d002782	Zm00001d002782_T001	1.33212	1.13793e-12
Zm00001d002798	Zm00001d002798_T001	2.04434	1.1359e-27
Zm00001d002799	Zm00001d002799_T001	3.2983	1.01795e-05
Zm00001d002802	Zm00001d002802_T001	2.3893	1.68071e-22
Zm00001d002872	Zm00001d002872_T001	1.99072	0.00304193
Zm00001d002875	Zm00001d002875_T001	1.10457	1.01124e-16
Zm00001d002881	Zm00001d002881_T001	1.12039	0.00243977
Zm00001d002899	Zm00001d002899_T001	2.06347	7.40238e-08
Zm00001d002901	Zm00001d002901_T001	3.01109	9.08288e-05
Zm00001d002928	Zm00001d002928_T001	1.22371	1.77183e-16
Zm00001d002955	Zm00001d002955_T001	2.9504	0.0259431
Zm00001d002960	Zm00001d002960_T001	3.24578	0.0105765
Zm00001d002974	Zm00001d002974_T001	2.43086	1.31855e-05
Zm00001d002982	Zm00001d002982_T001	2.41192	3.29235e-06
Zm00001d002996	Zm00001d002996_T001	2.89142	0.000130525
Zm00001d002997	Zm00001d002997_T001	3.89121	9.96468e-09
Zm00001d003004	Zm00001d003004_T001	1.44697	5.62404e-05
Zm00001d003025	Zm00001d003025_T001	1.66719	7.9695e-06
Zm00001d003048	Zm00001d003048_T001	1.93234	1.15009e-12
Zm00001d003051	Zm00001d003051_T001	1.39206	0.00415925
Zm00001d003068	Zm00001d003068_T001	1.23391	2.76308e-08
Zm00001d003104	Zm00001d003104_T001	2.44898	2.48763e-33
Zm00001d003120	Zm00001d003120_T001	2.36487	0.0290477
Zm00001d003190	Zm00001d003190_T001	2.68946	7.21676e-07
Zm00001d003197	Zm00001d003197_T001	1.77152	4.18083e-06
Zm00001d003208	Zm00001d003208_T001	2.89706	0.000206881
Zm00001d003209	Zm00001d003209_T001	2.52904	3.66151e-32
Zm00001d003228	Zm00001d003228_T001	1.55444	6.39387e-15
Zm00001d003265	Zm00001d003265_T002	1.00184	2.03424e-12
Zm00001d003269	Zm00001d003269_T001	1.72977	0.0177604
Zm00001d003272	Zm00001d003272_T001	1.69898	4.25473e-09
Zm00001d003273	Zm00001d003273_T002	3.36257	0.00673842
Zm00001d003281	Zm00001d003281_T001	1.14913	1.96588e-14
Zm00001d003287	Zm00001d003287_T001	2.48517	0.00341251
Zm00001d003297	Zm00001d003297_T001	1.30212	0.00796519
Zm00001d003304	Zm00001d003304_T001	2.6233	0.00309229
Zm00001d003306	Zm00001d003306_T001	2.36244	2.32451e-22
Zm00001d003365	Zm00001d003365_T001	3.61124	0.00251427
Zm00001d003367	Zm00001d003367_T001	3.37716	0.000443462
Zm00001d003374	Zm00001d003374_T001	2.86094	0.0331123
Zm00001d003375	Zm00001d003375_T001	2.15841	3.10961e-05
Zm00001d003377	Zm00001d003377_T001	1.20716	0.044755
Zm00001d003408	Zm00001d003408_T001	1.25524	0.0268344
Zm00001d003414	Zm00001d003414_T002	1.28188	9.62044e-09
Zm00001d003420	Zm00001d003420_T001	3.07609	0.0182128
Zm00001d003425	Zm00001d003425_T001	1.34703	0.00243105
Zm00001d003438	Zm00001d003438_T001	1.62795	3.87373e-38
Zm00001d003447	Zm00001d003447_T001	4.47284	2.94285e-08
Zm00001d003457	Zm00001d003457_T001	1.37502	4.13741e-20
Zm00001d003471	Zm00001d003471_T001	1.34091	0.000239122
Zm00001d003473	Zm00001d003473_T001	1.32214	0.00114522
Zm00001d003494	Zm00001d003494_T001	3.04214	4.92823e-21
Zm00001d003499	Zm00001d003499_T001	1.9307	8.65478e-15
Zm00001d003524	Zm00001d003524_T001	2.28377	7.90577e-06
Zm00001d003538	Zm00001d003538_T001	1.60494	2.28381e-05
Zm00001d003573	Zm00001d003573_T001	4.84904	3.53724e-20
Zm00001d003575	Zm00001d003575_T001	2.86325	7.59894e-11
Zm00001d003581	Zm00001d003581_T001	3.19034	2.40125e-10
Zm00001d003606	Zm00001d003606_T001	2.31217	4.71396e-10
Zm00001d003607	Zm00001d003607_T001	1.05175	2.06045e-09
Zm00001d003614	Zm00001d003614_T001	2.09861	2.7802e-19
Zm00001d003626	Zm00001d003626_T002	2.90148	1.34139e-14
Zm00001d003645	Zm00001d003645_T001	1.43014	2.21029e-08
Zm00001d003650	Zm00001d003650_T001	1.9879	0.000214515
Zm00001d003651	Zm00001d003651_T001	3.45667	6.96783e-05
Zm00001d003675	Zm00001d003675_T001	1.26909	0.0117504
Zm00001d003749	Zm00001d003749_T001	1.92539	0.0318836
Zm00001d003751	Zm00001d003751_T001	1.68018	1.87732e-20
Zm00001d003763	Zm00001d003763_T001	1.19455	9.12906e-06
Zm00001d003785	Zm00001d003785_T001	2.70486	4.41111e-15
Zm00001d003799	Zm00001d003799_T001	2.84475	0.00967447
Zm00001d003823	Zm00001d003823_T001	2.02846	2.06314e-12
Zm00001d003830	Zm00001d003830_T001	2.68267	1.99364e-31
Zm00001d003856	Zm00001d003856_T001	3.20422	5.19908e-06
Zm00001d003871	Zm00001d003871_T001	2.33246	0.000266996
Zm00001d003884	Zm00001d003884_T001	2.42444	1.39285e-17
Zm00001d003938	Zm00001d003938_T001	2.86905	7.22473e-06
Zm00001d003981	Zm00001d003981_T001	1.47344	1.27556e-07
Zm00001d003986	Zm00001d003986_T001	2.09795	4.3186e-18
Zm00001d004015	Zm00001d004015_T001	1.41004	5.08979e-05
Zm00001d004078	Zm00001d004078_T001	2.4563	1.91321e-05
Zm00001d004079	Zm00001d004079_T001	1.43502	0.009775
Zm00001d004197	Zm00001d004197_T001	2.96368	0.0053308
Zm00001d004249	Zm00001d004249_T001	4.41073	2.81803e-16
Zm00001d004287	Zm00001d004287_T001	2.64002	0.00102838
Zm00001d004305	Zm00001d004305_T001	4.20171	6.2294e-13
Zm00001d004309	Zm00001d004309_T001	5.34011	7.76535e-24
Zm00001d004310	Zm00001d004310_T001	4.02627	1.94657e-44
Zm00001d004331	Zm00001d004331_T002	4.61005	1.63241e-55
Zm00001d004371	Zm00001d004371_T001	3.15792	0.0137722
Zm00001d004388	Zm00001d004388_T001	3.21901	8.76866e-26
Zm00001d004401	Zm00001d004401_T001	3.76741	1.75302e-13
Zm00001d004414	Zm00001d004414_T002	1.46326	6.84847e-07
Zm00001d004417	Zm00001d004417_T001	1.79368	1.47705e-11
Zm00001d004440	Zm00001d004440_T001	1.18317	0.0426663
Zm00001d004451	Zm00001d004451_T001	1.48072	9.9938e-12
Zm00001d004483	Zm00001d004483_T001	2.2054	4.36863e-06
Zm00001d004496	Zm00001d004496_T001	2.93641	0.00619978
Zm00001d004524	Zm00001d004524_T001	3.73838	0.00169177
Zm00001d004547	Zm00001d004547_T005	1.33942	2.17376e-09
Zm00001d004611	Zm00001d004611_T001	2.23561	6.54373e-06
Zm00001d004649	Zm00001d004649_T001	2.74713	3.20484e-30
Zm00001d004843	Zm00001d004843_T003	1.24125	4.72333e-14
Zm00001d004848	Zm00001d004848_T001	2.1411	1.57067e-06
Zm00001d004867	Zm00001d004867_T001	3.3156	2.48065e-22
Zm00001d004895	Zm00001d004895_T001	1.07504	0.00242081
Zm00001d004899	Zm00001d004899_T001	1.63584	0.0142739
Zm00001d004905	Zm00001d004905_T001	3.00906	0.0226528
Zm00001d004906	Zm00001d004906_T001	3.19463	0.012487
Zm00001d004908	Zm00001d004908_T001	1.38385	0.00892783
Zm00001d004950	Zm00001d004950_T001	3.40292	0.00157776
Zm00001d004972	Zm00001d004972_T001	2.56868	3.7657e-29
Zm00001d005001	Zm00001d005001_T002	1.12508	0.00571184
Zm00001d005028	Zm00001d005028_T001	1.55764	0.00406464
Zm00001d005032	Zm00001d005032_T001	2.37622	1.03054e-08
Zm00001d005154	Zm00001d005154_T001	2.33217	3.13656e-05
Zm00001d005177	Zm00001d005177_T001	1.37119	4.36805e-08
Zm00001d005196	Zm00001d005196_T001	2.62674	3.2132e-20
Zm00001d005241	Zm00001d005241_T001	1.02758	9.11711e-15
Zm00001d005279	Zm00001d005279_T001	1.89586	0.00108251
Zm00001d005315	Zm00001d005315_T001	1.24984	0.000754373
Zm00001d005325	Zm00001d005325_T001	1.30495	0.0217808
Zm00001d005333	Zm00001d005333_T001	2.49784	0.000561885
Zm00001d005383	Zm00001d005383_T005	3.79836	5.67367e-23
Zm00001d005392	Zm00001d005392_T001	1.08538	3.37554e-11
Zm00001d005410	Zm00001d005410_T001	2.65362	0.000246949
Zm00001d005436	Zm00001d005436_T001	2.62069	0.0102341
Zm00001d005437	Zm00001d005437_T001	4.32585	5.47815e-05
Zm00001d005465	Zm00001d005465_T001	2.14205	0.000437862
Zm00001d005506	Zm00001d005506_T001	2.35089	1.4417e-07
Zm00001d005577	Zm00001d005577_T001	4.26618	1.37367e-15
Zm00001d005609	Zm00001d005609_T001	3.07616	9.73708e-33
Zm00001d005620	Zm00001d005620_T001	2.36127	0.00623039
Zm00001d005622	Zm00001d005622_T001	1.00379	8.53128e-07
Zm00001d005698	Zm00001d005698_T001	2.08531	1.7777e-14
Zm00001d005719	Zm00001d005719_T001	3.4978	0.0049316
Zm00001d005735	Zm00001d005735_T001	1.75959	0.000114551
Zm00001d005748	Zm00001d005748_T001	2.4879	3.35028e-08
Zm00001d005749	Zm00001d005749_T001	2.76344	0.0409175
Zm00001d005766	Zm00001d005766_T001	1.43913	0.00756534
Zm00001d005779	Zm00001d005779_T013	1.03907	3.39512e-13
Zm00001d005782	Zm00001d005782_T001	3.19139	5.63359e-05
Zm00001d005790	Zm00001d005790_T001	2.7587	2.99817e-28
Zm00001d005802	Zm00001d005802_T001	1.1299	1.26602e-07
Zm00001d005816	Zm00001d005816_T001	1.3102	2.4438e-16
Zm00001d005819	Zm00001d005819_T001	1.37351	1.93251e-09
Zm00001d005830	Zm00001d005830_T001	1.09981	0.0116567
Zm00001d005841	Zm00001d005841_T001	1.83588	3.77726e-06
Zm00001d005844	Zm00001d005844_T003	3.11402	0.0169452
Zm00001d005873	Zm00001d005873_T001	1.07126	0.0101173
Zm00001d005875	Zm00001d005875_T001	3.81514	1.72031e-05
Zm00001d005888	Zm00001d005888_T002	1.81595	2.64629e-07
Zm00001d005892	Zm00001d005892_T001	2.83274	0.00359646
Zm00001d005936	Zm00001d005936_T001	2.95822	0.000200406
Zm00001d005962	Zm00001d005962_T001	2.50761	2.73249e-15
Zm00001d005966	Zm00001d005966_T001	1.73952	3.76421e-27
Zm00001d005970	Zm00001d005970_T001	1.88022	3.29989e-18
Zm00001d005977	Zm00001d005977_T001	2.56647	2.11423e-15
Zm00001d005978	Zm00001d005978_T001	2.03679	6.55478e-29
Zm00001d005984	Zm00001d005984_T001	1.66046	9.825e-10
Zm00001d005991	Zm00001d005991_T003	3.1759	0.0421035
Zm00001d006011	Zm00001d006011_T001	1.24666	3.36622e-12
Zm00001d006013	Zm00001d006013_T001	2.7394	0.0430281
Zm00001d006016	Zm00001d006016_T001	2.61549	7.95834e-31
Zm00001d006026	Zm00001d006026_T001	1.8207	0.000601063
Zm00001d006111	Zm00001d006111_T001	1.94798	0.0173613
Zm00001d006169	Zm00001d006169_T001	2.99354	0.000229317
Zm00001d006170	Zm00001d006170_T001	2.9167	5.86974e-11
Zm00001d006197	Zm00001d006197_T003	3.285	7.58661e-05
Zm00001d006203	Zm00001d006203_T001	1.64056	6.62194e-09
Zm00001d006231	Zm00001d006231_T001	1.72907	5.1342e-10
Zm00001d006233	Zm00001d006233_T001	4.36546	4.4522e-05
Zm00001d006256	Zm00001d006256_T001	1.32346	1.16231e-08
Zm00001d006297	Zm00001d006297_T001	1.51381	1.96061e-08
Zm00001d006312	Zm00001d006312_T001	1.4003	0.00012543
Zm00001d006327	Zm00001d006327_T001	1.3367	0.000465041
Zm00001d006330	Zm00001d006330_T001	2.38567	7.14884e-09
Zm00001d006331	Zm00001d006331_T001	1.94469	1.9271e-12
Zm00001d006332	Zm00001d006332_T001	3.88484	6.68788e-08
Zm00001d006446	Zm00001d006446_T001	2.03395	2.3791e-23
Zm00001d006449	Zm00001d006449_T001	2.15465	3.95362e-41
Zm00001d006450	Zm00001d006450_T001	1.50524	0.017482
Zm00001d006489	Zm00001d006489_T001	2.43607	2.95991e-27
Zm00001d006527	Zm00001d006527_T001	2.54795	5.59911e-25
Zm00001d006534	Zm00001d006534_T001	2.23175	1.46261e-13
Zm00001d006538	Zm00001d006538_T001	1.75716	0.0307494
Zm00001d006549	Zm00001d006549_T003	1.08136	2.14563e-05
Zm00001d006581	Zm00001d006581_T001	1.08863	2.6128e-07
Zm00001d006596	Zm00001d006596_T001	3.89625	5.42302e-61
Zm00001d006626	Zm00001d006626_T001	1.85441	2.07954e-29
Zm00001d006649	Zm00001d006649_T001	3.09953	0.000123483
Zm00001d006659	Zm00001d006659_T001	2.20773	1.63363e-23
Zm00001d006688	Zm00001d006688_T001	1.09965	1.04182e-05
Zm00001d006701	Zm00001d006701_T001	1.50632	0.000428709
Zm00001d006708	Zm00001d006708_T001	1.56995	6.21701e-25
Zm00001d006711	Zm00001d006711_T001	1.34405	7.88033e-07
Zm00001d006713	Zm00001d006713_T001	2.92971	2.35829e-08
Zm00001d006715	Zm00001d006715_T001	3.14371	1.68188e-15
Zm00001d006762	Zm00001d006762_T002	1.12708	6.08434e-16
Zm00001d006768	Zm00001d006768_T001	1.60969	3.10527e-10
Zm00001d006796	Zm00001d006796_T001	3.37752	0.0244648
Zm00001d006815	Zm00001d006815_T001	2.25381	1.98344e-11
Zm00001d006835	Zm00001d006835_T002	1.78808	1.16432e-30
Zm00001d006855	Zm00001d006855_T002	1.23534	1.58522e-08
Zm00001d006865	Zm00001d006865_T001	3.55636	0.00337366
Zm00001d006880	Zm00001d006880_T001	1.21142	1.73145e-05
Zm00001d006883	Zm00001d006883_T001	1.43784	2.25629e-07
Zm00001d006905	Zm00001d006905_T001	2.67971	0.000690305
Zm00001d006910	Zm00001d006910_T011	1.02807	3.56667e-19
Zm00001d006942	Zm00001d006942_T001	1.08023	2.53656e-08
Zm00001d006948	Zm00001d006948_T001	4.69873	4.22002e-12
Zm00001d007015	Zm00001d007015_T001	3.14031	6.56982e-21
Zm00001d007016	Zm00001d007016_T001	1.16494	1.40044e-07
Zm00001d007083	Zm00001d007083_T001	2.74749	0.000666773
Zm00001d007097	Zm00001d007097_T001	1.43301	3.41229e-24
Zm00001d007161	Zm00001d007161_T001	2.49878	3.06856e-07
Zm00001d007166	Zm00001d007166_T001	2.85457	6.3871e-10
Zm00001d007167	Zm00001d007167_T001	1.35808	5.24148e-13
Zm00001d007168	Zm00001d007168_T001	1.2308	0.00786827
Zm00001d007180	Zm00001d007180_T001	1.69245	1.56675e-06
Zm00001d007181	Zm00001d007181_T001	2.58885	5.64977e-10
Zm00001d007190	Zm00001d007190_T001	1.19367	0.000145453
Zm00001d007216	Zm00001d007216_T001	1.15483	1.55721e-08
Zm00001d007257	Zm00001d007257_T001	3.89553	1.14557e-10
Zm00001d007268	Zm00001d007268_T001	2.29999	0.0411652
Zm00001d007299	Zm00001d007299_T001	3.23636	0.000362237
Zm00001d007305	Zm00001d007305_T001	1.66038	8.47293e-07
Zm00001d007309	Zm00001d007309_T002	3.04548	0.0036713
Zm00001d007310	Zm00001d007310_T001	4.29321	1.61256e-11
Zm00001d007341	Zm00001d007341_T001	3.33646	9.29543e-19
Zm00001d007365	Zm00001d007365_T001	2.94524	0.00589457
Zm00001d007386	Zm00001d007386_T001	2.03843	0.048616
Zm00001d007400	Zm00001d007400_T001	3.45827	0.00474108
Zm00001d007421	Zm00001d007421_T003	3.59202	0.0036644
Zm00001d007430	Zm00001d007430_T001	3.01878	0.00196098
Zm00001d007474	Zm00001d007474_T001	1.09574	1.1721e-05
Zm00001d007509	Zm00001d007509_T001	3.27054	3.47541e-36
Zm00001d007512	Zm00001d007512_T001	2.97493	0.00517216
Zm00001d007549	Zm00001d007549_T001	1.4818	0.0144408
Zm00001d007550	Zm00001d007550_T001	1.15637	0.0274097
Zm00001d007578	Zm00001d007578_T001	1.07908	0.00717532
Zm00001d007606	Zm00001d007606_T001	2.53665	7.2592e-08
Zm00001d007712	Zm00001d007712_T004	2.30325	1.24175e-10
Zm00001d007713	Zm00001d007713_T001	4.36335	1.22312e-11
Zm00001d007728	Zm00001d007728_T001	3.16541	0.0132415
Zm00001d007729	Zm00001d007729_T001	4.19764	2.40738e-26
Zm00001d007743	Zm00001d007743_T001	1.26423	0.000972214
Zm00001d007750	Zm00001d007750_T001	2.02389	0.000337178
Zm00001d007753	Zm00001d007753_T001	2.97458	2.55723e-10
Zm00001d007762	Zm00001d007762_T001	1.08982	2.62116e-07
Zm00001d007776	Zm00001d007776_T002	1.1097	2.38758e-10
Zm00001d007781	Zm00001d007781_T001	3.61909	0.00251246
Zm00001d007830	Zm00001d007830_T001	1.22925	1.83005e-12
Zm00001d007876	Zm00001d007876_T001	3.8965	0.000684976
Zm00001d007901	Zm00001d007901_T001	2.84206	2.79283e-35
Zm00001d007919	Zm00001d007919_T001	1.42413	0.00441966
Zm00001d007935	Zm00001d007935_T001	2.34461	4.8639e-12
Zm00001d007952	Zm00001d007952_T001	2.64582	0.00920295
Zm00001d008181	Zm00001d008181_T002	1.444	7.18503e-23
Zm00001d008193	Zm00001d008193_T002	2.04333	7.29291e-08
Zm00001d008206	Zm00001d008206_T001	2.49075	0.00154122
Zm00001d008208	Zm00001d008208_T001	1.35312	2.40491e-09
Zm00001d008265	Zm00001d008265_T001	3.03466	0.0199602
Zm00001d008283	Zm00001d008283_T001	2.70697	2.09796e-15
Zm00001d008296	Zm00001d008296_T001	1.55711	0.00116528
Zm00001d008308	Zm00001d008308_T002	1.57742	3.35701e-12
Zm00001d008343	Zm00001d008343_T001	1.18192	0.000971171
Zm00001d008355	Zm00001d008355_T001	1.73696	0.00599019
Zm00001d008392	Zm00001d008392_T001	1.89845	1.59267e-12
Zm00001d008437	Zm00001d008437_T001	1.43443	0.00276992
Zm00001d008449	Zm00001d008449_T001	1.31006	0.0209672
Zm00001d008452	Zm00001d008452_T001	1.39415	1.58056e-08
Zm00001d008453	Zm00001d008453_T001	2.62001	2.34708e-13
Zm00001d008455	Zm00001d008455_T001	1.05474	2.06135e-09
Zm00001d008462	Zm00001d008462_T002	1.10499	0.00013254
Zm00001d008501	Zm00001d008501_T001	1.04474	0.00677254
Zm00001d008539	Zm00001d008539_T001	1.65127	1.69644e-11
Zm00001d008570	Zm00001d008570_T001	1.51205	0.0121864
Zm00001d008573	Zm00001d008573_T001	1.849	3.32581e-05
Zm00001d008579	Zm00001d008579_T001	2.06639	0.00143356
Zm00001d008584	Zm00001d008584_T001	1.21151	0.0355529
Zm00001d008606	Zm00001d008606_T003	1.3117	2.6401e-15
Zm00001d008620	Zm00001d008620_T001	1.21626	6.00815e-24
Zm00001d008621	Zm00001d008621_T001	1.48859	5.40293e-07
Zm00001d008665	Zm00001d008665_T001	1.05384	6.32826e-09
Zm00001d008676	Zm00001d008676_T001	2.67749	5.88329e-24
Zm00001d008680	Zm00001d008680_T001	1.34069	0.00173752
Zm00001d008692	Zm00001d008692_T001	1.09158	3.9973e-08
Zm00001d008695	Zm00001d008695_T001	1.86546	0.0107543
Zm00001d008735	Zm00001d008735_T001	3.3298	0.00785194
Zm00001d008750	Zm00001d008750_T001	2.72937	0.00617683
Zm00001d008779	Zm00001d008779_T001	1.29411	1.76211e-20
Zm00001d008793	Zm00001d008793_T001	5.2693	7.5267e-27
Zm00001d008794	Zm00001d008794_T001	3.9156	0.00375441
Zm00001d008826	Zm00001d008826_T007	1.03029	1.09275e-05
Zm00001d008842	Zm00001d008842_T001	1.22098	4.78329e-11
Zm00001d008843	Zm00001d008843_T001	1.52204	1.97967e-08
Zm00001d008849	Zm00001d008849_T001	1.17122	0.000161972
Zm00001d008872	Zm00001d008872_T001	1.63524	0.00563202
Zm00001d008898	Zm00001d008898_T001	1.67374	7.11406e-11
Zm00001d008901	Zm00001d008901_T001	1.56245	1.72376e-08
Zm00001d008905	Zm00001d008905_T001	1.27381	3.35319e-08
Zm00001d008912	Zm00001d008912_T001	2.84628	0.034187
Zm00001d008914	Zm00001d008914_T001	1.25608	0.0461401
Zm00001d008974	Zm00001d008974_T001	1.29515	0.000338077
Zm00001d008987	Zm00001d008987_T001	2.32622	5.14581e-22
Zm00001d009003	Zm00001d009003_T001	3.02444	3.74044e-17
Zm00001d009087	Zm00001d009087_T001	3.5312	8.10826e-12
Zm00001d009106	Zm00001d009106_T001	1.37573	0.0024887
Zm00001d009116	Zm00001d009116_T001	3.65777	2.84365e-22
Zm00001d009123	Zm00001d009123_T001	1.00118	2.94447e-07
Zm00001d009138	Zm00001d009138_T001	1.09807	7.89927e-06
Zm00001d009140	Zm00001d009140_T001	5.78053	1.71507e-20
Zm00001d009174	Zm00001d009174_T001	1.09106	0.0228227
Zm00001d009184	Zm00001d009184_T001	4.57187	7.20414e-05
Zm00001d009187	Zm00001d009187_T001	3.67983	1.88915e-38
Zm00001d009248	Zm00001d009248_T002	1.04737	4.00146e-08
Zm00001d009328	Zm00001d009328_T001	2.06068	5.68512e-05
Zm00001d009341	Zm00001d009341_T003	3.10655	0.0171122
Zm00001d009361	Zm00001d009361_T001	2.49243	0.014998
Zm00001d009376	Zm00001d009376_T001	3.2529	0.0102941
Zm00001d009382	Zm00001d009382_T001	3.76559	7.3616e-14
Zm00001d009397	Zm00001d009397_T001	2.58841	3.91445e-06
Zm00001d009487	Zm00001d009487_T001	1.33485	0.00185113
Zm00001d009506	Zm00001d009506_T001	1.03155	3.26914e-13
Zm00001d009549	Zm00001d009549_T001	1.49507	6.0833e-08
Zm00001d009570	Zm00001d009570_T001	1.60221	0.00116738
Zm00001d009578	Zm00001d009578_T001	1.17052	1.23536e-05
Zm00001d009608	Zm00001d009608_T001	2.05726	1.03874e-27
Zm00001d009612	Zm00001d009612_T001	2.64744	3.18871e-13
Zm00001d009647	Zm00001d009647_T001	2.7842	0.0400997
Zm00001d009648	Zm00001d009648_T001	3.86648	0.00429337
Zm00001d009659	Zm00001d009659_T001	2.03988	0.000936682
Zm00001d009684	Zm00001d009684_T001	5.56063	2.8832e-07
Zm00001d009700	Zm00001d009700_T001	2.22889	3.64704e-16
Zm00001d009705	Zm00001d009705_T001	1.64429	0.0346953
Zm00001d009814	Zm00001d009814_T001	2.07529	6.89652e-06
Zm00001d009826	Zm00001d009826_T001	2.58026	1.35231e-19
Zm00001d009876	Zm00001d009876_T001	5.48743	7.39302e-10
Zm00001d009899	Zm00001d009899_T001	2.59809	2.70817e-12
Zm00001d009920	Zm00001d009920_T001	3.50731	0.00398923
Zm00001d009939	Zm00001d009939_T001	3.20241	5.8878e-25
Zm00001d009945	Zm00001d009945_T001	2.74501	3.59368e-05
Zm00001d009971	Zm00001d009971_T001	1.74708	1.88303e-11
Zm00001d009985	Zm00001d009985_T001	3.57071	2.74998e-20
Zm00001d009993	Zm00001d009993_T001	1.08731	0.0263539
Zm00001d010007	Zm00001d010007_T001	1.43609	3.93596e-05
Zm00001d010050	Zm00001d010050_T002	1.12953	5.63066e-12
Zm00001d010183	Zm00001d010183_T001	1.12192	6.91709e-05
Zm00001d010228	Zm00001d010228_T001	2.77746	0.00380379
Zm00001d010232	Zm00001d010232_T003	1.30898	0.00576689
Zm00001d010265	Zm00001d010265_T001	1.4433	0.0126248
Zm00001d010269	Zm00001d010269_T001	1.8732	1.12068e-28
Zm00001d010284	Zm00001d010284_T001	1.74057	0.000689608
Zm00001d010287	Zm00001d010287_T002	3.57517	7.68464e-10
Zm00001d010295	Zm00001d010295_T001	1.78208	2.71466e-05
Zm00001d010308	Zm00001d010308_T001	1.21704	2.28428e-16
Zm00001d010358	Zm00001d010358_T002	3.15465	2.79656e-06
Zm00001d010375	Zm00001d010375_T001	2.60264	0.00154237
Zm00001d010380	Zm00001d010380_T001	3.38156	2.55926e-24
Zm00001d010388	Zm00001d010388_T001	2.75667	6.50117e-10
Zm00001d010395	Zm00001d010395_T001	1.17605	1.15592e-15
Zm00001d010396	Zm00001d010396_T001	1.79995	1.96631e-08
Zm00001d010398	Zm00001d010398_T001	3.24058	3.28129e-05
Zm00001d010399	Zm00001d010399_T001	1.3985	0.0310384
Zm00001d010409	Zm00001d010409_T001	2.83133	0.0357742
Zm00001d010450	Zm00001d010450_T001	1.34546	0.00977828
Zm00001d010463	Zm00001d010463_T001	1.41886	0.0014643
Zm00001d010494	Zm00001d010494_T001	2.13617	4.0196e-08
Zm00001d010495	Zm00001d010495_T002	1.2144	5.20363e-13
Zm00001d010507	Zm00001d010507_T001	2.1901	1.76496e-06
Zm00001d010545	Zm00001d010545_T001	2.49958	8.33699e-22
Zm00001d010565	Zm00001d010565_T001	1.44502	2.19473e-07
Zm00001d010572	Zm00001d010572_T003	1.05975	4.73917e-11
Zm00001d010584	Zm00001d010584_T001	4.66699	3.63613e-05
Zm00001d010586	Zm00001d010586_T001	4.37607	2.07493e-08
Zm00001d010587	Zm00001d010587_T001	3.42268	0.000334308
Zm00001d010594	Zm00001d010594_T001	1.1122	3.93273e-06
Zm00001d010596	Zm00001d010596_T001	2.01717	2.63434e-16
Zm00001d010617	Zm00001d010617_T001	1.80678	0.00380886
Zm00001d010621	Zm00001d010621_T001	1.09804	1.20082e-09
Zm00001d010627	Zm00001d010627_T001	1.83545	8.21086e-06
Zm00001d010652	Zm00001d010652_T001	2.7127	1.47636e-23
Zm00001d010667	Zm00001d010667_T001	1.81316	5.1698e-09
Zm00001d010676	Zm00001d010676_T001	1.52604	6.90845e-05
Zm00001d010687	Zm00001d010687_T002	1.23666	0.0268638
Zm00001d010699	Zm00001d010699_T001	1.11318	0.000891019
Zm00001d010704	Zm00001d010704_T001	2.57056	1.85254e-22
Zm00001d010722	Zm00001d010722_T001	1.1495	1.11878e-07
Zm00001d010723	Zm00001d010723_T001	1.03896	6.43899e-10
Zm00001d010752	Zm00001d010752_T001	1.24151	0.000614638
Zm00001d010786	Zm00001d010786_T001	2.11466	0.00707507
Zm00001d010787	Zm00001d010787_T001	2.82922	1.8109e-05
Zm00001d010788	Zm00001d010788_T001	1.60019	6.49661e-07
Zm00001d010800	Zm00001d010800_T001	2.5002	1.64504e-06
Zm00001d010812	Zm00001d010812_T001	1.08956	0.0109983
Zm00001d010826	Zm00001d010826_T001	2.80069	0.0379026
Zm00001d010873	Zm00001d010873_T001	1.96917	0.00174125
Zm00001d010902	Zm00001d010902_T001	1.12001	1.32007e-12
Zm00001d010906	Zm00001d010906_T001	2.21488	1.15192e-06
Zm00001d010912	Zm00001d010912_T001	1.01763	0.000116912
Zm00001d010924	Zm00001d010924_T001	1.01957	1.94302e-07
Zm00001d010945	Zm00001d010945_T001	3.66291	2.39334e-32
Zm00001d010956	Zm00001d010956_T001	1.97093	2.56839e-05
Zm00001d010961	Zm00001d010961_T001	2.53939	3.19838e-27
Zm00001d011023	Zm00001d011023_T001	2.98158	0.000759463
Zm00001d011056	Zm00001d011056_T001	2.01438	3.24777e-05
Zm00001d011076	Zm00001d011076_T001	1.48229	5.66626e-06
Zm00001d011097	Zm00001d011097_T001	1.41011	1.24337e-06
Zm00001d011118	Zm00001d011118_T001	1.85557	6.87971e-05
Zm00001d011126	Zm00001d011126_T001	2.34177	5.10787e-10
Zm00001d011164	Zm00001d011164_T001	4.34432	2.96895e-08
Zm00001d011189	Zm00001d011189_T001	1.04907	0.000543147
Zm00001d011193	Zm00001d011193_T001	1.21928	4.45412e-07
Zm00001d011228	Zm00001d011228_T002	1.19779	0.00362819
Zm00001d011323	Zm00001d011323_T001	3.63851	6.14297e-05
Zm00001d011363	Zm00001d011363_T001	1.20532	4.34192e-13
Zm00001d011378	Zm00001d011378_T001	3.49647	8.85208e-06
Zm00001d011396	Zm00001d011396_T001	1.47738	1.57467e-09
Zm00001d011403	Zm00001d011403_T001	2.94212	0.00118988
Zm00001d011406	Zm00001d011406_T001	3.83326	5.39447e-15
Zm00001d011410	Zm00001d011410_T001	3.46082	0.00470295
Zm00001d011425	Zm00001d011425_T001	2.4581	7.2719e-06
Zm00001d011434	Zm00001d011434_T001	4.05662	4.24345e-17
Zm00001d011451	Zm00001d011451_T001	1.7027	3.24474e-06
Zm00001d011506	Zm00001d011506_T001	2.60733	0.000343237
Zm00001d011550	Zm00001d011550_T001	1.33923	0.00209782
Zm00001d011576	Zm00001d011576_T001	1.22496	0.0197582
Zm00001d011577	Zm00001d011577_T001	1.3166	0.0159135
Zm00001d011618	Zm00001d011618_T001	2.00099	0.00841486
Zm00001d011620	Zm00001d011620_T001	1.49198	6.35694e-06
Zm00001d011626	Zm00001d011626_T001	2.78067	5.03668e-31
Zm00001d011637	Zm00001d011637_T001	2.99761	0.0221944
Zm00001d011641	Zm00001d011641_T001	2.23247	0.0108961
Zm00001d011654	Zm00001d011654_T001	1.89683	2.2948e-06
Zm00001d011655	Zm00001d011655_T001	2.79121	1.89754e-09
Zm00001d011656	Zm00001d011656_T001	3.15292	5.498e-10
Zm00001d011679	Zm00001d011679_T001	4.78716	6.45256e-15
Zm00001d011744	Zm00001d011744_T001	2.72155	0.048688
Zm00001d011751	Zm00001d011751_T001	4.03682	6.08108e-11
Zm00001d011785	Zm00001d011785_T001	3.06649	3.62155e-08
Zm00001d011838	Zm00001d011838_T001	3.34709	3.03289e-27
Zm00001d011843	Zm00001d011843_T001	1.10516	4.45407e-07
Zm00001d011878	Zm00001d011878_T001	1.09403	4.1951e-06
Zm00001d011899	Zm00001d011899_T001	1.30212	0.000175156
Zm00001d011919	Zm00001d011919_T001	1.92446	7.37112e-11
Zm00001d011924	Zm00001d011924_T001	3.53636	5.61891e-09
Zm00001d011955	Zm00001d011955_T001	1.86628	1.78837e-15
Zm00001d011967	Zm00001d011967_T001	1.22605	0.00150773
Zm00001d011968	Zm00001d011968_T001	2.66275	7.50749e-18
Zm00001d011969	Zm00001d011969_T001	1.12657	8.05908e-16
Zm00001d012020	Zm00001d012020_T001	1.07937	5.60018e-07
Zm00001d012035	Zm00001d012035_T001	3.59361	0.00276088
Zm00001d012036	Zm00001d012036_T001	1.20045	0.00789998
Zm00001d012049	Zm00001d012049_T001	1.15348	2.23319e-16
Zm00001d012080	Zm00001d012080_T001	3.5225	4.18435e-27
Zm00001d012241	Zm00001d012241_T001	2.75784	5.47872e-40
Zm00001d012279	Zm00001d012279_T001	2.56315	1.73501e-08
Zm00001d012280	Zm00001d012280_T001	4.19194	2.13492e-30
Zm00001d012285	Zm00001d012285_T002	2.12611	1.57566e-11
Zm00001d012296	Zm00001d012296_T001	1.03317	0.00384551
Zm00001d012313	Zm00001d012313_T001	2.05658	6.36293e-05
Zm00001d012321	Zm00001d012321_T001	1.39228	0.023839
Zm00001d012326	Zm00001d012326_T001	3.44403	1.86156e-07
Zm00001d012330	Zm00001d012330_T001	2.18448	0.00261766
Zm00001d012382	Zm00001d012382_T002	2.92972	0.00222581
Zm00001d012387	Zm00001d012387_T001	1.6589	0.00529353
Zm00001d012402	Zm00001d012402_T001	3.01369	3.05691e-19
Zm00001d012415	Zm00001d012415_T001	1.74433	1.37351e-16
Zm00001d012427	Zm00001d012427_T001	2.85137	0.0340428
Zm00001d012428	Zm00001d012428_T002	1.06121	4.8078e-11
Zm00001d012432	Zm00001d012432_T001	1.54137	2.14288e-10
Zm00001d012441	Zm00001d012441_T001	2.21203	6.02364e-07
Zm00001d012443	Zm00001d012443_T001	1.32322	3.48472e-13
Zm00001d012444	Zm00001d012444_T001	3.89692	0.000676977
Zm00001d012456	Zm00001d012456_T002	2.73389	0.00794396
Zm00001d012473	Zm00001d012473_T001	1.90161	7.51832e-06
Zm00001d012475	Zm00001d012475_T001	2.14597	2.45359e-09
Zm00001d012479	Zm00001d012479_T001	1.78009	1.06198e-26
Zm00001d012480	Zm00001d012480_T001	1.88989	2.19384e-17
Zm00001d012482	Zm00001d012482_T001	1.53647	0.00599293
Zm00001d012500	Zm00001d012500_T001	2.38967	1.03404e-05
Zm00001d012512	Zm00001d012512_T001	1.54254	2.44785e-05
Zm00001d012530	Zm00001d012530_T001	1.40857	6.77908e-06
Zm00001d012551	Zm00001d012551_T001	4.05609	2.53002e-12
Zm00001d012552	Zm00001d012552_T002	4.08706	2.96523e-12
Zm00001d012561	Zm00001d012561_T001	1.00758	3.99028e-05
Zm00001d012562	Zm00001d012562_T001	1.28989	8.66543e-14
Zm00001d012564	Zm00001d012564_T001	1.12302	8.18388e-18
Zm00001d012568	Zm00001d012568_T001	3.92855	4.69668e-15
Zm00001d012575	Zm00001d012575_T001	2.02502	0.021107
Zm00001d012576	Zm00001d012576_T001	1.16227	3.43514e-13
Zm00001d012577	Zm00001d012577_T001	1.59479	0.0243354
Zm00001d012596	Zm00001d012596_T001	1.38717	1.11661e-11
Zm00001d012648	Zm00001d012648_T001	2.38833	0.000373848
Zm00001d012687	Zm00001d012687_T001	1.39566	7.36435e-06
Zm00001d012740	Zm00001d012740_T001	2.98721	1.79057e-05
Zm00001d012747	Zm00001d012747_T004	1.21327	6.57898e-13
Zm00001d012766	Zm00001d012766_T001	2.7638	0.00539107
Zm00001d012780	Zm00001d012780_T001	3.50988	0.000178809
Zm00001d012781	Zm00001d012781_T001	3.47322	0.00534785
Zm00001d012818	Zm00001d012818_T001	4.0338	1.74827e-12
Zm00001d012819	Zm00001d012819_T001	2.48048	4.0304e-27
Zm00001d012899	Zm00001d012899_T001	3.37176	6.41938e-19
Zm00001d012910	Zm00001d012910_T001	2.03768	0.012525
Zm00001d012934	Zm00001d012934_T001	1.1943	1.41973e-10
Zm00001d012939	Zm00001d012939_T001	1.14816	1.10159e-06
Zm00001d012956	Zm00001d012956_T001	2.82174	7.11608e-22
Zm00001d012957	Zm00001d012957_T002	1.08654	4.18283e-06
Zm00001d012968	Zm00001d012968_T001	2.09125	0.000203359
Zm00001d013003	Zm00001d013003_T001	2.65706	3.19877e-12
Zm00001d013004	Zm00001d013004_T001	2.90042	0.000691056
Zm00001d013021	Zm00001d013021_T001	2.25305	0.00354216
Zm00001d013087	Zm00001d013087_T001	1.49644	5.78998e-05
Zm00001d013097	Zm00001d013097_T001	1.12738	0.0127072
Zm00001d013112	Zm00001d013112_T001	1.03234	5.60703e-09
Zm00001d013115	Zm00001d013115_T001	2.46793	0.000371658
Zm00001d013153	Zm00001d013153_T001	4.58074	4.3367e-09
Zm00001d013173	Zm00001d013173_T001	1.01835	7.24019e-06
Zm00001d013208	Zm00001d013208_T001	2.48548	9.66895e-09
Zm00001d013261	Zm00001d013261_T001	2.80122	0.000398701
Zm00001d013287	Zm00001d013287_T001	1.93597	1.23825e-17
Zm00001d013294	Zm00001d013294_T001	2.75512	3.92217e-10
Zm00001d013313	Zm00001d013313_T001	4.22917	4.59507e-11
Zm00001d013324	Zm00001d013324_T001	1.03902	6.62378e-07
Zm00001d013333	Zm00001d013333_T001	3.57754	1.37351e-16
Zm00001d013343	Zm00001d013343_T001	1.02712	0.00381531
Zm00001d013378	Zm00001d013378_T001	2.7123	0.000253251
Zm00001d013384	Zm00001d013384_T001	2.12473	2.45377e-06
Zm00001d013395	Zm00001d013395_T001	3.84661	0.000954376
Zm00001d013487	Zm00001d013487_T001	2.80003	3.26359e-19
Zm00001d013547	Zm00001d013547_T002	1.15408	2.12451e-10
Zm00001d013551	Zm00001d013551_T001	1.47	5.28774e-27
Zm00001d013560	Zm00001d013560_T001	1.02511	0.000217952
Zm00001d013596	Zm00001d013596_T001	1.9484	4.32222e-11
Zm00001d013610	Zm00001d013610_T001	2.29076	0.00847097
Zm00001d013611	Zm00001d013611_T001	1.12704	3.47559e-08
Zm00001d013619	Zm00001d013619_T001	2.75742	0.0416209
Zm00001d013630	Zm00001d013630_T001	2.52975	0.0150541
Zm00001d013638	Zm00001d013638_T001	3.44127	7.84063e-16
Zm00001d013676	Zm00001d013676_T001	1.81649	4.44567e-29
Zm00001d013725	Zm00001d013725_T001	3.78022	1.57081e-27
Zm00001d013834	Zm00001d013834_T001	2.16325	1.33414e-06
Zm00001d013858	Zm00001d013858_T001	1.54734	9.10605e-17
Zm00001d013879	Zm00001d013879_T001	5.03155	3.47061e-29
Zm00001d013907	Zm00001d013907_T001	1.00735	0.00248768
Zm00001d013934	Zm00001d013934_T001	1.23328	6.26659e-24
Zm00001d013945	Zm00001d013945_T001	2.12282	2.78906e-06
Zm00001d013947	Zm00001d013947_T001	3.2305	5.33017e-10
Zm00001d013977	Zm00001d013977_T001	3.3909	6.8693e-06
Zm00001d013983	Zm00001d013983_T001	1.07934	4.41234e-13
Zm00001d013993	Zm00001d013993_T001	1.20376	1.26999e-10
Zm00001d014007	Zm00001d014007_T001	2.19065	2.21109e-20
Zm00001d014011	Zm00001d014011_T001	1.04114	2.53612e-13
Zm00001d014017	Zm00001d014017_T002	1.02135	2.64782e-16
Zm00001d014056	Zm00001d014056_T001	3.32217	2.33487e-09
Zm00001d014066	Zm00001d014066_T001	5.06116	9.77264e-07
Zm00001d014072	Zm00001d014072_T001	1.22449	0.00010541
Zm00001d014074	Zm00001d014074_T001	1.20416	1.12709e-05
Zm00001d014081	Zm00001d014081_T001	4.25333	8.42461e-05
Zm00001d014083	Zm00001d014083_T001	3.3022	0.00942642
Zm00001d014089	Zm00001d014089_T001	1.48184	7.70258e-09
Zm00001d014116	Zm00001d014116_T001	2.33763	2.32485e-16
Zm00001d014123	Zm00001d014123_T001	1.21352	0.0448881
Zm00001d014159	Zm00001d014159_T045	1.22023	7.06432e-09
Zm00001d014165	Zm00001d014165_T001	3.77412	0.00655961
Zm00001d014166	Zm00001d014166_T001	1.72773	0.0293392
Zm00001d014181	Zm00001d014181_T001	1.4346	1.9e-13
Zm00001d014198	Zm00001d014198_T001	1.55527	0.00142962
Zm00001d014244	Zm00001d014244_T001	2.40185	8.66977e-05
Zm00001d014250	Zm00001d014250_T001	3.99162	0.000498843
Zm00001d014253	Zm00001d014253_T001	3.33742	3.62196e-25
Zm00001d014290	Zm00001d014290_T001	3.73275	0.00760984
Zm00001d014328	Zm00001d014328_T001	2.41435	1.89835e-11
Zm00001d014376	Zm00001d014376_T001	1.12874	0.0341239
Zm00001d014463	Zm00001d014463_T001	1.6273	0.00338868
Zm00001d014491	Zm00001d014491_T001	2.5618	2.22183e-11
Zm00001d014493	Zm00001d014493_T001	3.4418	4.22894e-15
Zm00001d014498	Zm00001d014498_T001	1.45244	1.74214e-07
Zm00001d014507	Zm00001d014507_T002	1.01938	0.000200242
Zm00001d014518	Zm00001d014518_T001	1.55546	4.78991e-12
Zm00001d014540	Zm00001d014540_T001	2.13016	2.6046e-23
Zm00001d014555	Zm00001d014555_T001	2.29979	0.00872678
Zm00001d014556	Zm00001d014556_T001	1.52014	0.0153452
Zm00001d014610	Zm00001d014610_T001	1.68047	5.98951e-06
Zm00001d014623	Zm00001d014623_T001	1.11342	0.000906016
Zm00001d014642	Zm00001d014642_T001	1.1397	2.70169e-05
Zm00001d014649	Zm00001d014649_T001	2.04381	2.9688e-07
Zm00001d014650	Zm00001d014650_T001	1.02499	0.00326943
Zm00001d014658	Zm00001d014658_T001	1.19436	7.4448e-22
Zm00001d014682	Zm00001d014682_T001	2.02114	1.70176e-05
Zm00001d014690	Zm00001d014690_T002	1.01478	1.03692e-07
Zm00001d014744	Zm00001d014744_T001	1.26423	0.000486401
Zm00001d014748	Zm00001d014748_T001	1.17838	0.00194014
Zm00001d014757	Zm00001d014757_T001	1.19582	1.86135e-14
Zm00001d014769	Zm00001d014769_T001	1.04774	6.16825e-09
Zm00001d014782	Zm00001d014782_T001	3.09147	0.000865163
Zm00001d014791	Zm00001d014791_T001	2.8143	0.0365407
Zm00001d014850	Zm00001d014850_T002	2.30707	9.89004e-09
Zm00001d014910	Zm00001d014910_T001	1.06862	0.0323243
Zm00001d014915	Zm00001d014915_T001	1.07523	1.07648e-08
Zm00001d014952	Zm00001d014952_T001	1.8037	1.8228e-09
Zm00001d015012	Zm00001d015012_T001	1.00643	1.73477e-07
Zm00001d015053	Zm00001d015053_T001	2.46353	0.00848757
Zm00001d015054	Zm00001d015054_T001	3.203	0.0117154
Zm00001d015124	Zm00001d015124_T001	1.8044	7.82361e-08
Zm00001d015126	Zm00001d015126_T001	1.94184	9.46753e-05
Zm00001d015153	Zm00001d015153_T001	1.13744	9.22206e-12
Zm00001d015220	Zm00001d015220_T001	3.21471	3.7567e-05
Zm00001d015269	Zm00001d015269_T003	1.05821	2.88324e-16
Zm00001d015275	Zm00001d015275_T001	1.65423	1.57635e-05
Zm00001d015328	Zm00001d015328_T002	1.12692	1.56516e-13
Zm00001d015330	Zm00001d015330_T001	4.92037	7.14733e-06
Zm00001d015397	Zm00001d015397_T001	2.25865	5.29789e-07
Zm00001d015491	Zm00001d015491_T001	1.43251	1.12828e-10
Zm00001d015550	Zm00001d015550_T001	2.78558	3.90913e-08
Zm00001d015559	Zm00001d015559_T001	1.80233	7.66812e-05
Zm00001d015572	Zm00001d015572_T001	1.91123	0.000889506
Zm00001d015614	Zm00001d015614_T001	2.02827	6.85948e-18
Zm00001d015616	Zm00001d015616_T001	2.58133	0.0131399
Zm00001d015623	Zm00001d015623_T001	3.13929	4.05904e-35
Zm00001d015638	Zm00001d015638_T001	1.88871	1.65765e-25
Zm00001d015644	Zm00001d015644_T001	2.37544	0.00622502
Zm00001d015654	Zm00001d015654_T001	1.56471	0.0172102
Zm00001d015664	Zm00001d015664_T001	3.44637	2.7793e-10
Zm00001d015775	Zm00001d015775_T001	3.00957	0.0213536
Zm00001d015796	Zm00001d015796_T001	2.20926	0.0496158
Zm00001d015806	Zm00001d015806_T001	1.96605	0.00117983
Zm00001d015811	Zm00001d015811_T001	1.15161	3.80708e-06
Zm00001d015853	Zm00001d015853_T001	1.02397	1.63365e-09
Zm00001d015884	Zm00001d015884_T001	3.74333	2.03322e-19
Zm00001d015891	Zm00001d015891_T001	3.21207	0.000401354
Zm00001d015912	Zm00001d015912_T001	1.6142	8.58079e-05
Zm00001d015925	Zm00001d015925_T001	1.66757	7.15446e-05
Zm00001d016013	Zm00001d016013_T001	2.55269	3.84078e-13
Zm00001d016016	Zm00001d016016_T001	1.38783	1.13027e-06
Zm00001d016041	Zm00001d016041_T001	1.20274	1.48658e-12
Zm00001d016075	Zm00001d016075_T001	1.20327	2.78206e-14
Zm00001d016076	Zm00001d016076_T001	2.84531	1.99204e-12
Zm00001d016080	Zm00001d016080_T001	1.61761	7.4169e-13
Zm00001d016083	Zm00001d016083_T001	3.77502	3.47013e-22
Zm00001d016087	Zm00001d016087_T001	2.24259	0.00753193
Zm00001d016091	Zm00001d016091_T001	1.17808	5.17556e-05
Zm00001d016199	Zm00001d016199_T001	1.86023	1.50952e-22
Zm00001d016262	Zm00001d016262_T001	2.09727	6.15432e-06
Zm00001d016301	Zm00001d016301_T001	3.04351	3.71036e-20
Zm00001d016306	Zm00001d016306_T001	2.38222	3.87646e-05
Zm00001d016307	Zm00001d016307_T001	3.42128	6.0698e-14
Zm00001d016342	Zm00001d016342_T001	2.05809	1.26954e-18
Zm00001d016379	Zm00001d016379_T001	2.1906	6.65061e-11
Zm00001d016394	Zm00001d016394_T001	2.96213	3.49625e-07
Zm00001d016395	Zm00001d016395_T001	3.15469	0.0439043
Zm00001d016401	Zm00001d016401_T001	3.39301	1.03251e-05
Zm00001d016414	Zm00001d016414_T001	2.60718	0.0253919
Zm00001d016438	Zm00001d016438_T001	1.60272	5.45873e-07
Zm00001d016446	Zm00001d016446_T001	1.27266	5.32319e-13
Zm00001d016457	Zm00001d016457_T001	2.87973	9.81276e-05
Zm00001d016471	Zm00001d016471_T001	2.28793	0.0386157
Zm00001d016473	Zm00001d016473_T001	1.09758	0.00174101
Zm00001d016502	Zm00001d016502_T001	2.13156	0.0362566
Zm00001d016511	Zm00001d016511_T001	3.23122	0.00123095
Zm00001d016520	Zm00001d016520_T001	1.05477	1.86116e-13
Zm00001d016524	Zm00001d016524_T001	2.4981	0.0387105
Zm00001d016551	Zm00001d016551_T001	1.32778	0.000123598
Zm00001d016564	Zm00001d016564_T001	1.10594	0.000162282
Zm00001d016565	Zm00001d016565_T001	4.29929	8.08496e-17
Zm00001d016568	Zm00001d016568_T001	1.21939	2.02727e-18
Zm00001d016571	Zm00001d016571_T001	1.73829	0.000971963
Zm00001d016649	Zm00001d016649_T001	2.02305	4.06759e-09
Zm00001d016662	Zm00001d016662_T004	1.10125	7.37379e-19
Zm00001d016682	Zm00001d016682_T001	1.2791	2.12327e-05
Zm00001d016703	Zm00001d016703_T001	1.08592	0.0199637
Zm00001d016707	Zm00001d016707_T001	1.03987	0.0076766
Zm00001d016727	Zm00001d016727_T001	2.22566	0.0251187
Zm00001d016743	Zm00001d016743_T001	2.1837	1.27813e-08
Zm00001d016760	Zm00001d016760_T001	4.58575	8.88384e-06
Zm00001d016791	Zm00001d016791_T001	3.93314	0.000592655
Zm00001d016800	Zm00001d016800_T001	1.23649	4.37766e-14
Zm00001d016823	Zm00001d016823_T001	1.36822	5.88371e-15
Zm00001d016851	Zm00001d016851_T001	1.67959	1.40593e-05
Zm00001d016895	Zm00001d016895_T001	1.42396	5.76969e-18
Zm00001d016901	Zm00001d016901_T001	1.09031	0.038221
Zm00001d016933	Zm00001d016933_T001	1.10455	0.00145519
Zm00001d016946	Zm00001d016946_T001	1.29429	2.91414e-08
Zm00001d016952	Zm00001d016952_T001	1.15207	1.75328e-11
Zm00001d016979	Zm00001d016979_T001	1.15988	4.62357e-07
Zm00001d017008	Zm00001d017008_T001	3.17611	1.53011e-07
Zm00001d017019	Zm00001d017019_T001	1.41792	0.00558774
Zm00001d017032	Zm00001d017032_T001	2.92781	9.39881e-11
Zm00001d017033	Zm00001d017033_T001	2.02842	2.21573e-06
Zm00001d017034	Zm00001d017034_T001	3.15923	0.0435012
Zm00001d017041	Zm00001d017041_T001	1.2746	5.08151e-06
Zm00001d017088	Zm00001d017088_T001	1.12115	1.01825e-05
Zm00001d017095	Zm00001d017095_T001	3.75797	0.000108355
Zm00001d017134	Zm00001d017134_T001	1.8575	0.00051736
Zm00001d017145	Zm00001d017145_T003	1.01289	4.70229e-08
Zm00001d017152	Zm00001d017152_T001	1.29866	0.047172
Zm00001d017180	Zm00001d017180_T001	1.85571	2.7178e-09
Zm00001d017186	Zm00001d017186_T002	1.01259	2.52696e-16
Zm00001d017195	Zm00001d017195_T001	1.16525	0.000905619
Zm00001d017243	Zm00001d017243_T001	3.18551	0.0128604
Zm00001d017249	Zm00001d017249_T001	1.64334	0.00786602
Zm00001d017264	Zm00001d017264_T001	3.09858	2.53448e-08
Zm00001d017281	Zm00001d017281_T001	1.2058	5.32608e-05
Zm00001d017365	Zm00001d017365_T001	2.97847	4.88578e-05
Zm00001d017366	Zm00001d017366_T001	1.87503	1.14532e-07
Zm00001d017381	Zm00001d017381_T001	4.47587	1.79586e-11
Zm00001d017382	Zm00001d017382_T001	2.98557	2.97096e-10
Zm00001d017386	Zm00001d017386_T001	2.26419	7.13396e-05
Zm00001d017397	Zm00001d017397_T001	2.59612	1.85446e-18
Zm00001d017462	Zm00001d017462_T001	1.93995	2.54066e-09
Zm00001d017466	Zm00001d017466_T001	1.44915	0.000181659
Zm00001d017480	Zm00001d017480_T001	1.5781	8.42565e-14
Zm00001d017497	Zm00001d017497_T001	2.71384	0.00677181
Zm00001d017507	Zm00001d017507_T001	2.76754	0.0405688
Zm00001d017534	Zm00001d017534_T001	1.46703	4.45742e-11
Zm00001d017535	Zm00001d017535_T001	2.35819	4.9143e-16
Zm00001d017557	Zm00001d017557_T001	1.7697	6.4747e-16
Zm00001d017598	Zm00001d017598_T001	2.52979	0.0358546
Zm00001d017611	Zm00001d017611_T001	1.87603	0.0117681
Zm00001d017612	Zm00001d017612_T001	4.19641	1.0018e-49
Zm00001d017615	Zm00001d017615_T001	4.49914	9.47729e-16
Zm00001d017619	Zm00001d017619_T001	1.90065	1.03867e-10
Zm00001d017626	Zm00001d017626_T001	2.9244	0.000446103
Zm00001d017639	Zm00001d017639_T001	3.6308	3.44243e-09
Zm00001d017647	Zm00001d017647_T001	4.17145	2.60193e-07
Zm00001d017648	Zm00001d017648_T001	2.18822	0.000151136
Zm00001d017650	Zm00001d017650_T002	2.03782	0.00165983
Zm00001d017653	Zm00001d017653_T001	1.13238	4.30169e-05
Zm00001d017684	Zm00001d017684_T001	1.08818	2.0955e-07
Zm00001d017762	Zm00001d017762_T004	1.31277	0.0006943
Zm00001d017837	Zm00001d017837_T001	1.01674	3.00329e-12
Zm00001d017852	Zm00001d017852_T001	1.27108	6.25957e-14
Zm00001d017865	Zm00001d017865_T001	1.03445	0.00589878
Zm00001d017868	Zm00001d017868_T001	1.26571	0.000976394
Zm00001d017896	Zm00001d017896_T002	2.57408	0.0019892
Zm00001d017899	Zm00001d017899_T001	1.73193	0.0461885
Zm00001d017928	Zm00001d017928_T001	2.36859	0.0121761
Zm00001d017932	Zm00001d017932_T003	1.51821	0.000440524
Zm00001d017941	Zm00001d017941_T001	1.13446	7.70367e-07
Zm00001d017954	Zm00001d017954_T001	2.08122	1.58136e-16
Zm00001d017959	Zm00001d017959_T001	1.06919	4.89225e-16
Zm00001d017962	Zm00001d017962_T001	2.11129	7.09143e-12
Zm00001d017965	Zm00001d017965_T001	2.44658	0.00808378
Zm00001d017968	Zm00001d017968_T001	3.24584	2.64104e-32
Zm00001d017984	Zm00001d017984_T001	1.14169	9.17516e-07
Zm00001d017991	Zm00001d017991_T001	1.6926	0.000339732
Zm00001d017992	Zm00001d017992_T001	1.51777	0.000152691
Zm00001d018003	Zm00001d018003_T001	1.17783	9.41179e-05
Zm00001d018029	Zm00001d018029_T001	1.55105	0.00712753
Zm00001d018047	Zm00001d018047_T002	1.09617	5.33832e-12
Zm00001d018049	Zm00001d018049_T007	1.09724	2.76264e-12
Zm00001d018058	Zm00001d018058_T001	1.18211	2.70014e-09
Zm00001d018059	Zm00001d018059_T001	1.35583	1.00675e-12
Zm00001d018081	Zm00001d018081_T001	1.29553	8.40632e-11
Zm00001d018089	Zm00001d018089_T001	2.69288	3.63872e-14
Zm00001d018093	Zm00001d018093_T001	1.9027	0.00296548
Zm00001d018117	Zm00001d018117_T001	1.38761	0.00143582
Zm00001d018158	Zm00001d018158_T001	3.81794	2.61253e-18
Zm00001d018182	Zm00001d018182_T001	2.50894	1.92427e-11
Zm00001d018185	Zm00001d018185_T001	2.46667	5.88528e-11
Zm00001d018191	Zm00001d018191_T001	3.85816	1.39452e-11
Zm00001d018200	Zm00001d018200_T001	1.33485	1.52708e-07
Zm00001d018210	Zm00001d018210_T001	1.52824	0.00834645
Zm00001d018237	Zm00001d018237_T001	2.96596	1.01546e-07
Zm00001d018256	Zm00001d018256_T001	2.82645	5.21512e-11
Zm00001d018284	Zm00001d018284_T001	2.63581	1.11438e-19
Zm00001d018291	Zm00001d018291_T003	1.0548	1.40772e-07
Zm00001d018298	Zm00001d018298_T001	1.60613	1.4989e-07
Zm00001d018323	Zm00001d018323_T001	1.96437	2.32987e-21
Zm00001d018326	Zm00001d018326_T001	1.61228	1.0587e-06
Zm00001d018329	Zm00001d018329_T001	2.05439	0.027898
Zm00001d018390	Zm00001d018390_T001	2.89611	4.98251e-13
Zm00001d018396	Zm00001d018396_T001	4.28171	0.000487342
Zm00001d018400	Zm00001d018400_T001	1.63589	4.19172e-05
Zm00001d018431	Zm00001d018431_T001	1.16152	5.10409e-10
Zm00001d018433	Zm00001d018433_T001	2.59563	9.76579e-22
Zm00001d018435	Zm00001d018435_T001	1.92011	2.53243e-12
Zm00001d018452	Zm00001d018452_T001	1.03876	2.0773e-09
Zm00001d018455	Zm00001d018455_T001	1.53546	7.10264e-11
Zm00001d018475	Zm00001d018475_T001	1.3905	8.63176e-19
Zm00001d018483	Zm00001d018483_T001	2.74769	8.99244e-06
Zm00001d018491	Zm00001d018491_T001	2.3366	7.97162e-07
Zm00001d018605	Zm00001d018605_T001	3.01549	1.05272e-14
Zm00001d018615	Zm00001d018615_T001	3.27495	5.62897e-15
Zm00001d018619	Zm00001d018619_T001	2.35452	5.50614e-05
Zm00001d018628	Zm00001d018628_T001	1.10096	3.13265e-13
Zm00001d018629	Zm00001d018629_T001	1.01722	3.53943e-07
Zm00001d018648	Zm00001d018648_T001	2.71808	3.43691e-15
Zm00001d018656	Zm00001d018656_T001	1.24973	4.03792e-07
Zm00001d018661	Zm00001d018661_T001	3.4134	0.00589336
Zm00001d018674	Zm00001d018674_T001	3.35143	4.39005e-11
Zm00001d018677	Zm00001d018677_T001	1.61908	2.4388e-05
Zm00001d018701	Zm00001d018701_T001	4.56053	1.6942e-13
Zm00001d018708	Zm00001d018708_T001	3.23417	5.40017e-08
Zm00001d018711	Zm00001d018711_T001	1.9788	2.57215e-06
Zm00001d018714	Zm00001d018714_T001	2.97224	0.0237997
Zm00001d018727	Zm00001d018727_T001	2.20713	0.00225298
Zm00001d018729	Zm00001d018729_T001	3.40632	0.023076
Zm00001d018734	Zm00001d018734_T001	3.72641	2.54111e-17
Zm00001d018738	Zm00001d018738_T001	2.02837	0.000626325
Zm00001d018750	Zm00001d018750_T001	1.65412	0.000142301
Zm00001d018801	Zm00001d018801_T001	1.43563	1.30481e-12
Zm00001d018813	Zm00001d018813_T001	1.58716	1.28176e-16
Zm00001d018816	Zm00001d018816_T001	3.00602	1.70499e-13
Zm00001d018819	Zm00001d018819_T001	3.43591	2.30341e-11
Zm00001d018822	Zm00001d018822_T001	2.21527	1.76869e-14
Zm00001d018825	Zm00001d018825_T001	1.05605	2.77491e-14
Zm00001d018827	Zm00001d018827_T001	1.56047	7.39161e-10
Zm00001d018830	Zm00001d018830_T001	1.01331	0.000618693
Zm00001d018839	Zm00001d018839_T001	1.70034	1.51051e-06
Zm00001d018854	Zm00001d018854_T001	1.97379	0.00120751
Zm00001d018971	Zm00001d018971_T001	3.22817	0.0115347
Zm00001d018973	Zm00001d018973_T001	1.31299	0.000171715
Zm00001d019043	Zm00001d019043_T001	1.24765	7.82756e-05
Zm00001d019049	Zm00001d019049_T001	3.41074	2.60786e-47
Zm00001d019107	Zm00001d019107_T001	1.39412	0.04688
Zm00001d019116	Zm00001d019116_T001	2.99967	0.00158461
Zm00001d019123	Zm00001d019123_T001	1.13205	3.1609e-12
Zm00001d019142	Zm00001d019142_T001	1.15602	1.50476e-16
Zm00001d019214	Zm00001d019214_T001	3.1258	5.44154e-07
Zm00001d019222	Zm00001d019222_T001	2.35165	2.06153e-10
Zm00001d019227	Zm00001d019227_T002	1.43258	3.36691e-06
Zm00001d019246	Zm00001d019246_T001	5.0893	9.96543e-08
Zm00001d019333	Zm00001d019333_T001	4.28477	1.75582e-11
Zm00001d019334	Zm00001d019334_T001	3.88312	1.82096e-17
Zm00001d019338	Zm00001d019338_T001	1.9701	0.000577606
Zm00001d019411	Zm00001d019411_T001	2.34087	0.000424186
Zm00001d019413	Zm00001d019413_T001	3.91601	3.19857e-08
Zm00001d019422	Zm00001d019422_T001	2.0899	1.44842e-10
Zm00001d019427	Zm00001d019427_T001	1.26091	0.00848757
Zm00001d019457	Zm00001d019457_T001	3.55951	0.00335465
Zm00001d019513	Zm00001d019513_T001	1.22105	0.000334901
Zm00001d019527	Zm00001d019527_T001	1.70712	1.11996e-06
Zm00001d019550	Zm00001d019550_T001	1.00182	0.0120788
Zm00001d019576	Zm00001d019576_T001	1.05829	8.96372e-09
Zm00001d019585	Zm00001d019585_T001	4.41803	0.00161437
Zm00001d019704	Zm00001d019704_T001	1.73092	0.0242666
Zm00001d019712	Zm00001d019712_T001	1.78406	3.04205e-22
Zm00001d019724	Zm00001d019724_T012	1.12312	7.46668e-26
Zm00001d019725	Zm00001d019725_T001	3.70335	1.42642e-21
Zm00001d019734	Zm00001d019734_T001	1.80958	0.000375832
Zm00001d019750	Zm00001d019750_T001	1.09982	7.87576e-09
Zm00001d019836	Zm00001d019836_T005	1.79039	2.22429e-20
Zm00001d020017	Zm00001d020017_T001	2.80381	6.25901e-25
Zm00001d020054	Zm00001d020054_T001	2.36313	7.81906e-06
Zm00001d020064	Zm00001d020064_T001	1.20866	3.24996e-07
Zm00001d020067	Zm00001d020067_T001	3.24075	0.000322709
Zm00001d020100	Zm00001d020100_T001	3.21795	3.36436e-24
Zm00001d020110	Zm00001d020110_T001	1.14193	3.57144e-06
Zm00001d020122	Zm00001d020122_T001	2.79564	0.00271767
Zm00001d020133	Zm00001d020133_T001	1.71244	1.17503e-18
Zm00001d020148	Zm00001d020148_T001	4.06427	0.000297618
Zm00001d020177	Zm00001d020177_T001	4.7242	2.66069e-06
Zm00001d020183	Zm00001d020183_T006	1.18994	6.50154e-07
Zm00001d020198	Zm00001d020198_T001	2.49779	2.52428e-15
Zm00001d020250	Zm00001d020250_T001	3.10443	0.00285038
Zm00001d020257	Zm00001d020257_T001	1.29711	0.00442067
Zm00001d020268	Zm00001d020268_T001	2.6931	0.00259112
Zm00001d020275	Zm00001d020275_T001	1.3958	2.19555e-06
Zm00001d020279	Zm00001d020279_T001	1.64221	0.000319101
Zm00001d020280	Zm00001d020280_T001	1.13083	0.00102261
Zm00001d020303	Zm00001d020303_T001	1.30477	9.65536e-21
Zm00001d020323	Zm00001d020323_T001	1.01688	0.00213323
Zm00001d020332	Zm00001d020332_T001	4.16314	2.4341e-42
Zm00001d020339	Zm00001d020339_T001	1.59979	6.12661e-05
Zm00001d020362	Zm00001d020362_T001	2.07504	0.0250595
Zm00001d020364	Zm00001d020364_T001	1.76676	9.19489e-21
Zm00001d020442	Zm00001d020442_T001	1.25138	8.65521e-21
Zm00001d020457	Zm00001d020457_T001	1.06661	1.41283e-06
Zm00001d020470	Zm00001d020470_T001	1.24172	0.00505355
Zm00001d020495	Zm00001d020495_T001	2.00913	0.0365715
Zm00001d020496	Zm00001d020496_T001	2.89357	1.14794e-41
Zm00001d020497	Zm00001d020497_T001	3.02969	9.02747e-27
Zm00001d020501	Zm00001d020501_T001	1.12768	1.04808e-05
Zm00001d020505	Zm00001d020505_T001	2.85037	2.94285e-08
Zm00001d020528	Zm00001d020528_T001	2.96906	1.0752e-09
Zm00001d020551	Zm00001d020551_T001	1.27308	7.93013e-08
Zm00001d020558	Zm00001d020558_T001	2.4857	0.00269894
Zm00001d020583	Zm00001d020583_T001	3.98657	4.31814e-64
Zm00001d020586	Zm00001d020586_T001	3.17736	0.0131386
Zm00001d020602	Zm00001d020602_T002	1.01924	2.92207e-14
Zm00001d020605	Zm00001d020605_T001	1.31509	9.56499e-07
Zm00001d020606	Zm00001d020606_T002	1.90479	1.11326e-07
Zm00001d020628	Zm00001d020628_T001	2.59716	3.95674e-12
Zm00001d020646	Zm00001d020646_T001	1.14523	0.00553157
Zm00001d020673	Zm00001d020673_T001	3.22505	0.000418245
Zm00001d020674	Zm00001d020674_T001	2.05707	4.35315e-05
Zm00001d020692	Zm00001d020692_T002	1.72735	0.000452204
Zm00001d020713	Zm00001d020713_T001	1.03514	0.00576383
Zm00001d020718	Zm00001d020718_T001	2.31708	0.00215076
Zm00001d020736	Zm00001d020736_T001	1.45453	2.89377e-33
Zm00001d020737	Zm00001d020737_T001	1.33635	9.7768e-16
Zm00001d020741	Zm00001d020741_T001	1.83283	4.97164e-11
Zm00001d020752	Zm00001d020752_T001	1.35947	0.00030165
Zm00001d020773	Zm00001d020773_T002	2.44076	5.07619e-28
Zm00001d020780	Zm00001d020780_T001	1.41569	0.0024335
Zm00001d020787	Zm00001d020787_T001	1.52795	2.60439e-05
Zm00001d020828	Zm00001d020828_T001	1.31473	1.37211e-22
Zm00001d020837	Zm00001d020837_T001	1.25477	4.723e-12
Zm00001d020871	Zm00001d020871_T001	1.29392	3.8367e-05
Zm00001d020872	Zm00001d020872_T001	1.59671	3.02499e-17
Zm00001d020876	Zm00001d020876_T001	1.20965	3.67819e-07
Zm00001d020903	Zm00001d020903_T001	1.01071	8.43672e-10
Zm00001d020910	Zm00001d020910_T001	1.01316	2.28984e-12
Zm00001d020911	Zm00001d020911_T001	1.15665	1.56695e-07
Zm00001d020913	Zm00001d020913_T001	1.0973	5.62917e-08
Zm00001d020926	Zm00001d020926_T001	1.70239	7.44027e-13
Zm00001d020927	Zm00001d020927_T001	1.20225	0.0232142
Zm00001d020935	Zm00001d020935_T002	3.23157	0.000345388
Zm00001d020953	Zm00001d020953_T001	2.44194	0.0209758
Zm00001d020965	Zm00001d020965_T002	1.1213	1.94175e-16
Zm00001d020968	Zm00001d020968_T001	3.2055	5.50288e-13
Zm00001d020976	Zm00001d020976_T001	1.49376	0.000361846
Zm00001d020977	Zm00001d020977_T001	1.87424	1.97058e-08
Zm00001d020985	Zm00001d020985_T002	1.4	0.0355983
Zm00001d021017	Zm00001d021017_T001	2.13394	0.00017293
Zm00001d021059	Zm00001d021059_T001	3.20543	3.04196e-19
Zm00001d021082	Zm00001d021082_T001	2.15494	0.00972509
Zm00001d021085	Zm00001d021085_T001	1.91003	0.0211397
Zm00001d021089	Zm00001d021089_T001	2.6696	4.79844e-07
Zm00001d021093	Zm00001d021093_T001	1.11475	0.0188892
Zm00001d021095	Zm00001d021095_T001	2.17789	0.000626554
Zm00001d021123	Zm00001d021123_T002	1.67075	1.83171e-17
Zm00001d021140	Zm00001d021140_T001	1.08651	4.48792e-05
Zm00001d021160	Zm00001d021160_T001	2.30372	2.66563e-07
Zm00001d021169	Zm00001d021169_T006	1.01972	9.54285e-12
Zm00001d021193	Zm00001d021193_T001	1.44123	0.00525193
Zm00001d021197	Zm00001d021197_T001	1.58246	4.48663e-31
Zm00001d021205	Zm00001d021205_T001	3.63663	2.53461e-05
Zm00001d021208	Zm00001d021208_T001	1.95677	0.00151323
Zm00001d021226	Zm00001d021226_T001	3.03196	2.65862e-08
Zm00001d021266	Zm00001d021266_T001	3.30979	1.7529e-07
Zm00001d021269	Zm00001d021269_T005	1.73326	2.47171e-12
Zm00001d021288	Zm00001d021288_T001	1.54551	0.00419641
Zm00001d021290	Zm00001d021290_T001	2.4039	0.00061623
Zm00001d021316	Zm00001d021316_T001	3.28633	7.56754e-06
Zm00001d021318	Zm00001d021318_T002	1.23447	5.76188e-14
Zm00001d021329	Zm00001d021329_T001	2.56498	2.90795e-10
Zm00001d021343	Zm00001d021343_T001	1.20356	2.3099e-08
Zm00001d021358	Zm00001d021358_T001	3.47915	1.9553e-15
Zm00001d021386	Zm00001d021386_T001	2.18384	0.0002487
Zm00001d021491	Zm00001d021491_T001	2.56243	3.09425e-24
Zm00001d021492	Zm00001d021492_T002	1.04733	2.22381e-07
Zm00001d021528	Zm00001d021528_T001	1.3088	5.81439e-10
Zm00001d021529	Zm00001d021529_T002	1.01408	1.15351e-08
Zm00001d021576	Zm00001d021576_T001	2.2175	1.47976e-18
Zm00001d021577	Zm00001d021577_T001	2.60902	1.28197e-10
Zm00001d021579	Zm00001d021579_T002	1.15378	7.12569e-12
Zm00001d021628	Zm00001d021628_T001	1.60729	0.000166213
Zm00001d021638	Zm00001d021638_T001	1.39975	4.23686e-09
Zm00001d021656	Zm00001d021656_T001	4.38727	1.5188e-08
Zm00001d021665	Zm00001d021665_T001	3.32858	1.10465e-10
Zm00001d021677	Zm00001d021677_T001	3.52787	1.3618e-18
Zm00001d021679	Zm00001d021679_T001	1.54685	6.96958e-10
Zm00001d021683	Zm00001d021683_T001	1.70831	0.0281591
Zm00001d021688	Zm00001d021688_T001	2.91693	7.80733e-09
Zm00001d021692	Zm00001d021692_T001	1.32991	0.000254198
Zm00001d021695	Zm00001d021695_T001	3.90409	0.000646027
Zm00001d021697	Zm00001d021697_T001	3.16205	9.42521e-07
Zm00001d021720	Zm00001d021720_T001	2.49879	8.96598e-16
Zm00001d021724	Zm00001d021724_T001	3.5135	1.92556e-12
Zm00001d021726	Zm00001d021726_T002	1.74614	2.498e-15
Zm00001d021727	Zm00001d021727_T001	3.34095	1.08274e-05
Zm00001d021728	Zm00001d021728_T003	1.44531	0.0472152
Zm00001d021732	Zm00001d021732_T001	3.71942	3.60245e-10
Zm00001d021738	Zm00001d021738_T001	2.21056	1.52514e-09
Zm00001d021753	Zm00001d021753_T002	1.7663	0.000581654
Zm00001d021755	Zm00001d021755_T001	1.76388	1.26339e-05
Zm00001d021757	Zm00001d021757_T001	1.13871	1.39615e-06
Zm00001d021761	Zm00001d021761_T001	2.76324	0.0409243
Zm00001d021770	Zm00001d021770_T024	1.29332	3.79136e-22
Zm00001d021772	Zm00001d021772_T001	1.65449	4.05382e-05
Zm00001d021778	Zm00001d021778_T001	1.8157	1.08697e-25
Zm00001d021781	Zm00001d021781_T001	1.71777	6.25523e-19
Zm00001d021803	Zm00001d021803_T001	1.10699	1.21512e-07
Zm00001d021816	Zm00001d021816_T001	1.18442	0.00894458
Zm00001d021822	Zm00001d021822_T003	1.03946	0.000213932
Zm00001d021826	Zm00001d021826_T001	1.74534	5.07554e-12
Zm00001d021827	Zm00001d021827_T001	3.42746	0.0217725
Zm00001d021843	Zm00001d021843_T001	1.31389	4.68076e-06
Zm00001d021870	Zm00001d021870_T001	1.21624	2.32506e-05
Zm00001d021892	Zm00001d021892_T001	1.03625	0.0178413
Zm00001d021935	Zm00001d021935_T001	1.77689	3.98235e-06
Zm00001d021943	Zm00001d021943_T001	2.13827	1.69165e-33
Zm00001d021946	Zm00001d021946_T001	1.9379	0.00129617
Zm00001d021963	Zm00001d021963_T001	3.00564	0.022822
Zm00001d021974	Zm00001d021974_T002	1.04925	2.13096e-14
Zm00001d021977	Zm00001d021977_T001	3.07063	4.70604e-08
Zm00001d021988	Zm00001d021988_T001	2.76189	0.0407805
Zm00001d022078	Zm00001d022078_T001	2.10058	1.51951e-09
Zm00001d022104	Zm00001d022104_T001	1.05446	0.021277
Zm00001d022120	Zm00001d022120_T001	1.0102	0.0115739
Zm00001d022127	Zm00001d022127_T001	3.05518	0.000100145
Zm00001d022130	Zm00001d022130_T001	2.13343	3.40133e-09
Zm00001d022147	Zm00001d022147_T001	1.77247	1.2229e-07
Zm00001d022195	Zm00001d022195_T001	2.41842	5.10834e-08
Zm00001d022210	Zm00001d022210_T001	1.54771	6.78057e-12
Zm00001d022211	Zm00001d022211_T001	2.59108	1.80108e-26
Zm00001d022222	Zm00001d022222_T001	3.17572	0.0128021
Zm00001d022234	Zm00001d022234_T001	1.24093	0.0272899
Zm00001d022249	Zm00001d022249_T001	3.71113	9.10319e-21
Zm00001d022262	Zm00001d022262_T001	2.43739	1.18761e-05
Zm00001d022349	Zm00001d022349_T001	4.21153	1.67938e-16
Zm00001d022384	Zm00001d022384_T002	1.08786	6.6734e-11
Zm00001d022397	Zm00001d022397_T001	3.44049	0.021101
Zm00001d022415	Zm00001d022415_T001	2.34313	7.37366e-28
Zm00001d022420	Zm00001d022420_T001	1.02609	2.77697e-06
Zm00001d022424	Zm00001d022424_T001	1.06614	0.00288851
Zm00001d022441	Zm00001d022441_T001	1.2025	0.0313824
Zm00001d022451	Zm00001d022451_T001	1.66346	7.58061e-05
Zm00001d022458	Zm00001d022458_T001	3.2014	3.19103e-23
Zm00001d022461	Zm00001d022461_T001	3.05069	2.31545e-12
Zm00001d022509	Zm00001d022509_T001	1.34356	0.000184292
Zm00001d022566	Zm00001d022566_T001	2.74478	1.25799e-05
Zm00001d022569	Zm00001d022569_T001	1.75758	1.74205e-18
Zm00001d022589	Zm00001d022589_T002	1.19473	0.00418788
Zm00001d022592	Zm00001d022592_T001	2.96754	1.88415e-16
Zm00001d023248	Zm00001d023248_T001	2.86662	8.85775e-15
Zm00001d023252	Zm00001d023252_T001	1.10796	1.67121e-06
Zm00001d023253	Zm00001d023253_T001	2.3121	2.48104e-20
Zm00001d023261	Zm00001d023261_T001	3.30448	2.47904e-25
Zm00001d023269	Zm00001d023269_T001	2.8067	0.000379065
Zm00001d023295	Zm00001d023295_T001	2.0107	0.000122252
Zm00001d023317	Zm00001d023317_T002	1.44003	1.10685e-16
Zm00001d023320	Zm00001d023320_T001	1.73763	1.59817e-18
Zm00001d023326	Zm00001d023326_T004	1.23176	2.50827e-05
Zm00001d023327	Zm00001d023327_T004	1.28268	7.63847e-08
Zm00001d023329	Zm00001d023329_T001	2.4189	3.39038e-17
Zm00001d023339	Zm00001d023339_T003	1.97638	0.00015537
Zm00001d023345	Zm00001d023345_T001	1.33658	1.27193e-11
Zm00001d023360	Zm00001d023360_T001	2.46255	4.60991e-11
Zm00001d023369	Zm00001d023369_T001	1.63501	0.0230229
Zm00001d023371	Zm00001d023371_T001	1.11597	7.61149e-12
Zm00001d023400	Zm00001d023400_T001	4.75304	1.28962e-15
Zm00001d023412	Zm00001d023412_T001	3.1725	0.0151991
Zm00001d023413	Zm00001d023413_T001	4.87129	1.05754e-10
Zm00001d023424	Zm00001d023424_T001	3.06502	0.00329456
Zm00001d023453	Zm00001d023453_T001	1.9823	1.72798e-14
Zm00001d023455	Zm00001d023455_T001	1.31698	5.04146e-07
Zm00001d023468	Zm00001d023468_T001	1.38653	2.37423e-20
Zm00001d023480	Zm00001d023480_T001	3.07487	0.0183921
Zm00001d023498	Zm00001d023498_T001	1.28884	5.70318e-07
Zm00001d023501	Zm00001d023501_T001	1.92189	0.0200719
Zm00001d023558	Zm00001d023558_T001	1.81217	1.74567e-33
Zm00001d023569	Zm00001d023569_T001	3.40623	6.60664e-24
Zm00001d023570	Zm00001d023570_T001	1.95181	1.21612e-22
Zm00001d023596	Zm00001d023596_T001	1.65638	4.57385e-18
Zm00001d023604	Zm00001d023604_T001	1.61838	2.85989e-12
Zm00001d023608	Zm00001d023608_T001	1.28433	4.2587e-16
Zm00001d023611	Zm00001d023611_T001	2.63115	0.00973978
Zm00001d023625	Zm00001d023625_T001	2.06649	0.000587364
Zm00001d023660	Zm00001d023660_T001	3.00507	9.01646e-05
Zm00001d023661	Zm00001d023661_T001	2.20807	1.22982e-08
Zm00001d023669	Zm00001d023669_T001	1.00635	6.75206e-10
Zm00001d023717	Zm00001d023717_T001	2.43862	0.0189063
Zm00001d023720	Zm00001d023720_T001	3.37582	0.00658639
Zm00001d023753	Zm00001d023753_T001	1.63597	5.84468e-11
Zm00001d023768	Zm00001d023768_T001	2.11226	8.66238e-05
Zm00001d023769	Zm00001d023769_T001	3.85953	1.88139e-05
Zm00001d023799	Zm00001d023799_T001	1.82811	3.51217e-07
Zm00001d023803	Zm00001d023803_T001	2.49762	0.00655039
Zm00001d023804	Zm00001d023804_T001	2.03665	1.34771e-28
Zm00001d023856	Zm00001d023856_T001	1.06788	1.84871e-11
Zm00001d023859	Zm00001d023859_T001	2.76016	0.013534
Zm00001d023927	Zm00001d023927_T001	1.3371	5.10787e-10
Zm00001d023931	Zm00001d023931_T001	1.52862	6.73554e-07
Zm00001d023933	Zm00001d023933_T001	1.65425	1.54248e-09
Zm00001d023950	Zm00001d023950_T001	1.67741	5.53608e-14
Zm00001d023984	Zm00001d023984_T001	1.37239	9.87951e-06
Zm00001d024027	Zm00001d024027_T001	1.23774	3.20546e-07
Zm00001d024041	Zm00001d024041_T002	1.1911	1.36268e-17
Zm00001d024102	Zm00001d024102_T002	1.16674	1.27252e-09
Zm00001d024250	Zm00001d024250_T001	5.10144	1.99289e-24
Zm00001d024324	Zm00001d024324_T001	3.82211	9.64569e-13
Zm00001d024325	Zm00001d024325_T002	1.24845	7.17738e-15
Zm00001d024333	Zm00001d024333_T002	1.10063	7.06783e-10
Zm00001d024347	Zm00001d024347_T001	1.15282	7.78571e-15
Zm00001d024359	Zm00001d024359_T001	3.23481	0.0112408
Zm00001d024367	Zm00001d024367_T001	2.73608	0.0433189
Zm00001d024368	Zm00001d024368_T001	3.5744	0.0132415
Zm00001d024415	Zm00001d024415_T001	1.28702	0.0195813
Zm00001d024418	Zm00001d024418_T001	1.11576	1.18936e-11
Zm00001d024432	Zm00001d024432_T001	3.27957	1.09207e-13
Zm00001d024450	Zm00001d024450_T001	3.06816	9.25566e-31
Zm00001d024458	Zm00001d024458_T001	2.44496	0.0439672
Zm00001d024489	Zm00001d024489_T001	5.57998	1.21768e-10
Zm00001d024527	Zm00001d024527_T001	2.13568	4.22969e-17
Zm00001d024574	Zm00001d024574_T001	1.10794	0.00212491
Zm00001d024597	Zm00001d024597_T001	1.30206	1.43122e-06
Zm00001d024670	Zm00001d024670_T001	3.46682	0.00461
Zm00001d024677	Zm00001d024677_T003	1.51892	8.81575e-14
Zm00001d024695	Zm00001d024695_T001	3.20136	0.0118833
Zm00001d024725	Zm00001d024725_T001	3.41484	2.06318e-05
Zm00001d024726	Zm00001d024726_T001	2.70154	3.71838e-06
Zm00001d024732	Zm00001d024732_T001	1.19611	1.15936e-22
Zm00001d024752	Zm00001d024752_T001	1.08074	0.00315677
Zm00001d024753	Zm00001d024753_T001	3.57385	1.08323e-10
Zm00001d024762	Zm00001d024762_T001	1.20986	4.24035e-10
Zm00001d024764	Zm00001d024764_T001	1.06712	7.92171e-05
Zm00001d024778	Zm00001d024778_T001	2.18351	6.45206e-09
Zm00001d024781	Zm00001d024781_T001	1.31595	5.87056e-05
Zm00001d024798	Zm00001d024798_T001	4.36741	8.4093e-19
Zm00001d024799	Zm00001d024799_T001	2.39612	3.51402e-16
Zm00001d024800	Zm00001d024800_T001	2.89646	1.72281e-26
Zm00001d024802	Zm00001d024802_T001	2.92449	6.14184e-38
Zm00001d024836	Zm00001d024836_T001	3.24688	0.0011727
Zm00001d024843	Zm00001d024843_T001	1.32503	0.00160939
Zm00001d024867	Zm00001d024867_T001	4.84297	8.02145e-27
Zm00001d024875	Zm00001d024875_T001	2.15026	1.1283e-05
Zm00001d024893	Zm00001d024893_T001	5.64596	9.9986e-11
Zm00001d024897	Zm00001d024897_T001	4.80237	2.23442e-15
Zm00001d024898	Zm00001d024898_T001	5.12481	2.47853e-23
Zm00001d024900	Zm00001d024900_T001	2.88038	0.00318857
Zm00001d024924	Zm00001d024924_T001	3.29911	1.06901e-13
Zm00001d024937	Zm00001d024937_T002	1.54844	1.1933e-19
Zm00001d024946	Zm00001d024946_T001	1.41531	2.62425e-10
Zm00001d024960	Zm00001d024960_T002	2.28644	0.00958543
Zm00001d024962	Zm00001d024962_T001	3.40551	0.00593624
Zm00001d024963	Zm00001d024963_T001	1.1351	4.99436e-14
Zm00001d024973	Zm00001d024973_T001	1.41713	4.18668e-19
Zm00001d025018	Zm00001d025018_T001	3.84846	1.65901e-17
Zm00001d025023	Zm00001d025023_T001	1.52258	3.30743e-07
Zm00001d025035	Zm00001d025035_T001	1.1022	5.16404e-09
Zm00001d025043	Zm00001d025043_T001	1.53012	9.02644e-09
Zm00001d025103	Zm00001d025103_T001	2.74878	1.23941e-08
Zm00001d025145	Zm00001d025145_T001	2.48966	0.0415231
Zm00001d025167	Zm00001d025167_T003	1.03521	1.56241e-14
Zm00001d025233	Zm00001d025233_T001	1.10253	7.03129e-09
Zm00001d025251	Zm00001d025251_T001	2.93992	0.0264871
Zm00001d025299	Zm00001d025299_T001	2.86693	2.02451e-47
Zm00001d025307	Zm00001d025307_T001	1.47343	2.71367e-13
Zm00001d025346	Zm00001d025346_T001	4.50581	4.3546e-10
Zm00001d025347	Zm00001d025347_T001	2.83613	0.0352616
Zm00001d025360	Zm00001d025360_T001	3.32202	1.23693e-26
Zm00001d025377	Zm00001d025377_T001	1.39564	0.0238791
Zm00001d025430	Zm00001d025430_T001	2.18449	9.91125e-12
Zm00001d025437	Zm00001d025437_T001	2.02859	3.34281e-08
Zm00001d025475	Zm00001d025475_T001	3.45772	2.04331e-07
Zm00001d025477	Zm00001d025477_T001	2.06486	5.82881e-15
Zm00001d025518	Zm00001d025518_T001	1.90441	0.00012175
Zm00001d025549	Zm00001d025549_T001	2.79559	0.0388753
Zm00001d025576	Zm00001d025576_T001	1.76798	0.00254346
Zm00001d025577	Zm00001d025577_T001	3.14225	0.0159489
Zm00001d025622	Zm00001d025622_T001	2.46918	1.34942e-24
Zm00001d025664	Zm00001d025664_T001	5.0894	2.50912e-11
Zm00001d025703	Zm00001d025703_T001	1.69602	0.00112489
Zm00001d025737	Zm00001d025737_T001	2.79201	0.0383304
Zm00001d025753	Zm00001d025753_T001	3.03485	4.62425e-05
Zm00001d025771	Zm00001d025771_T001	1.16318	8.49661e-06
Zm00001d025796	Zm00001d025796_T001	2.02437	0.0199365
Zm00001d025814	Zm00001d025814_T001	1.76199	0.000630164
Zm00001d025815	Zm00001d025815_T001	1.46206	0.00134557
Zm00001d025821	Zm00001d025821_T001	1.42754	0.049388
Zm00001d025831	Zm00001d025831_T001	4.23644	1.38744e-40
Zm00001d025875	Zm00001d025875_T001	1.81518	5.79138e-13
Zm00001d025888	Zm00001d025888_T002	2.0706	8.0331e-14
Zm00001d025906	Zm00001d025906_T001	3.55908	0.0139124
Zm00001d025920	Zm00001d025920_T001	1.6046	9.93059e-12
Zm00001d025926	Zm00001d025926_T001	2.79255	0.0385422
Zm00001d025932	Zm00001d025932_T003	1.09668	2.79956e-12
Zm00001d025933	Zm00001d025933_T001	1.98301	2.08806e-16
Zm00001d025947	Zm00001d025947_T001	2.7246	6.36275e-13
Zm00001d025957	Zm00001d025957_T001	1.14814	0.000362288
Zm00001d025964	Zm00001d025964_T001	1.81741	5.40699e-08
Zm00001d025973	Zm00001d025973_T001	1.01644	1.02145e-07
Zm00001d025979	Zm00001d025979_T001	1.39206	3.67729e-08
Zm00001d025982	Zm00001d025982_T001	1.3027	3.32594e-15
Zm00001d025990	Zm00001d025990_T001	3.38417	0.0240928
Zm00001d025993	Zm00001d025993_T001	2.64662	9.97823e-61
Zm00001d026047	Zm00001d026047_T002	1.89859	2.10016e-21
Zm00001d026053	Zm00001d026053_T001	1.71347	6.37825e-07
Zm00001d026072	Zm00001d026072_T001	1.31221	0.000233183
Zm00001d026076	Zm00001d026076_T001	2.21885	0.000632401
Zm00001d026096	Zm00001d026096_T001	2.30117	1.33527e-24
Zm00001d026102	Zm00001d026102_T001	3.59357	0.0129056
Zm00001d026141	Zm00001d026141_T001	1.68596	0.000937615
Zm00001d026182	Zm00001d026182_T001	2.14109	4.53487e-16
Zm00001d026184	Zm00001d026184_T001	3.64049	6.10612e-29
Zm00001d026191	Zm00001d026191_T001	1.2804	3.15951e-11
Zm00001d026200	Zm00001d026200_T001	1.10314	3.75744e-06
Zm00001d026202	Zm00001d026202_T001	4.87881	8.47763e-24
Zm00001d026203	Zm00001d026203_T001	1.49073	0.02333
Zm00001d026218	Zm00001d026218_T001	3.27538	7.83516e-09
Zm00001d026255	Zm00001d026255_T001	2.38706	0.00570555
Zm00001d026262	Zm00001d026262_T001	1.12032	0.000201295
Zm00001d026269	Zm00001d026269_T001	1.21452	1.61562e-12
Zm00001d026271	Zm00001d026271_T001	2.28084	2.35176e-08
Zm00001d026305	Zm00001d026305_T004	1.11327	9.09385e-10
Zm00001d026318	Zm00001d026318_T001	1.06501	0.000222815
Zm00001d026366	Zm00001d026366_T002	1.78894	1.57624e-06
Zm00001d026375	Zm00001d026375_T001	2.53701	0.0268987
Zm00001d026489	Zm00001d026489_T001	2.04728	1.10937e-11
Zm00001d026509	Zm00001d026509_T001	1.2622	0.0222274
Zm00001d026510	Zm00001d026510_T001	1.64302	3.52577e-12
Zm00001d026521	Zm00001d026521_T001	1.04803	0.000664391
Zm00001d026551	Zm00001d026551_T001	1.09228	0.000242529
Zm00001d026552	Zm00001d026552_T001	1.46958	0.0499138
Zm00001d026563	Zm00001d026563_T001	2.10604	1.22924e-08
Zm00001d026576	Zm00001d026576_T001	1.99145	1.01732e-22
Zm00001d026597	Zm00001d026597_T001	1.43009	4.14329e-08
Zm00001d026625	Zm00001d026625_T002	1.26823	7.23954e-08
Zm00001d026661	Zm00001d026661_T001	3.44821	1.71349e-27
Zm00001d026662	Zm00001d026662_T001	1.65276	1.19098e-13
Zm00001d026663	Zm00001d026663_T001	2.18726	1.85128e-08
Zm00001d027250	Zm00001d027250_T001	2.3854	0.0113948
Zm00001d027254	Zm00001d027254_T001	1.90887	3.33657e-07
Zm00001d027256	Zm00001d027256_T001	1.59395	2.10246e-06
Zm00001d027283	Zm00001d027283_T001	1.05323	5.53499e-11
Zm00001d027290	Zm00001d027290_T001	2.47843	1.48713e-13
Zm00001d027323	Zm00001d027323_T001	1.14886	4.24585e-18
Zm00001d027325	Zm00001d027325_T002	1.0056	2.23199e-05
Zm00001d027332	Zm00001d027332_T001	2.63383	7.32772e-15
Zm00001d027338	Zm00001d027338_T001	3.7894	1.10803e-26
Zm00001d027341	Zm00001d027341_T001	1.1338	0.00032744
Zm00001d027386	Zm00001d027386_T002	1.70007	5.51193e-18
Zm00001d027387	Zm00001d027387_T001	1.07926	7.91186e-17
Zm00001d027409	Zm00001d027409_T001	1.79054	9.64552e-13
Zm00001d027415	Zm00001d027415_T002	1.28699	6.22911e-08
Zm00001d027447	Zm00001d027447_T004	1.07099	2.96563e-12
Zm00001d027454	Zm00001d027454_T001	2.90293	1.17562e-35
Zm00001d027457	Zm00001d027457_T001	1.88084	0.00357333
Zm00001d027483	Zm00001d027483_T001	2.01107	3.8951e-28
Zm00001d027500	Zm00001d027500_T001	1.91998	2.15896e-13
Zm00001d027530	Zm00001d027530_T001	3.28641	7.3628e-36
Zm00001d027550	Zm00001d027550_T001	1.10234	2.80462e-06
Zm00001d027557	Zm00001d027557_T001	2.85624	4.90515e-08
Zm00001d027596	Zm00001d027596_T002	1.25285	1.16415e-18
Zm00001d027599	Zm00001d027599_T001	1.88869	5.09646e-15
Zm00001d027613	Zm00001d027613_T001	1.24283	9.69559e-11
Zm00001d027616	Zm00001d027616_T001	1.62746	0.00782589
Zm00001d027623	Zm00001d027623_T001	2.82521	0.000363562
Zm00001d027708	Zm00001d027708_T002	1.27926	0.000296887
Zm00001d027802	Zm00001d027802_T003	1.19853	1.01915e-11
Zm00001d027812	Zm00001d027812_T001	2.09897	2.03231e-29
Zm00001d027853	Zm00001d027853_T001	2.66081	0.000883988
Zm00001d027863	Zm00001d027863_T001	2.53725	1.10806e-15
Zm00001d027864	Zm00001d027864_T001	3.22383	0.0112085
Zm00001d027894	Zm00001d027894_T001	2.00272	1.11603e-09
Zm00001d027928	Zm00001d027928_T001	2.12337	0.000485005
Zm00001d027929	Zm00001d027929_T001	2.67639	8.96734e-18
Zm00001d027935	Zm00001d027935_T001	2.82781	0.0105057
Zm00001d027973	Zm00001d027973_T001	1.51055	9.23879e-11
Zm00001d027978	Zm00001d027978_T001	3.92154	0.000650217
Zm00001d027992	Zm00001d027992_T001	1.10622	0.00367782
Zm00001d028003	Zm00001d028003_T001	1.94152	0.000444689
Zm00001d028017	Zm00001d028017_T001	3.63638	1.78058e-29
Zm00001d028056	Zm00001d028056_T001	1.01929	1.36517e-08
Zm00001d028064	Zm00001d028064_T001	1.12515	7.77187e-11
Zm00001d028074	Zm00001d028074_T001	1.2286	1.09934e-08
Zm00001d028103	Zm00001d028103_T001	2.49746	3.43169e-09
Zm00001d028140	Zm00001d028140_T001	1.02341	2.52742e-16
Zm00001d028144	Zm00001d028144_T001	3.82098	3.33973e-08
Zm00001d028151	Zm00001d028151_T001	2.85386	6.06272e-27
Zm00001d028154	Zm00001d028154_T001	1.57107	0.00658703
Zm00001d028162	Zm00001d028162_T004	1.77986	2.23027e-18
Zm00001d028167	Zm00001d028167_T001	1.62129	7.56024e-08
Zm00001d028204	Zm00001d028204_T002	1.23989	6.96478e-08
Zm00001d028248	Zm00001d028248_T001	3.3977	0.0233483
Zm00001d028273	Zm00001d028273_T001	1.2602	0.00112301
Zm00001d028278	Zm00001d028278_T001	2.92638	2.62142e-07
Zm00001d028287	Zm00001d028287_T001	1.27713	0.00590807
Zm00001d028323	Zm00001d028323_T001	3.08035	0.0181537
Zm00001d028331	Zm00001d028331_T001	1.53924	1.08846e-06
Zm00001d028374	Zm00001d028374_T001	1.52302	0.0106903
Zm00001d028404	Zm00001d028404_T001	1.82517	3.36376e-14
Zm00001d028451	Zm00001d028451_T001	1.44756	2.91796e-10
Zm00001d028469	Zm00001d028469_T001	3.51871	6.5055e-06
Zm00001d028561	Zm00001d028561_T001	2.57442	3.2962e-11
Zm00001d028574	Zm00001d028574_T001	3.33987	2.18637e-25
Zm00001d028615	Zm00001d028615_T001	2.53285	3.2475e-08
Zm00001d028620	Zm00001d028620_T001	1.11326	6.89509e-13
Zm00001d028639	Zm00001d028639_T001	2.74729	0.0061483
Zm00001d028667	Zm00001d028667_T001	4.01304	0.00218742
Zm00001d028686	Zm00001d028686_T001	1.61952	0.000352251
Zm00001d028720	Zm00001d028720_T001	1.0483	0.00924966
Zm00001d028733	Zm00001d028733_T002	1.08188	1.37973e-10
Zm00001d028768	Zm00001d028768_T001	1.10768	0.000540262
Zm00001d028769	Zm00001d028769_T003	1.32123	3.80973e-07
Zm00001d028785	Zm00001d028785_T001	1.59437	3.01914e-06
Zm00001d028808	Zm00001d028808_T001	1.6992	2.44452e-13
Zm00001d028811	Zm00001d028811_T001	1.41782	4.21866e-18
Zm00001d028821	Zm00001d028821_T001	2.99567	0.0229631
Zm00001d028823	Zm00001d028823_T001	1.01715	0.0214869
Zm00001d028826	Zm00001d028826_T001	1.31262	0.000678023
Zm00001d028834	Zm00001d028834_T001	1.57263	3.72259e-15
Zm00001d028835	Zm00001d028835_T001	1.90369	6.2237e-13
Zm00001d028838	Zm00001d028838_T001	3.19867	4.43705e-15
Zm00001d028841	Zm00001d028841_T001	1.67189	2.52916e-23
Zm00001d028842	Zm00001d028842_T001	3.23325	0.000406214
Zm00001d028870	Zm00001d028870_T001	1.81657	0.0235022
Zm00001d028929	Zm00001d028929_T001	1.66024	6.2379e-12
Zm00001d028941	Zm00001d028941_T001	3.4727	9.87952e-06
Zm00001d028968	Zm00001d028968_T001	2.29676	1.26103e-09
Zm00001d028995	Zm00001d028995_T001	1.18987	0.000164317
Zm00001d028999	Zm00001d028999_T001	3.39378	9.69692e-05
Zm00001d029028	Zm00001d029028_T001	2.96713	4.76935e-24
Zm00001d029051	Zm00001d029051_T001	1.40332	9.40866e-10
Zm00001d029101	Zm00001d029101_T001	4.47085	6.27135e-11
Zm00001d029176	Zm00001d029176_T001	2.76324	0.0409243
Zm00001d029185	Zm00001d029185_T001	3.03169	9.56554e-27
Zm00001d029202	Zm00001d029202_T001	1.42954	1.54389e-12
Zm00001d029222	Zm00001d029222_T001	3.23568	0.000380968
Zm00001d029232	Zm00001d029232_T001	1.70204	1.66359e-06
Zm00001d029233	Zm00001d029233_T001	1.5152	2.10767e-15
Zm00001d029235	Zm00001d029235_T001	1.90395	0.0222344
Zm00001d029274	Zm00001d029274_T001	3.1951	0.012684
Zm00001d029288	Zm00001d029288_T001	1.57307	0.00427702
Zm00001d029301	Zm00001d029301_T001	2.51908	5.27857e-08
Zm00001d029314	Zm00001d029314_T001	1.19433	3.74178e-05
Zm00001d029349	Zm00001d029349_T001	1.31584	0.0357846
Zm00001d029371	Zm00001d029371_T001	1.31824	2.37794e-07
Zm00001d029391	Zm00001d029391_T002	1.63054	1.61137e-29
Zm00001d029395	Zm00001d029395_T001	3.60654	0.0122481
Zm00001d029420	Zm00001d029420_T002	1.27698	1.15068e-21
Zm00001d029447	Zm00001d029447_T001	1.12712	0.000525852
Zm00001d029460	Zm00001d029460_T001	2.09592	1.98443e-12
Zm00001d029461	Zm00001d029461_T004	1.88227	5.45816e-17
Zm00001d029489	Zm00001d029489_T002	1.1262	2.99349e-08
Zm00001d029501	Zm00001d029501_T001	3.34712	7.44451e-09
Zm00001d029506	Zm00001d029506_T001	2.43549	1.07275e-17
Zm00001d029516	Zm00001d029516_T001	1.15465	5.05519e-14
Zm00001d029518	Zm00001d029518_T001	1.70879	0.00020847
Zm00001d029519	Zm00001d029519_T001	1.93419	5.84219e-29
Zm00001d029524	Zm00001d029524_T001	1.99313	1.52154e-06
Zm00001d029526	Zm00001d029526_T001	1.38863	6.76351e-06
Zm00001d029545	Zm00001d029545_T002	1.43719	0.000136348
Zm00001d029558	Zm00001d029558_T001	3.4178	0.00581791
Zm00001d029569	Zm00001d029569_T001	2.87779	0.00851557
Zm00001d029601	Zm00001d029601_T003	1.02289	1.63283e-09
Zm00001d029620	Zm00001d029620_T001	1.7226	5.33861e-06
Zm00001d029630	Zm00001d029630_T001	1.92249	0.000135542
Zm00001d029636	Zm00001d029636_T001	1.57882	7.56883e-12
Zm00001d029651	Zm00001d029651_T001	1.25249	5.02679e-09
Zm00001d029676	Zm00001d029676_T001	2.45935	1.26604e-15
Zm00001d029681	Zm00001d029681_T001	2.85543	0.000341698
Zm00001d029696	Zm00001d029696_T003	3.19048	0.012688
Zm00001d029706	Zm00001d029706_T001	3.39913	6.3714e-06
Zm00001d029717	Zm00001d029717_T001	5.01315	9.22072e-22
Zm00001d029718	Zm00001d029718_T001	1.40174	4.09297e-07
Zm00001d029749	Zm00001d029749_T001	1.19568	0.00370096
Zm00001d029750	Zm00001d029750_T001	1.0097	1.86543e-10
Zm00001d029761	Zm00001d029761_T001	2.17744	1.61019e-22
Zm00001d029763	Zm00001d029763_T001	1.18619	3.16175e-08
Zm00001d029777	Zm00001d029777_T001	1.1213	1.58272e-10
Zm00001d029806	Zm00001d029806_T001	1.90966	2.73501e-11
Zm00001d029823	Zm00001d029823_T001	2.34466	2.64309e-06
Zm00001d029847	Zm00001d029847_T001	3.01768	0.000683339
Zm00001d029862	Zm00001d029862_T001	1.07992	3.85287e-08
Zm00001d029892	Zm00001d029892_T001	1.10322	0.00105487
Zm00001d029955	Zm00001d029955_T001	2.57113	1.86197e-10
Zm00001d030024	Zm00001d030024_T001	4.28807	2.30534e-13
Zm00001d030139	Zm00001d030139_T001	1.60859	0.00217462
Zm00001d030171	Zm00001d030171_T001	1.37064	9.33228e-08
Zm00001d030174	Zm00001d030174_T001	5.48005	1.25259e-15
Zm00001d030191	Zm00001d030191_T001	1.45233	1.08675e-09
Zm00001d030199	Zm00001d030199_T003	4.18081	7.8974e-23
Zm00001d030222	Zm00001d030222_T002	2.76492	0.000361773
Zm00001d030234	Zm00001d030234_T001	1.89575	3.3575e-05
Zm00001d030253	Zm00001d030253_T001	1.20453	2.99262e-06
Zm00001d030295	Zm00001d030295_T001	1.94756	2.14598e-07
Zm00001d030323	Zm00001d030323_T001	1.45116	1.96713e-06
Zm00001d030328	Zm00001d030328_T001	1.1268	1.07192e-11
Zm00001d030338	Zm00001d030338_T001	2.75045	1.86756e-05
Zm00001d030343	Zm00001d030343_T001	2.17535	1.01223e-20
Zm00001d030494	Zm00001d030494_T001	4.0132	1.19224e-22
Zm00001d030556	Zm00001d030556_T001	1.78835	9.28055e-06
Zm00001d030575	Zm00001d030575_T001	2.15413	0.00180365
Zm00001d030644	Zm00001d030644_T001	2.23885	0.000109158
Zm00001d030741	Zm00001d030741_T001	3.36117	2.00413e-07
Zm00001d030748	Zm00001d030748_T001	1.05802	2.02288e-05
Zm00001d030806	Zm00001d030806_T001	1.02436	0.0157192
Zm00001d030833	Zm00001d030833_T001	1.14665	5.72278e-06
Zm00001d030858	Zm00001d030858_T001	1.31325	0.00427702
Zm00001d030941	Zm00001d030941_T001	3.491	7.59571e-23
Zm00001d030976	Zm00001d030976_T001	2.1798	0.00834005
Zm00001d031077	Zm00001d031077_T001	3.47147	1.19193e-06
Zm00001d031092	Zm00001d031092_T002	1.14984	1.42624e-12
Zm00001d031100	Zm00001d031100_T001	2.36755	0.0280216
Zm00001d031109	Zm00001d031109_T003	1.52221	9.10092e-19
Zm00001d031146	Zm00001d031146_T001	1.44276	0.0262798
Zm00001d031148	Zm00001d031148_T001	1.83133	0.000971614
Zm00001d031152	Zm00001d031152_T001	5.46402	7.00692e-11
Zm00001d031158	Zm00001d031158_T001	1.65632	0.0014297
Zm00001d031167	Zm00001d031167_T001	1.86104	5.03655e-10
Zm00001d031175	Zm00001d031175_T001	2.73916	7.82327e-10
Zm00001d031189	Zm00001d031189_T001	1.6756	0.0105747
Zm00001d031191	Zm00001d031191_T001	2.20002	2.69763e-19
Zm00001d031192	Zm00001d031192_T001	1.12748	0.0102861
Zm00001d031196	Zm00001d031196_T001	2.27194	5.05146e-10
Zm00001d031202	Zm00001d031202_T001	1.35603	0.00325452
Zm00001d031204	Zm00001d031204_T002	1.97647	0.000787452
Zm00001d031213	Zm00001d031213_T001	1.68641	5.9751e-12
Zm00001d031222	Zm00001d031222_T001	1.42565	0.00149013
Zm00001d031227	Zm00001d031227_T001	1.04068	6.69673e-08
Zm00001d031230	Zm00001d031230_T001	1.17794	0.000109435
Zm00001d031261	Zm00001d031261_T001	2.49517	1.59679e-12
Zm00001d031278	Zm00001d031278_T001	1.78101	2.01738e-23
Zm00001d031290	Zm00001d031290_T001	1.13914	2.81035e-06
Zm00001d031296	Zm00001d031296_T001	3.98632	0.000543776
Zm00001d031344	Zm00001d031344_T001	2.26377	2.36851e-22
Zm00001d031345	Zm00001d031345_T001	1.99279	5.02531e-05
Zm00001d031362	Zm00001d031362_T001	3.21617	4.21863e-05
Zm00001d031412	Zm00001d031412_T001	1.32723	9.93225e-15
Zm00001d031457	Zm00001d031457_T002	1.00102	8.85498e-06
Zm00001d031464	Zm00001d031464_T001	1.60231	6.14917e-13
Zm00001d031505	Zm00001d031505_T001	1.01184	2.44343e-12
Zm00001d031577	Zm00001d031577_T001	2.06154	9.78644e-11
Zm00001d031580	Zm00001d031580_T001	1.11244	4.55056e-08
Zm00001d031614	Zm00001d031614_T001	2.29627	0.0383685
Zm00001d031625	Zm00001d031625_T001	2.1659	1.71657e-09
Zm00001d031626	Zm00001d031626_T001	2.63577	0.00212021
Zm00001d031668	Zm00001d031668_T002	1.3735	2.39732e-11
Zm00001d031677	Zm00001d031677_T001	2.71474	5.63769e-20
Zm00001d031690	Zm00001d031690_T002	1.41922	0.00576938
Zm00001d031728	Zm00001d031728_T001	2.82571	0.0356691
Zm00001d031732	Zm00001d031732_T001	1.48985	4.12416e-18
Zm00001d031741	Zm00001d031741_T001	1.158	8.67307e-13
Zm00001d031760	Zm00001d031760_T001	1.33752	1.68405e-06
Zm00001d031785	Zm00001d031785_T001	4.03205	2.68683e-07
Zm00001d031796	Zm00001d031796_T001	4.09777	2.90901e-14
Zm00001d031810	Zm00001d031810_T001	3.8703	1.36367e-25
Zm00001d031813	Zm00001d031813_T001	2.38278	8.75072e-06
Zm00001d031833	Zm00001d031833_T001	2.46718	2.07803e-15
Zm00001d031874	Zm00001d031874_T001	4.65823	3.79154e-05
Zm00001d031878	Zm00001d031878_T001	3.99622	4.66273e-83
Zm00001d031880	Zm00001d031880_T001	1.95203	1.07876e-11
Zm00001d031892	Zm00001d031892_T001	1.72018	3.61564e-24
Zm00001d031926	Zm00001d031926_T001	3.5786	3.51882e-05
Zm00001d032012	Zm00001d032012_T001	2.22514	8.62308e-08
Zm00001d032022	Zm00001d032022_T004	1.86073	0.00835485
Zm00001d032057	Zm00001d032057_T002	3.56299	2.95816e-05
Zm00001d032071	Zm00001d032071_T001	2.81589	0.0366686
Zm00001d032091	Zm00001d032091_T001	2.78158	1.73984e-15
Zm00001d032094	Zm00001d032094_T001	1.20036	0.000179246
Zm00001d032098	Zm00001d032098_T001	3.01073	2.16771e-29
Zm00001d032102	Zm00001d032102_T001	4.18989	1.91582e-18
Zm00001d032116	Zm00001d032116_T003	1.24682	5.34331e-07
Zm00001d032120	Zm00001d032120_T001	4.04444	5.20363e-13
Zm00001d032144	Zm00001d032144_T001	2.81313	4.11555e-14
Zm00001d032179	Zm00001d032179_T001	1.94686	4.32552e-10
Zm00001d032199	Zm00001d032199_T001	1.02246	2.42654e-09
Zm00001d032208	Zm00001d032208_T001	3.96091	5.85002e-07
Zm00001d032217	Zm00001d032217_T001	3.13924	9.04971e-09
Zm00001d032223	Zm00001d032223_T001	1.05127	0.00201363
Zm00001d032225	Zm00001d032225_T001	1.51308	1.87579e-14
Zm00001d032265	Zm00001d032265_T001	1.95468	2.92276e-07
Zm00001d032291	Zm00001d032291_T001	1.2418	3.14508e-12
Zm00001d032295	Zm00001d032295_T001	2.37892	3.72848e-22
Zm00001d032307	Zm00001d032307_T001	2.23137	3.18955e-16
Zm00001d032318	Zm00001d032318_T001	1.09898	2.4232e-07
Zm00001d032344	Zm00001d032344_T001	1.08202	8.41682e-08
Zm00001d032356	Zm00001d032356_T001	1.39967	0.00873601
Zm00001d032386	Zm00001d032386_T003	2.06027	8.98637e-40
Zm00001d032401	Zm00001d032401_T001	1.33044	0.0191494
Zm00001d032428	Zm00001d032428_T001	1.00277	8.94169e-10
Zm00001d032433	Zm00001d032433_T001	1.0103	0.000377626
Zm00001d032458	Zm00001d032458_T001	2.7488	3.03929e-10
Zm00001d032475	Zm00001d032475_T001	1.19805	0.00209905
Zm00001d032481	Zm00001d032481_T001	1.32893	3.91603e-06
Zm00001d032536	Zm00001d032536_T001	1.16794	4.48652e-18
Zm00001d032548	Zm00001d032548_T001	1.13359	1.42103e-05
Zm00001d032550	Zm00001d032550_T001	1.22339	9.04971e-09
Zm00001d032564	Zm00001d032564_T001	3.15923	0.0435012
Zm00001d032570	Zm00001d032570_T001	1.20614	5.16661e-06
Zm00001d032618	Zm00001d032618_T001	3.0822	2.00302e-23
Zm00001d032669	Zm00001d032669_T001	1.34595	1.6304e-05
Zm00001d032693	Zm00001d032693_T001	1.41168	4.33895e-12
Zm00001d032718	Zm00001d032718_T001	1.00215	1.87614e-06
Zm00001d032721	Zm00001d032721_T001	1.17779	0.000316575
Zm00001d032737	Zm00001d032737_T002	5.12864	1.03248e-19
Zm00001d032750	Zm00001d032750_T001	1.75135	4.20351e-05
Zm00001d032768	Zm00001d032768_T005	1.93507	2.39404e-09
Zm00001d032787	Zm00001d032787_T001	1.04968	0.000174718
Zm00001d032825	Zm00001d032825_T001	2.26148	1.35911e-20
Zm00001d032854	Zm00001d032854_T001	4.9022	3.811e-17
Zm00001d032870	Zm00001d032870_T001	1.28631	0.000331979
Zm00001d032887	Zm00001d032887_T001	4.5326	1.53908e-05
Zm00001d032888	Zm00001d032888_T001	2.42751	0.000389271
Zm00001d032897	Zm00001d032897_T001	1.29523	1.51623e-20
Zm00001d032899	Zm00001d032899_T001	1.1813	1.00931e-08
Zm00001d032906	Zm00001d032906_T001	1.28412	0.000204897
Zm00001d032918	Zm00001d032918_T001	1.623	0.0403082
Zm00001d032921	Zm00001d032921_T001	1.02529	1.73378e-08
Zm00001d032946	Zm00001d032946_T001	4.26857	1.5608e-32
Zm00001d032962	Zm00001d032962_T001	2.08314	1.1664e-14
Zm00001d032976	Zm00001d032976_T001	1.04162	0.00628577
Zm00001d032999	Zm00001d032999_T001	1.33313	1.62155e-13
Zm00001d033047	Zm00001d033047_T001	1.86695	0.00802036
Zm00001d033049	Zm00001d033049_T001	3.0693	7.73864e-09
Zm00001d033050	Zm00001d033050_T001	2.93952	1.39791e-14
Zm00001d033056	Zm00001d033056_T004	1.11639	8.98245e-15
Zm00001d033057	Zm00001d033057_T003	1.1118	0.0168212
Zm00001d033063	Zm00001d033063_T001	1.36665	3.71728e-06
Zm00001d033067	Zm00001d033067_T001	3.42644	0.0060722
Zm00001d033068	Zm00001d033068_T001	3.25172	1.1595e-11
Zm00001d033082	Zm00001d033082_T001	1.76296	0.00834355
Zm00001d033087	Zm00001d033087_T001	3.38662	0.000616457
Zm00001d033092	Zm00001d033092_T001	1.18771	2.75035e-05
Zm00001d033170	Zm00001d033170_T001	1.47165	3.77815e-07
Zm00001d033171	Zm00001d033171_T001	1.18263	2.70907e-07
Zm00001d033194	Zm00001d033194_T001	1.06171	0.000176707
Zm00001d033206	Zm00001d033206_T003	1.15249	0.0493802
Zm00001d033213	Zm00001d033213_T001	1.12123	8.94169e-10
Zm00001d033222	Zm00001d033222_T001	2.15393	3.78672e-16
Zm00001d033224	Zm00001d033224_T001	2.19182	0.00793826
Zm00001d033226	Zm00001d033226_T001	1.06085	6.16186e-06
Zm00001d033241	Zm00001d033241_T001	2.41939	1.31471e-05
Zm00001d033254	Zm00001d033254_T001	1.589	0.0028974
Zm00001d033267	Zm00001d033267_T001	1.7796	5.72812e-06
Zm00001d033271	Zm00001d033271_T001	1.42338	0.0263408
Zm00001d033300	Zm00001d033300_T001	1.28604	0.0310474
Zm00001d033304	Zm00001d033304_T001	1.16495	0.0314859
Zm00001d033360	Zm00001d033360_T001	3.39264	0.000423381
Zm00001d033377	Zm00001d033377_T001	1.13743	0.00403474
Zm00001d033378	Zm00001d033378_T004	1.5975	1.27996e-29
Zm00001d033385	Zm00001d033385_T001	3.36196	1.08337e-14
Zm00001d033389	Zm00001d033389_T001	2.13836	0.00011042
Zm00001d033390	Zm00001d033390_T001	1.46657	4.14338e-05
Zm00001d033391	Zm00001d033391_T001	1.03389	8.32753e-12
Zm00001d033419	Zm00001d033419_T001	1.86263	6.11079e-17
Zm00001d033423	Zm00001d033423_T001	1.15282	5.42862e-16
Zm00001d033447	Zm00001d033447_T005	3.88045	8.83512e-06
Zm00001d033455	Zm00001d033455_T001	1.79949	0.00177222
Zm00001d033463	Zm00001d033463_T001	3.97525	3.42271e-07
Zm00001d033475	Zm00001d033475_T001	2.2887	1.1977e-18
Zm00001d033482	Zm00001d033482_T001	1.16081	0.000784277
Zm00001d033489	Zm00001d033489_T001	1.95447	6.8982e-05
Zm00001d033507	Zm00001d033507_T001	2.71283	7.17395e-05
Zm00001d033516	Zm00001d033516_T001	3.60125	1.03985e-25
Zm00001d033517	Zm00001d033517_T001	2.029	0.000109324
Zm00001d033564	Zm00001d033564_T001	2.11074	1.49171e-09
Zm00001d033621	Zm00001d033621_T001	1.12125	3.31483e-08
Zm00001d033636	Zm00001d033636_T001	2.87466	4.06237e-35
Zm00001d033673	Zm00001d033673_T001	4.60572	1.0088e-37
Zm00001d033711	Zm00001d033711_T001	3.51424	1.77349e-49
Zm00001d033714	Zm00001d033714_T001	3.12819	1.67315e-28
Zm00001d033782	Zm00001d033782_T001	3.77094	3.117e-07
Zm00001d033783	Zm00001d033783_T001	1.05746	0.00894458
Zm00001d033797	Zm00001d033797_T002	1.36533	0.00712316
Zm00001d033826	Zm00001d033826_T002	1.28888	0.00631185
Zm00001d033877	Zm00001d033877_T001	2.35755	1.75514e-14
Zm00001d033902	Zm00001d033902_T001	1.09774	1.57338e-10
Zm00001d033909	Zm00001d033909_T001	1.46235	0.00447452
Zm00001d033943	Zm00001d033943_T001	2.29014	1.89331e-15
Zm00001d033957	Zm00001d033957_T002	2.99041	1.10576e-19
Zm00001d033991	Zm00001d033991_T002	3.24834	0.0011132
Zm00001d034072	Zm00001d034072_T001	1.19459	1.23949e-22
Zm00001d034103	Zm00001d034103_T001	1.4385	0.00504434
Zm00001d034145	Zm00001d034145_T001	2.55517	8.17712e-18
Zm00001d034150	Zm00001d034150_T001	2.79559	0.0388753
Zm00001d034277	Zm00001d034277_T001	2.55748	2.23401e-13
Zm00001d034292	Zm00001d034292_T001	1.57574	0.00757388
Zm00001d034365	Zm00001d034365_T001	1.41623	9.96736e-07
Zm00001d034427	Zm00001d034427_T001	1.26024	3.02318e-14
Zm00001d034439	Zm00001d034439_T001	1.24809	0.00530139
Zm00001d034468	Zm00001d034468_T001	1.26105	9.12855e-08
Zm00001d034469	Zm00001d034469_T001	1.14518	3.5385e-06
Zm00001d034501	Zm00001d034501_T001	1.31321	0.000819072
Zm00001d034552	Zm00001d034552_T001	4.34054	3.1963e-08
Zm00001d034568	Zm00001d034568_T001	1.02379	3.77738e-09
Zm00001d034569	Zm00001d034569_T001	1.32885	3.96185e-21
Zm00001d034608	Zm00001d034608_T002	1.13494	3.11892e-21
Zm00001d034611	Zm00001d034611_T001	3.26307	0.0102861
Zm00001d034615	Zm00001d034615_T001	1.5579	2.67663e-07
Zm00001d034641	Zm00001d034641_T001	2.08555	0.000232029
Zm00001d034642	Zm00001d034642_T001	3.59634	7.90124e-06
Zm00001d034643	Zm00001d034643_T001	2.22329	1.99382e-07
Zm00001d034672	Zm00001d034672_T001	3.4405	5.86655e-13
Zm00001d034714	Zm00001d034714_T001	1.57317	1.1396e-19
Zm00001d034723	Zm00001d034723_T001	1.82721	1.87363e-05
Zm00001d034749	Zm00001d034749_T001	3.09015	5.85551e-06
Zm00001d034756	Zm00001d034756_T001	2.41519	1.05565e-34
Zm00001d034822	Zm00001d034822_T001	2.62117	0.0241755
Zm00001d034836	Zm00001d034836_T001	1.53429	1.03119e-21
Zm00001d034839	Zm00001d034839_T001	1.3487	5.54084e-09
Zm00001d034844	Zm00001d034844_T001	5.14654	1.54948e-19
Zm00001d034946	Zm00001d034946_T001	3.10488	1.68193e-08
Zm00001d034976	Zm00001d034976_T001	3.07701	6.4564e-16
Zm00001d034977	Zm00001d034977_T001	1.44055	8.74482e-15
Zm00001d034983	Zm00001d034983_T001	1.80127	0.00174195
Zm00001d034986	Zm00001d034986_T001	3.03514	1.18579e-11
Zm00001d034991	Zm00001d034991_T001	1.33163	4.4635e-24
Zm00001d034992	Zm00001d034992_T001	3.21921	0.00123387
Zm00001d034995	Zm00001d034995_T001	1.67164	1.61989e-08
Zm00001d035007	Zm00001d035007_T001	1.75544	1.39239e-11
Zm00001d035013	Zm00001d035013_T001	3.50725	0.00389602
Zm00001d035016	Zm00001d035016_T001	1.8394	0.00329198
Zm00001d035035	Zm00001d035035_T001	1.36623	0.000892637
Zm00001d035041	Zm00001d035041_T001	1.00267	5.83143e-08
Zm00001d035055	Zm00001d035055_T001	2.5924	0.000256227
Zm00001d035079	Zm00001d035079_T001	1.25477	0.000186521
Zm00001d035119	Zm00001d035119_T001	1.07691	4.9084e-08
Zm00001d035125	Zm00001d035125_T001	3.41738	0.000101706
Zm00001d035163	Zm00001d035163_T001	1.69826	0.00942186
Zm00001d035214	Zm00001d035214_T001	1.37034	2.01552e-05
Zm00001d035232	Zm00001d035232_T001	2.75414	0.0421998
Zm00001d035236	Zm00001d035236_T001	2.99627	1.14264e-34
Zm00001d035263	Zm00001d035263_T001	1.56531	0.00735874
Zm00001d035300	Zm00001d035300_T001	1.05479	3.75178e-13
Zm00001d035306	Zm00001d035306_T001	2.62461	1.93626e-08
Zm00001d035320	Zm00001d035320_T001	2.26446	8.94225e-06
Zm00001d035322	Zm00001d035322_T001	1.47185	4.31887e-07
Zm00001d035329	Zm00001d035329_T001	3.91497	0.000630363
Zm00001d035331	Zm00001d035331_T001	1.55643	5.64295e-09
Zm00001d035361	Zm00001d035361_T001	1.72107	3.83978e-09
Zm00001d035416	Zm00001d035416_T001	1.49292	1.40431e-07
Zm00001d035455	Zm00001d035455_T001	1.88816	1.08872e-12
Zm00001d035457	Zm00001d035457_T001	1.85934	6.42548e-07
Zm00001d035468	Zm00001d035468_T003	1.05311	3.38744e-07
Zm00001d035479	Zm00001d035479_T001	4.76179	1.77026e-06
Zm00001d035505	Zm00001d035505_T001	3.42318	0.00578536
Zm00001d035519	Zm00001d035519_T001	1.24242	4.85397e-16
Zm00001d035535	Zm00001d035535_T001	2.21818	1.11531e-12
Zm00001d035543	Zm00001d035543_T001	1.10544	2.41575e-05
Zm00001d035553	Zm00001d035553_T001	2.28128	7.48929e-34
Zm00001d035584	Zm00001d035584_T001	3.1193	3.05473e-05
Zm00001d035631	Zm00001d035631_T001	1.34459	2.27475e-09
Zm00001d035659	Zm00001d035659_T001	1.5406	1.6513e-15
Zm00001d035662	Zm00001d035662_T001	1.25284	3.32258e-19
Zm00001d035670	Zm00001d035670_T001	2.63018	3.93336e-09
Zm00001d035671	Zm00001d035671_T001	1.82393	0.0448169
Zm00001d035677	Zm00001d035677_T001	1.40142	3.66828e-07
Zm00001d035694	Zm00001d035694_T001	2.04324	4.59792e-05
Zm00001d035756	Zm00001d035756_T001	3.48503	1.76072e-07
Zm00001d035759	Zm00001d035759_T001	1.41522	2.7501e-07
Zm00001d035791	Zm00001d035791_T001	1.40475	0.0117496
Zm00001d035949	Zm00001d035949_T001	2.78582	9.88946e-12
Zm00001d035992	Zm00001d035992_T001	3.14465	7.53892e-09
Zm00001d036003	Zm00001d036003_T001	3.99578	2.24143e-07
Zm00001d036016	Zm00001d036016_T001	2.66104	6.9839e-05
Zm00001d036024	Zm00001d036024_T001	1.03619	8.47649e-17
Zm00001d036045	Zm00001d036045_T001	1.70376	3.39007e-05
Zm00001d036072	Zm00001d036072_T001	3.55983	3.67588e-07
Zm00001d036098	Zm00001d036098_T001	1.82455	0.000156937
Zm00001d036139	Zm00001d036139_T001	2.32074	0.000154068
Zm00001d036197	Zm00001d036197_T001	2.94123	0.000405087
Zm00001d036224	Zm00001d036224_T001	1.05058	8.22102e-06
Zm00001d036228	Zm00001d036228_T001	1.5656	0.00121758
Zm00001d036242	Zm00001d036242_T001	3.44049	0.021101
Zm00001d036270	Zm00001d036270_T001	2.27183	0.0403062
Zm00001d036281	Zm00001d036281_T001	3.01234	3.71612e-16
Zm00001d036298	Zm00001d036298_T001	1.30724	0.000185602
Zm00001d036364	Zm00001d036364_T001	3.17736	5.44949e-06
Zm00001d036370	Zm00001d036370_T001	1.57343	0.00132506
Zm00001d036418	Zm00001d036418_T001	2.51251	6.42209e-31
Zm00001d036431	Zm00001d036431_T001	1.78397	4.63228e-17
Zm00001d036439	Zm00001d036439_T001	1.31891	5.2356e-11
Zm00001d036463	Zm00001d036463_T001	1.70337	9.83088e-08
Zm00001d036616	Zm00001d036616_T001	1.00457	5.45578e-09
Zm00001d036617	Zm00001d036617_T001	2.11451	2.16366e-30
Zm00001d036623	Zm00001d036623_T001	1.51308	0.00335807
Zm00001d036650	Zm00001d036650_T001	1.93876	2.10748e-08
Zm00001d036664	Zm00001d036664_T001	2.74241	0.0432407
Zm00001d036683	Zm00001d036683_T001	1.83856	6.2776e-12
Zm00001d036688	Zm00001d036688_T001	1.18787	0.0203317
Zm00001d036690	Zm00001d036690_T001	1.49857	2.17126e-09
Zm00001d036699	Zm00001d036699_T001	2.9756	3.05843e-08
Zm00001d036703	Zm00001d036703_T001	1.43027	5.39612e-05
Zm00001d036720	Zm00001d036720_T001	1.104	1.13783e-05
Zm00001d036736	Zm00001d036736_T001	1.06626	5.60834e-06
Zm00001d036737	Zm00001d036737_T001	1.82283	1.33452e-06
Zm00001d036766	Zm00001d036766_T001	3.56878	5.64564e-06
Zm00001d036768	Zm00001d036768_T001	1.87428	1.83593e-10
Zm00001d036780	Zm00001d036780_T001	1.25152	0.0123948
Zm00001d036787	Zm00001d036787_T001	1.9839	0.000401091
Zm00001d036947	Zm00001d036947_T001	2.7586	0.0410434
Zm00001d036950	Zm00001d036950_T001	4.87185	5.12621e-41
Zm00001d036951	Zm00001d036951_T001	3.08089	3.2373e-32
Zm00001d036956	Zm00001d036956_T002	1.05556	1.01503e-06
Zm00001d036991	Zm00001d036991_T001	2.24399	0.0437971
Zm00001d037005	Zm00001d037005_T001	2.38575	0.0026075
Zm00001d037017	Zm00001d037017_T001	1.50843	4.00518e-07
Zm00001d037035	Zm00001d037035_T002	1.34139	1.91231e-12
Zm00001d037042	Zm00001d037042_T001	1.13893	0.0288885
Zm00001d037043	Zm00001d037043_T001	1.7331	6.11945e-17
Zm00001d037068	Zm00001d037068_T001	3.58747	0.0128916
Zm00001d037095	Zm00001d037095_T001	3.03097	4.35953e-14
Zm00001d037164	Zm00001d037164_T001	1.03095	1.18572e-15
Zm00001d037165	Zm00001d037165_T001	2.97939	3.69103e-33
Zm00001d037180	Zm00001d037180_T001	1.04977	2.98816e-05
Zm00001d037182	Zm00001d037182_T001	1.8722	0.0112932
Zm00001d037207	Zm00001d037207_T001	2.83074	0.0104618
Zm00001d037218	Zm00001d037218_T001	2.16905	8.74015e-14
Zm00001d037242	Zm00001d037242_T001	3.65685	4.04314e-18
Zm00001d037251	Zm00001d037251_T001	2.09442	3.64494e-10
Zm00001d037270	Zm00001d037270_T001	1.11105	0.0112592
Zm00001d037288	Zm00001d037288_T001	1.48322	3.51762e-13
Zm00001d037322	Zm00001d037322_T001	2.59524	0.0266649
Zm00001d037334	Zm00001d037334_T001	3.19445	0.000471486
Zm00001d037336	Zm00001d037336_T001	2.49463	0.000224228
Zm00001d037383	Zm00001d037383_T001	2.10045	8.27386e-12
Zm00001d037384	Zm00001d037384_T001	2.1652	5.93797e-29
Zm00001d037386	Zm00001d037386_T001	1.73704	6.18212e-10
Zm00001d037397	Zm00001d037397_T001	3.39605	0.00652673
Zm00001d037410	Zm00001d037410_T001	1.9519	0.0167875
Zm00001d037426	Zm00001d037426_T001	1.25828	0.00677728
Zm00001d037435	Zm00001d037435_T001	1.92877	2.48585e-08
Zm00001d037439	Zm00001d037439_T001	1.39528	0.000100588
Zm00001d037442	Zm00001d037442_T001	3.20863	0.0117512
Zm00001d037477	Zm00001d037477_T001	2.00518	1.54522e-23
Zm00001d037529	Zm00001d037529_T002	2.75489	0.0416716
Zm00001d037550	Zm00001d037550_T001	4.18679	3.0968e-32
Zm00001d037565	Zm00001d037565_T001	2.65139	3.35279e-16
Zm00001d037576	Zm00001d037576_T001	4.14347	0.000168851
Zm00001d037619	Zm00001d037619_T002	1.05267	1.62098e-14
Zm00001d037623	Zm00001d037623_T001	1.07719	0.0093757
Zm00001d037624	Zm00001d037624_T003	1.4915	2.27038e-15
Zm00001d037628	Zm00001d037628_T001	2.39081	6.92129e-18
Zm00001d037656	Zm00001d037656_T001	1.36864	2.24709e-05
Zm00001d037664	Zm00001d037664_T001	1.54801	2.15241e-05
Zm00001d037677	Zm00001d037677_T001	2.41798	9.54698e-26
Zm00001d037681	Zm00001d037681_T001	1.62867	0.00631587
Zm00001d037701	Zm00001d037701_T001	2.21024	1.3735e-08
Zm00001d037715	Zm00001d037715_T001	4.23909	6.00637e-17
Zm00001d037738	Zm00001d037738_T001	3.19789	1.1271e-07
Zm00001d037751	Zm00001d037751_T001	1.04011	5.53181e-09
Zm00001d037757	Zm00001d037757_T001	1.91986	3.11376e-15
Zm00001d037768	Zm00001d037768_T001	2.02886	9.83461e-21
Zm00001d037769	Zm00001d037769_T001	3.25853	1.43029e-32
Zm00001d037783	Zm00001d037783_T001	1.75893	3.39008e-06
Zm00001d037792	Zm00001d037792_T001	2.184	0.000402913
Zm00001d037797	Zm00001d037797_T002	2.89873	0.000262781
Zm00001d037802	Zm00001d037802_T001	2.992	0.0226392
Zm00001d037810	Zm00001d037810_T003	2.93473	1.13477e-05
Zm00001d037848	Zm00001d037848_T005	3.90725	6.27892e-15
Zm00001d037849	Zm00001d037849_T003	2.25767	2.50564e-13
Zm00001d037868	Zm00001d037868_T001	2.77395	4.59963e-12
Zm00001d037894	Zm00001d037894_T001	3.67455	2.39572e-28
Zm00001d037902	Zm00001d037902_T002	1.25428	8.7738e-12
Zm00001d037932	Zm00001d037932_T002	1.04453	2.31129e-11
Zm00001d037958	Zm00001d037958_T001	1.50029	3.75476e-13
Zm00001d037959	Zm00001d037959_T001	4.87172	5.76874e-05
Zm00001d037968	Zm00001d037968_T002	3.19463	0.012487
Zm00001d037994	Zm00001d037994_T001	2.68484	3.94009e-22
Zm00001d038016	Zm00001d038016_T001	1.32225	0.000374337
Zm00001d038023	Zm00001d038023_T001	2.42665	2.93485e-10
Zm00001d038029	Zm00001d038029_T001	1.1097	3.99096e-05
Zm00001d038048	Zm00001d038048_T001	1.34273	2.2865e-17
Zm00001d038061	Zm00001d038061_T001	2.14086	4.09033e-15
Zm00001d038064	Zm00001d038064_T001	3.04945	3.21831e-27
Zm00001d038072	Zm00001d038072_T001	1.26145	1.09161e-13
Zm00001d038081	Zm00001d038081_T001	2.33819	5.77569e-09
Zm00001d038122	Zm00001d038122_T001	1.16556	3.23025e-10
Zm00001d038144	Zm00001d038144_T001	3.12905	0.0021056
Zm00001d038165	Zm00001d038165_T003	1.93114	6.16561e-15
Zm00001d038180	Zm00001d038180_T001	3.12105	1.36652e-31
Zm00001d038211	Zm00001d038211_T001	1.05774	3.35732e-15
Zm00001d038216	Zm00001d038216_T001	3.73957	0.000562947
Zm00001d038221	Zm00001d038221_T001	2.42392	9.26219e-18
Zm00001d038240	Zm00001d038240_T002	1.42103	0.0172314
Zm00001d038281	Zm00001d038281_T001	2.36551	1.90198e-29
Zm00001d038289	Zm00001d038289_T001	3.74019	0.00730327
Zm00001d038304	Zm00001d038304_T001	1.02655	8.14684e-15
Zm00001d038316	Zm00001d038316_T001	2.91615	0.0299513
Zm00001d038357	Zm00001d038357_T001	1.28311	2.83976e-14
Zm00001d038403	Zm00001d038403_T001	4.38278	1.14308e-34
Zm00001d038408	Zm00001d038408_T001	1.91074	2.18302e-14
Zm00001d038415	Zm00001d038415_T001	2.9705	0.0234024
Zm00001d038432	Zm00001d038432_T003	1.08748	8.74788e-09
Zm00001d038442	Zm00001d038442_T001	1.14369	0.00030276
Zm00001d038447	Zm00001d038447_T001	1.83348	7.5387e-21
Zm00001d038465	Zm00001d038465_T001	1.55313	1.34017e-05
Zm00001d038466	Zm00001d038466_T001	4.27985	4.37569e-20
Zm00001d038471	Zm00001d038471_T001	1.53309	0.000145662
Zm00001d038511	Zm00001d038511_T001	1.34371	7.56754e-05
Zm00001d038518	Zm00001d038518_T001	4.45511	6.9621e-06
Zm00001d038521	Zm00001d038521_T001	3.48517	0.00505749
Zm00001d038558	Zm00001d038558_T001	1.31927	7.44333e-11
Zm00001d038563	Zm00001d038563_T001	3.46808	1.1129e-21
Zm00001d038578	Zm00001d038578_T001	1.25204	6.88698e-11
Zm00001d038584	Zm00001d038584_T001	2.36911	3.84125e-10
Zm00001d038585	Zm00001d038585_T001	1.87079	7.06675e-17
Zm00001d038613	Zm00001d038613_T001	2.30442	2.45043e-11
Zm00001d038645	Zm00001d038645_T001	1.28587	0.0261051
Zm00001d038706	Zm00001d038706_T001	1.1457	3.42782e-08
Zm00001d038708	Zm00001d038708_T001	2.32315	0.0293874
Zm00001d038712	Zm00001d038712_T001	1.28018	0.00185362
Zm00001d038717	Zm00001d038717_T001	1.31253	4.03094e-09
Zm00001d038729	Zm00001d038729_T001	1.53514	0.0473129
Zm00001d038763	Zm00001d038763_T001	5.71046	4.03164e-08
Zm00001d038766	Zm00001d038766_T001	1.17786	4.21786e-06
Zm00001d038791	Zm00001d038791_T001	1.25736	0.00463721
Zm00001d038793	Zm00001d038793_T001	1.54933	7.7861e-08
Zm00001d038848	Zm00001d038848_T001	1.72815	8.34959e-12
Zm00001d038853	Zm00001d038853_T001	1.4056	8.16052e-05
Zm00001d038860	Zm00001d038860_T001	2.44184	9.3566e-21
Zm00001d038870	Zm00001d038870_T001	1.04078	0.00248292
Zm00001d038875	Zm00001d038875_T001	1.37355	3.39015e-07
Zm00001d038883	Zm00001d038883_T001	2.87909	5.67295e-05
Zm00001d038884	Zm00001d038884_T001	1.70057	0.00027051
Zm00001d038907	Zm00001d038907_T001	2.24391	2.32378e-10
Zm00001d038921	Zm00001d038921_T001	3.18802	8.00061e-09
Zm00001d038925	Zm00001d038925_T002	1.47406	3.4194e-05
Zm00001d038941	Zm00001d038941_T001	1.04039	3.87094e-05
Zm00001d039019	Zm00001d039019_T001	4.07182	0.00179576
Zm00001d039056	Zm00001d039056_T001	2.53762	0.0106449
Zm00001d039083	Zm00001d039083_T001	5.33524	4.05516e-08
Zm00001d039094	Zm00001d039094_T001	1.91148	0.0111291
Zm00001d039095	Zm00001d039095_T001	2.12176	0.000126138
Zm00001d039112	Zm00001d039112_T001	3.60269	2.50507e-37
Zm00001d039113	Zm00001d039113_T001	3.71632	4.99635e-07
Zm00001d039129	Zm00001d039129_T001	2.0476	0.000474969
Zm00001d039135	Zm00001d039135_T001	1.11386	0.000113554
Zm00001d039140	Zm00001d039140_T001	2.36958	3.36172e-14
Zm00001d039148	Zm00001d039148_T001	1.26644	1.3365e-06
Zm00001d039150	Zm00001d039150_T001	3.57304	1.25043e-09
Zm00001d039173	Zm00001d039173_T003	1.39113	2.56253e-27
Zm00001d039187	Zm00001d039187_T001	2.62429	0.000223105
Zm00001d039203	Zm00001d039203_T001	1.3158	1.54809e-09
Zm00001d039224	Zm00001d039224_T001	2.37274	0.0055239
Zm00001d039292	Zm00001d039292_T001	3.01982	2.24051e-13
Zm00001d039303	Zm00001d039303_T001	2.25805	2.46668e-12
Zm00001d039327	Zm00001d039327_T001	1.06484	0.000107649
Zm00001d039335	Zm00001d039335_T001	3.09968	1.53499e-19
Zm00001d039339	Zm00001d039339_T001	1.17306	3.93315e-07
Zm00001d039351	Zm00001d039351_T001	4.36812	7.2077e-15
Zm00001d039400	Zm00001d039400_T003	1.47573	7.60079e-09
Zm00001d039408	Zm00001d039408_T001	1.0598	1.94797e-05
Zm00001d039421	Zm00001d039421_T002	1.01441	5.01297e-10
Zm00001d039426	Zm00001d039426_T001	4.58519	6.28417e-24
Zm00001d039432	Zm00001d039432_T004	1.30337	2.92416e-19
Zm00001d039464	Zm00001d039464_T001	2.66894	9.67382e-09
Zm00001d039482	Zm00001d039482_T001	4.61861	1.41029e-17
Zm00001d039487	Zm00001d039487_T001	3.2402	0.000929469
Zm00001d039493	Zm00001d039493_T001	2.50499	0.0194217
Zm00001d039495	Zm00001d039495_T001	2.59561	5.81579e-18
Zm00001d039524	Zm00001d039524_T001	4.36216	9.1698e-13
Zm00001d039527	Zm00001d039527_T001	2.81733	0.00249528
Zm00001d039532	Zm00001d039532_T001	2.9151	2.11441e-07
Zm00001d039591	Zm00001d039591_T001	1.96252	1.92017e-13
Zm00001d039607	Zm00001d039607_T001	1.34959	1.78729e-08
Zm00001d039629	Zm00001d039629_T001	1.21313	2.10145e-10
Zm00001d039644	Zm00001d039644_T001	2.18926	4.22822e-09
Zm00001d039661	Zm00001d039661_T001	3.31581	3.55034e-07
Zm00001d039669	Zm00001d039669_T001	1.26881	7.53901e-10
Zm00001d039713	Zm00001d039713_T001	4.90709	8.81752e-25
Zm00001d039723	Zm00001d039723_T001	1.7874	1.15595e-08
Zm00001d039735	Zm00001d039735_T001	4.0331	2.07235e-23
Zm00001d039748	Zm00001d039748_T001	4.73146	8.69351e-22
Zm00001d039749	Zm00001d039749_T002	2.41352	0.0248005
Zm00001d039785	Zm00001d039785_T001	2.27796	0.00276026
Zm00001d039788	Zm00001d039788_T001	2.75362	0.00386539
Zm00001d039799	Zm00001d039799_T001	2.65854	3.45757e-10
Zm00001d039802	Zm00001d039802_T001	2.0026	0.00512713
Zm00001d039825	Zm00001d039825_T001	1.12182	0.00373818
Zm00001d039826	Zm00001d039826_T001	2.41534	8.93997e-08
Zm00001d039847	Zm00001d039847_T001	2.33138	0.000429
Zm00001d039891	Zm00001d039891_T001	3.26979	2.07704e-13
Zm00001d039898	Zm00001d039898_T001	3.4096	9.90386e-05
Zm00001d039918	Zm00001d039918_T001	1.08444	1.48788e-06
Zm00001d039920	Zm00001d039920_T001	2.74295	6.23682e-09
Zm00001d039921	Zm00001d039921_T001	3.48413	5.78345e-05
Zm00001d039925	Zm00001d039925_T001	2.08306	0.00329747
Zm00001d039936	Zm00001d039936_T001	1.92796	5.06297e-26
Zm00001d039941	Zm00001d039941_T001	1.31345	4.22205e-11
Zm00001d039942	Zm00001d039942_T001	1.59834	0.00340076
Zm00001d039944	Zm00001d039944_T001	3.57989	4.35704e-11
Zm00001d039947	Zm00001d039947_T002	2.68077	0.0206846
Zm00001d039974	Zm00001d039974_T001	1.22208	1.18999e-11
Zm00001d040048	Zm00001d040048_T001	2.99106	1.1544e-10
Zm00001d040057	Zm00001d040057_T001	3.16837	2.1082e-05
Zm00001d040094	Zm00001d040094_T001	1.11357	0.0137114
Zm00001d040110	Zm00001d040110_T001	2.36096	5.9514e-15
Zm00001d040111	Zm00001d040111_T001	1.54247	9.64717e-29
Zm00001d040113	Zm00001d040113_T001	3.05056	0.019894
Zm00001d040211	Zm00001d040211_T001	1.57541	0.0148328
Zm00001d040212	Zm00001d040212_T001	2.46447	2.94845e-51
Zm00001d040214	Zm00001d040214_T001	2.73211	2.62457e-07
Zm00001d040219	Zm00001d040219_T001	1.39903	0.000605404
Zm00001d040231	Zm00001d040231_T001	4.03547	0.00202908
Zm00001d040247	Zm00001d040247_T001	2.42955	0.00184822
Zm00001d040285	Zm00001d040285_T001	3.61983	1.19904e-31
Zm00001d040297	Zm00001d040297_T001	2.20305	1.34201e-25
Zm00001d040298	Zm00001d040298_T001	3.89649	2.35901e-07
Zm00001d040460	Zm00001d040460_T001	2.521	1.31922e-13
Zm00001d040461	Zm00001d040461_T001	1.90716	2.58875e-06
Zm00001d040517	Zm00001d040517_T001	1.99399	6.37435e-21
Zm00001d040567	Zm00001d040567_T001	1.05406	5.34819e-13
Zm00001d040594	Zm00001d040594_T001	2.61292	0.00352926
Zm00001d040606	Zm00001d040606_T001	1.08889	8.61663e-18
Zm00001d040619	Zm00001d040619_T001	3.52033	1.33283e-09
Zm00001d040623	Zm00001d040623_T001	2.25309	1.69305e-05
Zm00001d040638	Zm00001d040638_T001	2.81605	4.46518e-28
Zm00001d040649	Zm00001d040649_T001	5.41212	1.93943e-07
Zm00001d040667	Zm00001d040667_T002	1.0709	1.11975e-12
Zm00001d040780	Zm00001d040780_T001	1.66882	1.30736e-12
Zm00001d040786	Zm00001d040786_T001	2.27433	0.0392521
Zm00001d040787	Zm00001d040787_T001	4.14466	2.01706e-19
Zm00001d040826	Zm00001d040826_T001	2.45694	7.58471e-12
Zm00001d040954	Zm00001d040954_T001	1.12881	2.36204e-13
Zm00001d040974	Zm00001d040974_T002	3.38417	0.0240928
Zm00001d041006	Zm00001d041006_T001	2.39592	5.64351e-15
Zm00001d041055	Zm00001d041055_T001	1.03273	0.000196425
Zm00001d041062	Zm00001d041062_T001	2.16682	0.00918125
Zm00001d041069	Zm00001d041069_T001	1.01014	0.000150447
Zm00001d041070	Zm00001d041070_T001	1.01971	9.41274e-09
Zm00001d041163	Zm00001d041163_T001	3.2927	2.19132e-10
Zm00001d041173	Zm00001d041173_T001	1.85623	6.32458e-06
Zm00001d041198	Zm00001d041198_T001	2.31687	0.0361406
Zm00001d041220	Zm00001d041220_T001	2.13902	2.13921e-10
Zm00001d041269	Zm00001d041269_T007	2.27951	0.00539372
Zm00001d041277	Zm00001d041277_T002	1.2607	2.16769e-17
Zm00001d041293	Zm00001d041293_T001	5.31465	5.5878e-07
Zm00001d041305	Zm00001d041305_T001	1.30324	1.9628e-06
Zm00001d041319	Zm00001d041319_T001	2.22545	1.01833e-09
Zm00001d041327	Zm00001d041327_T001	1.66168	0.00542967
[truncated: 664 more rows]

## Sheet: Multi-Exon Post-trans.D.E. Husk
Multi-Exon Post-transcriptionally Differentially Expressed Husk Genes (1368)	RefSeq ID	Log2_FC	Padj		*Note: Genes in red were transcriptionally differentially expressed in IST
Zm00001d000012	Zm00001d000012_T001	2.54653	0.033326
Zm00001d000018	Zm00001d000018_T001	1.69002	0.00410819
Zm00001d000021	Zm00001d000021_T003	1.09553	1.10693e-13
Zm00001d000065	Zm00001d000065_T001	1.72656	1.64983e-07
Zm00001d000095	Zm00001d000095_T001	2.89454	0.00784227
Zm00001d000126	Zm00001d000126_T002	1.31111	4.0711e-19
Zm00001d000128	Zm00001d000128_T002	2.54048	0.000879882
Zm00001d000194	Zm00001d000194_T001	4.61127	6.85275e-06
Zm00001d000196	Zm00001d000196_T001	2.21906	0.00132602
Zm00001d000304	Zm00001d000304_T001	1.97245	0.000152589
Zm00001d000308	Zm00001d000308_T001	2.2702	2.04681e-14
Zm00001d000412	Zm00001d000412_T001	1.14553	0.00567419
Zm00001d000413	Zm00001d000413_T001	3.80124	6.95336e-25
Zm00001d001769	Zm00001d001769_T001	2.06411	0.0148015
Zm00001d001818	Zm00001d001818_T001	2.12978	0.000660134
Zm00001d001838	Zm00001d001838_T001	3.1759	0.0421035
Zm00001d001885	Zm00001d001885_T001	1.74426	1.52094e-06
Zm00001d001989	Zm00001d001989_T002	1.39081	4.66863e-08
Zm00001d002020	Zm00001d002020_T001	3.80969	4.75147e-17
Zm00001d002100	Zm00001d002100_T001	1.71818	0.00145847
Zm00001d002128	Zm00001d002128_T001	1.00479	4.15237e-11
Zm00001d002138	Zm00001d002138_T001	3.21583	0.0389605
Zm00001d002144	Zm00001d002144_T001	1.18198	0.0142687
Zm00001d002173	Zm00001d002173_T001	3.588	0.00279166
Zm00001d002178	Zm00001d002178_T002	4.28145	7.29308e-05
Zm00001d002405	Zm00001d002405_T001	1.40661	5.48822e-16
Zm00001d002410	Zm00001d002410_T001	2.75977	4.69501e-11
Zm00001d002411	Zm00001d002411_T001	1.5697	6.56304e-08
Zm00001d002452	Zm00001d002452_T001	1.43665	0.0195078
Zm00001d002474	Zm00001d002474_T001	2.65569	2.31343e-08
Zm00001d002476	Zm00001d002476_T001	1.73161	2.51294e-09
Zm00001d002477	Zm00001d002477_T001	3.9386	3.60752e-06
Zm00001d002479	Zm00001d002479_T001	3.73655	0.00145355
Zm00001d002530	Zm00001d002530_T001	2.34979	1.07615e-35
Zm00001d002570	Zm00001d002570_T001	1.75117	0.0334231
Zm00001d002584	Zm00001d002584_T001	1.20605	0.000359273
Zm00001d002610	Zm00001d002610_T001	2.21583	1.02073e-13
Zm00001d002616	Zm00001d002616_T001	2.9585	3.45242e-10
Zm00001d002632	Zm00001d002632_T001	1.13122	1.31534e-11
Zm00001d002695	Zm00001d002695_T001	1.17279	5.32244e-12
Zm00001d002708	Zm00001d002708_T001	1.19265	7.11954e-08
Zm00001d002712	Zm00001d002712_T001	1.8407	6.34978e-10
Zm00001d002743	Zm00001d002743_T001	1.76576	1.17218e-10
Zm00001d002755	Zm00001d002755_T001	2.29347	0.00243952
Zm00001d002799	Zm00001d002799_T001	3.2983	1.01795e-05
Zm00001d002875	Zm00001d002875_T001	1.10457	1.01124e-16
Zm00001d002928	Zm00001d002928_T001	1.22371	1.77183e-16
Zm00001d002955	Zm00001d002955_T001	2.9504	0.0259431
Zm00001d002960	Zm00001d002960_T001	3.24578	0.0105765
Zm00001d002974	Zm00001d002974_T001	2.43086	1.31855e-05
Zm00001d002982	Zm00001d002982_T001	2.41192	3.29235e-06
Zm00001d002996	Zm00001d002996_T001	2.89142	0.000130525
Zm00001d002997	Zm00001d002997_T001	3.89121	9.96468e-09
Zm00001d003004	Zm00001d003004_T001	1.44697	5.62404e-05
Zm00001d003048	Zm00001d003048_T001	1.93234	1.15009e-12
Zm00001d003051	Zm00001d003051_T001	1.39206	0.00415925
Zm00001d003068	Zm00001d003068_T001	1.23391	2.76308e-08
Zm00001d003120	Zm00001d003120_T001	2.36487	0.0290477
Zm00001d003190	Zm00001d003190_T001	2.68946	7.21676e-07
Zm00001d003208	Zm00001d003208_T001	2.89706	0.000206881
Zm00001d003228	Zm00001d003228_T001	1.55444	6.39387e-15
Zm00001d003265	Zm00001d003265_T002	1.00184	2.03424e-12
Zm00001d003269	Zm00001d003269_T001	1.72977	0.0177604
Zm00001d003273	Zm00001d003273_T002	3.36257	0.00673842
Zm00001d003281	Zm00001d003281_T001	1.14913	1.96588e-14
Zm00001d003287	Zm00001d003287_T001	2.48517	0.00341251
Zm00001d003297	Zm00001d003297_T001	1.30212	0.00796519
Zm00001d003304	Zm00001d003304_T001	2.6233	0.00309229
Zm00001d003365	Zm00001d003365_T001	3.61124	0.00251427
Zm00001d003367	Zm00001d003367_T001	3.37716	0.000443462
Zm00001d003374	Zm00001d003374_T001	2.86094	0.0331123
Zm00001d003377	Zm00001d003377_T001	1.20716	0.044755
Zm00001d003408	Zm00001d003408_T001	1.25524	0.0268344
Zm00001d003414	Zm00001d003414_T002	1.28188	9.62044e-09
Zm00001d003420	Zm00001d003420_T001	3.07609	0.0182128
Zm00001d003457	Zm00001d003457_T001	1.37502	4.13741e-20
Zm00001d003471	Zm00001d003471_T001	1.34091	0.000239122
Zm00001d003473	Zm00001d003473_T001	1.32214	0.00114522
Zm00001d003494	Zm00001d003494_T001	3.04214	4.92823e-21
Zm00001d003524	Zm00001d003524_T001	2.28377	7.90577e-06
Zm00001d003606	Zm00001d003606_T001	2.31217	4.71396e-10
Zm00001d003607	Zm00001d003607_T001	1.05175	2.06045e-09
Zm00001d003626	Zm00001d003626_T002	2.90148	1.34139e-14
Zm00001d003651	Zm00001d003651_T001	3.45667	6.96783e-05
Zm00001d003675	Zm00001d003675_T001	1.26909	0.0117504
Zm00001d003749	Zm00001d003749_T001	1.92539	0.0318836
Zm00001d003751	Zm00001d003751_T001	1.68018	1.87732e-20
Zm00001d003763	Zm00001d003763_T001	1.19455	9.12906e-06
Zm00001d003785	Zm00001d003785_T001	2.70486	4.41111e-15
Zm00001d003884	Zm00001d003884_T001	2.42444	1.39285e-17
Zm00001d003938	Zm00001d003938_T001	2.86905	7.22473e-06
Zm00001d003986	Zm00001d003986_T001	2.09795	4.3186e-18
Zm00001d004015	Zm00001d004015_T001	1.41004	5.08979e-05
Zm00001d004078	Zm00001d004078_T001	2.4563	1.91321e-05
Zm00001d004197	Zm00001d004197_T001	2.96368	0.0053308
Zm00001d004287	Zm00001d004287_T001	2.64002	0.00102838
Zm00001d004305	Zm00001d004305_T001	4.20171	6.2294e-13
Zm00001d004331	Zm00001d004331_T002	4.61005	1.63241e-55
Zm00001d004371	Zm00001d004371_T001	3.15792	0.0137722
Zm00001d004401	Zm00001d004401_T001	3.76741	1.75302e-13
Zm00001d004414	Zm00001d004414_T002	1.46326	6.84847e-07
Zm00001d004417	Zm00001d004417_T001	1.79368	1.47705e-11
Zm00001d004440	Zm00001d004440_T001	1.18317	0.0426663
Zm00001d004547	Zm00001d004547_T005	1.33942	2.17376e-09
Zm00001d004843	Zm00001d004843_T003	1.24125	4.72333e-14
Zm00001d004899	Zm00001d004899_T001	1.63584	0.0142739
Zm00001d004906	Zm00001d004906_T001	3.19463	0.012487
Zm00001d004950	Zm00001d004950_T001	3.40292	0.00157776
Zm00001d005001	Zm00001d005001_T002	1.12508	0.00571184
Zm00001d005028	Zm00001d005028_T001	1.55764	0.00406464
Zm00001d005154	Zm00001d005154_T001	2.33217	3.13656e-05
Zm00001d005241	Zm00001d005241_T001	1.02758	9.11711e-15
Zm00001d005279	Zm00001d005279_T001	1.89586	0.00108251
Zm00001d005325	Zm00001d005325_T001	1.30495	0.0217808
Zm00001d005383	Zm00001d005383_T005	3.79836	5.67367e-23
Zm00001d005392	Zm00001d005392_T001	1.08538	3.37554e-11
Zm00001d005410	Zm00001d005410_T001	2.65362	0.000246949
Zm00001d005436	Zm00001d005436_T001	2.62069	0.0102341
Zm00001d005437	Zm00001d005437_T001	4.32585	5.47815e-05
Zm00001d005506	Zm00001d005506_T001	2.35089	1.4417e-07
Zm00001d005577	Zm00001d005577_T001	4.26618	1.37367e-15
Zm00001d005620	Zm00001d005620_T001	2.36127	0.00623039
Zm00001d005622	Zm00001d005622_T001	1.00379	8.53128e-07
Zm00001d005735	Zm00001d005735_T001	1.75959	0.000114551
Zm00001d005749	Zm00001d005749_T001	2.76344	0.0409175
Zm00001d005779	Zm00001d005779_T013	1.03907	3.39512e-13
Zm00001d005782	Zm00001d005782_T001	3.19139	5.63359e-05
Zm00001d005844	Zm00001d005844_T003	3.11402	0.0169452
Zm00001d005873	Zm00001d005873_T001	1.07126	0.0101173
Zm00001d005875	Zm00001d005875_T001	3.81514	1.72031e-05
Zm00001d005888	Zm00001d005888_T002	1.81595	2.64629e-07
Zm00001d005991	Zm00001d005991_T003	3.1759	0.0421035
Zm00001d006011	Zm00001d006011_T001	1.24666	3.36622e-12
Zm00001d006013	Zm00001d006013_T001	2.7394	0.0430281
Zm00001d006197	Zm00001d006197_T003	3.285	7.58661e-05
Zm00001d006203	Zm00001d006203_T001	1.64056	6.62194e-09
Zm00001d006233	Zm00001d006233_T001	4.36546	4.4522e-05
Zm00001d006297	Zm00001d006297_T001	1.51381	1.96061e-08
Zm00001d006327	Zm00001d006327_T001	1.3367	0.000465041
Zm00001d006332	Zm00001d006332_T001	3.88484	6.68788e-08
Zm00001d006446	Zm00001d006446_T001	2.03395	2.3791e-23
Zm00001d006527	Zm00001d006527_T001	2.54795	5.59911e-25
Zm00001d006534	Zm00001d006534_T001	2.23175	1.46261e-13
Zm00001d006538	Zm00001d006538_T001	1.75716	0.0307494
Zm00001d006549	Zm00001d006549_T003	1.08136	2.14563e-05
Zm00001d006581	Zm00001d006581_T001	1.08863	2.6128e-07
Zm00001d006596	Zm00001d006596_T001	3.89625	5.42302e-61
Zm00001d006626	Zm00001d006626_T001	1.85441	2.07954e-29
Zm00001d006649	Zm00001d006649_T001	3.09953	0.000123483
Zm00001d006688	Zm00001d006688_T001	1.09965	1.04182e-05
Zm00001d006711	Zm00001d006711_T001	1.34405	7.88033e-07
Zm00001d006762	Zm00001d006762_T002	1.12708	6.08434e-16
Zm00001d006796	Zm00001d006796_T001	3.37752	0.0244648
Zm00001d006835	Zm00001d006835_T002	1.78808	1.16432e-30
Zm00001d006855	Zm00001d006855_T002	1.23534	1.58522e-08
Zm00001d006865	Zm00001d006865_T001	3.55636	0.00337366
Zm00001d006880	Zm00001d006880_T001	1.21142	1.73145e-05
Zm00001d006905	Zm00001d006905_T001	2.67971	0.000690305
Zm00001d006910	Zm00001d006910_T011	1.02807	3.56667e-19
Zm00001d006942	Zm00001d006942_T001	1.08023	2.53656e-08
Zm00001d006948	Zm00001d006948_T001	4.69873	4.22002e-12
Zm00001d007016	Zm00001d007016_T001	1.16494	1.40044e-07
Zm00001d007161	Zm00001d007161_T001	2.49878	3.06856e-07
Zm00001d007180	Zm00001d007180_T001	1.69245	1.56675e-06
Zm00001d007268	Zm00001d007268_T001	2.29999	0.0411652
Zm00001d007309	Zm00001d007309_T002	3.04548	0.0036713
Zm00001d007341	Zm00001d007341_T001	3.33646	9.29543e-19
Zm00001d007365	Zm00001d007365_T001	2.94524	0.00589457
Zm00001d007386	Zm00001d007386_T001	2.03843	0.048616
Zm00001d007400	Zm00001d007400_T001	3.45827	0.00474108
Zm00001d007421	Zm00001d007421_T003	3.59202	0.0036644
Zm00001d007430	Zm00001d007430_T001	3.01878	0.00196098
Zm00001d007474	Zm00001d007474_T001	1.09574	1.1721e-05
Zm00001d007512	Zm00001d007512_T001	2.97493	0.00517216
Zm00001d007549	Zm00001d007549_T001	1.4818	0.0144408
Zm00001d007550	Zm00001d007550_T001	1.15637	0.0274097
Zm00001d007578	Zm00001d007578_T001	1.07908	0.00717532
Zm00001d007712	Zm00001d007712_T004	2.30325	1.24175e-10
Zm00001d007728	Zm00001d007728_T001	3.16541	0.0132415
Zm00001d007729	Zm00001d007729_T001	4.19764	2.40738e-26
Zm00001d007743	Zm00001d007743_T001	1.26423	0.000972214
Zm00001d007750	Zm00001d007750_T001	2.02389	0.000337178
Zm00001d007762	Zm00001d007762_T001	1.08982	2.62116e-07
Zm00001d007776	Zm00001d007776_T002	1.1097	2.38758e-10
Zm00001d007781	Zm00001d007781_T001	3.61909	0.00251246
Zm00001d007901	Zm00001d007901_T001	2.84206	2.79283e-35
Zm00001d007952	Zm00001d007952_T001	2.64582	0.00920295
Zm00001d008181	Zm00001d008181_T002	1.444	7.18503e-23
Zm00001d008193	Zm00001d008193_T002	2.04333	7.29291e-08
Zm00001d008206	Zm00001d008206_T001	2.49075	0.00154122
Zm00001d008208	Zm00001d008208_T001	1.35312	2.40491e-09
Zm00001d008308	Zm00001d008308_T002	1.57742	3.35701e-12
Zm00001d008392	Zm00001d008392_T001	1.89845	1.59267e-12
Zm00001d008437	Zm00001d008437_T001	1.43443	0.00276992
Zm00001d008455	Zm00001d008455_T001	1.05474	2.06135e-09
Zm00001d008462	Zm00001d008462_T002	1.10499	0.00013254
Zm00001d008570	Zm00001d008570_T001	1.51205	0.0121864
Zm00001d008606	Zm00001d008606_T003	1.3117	2.6401e-15
Zm00001d008620	Zm00001d008620_T001	1.21626	6.00815e-24
Zm00001d008621	Zm00001d008621_T001	1.48859	5.40293e-07
Zm00001d008665	Zm00001d008665_T001	1.05384	6.32826e-09
Zm00001d008680	Zm00001d008680_T001	1.34069	0.00173752
Zm00001d008692	Zm00001d008692_T001	1.09158	3.9973e-08
Zm00001d008695	Zm00001d008695_T001	1.86546	0.0107543
Zm00001d008735	Zm00001d008735_T001	3.3298	0.00785194
Zm00001d008793	Zm00001d008793_T001	5.2693	7.5267e-27
Zm00001d008794	Zm00001d008794_T001	3.9156	0.00375441
Zm00001d008826	Zm00001d008826_T007	1.03029	1.09275e-05
Zm00001d008842	Zm00001d008842_T001	1.22098	4.78329e-11
Zm00001d008898	Zm00001d008898_T001	1.67374	7.11406e-11
Zm00001d008912	Zm00001d008912_T001	2.84628	0.034187
Zm00001d008974	Zm00001d008974_T001	1.29515	0.000338077
Zm00001d008987	Zm00001d008987_T001	2.32622	5.14581e-22
Zm00001d009123	Zm00001d009123_T001	1.00118	2.94447e-07
Zm00001d009138	Zm00001d009138_T001	1.09807	7.89927e-06
Zm00001d009140	Zm00001d009140_T001	5.78053	1.71507e-20
Zm00001d009174	Zm00001d009174_T001	1.09106	0.0228227
Zm00001d009248	Zm00001d009248_T002	1.04737	4.00146e-08
Zm00001d009341	Zm00001d009341_T003	3.10655	0.0171122
Zm00001d009361	Zm00001d009361_T001	2.49243	0.014998
Zm00001d009376	Zm00001d009376_T001	3.2529	0.0102941
Zm00001d009397	Zm00001d009397_T001	2.58841	3.91445e-06
Zm00001d009506	Zm00001d009506_T001	1.03155	3.26914e-13
Zm00001d009549	Zm00001d009549_T001	1.49507	6.0833e-08
Zm00001d009578	Zm00001d009578_T001	1.17052	1.23536e-05
Zm00001d009659	Zm00001d009659_T001	2.03988	0.000936682
Zm00001d009684	Zm00001d009684_T001	5.56063	2.8832e-07
Zm00001d009705	Zm00001d009705_T001	1.64429	0.0346953
Zm00001d009814	Zm00001d009814_T001	2.07529	6.89652e-06
Zm00001d009899	Zm00001d009899_T001	2.59809	2.70817e-12
Zm00001d009920	Zm00001d009920_T001	3.50731	0.00398923
Zm00001d009939	Zm00001d009939_T001	3.20241	5.8878e-25
Zm00001d009971	Zm00001d009971_T001	1.74708	1.88303e-11
Zm00001d010050	Zm00001d010050_T002	1.12953	5.63066e-12
Zm00001d010228	Zm00001d010228_T001	2.77746	0.00380379
Zm00001d010232	Zm00001d010232_T003	1.30898	0.00576689
Zm00001d010265	Zm00001d010265_T001	1.4433	0.0126248
Zm00001d010287	Zm00001d010287_T002	3.57517	7.68464e-10
Zm00001d010308	Zm00001d010308_T001	1.21704	2.28428e-16
Zm00001d010358	Zm00001d010358_T002	3.15465	2.79656e-06
Zm00001d010375	Zm00001d010375_T001	2.60264	0.00154237
Zm00001d010395	Zm00001d010395_T001	1.17605	1.15592e-15
Zm00001d010398	Zm00001d010398_T001	3.24058	3.28129e-05
Zm00001d010399	Zm00001d010399_T001	1.3985	0.0310384
Zm00001d010409	Zm00001d010409_T001	2.83133	0.0357742
Zm00001d010450	Zm00001d010450_T001	1.34546	0.00977828
Zm00001d010463	Zm00001d010463_T001	1.41886	0.0014643
Zm00001d010494	Zm00001d010494_T001	2.13617	4.0196e-08
Zm00001d010495	Zm00001d010495_T002	1.2144	5.20363e-13
Zm00001d010572	Zm00001d010572_T003	1.05975	4.73917e-11
Zm00001d010584	Zm00001d010584_T001	4.66699	3.63613e-05
Zm00001d010586	Zm00001d010586_T001	4.37607	2.07493e-08
Zm00001d010617	Zm00001d010617_T001	1.80678	0.00380886
Zm00001d010621	Zm00001d010621_T001	1.09804	1.20082e-09
Zm00001d010667	Zm00001d010667_T001	1.81316	5.1698e-09
Zm00001d010687	Zm00001d010687_T002	1.23666	0.0268638
Zm00001d010723	Zm00001d010723_T001	1.03896	6.43899e-10
Zm00001d010752	Zm00001d010752_T001	1.24151	0.000614638
Zm00001d010786	Zm00001d010786_T001	2.11466	0.00707507
Zm00001d010787	Zm00001d010787_T001	2.82922	1.8109e-05
Zm00001d010800	Zm00001d010800_T001	2.5002	1.64504e-06
Zm00001d010812	Zm00001d010812_T001	1.08956	0.0109983
Zm00001d010826	Zm00001d010826_T001	2.80069	0.0379026
Zm00001d010902	Zm00001d010902_T001	1.12001	1.32007e-12
Zm00001d010906	Zm00001d010906_T001	2.21488	1.15192e-06
Zm00001d010912	Zm00001d010912_T001	1.01763	0.000116912
Zm00001d010924	Zm00001d010924_T001	1.01957	1.94302e-07
Zm00001d010945	Zm00001d010945_T001	3.66291	2.39334e-32
Zm00001d011126	Zm00001d011126_T001	2.34177	5.10787e-10
Zm00001d011193	Zm00001d011193_T001	1.21928	4.45412e-07
Zm00001d011228	Zm00001d011228_T002	1.19779	0.00362819
Zm00001d011363	Zm00001d011363_T001	1.20532	4.34192e-13
Zm00001d011396	Zm00001d011396_T001	1.47738	1.57467e-09
Zm00001d011403	Zm00001d011403_T001	2.94212	0.00118988
Zm00001d011425	Zm00001d011425_T001	2.4581	7.2719e-06
Zm00001d011506	Zm00001d011506_T001	2.60733	0.000343237
Zm00001d011550	Zm00001d011550_T001	1.33923	0.00209782
Zm00001d011576	Zm00001d011576_T001	1.22496	0.0197582
Zm00001d011577	Zm00001d011577_T001	1.3166	0.0159135
Zm00001d011620	Zm00001d011620_T001	1.49198	6.35694e-06
Zm00001d011637	Zm00001d011637_T001	2.99761	0.0221944
Zm00001d011641	Zm00001d011641_T001	2.23247	0.0108961
Zm00001d011744	Zm00001d011744_T001	2.72155	0.048688
Zm00001d011878	Zm00001d011878_T001	1.09403	4.1951e-06
Zm00001d011924	Zm00001d011924_T001	3.53636	5.61891e-09
Zm00001d011955	Zm00001d011955_T001	1.86628	1.78837e-15
Zm00001d011967	Zm00001d011967_T001	1.22605	0.00150773
Zm00001d011968	Zm00001d011968_T001	2.66275	7.50749e-18
Zm00001d011969	Zm00001d011969_T001	1.12657	8.05908e-16
Zm00001d012035	Zm00001d012035_T001	3.59361	0.00276088
Zm00001d012036	Zm00001d012036_T001	1.20045	0.00789998
Zm00001d012049	Zm00001d012049_T001	1.15348	2.23319e-16
Zm00001d012285	Zm00001d012285_T002	2.12611	1.57566e-11
Zm00001d012296	Zm00001d012296_T001	1.03317	0.00384551
Zm00001d012313	Zm00001d012313_T001	2.05658	6.36293e-05
Zm00001d012382	Zm00001d012382_T002	2.92972	0.00222581
Zm00001d012428	Zm00001d012428_T002	1.06121	4.8078e-11
Zm00001d012441	Zm00001d012441_T001	2.21203	6.02364e-07
Zm00001d012456	Zm00001d012456_T002	2.73389	0.00794396
Zm00001d012475	Zm00001d012475_T001	2.14597	2.45359e-09
Zm00001d012479	Zm00001d012479_T001	1.78009	1.06198e-26
Zm00001d012482	Zm00001d012482_T001	1.53647	0.00599293
Zm00001d012512	Zm00001d012512_T001	1.54254	2.44785e-05
Zm00001d012551	Zm00001d012551_T001	4.05609	2.53002e-12
Zm00001d012552	Zm00001d012552_T002	4.08706	2.96523e-12
Zm00001d012561	Zm00001d012561_T001	1.00758	3.99028e-05
Zm00001d012564	Zm00001d012564_T001	1.12302	8.18388e-18
Zm00001d012568	Zm00001d012568_T001	3.92855	4.69668e-15
Zm00001d012575	Zm00001d012575_T001	2.02502	0.021107
Zm00001d012648	Zm00001d012648_T001	2.38833	0.000373848
Zm00001d012687	Zm00001d012687_T001	1.39566	7.36435e-06
Zm00001d012747	Zm00001d012747_T004	1.21327	6.57898e-13
Zm00001d012766	Zm00001d012766_T001	2.7638	0.00539107
Zm00001d012818	Zm00001d012818_T001	4.0338	1.74827e-12
Zm00001d012899	Zm00001d012899_T001	3.37176	6.41938e-19
Zm00001d012910	Zm00001d012910_T001	2.03768	0.012525
Zm00001d012934	Zm00001d012934_T001	1.1943	1.41973e-10
Zm00001d012939	Zm00001d012939_T001	1.14816	1.10159e-06
Zm00001d012957	Zm00001d012957_T002	1.08654	4.18283e-06
Zm00001d013003	Zm00001d013003_T001	2.65706	3.19877e-12
Zm00001d013097	Zm00001d013097_T001	1.12738	0.0127072
Zm00001d013112	Zm00001d013112_T001	1.03234	5.60703e-09
Zm00001d013261	Zm00001d013261_T001	2.80122	0.000398701
Zm00001d013287	Zm00001d013287_T001	1.93597	1.23825e-17
Zm00001d013294	Zm00001d013294_T001	2.75512	3.92217e-10
Zm00001d013343	Zm00001d013343_T001	1.02712	0.00381531
Zm00001d013378	Zm00001d013378_T001	2.7123	0.000253251
Zm00001d013384	Zm00001d013384_T001	2.12473	2.45377e-06
Zm00001d013395	Zm00001d013395_T001	3.84661	0.000954376
Zm00001d013547	Zm00001d013547_T002	1.15408	2.12451e-10
Zm00001d013560	Zm00001d013560_T001	1.02511	0.000217952
Zm00001d013596	Zm00001d013596_T001	1.9484	4.32222e-11
Zm00001d013630	Zm00001d013630_T001	2.52975	0.0150541
Zm00001d013676	Zm00001d013676_T001	1.81649	4.44567e-29
Zm00001d013725	Zm00001d013725_T001	3.78022	1.57081e-27
Zm00001d013858	Zm00001d013858_T001	1.54734	9.10605e-17
Zm00001d013934	Zm00001d013934_T001	1.23328	6.26659e-24
Zm00001d013977	Zm00001d013977_T001	3.3909	6.8693e-06
Zm00001d013983	Zm00001d013983_T001	1.07934	4.41234e-13
Zm00001d014011	Zm00001d014011_T001	1.04114	2.53612e-13
Zm00001d014017	Zm00001d014017_T002	1.02135	2.64782e-16
Zm00001d014056	Zm00001d014056_T001	3.32217	2.33487e-09
Zm00001d014074	Zm00001d014074_T001	1.20416	1.12709e-05
Zm00001d014081	Zm00001d014081_T001	4.25333	8.42461e-05
Zm00001d014083	Zm00001d014083_T001	3.3022	0.00942642
Zm00001d014089	Zm00001d014089_T001	1.48184	7.70258e-09
Zm00001d014116	Zm00001d014116_T001	2.33763	2.32485e-16
Zm00001d014123	Zm00001d014123_T001	1.21352	0.0448881
Zm00001d014159	Zm00001d014159_T045	1.22023	7.06432e-09
Zm00001d014181	Zm00001d014181_T001	1.4346	1.9e-13
Zm00001d014198	Zm00001d014198_T001	1.55527	0.00142962
Zm00001d014244	Zm00001d014244_T001	2.40185	8.66977e-05
Zm00001d014250	Zm00001d014250_T001	3.99162	0.000498843
Zm00001d014290	Zm00001d014290_T001	3.73275	0.00760984
Zm00001d014376	Zm00001d014376_T001	1.12874	0.0341239
Zm00001d014463	Zm00001d014463_T001	1.6273	0.00338868
Zm00001d014507	Zm00001d014507_T002	1.01938	0.000200242
Zm00001d014540	Zm00001d014540_T001	2.13016	2.6046e-23
Zm00001d014555	Zm00001d014555_T001	2.29979	0.00872678
Zm00001d014649	Zm00001d014649_T001	2.04381	2.9688e-07
Zm00001d014650	Zm00001d014650_T001	1.02499	0.00326943
Zm00001d014658	Zm00001d014658_T001	1.19436	7.4448e-22
Zm00001d014690	Zm00001d014690_T002	1.01478	1.03692e-07
Zm00001d014744	Zm00001d014744_T001	1.26423	0.000486401
Zm00001d014769	Zm00001d014769_T001	1.04774	6.16825e-09
Zm00001d014782	Zm00001d014782_T001	3.09147	0.000865163
Zm00001d014791	Zm00001d014791_T001	2.8143	0.0365407
Zm00001d014850	Zm00001d014850_T002	2.30707	9.89004e-09
Zm00001d014915	Zm00001d014915_T001	1.07523	1.07648e-08
Zm00001d014952	Zm00001d014952_T001	1.8037	1.8228e-09
Zm00001d015012	Zm00001d015012_T001	1.00643	1.73477e-07
Zm00001d015053	Zm00001d015053_T001	2.46353	0.00848757
Zm00001d015054	Zm00001d015054_T001	3.203	0.0117154
Zm00001d015220	Zm00001d015220_T001	3.21471	3.7567e-05
Zm00001d015269	Zm00001d015269_T003	1.05821	2.88324e-16
Zm00001d015275	Zm00001d015275_T001	1.65423	1.57635e-05
Zm00001d015328	Zm00001d015328_T002	1.12692	1.56516e-13
Zm00001d015559	Zm00001d015559_T001	1.80233	7.66812e-05
Zm00001d015638	Zm00001d015638_T001	1.88871	1.65765e-25
Zm00001d015644	Zm00001d015644_T001	2.37544	0.00622502
Zm00001d015654	Zm00001d015654_T001	1.56471	0.0172102
Zm00001d015775	Zm00001d015775_T001	3.00957	0.0213536
Zm00001d015806	Zm00001d015806_T001	1.96605	0.00117983
Zm00001d015811	Zm00001d015811_T001	1.15161	3.80708e-06
Zm00001d015853	Zm00001d015853_T001	1.02397	1.63365e-09
Zm00001d015912	Zm00001d015912_T001	1.6142	8.58079e-05
Zm00001d015925	Zm00001d015925_T001	1.66757	7.15446e-05
Zm00001d016016	Zm00001d016016_T001	1.38783	1.13027e-06
Zm00001d016041	Zm00001d016041_T001	1.20274	1.48658e-12
Zm00001d016080	Zm00001d016080_T001	1.61761	7.4169e-13
Zm00001d016301	Zm00001d016301_T001	3.04351	3.71036e-20
Zm00001d016395	Zm00001d016395_T001	3.15469	0.0439043
Zm00001d016401	Zm00001d016401_T001	3.39301	1.03251e-05
Zm00001d016414	Zm00001d016414_T001	2.60718	0.0253919
Zm00001d016446	Zm00001d016446_T001	1.27266	5.32319e-13
Zm00001d016457	Zm00001d016457_T001	2.87973	9.81276e-05
Zm00001d016511	Zm00001d016511_T001	3.23122	0.00123095
Zm00001d016520	Zm00001d016520_T001	1.05477	1.86116e-13
Zm00001d016524	Zm00001d016524_T001	2.4981	0.0387105
Zm00001d016551	Zm00001d016551_T001	1.32778	0.000123598
Zm00001d016571	Zm00001d016571_T001	1.73829	0.000971963
Zm00001d016649	Zm00001d016649_T001	2.02305	4.06759e-09
Zm00001d016662	Zm00001d016662_T004	1.10125	7.37379e-19
Zm00001d016682	Zm00001d016682_T001	1.2791	2.12327e-05
Zm00001d016707	Zm00001d016707_T001	1.03987	0.0076766
Zm00001d016727	Zm00001d016727_T001	2.22566	0.0251187
Zm00001d016760	Zm00001d016760_T001	4.58575	8.88384e-06
Zm00001d016800	Zm00001d016800_T001	1.23649	4.37766e-14
Zm00001d016851	Zm00001d016851_T001	1.67959	1.40593e-05
Zm00001d016933	Zm00001d016933_T001	1.10455	0.00145519
Zm00001d016952	Zm00001d016952_T001	1.15207	1.75328e-11
Zm00001d017019	Zm00001d017019_T001	1.41792	0.00558774
Zm00001d017032	Zm00001d017032_T001	2.92781	9.39881e-11
Zm00001d017033	Zm00001d017033_T001	2.02842	2.21573e-06
Zm00001d017034	Zm00001d017034_T001	3.15923	0.0435012
Zm00001d017095	Zm00001d017095_T001	3.75797	0.000108355
Zm00001d017134	Zm00001d017134_T001	1.8575	0.00051736
Zm00001d017145	Zm00001d017145_T003	1.01289	4.70229e-08
Zm00001d017152	Zm00001d017152_T001	1.29866	0.047172
Zm00001d017186	Zm00001d017186_T002	1.01259	2.52696e-16
Zm00001d017243	Zm00001d017243_T001	3.18551	0.0128604
Zm00001d017264	Zm00001d017264_T001	3.09858	2.53448e-08
Zm00001d017281	Zm00001d017281_T001	1.2058	5.32608e-05
Zm00001d017365	Zm00001d017365_T001	2.97847	4.88578e-05
Zm00001d017381	Zm00001d017381_T001	4.47587	1.79586e-11
Zm00001d017382	Zm00001d017382_T001	2.98557	2.97096e-10
Zm00001d017386	Zm00001d017386_T001	2.26419	7.13396e-05
Zm00001d017507	Zm00001d017507_T001	2.76754	0.0405688
Zm00001d017598	Zm00001d017598_T001	2.52979	0.0358546
Zm00001d017611	Zm00001d017611_T001	1.87603	0.0117681
Zm00001d017647	Zm00001d017647_T001	4.17145	2.60193e-07
Zm00001d017650	Zm00001d017650_T002	2.03782	0.00165983
Zm00001d017762	Zm00001d017762_T004	1.31277	0.0006943
Zm00001d017865	Zm00001d017865_T001	1.03445	0.00589878
Zm00001d017868	Zm00001d017868_T001	1.26571	0.000976394
Zm00001d017896	Zm00001d017896_T002	2.57408	0.0019892
Zm00001d017899	Zm00001d017899_T001	1.73193	0.0461885
Zm00001d017928	Zm00001d017928_T001	2.36859	0.0121761
Zm00001d017932	Zm00001d017932_T003	1.51821	0.000440524
Zm00001d017941	Zm00001d017941_T001	1.13446	7.70367e-07
Zm00001d017954	Zm00001d017954_T001	2.08122	1.58136e-16
Zm00001d017959	Zm00001d017959_T001	1.06919	4.89225e-16
Zm00001d017962	Zm00001d017962_T001	2.11129	7.09143e-12
Zm00001d017965	Zm00001d017965_T001	2.44658	0.00808378
Zm00001d017992	Zm00001d017992_T001	1.51777	0.000152691
Zm00001d018029	Zm00001d018029_T001	1.55105	0.00712753
Zm00001d018047	Zm00001d018047_T002	1.09617	5.33832e-12
Zm00001d018049	Zm00001d018049_T007	1.09724	2.76264e-12
Zm00001d018059	Zm00001d018059_T001	1.35583	1.00675e-12
Zm00001d018093	Zm00001d018093_T001	1.9027	0.00296548
Zm00001d018210	Zm00001d018210_T001	1.52824	0.00834645
Zm00001d018237	Zm00001d018237_T001	2.96596	1.01546e-07
Zm00001d018291	Zm00001d018291_T003	1.0548	1.40772e-07
Zm00001d018298	Zm00001d018298_T001	1.60613	1.4989e-07
Zm00001d018329	Zm00001d018329_T001	2.05439	0.027898
Zm00001d018390	Zm00001d018390_T001	2.89611	4.98251e-13
Zm00001d018431	Zm00001d018431_T001	1.16152	5.10409e-10
Zm00001d018435	Zm00001d018435_T001	1.92011	2.53243e-12
Zm00001d018452	Zm00001d018452_T001	1.03876	2.0773e-09
Zm00001d018475	Zm00001d018475_T001	1.3905	8.63176e-19
Zm00001d018483	Zm00001d018483_T001	2.74769	8.99244e-06
Zm00001d018615	Zm00001d018615_T001	3.27495	5.62897e-15
Zm00001d018619	Zm00001d018619_T001	2.35452	5.50614e-05
Zm00001d018628	Zm00001d018628_T001	1.10096	3.13265e-13
Zm00001d018648	Zm00001d018648_T001	2.71808	3.43691e-15
Zm00001d018656	Zm00001d018656_T001	1.24973	4.03792e-07
Zm00001d018661	Zm00001d018661_T001	3.4134	0.00589336
Zm00001d018674	Zm00001d018674_T001	3.35143	4.39005e-11
Zm00001d018677	Zm00001d018677_T001	1.61908	2.4388e-05
Zm00001d018714	Zm00001d018714_T001	2.97224	0.0237997
Zm00001d018727	Zm00001d018727_T001	2.20713	0.00225298
Zm00001d018825	Zm00001d018825_T001	1.05605	2.77491e-14
Zm00001d018830	Zm00001d018830_T001	1.01331	0.000618693
Zm00001d018971	Zm00001d018971_T001	3.22817	0.0115347
Zm00001d018973	Zm00001d018973_T001	1.31299	0.000171715
Zm00001d019123	Zm00001d019123_T001	1.13205	3.1609e-12
Zm00001d019227	Zm00001d019227_T002	1.43258	3.36691e-06
Zm00001d019246	Zm00001d019246_T001	5.0893	9.96543e-08
Zm00001d019338	Zm00001d019338_T001	1.9701	0.000577606
Zm00001d019422	Zm00001d019422_T001	2.0899	1.44842e-10
Zm00001d019457	Zm00001d019457_T001	3.55951	0.00335465
Zm00001d019527	Zm00001d019527_T001	1.70712	1.11996e-06
Zm00001d019550	Zm00001d019550_T001	1.00182	0.0120788
Zm00001d019576	Zm00001d019576_T001	1.05829	8.96372e-09
Zm00001d019585	Zm00001d019585_T001	4.41803	0.00161437
Zm00001d019704	Zm00001d019704_T001	1.73092	0.0242666
Zm00001d019724	Zm00001d019724_T012	1.12312	7.46668e-26
Zm00001d019836	Zm00001d019836_T005	1.79039	2.22429e-20
Zm00001d020054	Zm00001d020054_T001	2.36313	7.81906e-06
Zm00001d020064	Zm00001d020064_T001	1.20866	3.24996e-07
Zm00001d020110	Zm00001d020110_T001	1.14193	3.57144e-06
Zm00001d020148	Zm00001d020148_T001	4.06427	0.000297618
Zm00001d020177	Zm00001d020177_T001	4.7242	2.66069e-06
Zm00001d020183	Zm00001d020183_T006	1.18994	6.50154e-07
Zm00001d020257	Zm00001d020257_T001	1.29711	0.00442067
Zm00001d020268	Zm00001d020268_T001	2.6931	0.00259112
Zm00001d020279	Zm00001d020279_T001	1.64221	0.000319101
Zm00001d020280	Zm00001d020280_T001	1.13083	0.00102261
Zm00001d020362	Zm00001d020362_T001	2.07504	0.0250595
Zm00001d020364	Zm00001d020364_T001	1.76676	9.19489e-21
Zm00001d020442	Zm00001d020442_T001	1.25138	8.65521e-21
Zm00001d020457	Zm00001d020457_T001	1.06661	1.41283e-06
Zm00001d020495	Zm00001d020495_T001	2.00913	0.0365715
Zm00001d020501	Zm00001d020501_T001	1.12768	1.04808e-05
Zm00001d020505	Zm00001d020505_T001	2.85037	2.94285e-08
Zm00001d020528	Zm00001d020528_T001	2.96906	1.0752e-09
Zm00001d020586	Zm00001d020586_T001	3.17736	0.0131386
Zm00001d020602	Zm00001d020602_T002	1.01924	2.92207e-14
Zm00001d020606	Zm00001d020606_T002	1.90479	1.11326e-07
Zm00001d020628	Zm00001d020628_T001	2.59716	3.95674e-12
Zm00001d020673	Zm00001d020673_T001	3.22505	0.000418245
Zm00001d020674	Zm00001d020674_T001	2.05707	4.35315e-05
Zm00001d020692	Zm00001d020692_T002	1.72735	0.000452204
Zm00001d020718	Zm00001d020718_T001	2.31708	0.00215076
Zm00001d020752	Zm00001d020752_T001	1.35947	0.00030165
Zm00001d020773	Zm00001d020773_T002	2.44076	5.07619e-28
Zm00001d020780	Zm00001d020780_T001	1.41569	0.0024335
Zm00001d020876	Zm00001d020876_T001	1.20965	3.67819e-07
Zm00001d020910	Zm00001d020910_T001	1.01316	2.28984e-12
Zm00001d020911	Zm00001d020911_T001	1.15665	1.56695e-07
Zm00001d020935	Zm00001d020935_T002	3.23157	0.000345388
Zm00001d020953	Zm00001d020953_T001	2.44194	0.0209758
Zm00001d020965	Zm00001d020965_T002	1.1213	1.94175e-16
Zm00001d020976	Zm00001d020976_T001	1.49376	0.000361846
Zm00001d020977	Zm00001d020977_T001	1.87424	1.97058e-08
Zm00001d020985	Zm00001d020985_T002	1.4	0.0355983
Zm00001d021082	Zm00001d021082_T001	2.15494	0.00972509
Zm00001d021085	Zm00001d021085_T001	1.91003	0.0211397
Zm00001d021089	Zm00001d021089_T001	2.6696	4.79844e-07
Zm00001d021123	Zm00001d021123_T002	1.67075	1.83171e-17
Zm00001d021140	Zm00001d021140_T001	1.08651	4.48792e-05
Zm00001d021169	Zm00001d021169_T006	1.01972	9.54285e-12
Zm00001d021193	Zm00001d021193_T001	1.44123	0.00525193
Zm00001d021197	Zm00001d021197_T001	1.58246	4.48663e-31
Zm00001d021226	Zm00001d021226_T001	3.03196	2.65862e-08
Zm00001d021269	Zm00001d021269_T005	1.73326	2.47171e-12
Zm00001d021288	Zm00001d021288_T001	1.54551	0.00419641
Zm00001d021290	Zm00001d021290_T001	2.4039	0.00061623
Zm00001d021318	Zm00001d021318_T002	1.23447	5.76188e-14
Zm00001d021343	Zm00001d021343_T001	1.20356	2.3099e-08
Zm00001d021491	Zm00001d021491_T001	2.56243	3.09425e-24
Zm00001d021492	Zm00001d021492_T002	1.04733	2.22381e-07
Zm00001d021528	Zm00001d021528_T001	1.3088	5.81439e-10
Zm00001d021529	Zm00001d021529_T002	1.01408	1.15351e-08
Zm00001d021579	Zm00001d021579_T002	1.15378	7.12569e-12
Zm00001d021656	Zm00001d021656_T001	4.38727	1.5188e-08
Zm00001d021683	Zm00001d021683_T001	1.70831	0.0281591
Zm00001d021688	Zm00001d021688_T001	2.91693	7.80733e-09
Zm00001d021692	Zm00001d021692_T001	1.32991	0.000254198
Zm00001d021695	Zm00001d021695_T001	3.90409	0.000646027
Zm00001d021697	Zm00001d021697_T001	3.16205	9.42521e-07
Zm00001d021726	Zm00001d021726_T002	1.74614	2.498e-15
Zm00001d021727	Zm00001d021727_T001	3.34095	1.08274e-05
Zm00001d021728	Zm00001d021728_T003	1.44531	0.0472152
Zm00001d021732	Zm00001d021732_T001	3.71942	3.60245e-10
Zm00001d021753	Zm00001d021753_T002	1.7663	0.000581654
Zm00001d021761	Zm00001d021761_T001	2.76324	0.0409243
Zm00001d021770	Zm00001d021770_T024	1.29332	3.79136e-22
Zm00001d021822	Zm00001d021822_T003	1.03946	0.000213932
Zm00001d021827	Zm00001d021827_T001	3.42746	0.0217725
Zm00001d021843	Zm00001d021843_T001	1.31389	4.68076e-06
Zm00001d021870	Zm00001d021870_T001	1.21624	2.32506e-05
Zm00001d021935	Zm00001d021935_T001	1.77689	3.98235e-06
Zm00001d021943	Zm00001d021943_T001	2.13827	1.69165e-33
Zm00001d021963	Zm00001d021963_T001	3.00564	0.022822
Zm00001d021974	Zm00001d021974_T002	1.04925	2.13096e-14
Zm00001d021988	Zm00001d021988_T001	2.76189	0.0407805
Zm00001d022104	Zm00001d022104_T001	1.05446	0.021277
Zm00001d022120	Zm00001d022120_T001	1.0102	0.0115739
Zm00001d022147	Zm00001d022147_T001	1.77247	1.2229e-07
Zm00001d022195	Zm00001d022195_T001	2.41842	5.10834e-08
Zm00001d022211	Zm00001d022211_T001	2.59108	1.80108e-26
Zm00001d022222	Zm00001d022222_T001	3.17572	0.0128021
Zm00001d022262	Zm00001d022262_T001	2.43739	1.18761e-05
Zm00001d022384	Zm00001d022384_T002	1.08786	6.6734e-11
Zm00001d022397	Zm00001d022397_T001	3.44049	0.021101
Zm00001d022424	Zm00001d022424_T001	1.06614	0.00288851
Zm00001d022441	Zm00001d022441_T001	1.2025	0.0313824
Zm00001d022458	Zm00001d022458_T001	3.2014	3.19103e-23
Zm00001d022461	Zm00001d022461_T001	3.05069	2.31545e-12
Zm00001d022569	Zm00001d022569_T001	1.75758	1.74205e-18
Zm00001d022589	Zm00001d022589_T002	1.19473	0.00418788
Zm00001d023295	Zm00001d023295_T001	2.0107	0.000122252
Zm00001d023317	Zm00001d023317_T002	1.44003	1.10685e-16
Zm00001d023320	Zm00001d023320_T001	1.73763	1.59817e-18
Zm00001d023326	Zm00001d023326_T004	1.23176	2.50827e-05
Zm00001d023327	Zm00001d023327_T004	1.28268	7.63847e-08
Zm00001d023339	Zm00001d023339_T003	1.97638	0.00015537
Zm00001d023345	Zm00001d023345_T001	1.33658	1.27193e-11
Zm00001d023371	Zm00001d023371_T001	1.11597	7.61149e-12
Zm00001d023400	Zm00001d023400_T001	4.75304	1.28962e-15
Zm00001d023424	Zm00001d023424_T001	3.06502	0.00329456
Zm00001d023480	Zm00001d023480_T001	3.07487	0.0183921
Zm00001d023501	Zm00001d023501_T001	1.92189	0.0200719
Zm00001d023596	Zm00001d023596_T001	1.65638	4.57385e-18
Zm00001d023604	Zm00001d023604_T001	1.61838	2.85989e-12
Zm00001d023608	Zm00001d023608_T001	1.28433	4.2587e-16
Zm00001d023611	Zm00001d023611_T001	2.63115	0.00973978
Zm00001d023625	Zm00001d023625_T001	2.06649	0.000587364
Zm00001d023660	Zm00001d023660_T001	3.00507	9.01646e-05
Zm00001d023669	Zm00001d023669_T001	1.00635	6.75206e-10
Zm00001d023717	Zm00001d023717_T001	2.43862	0.0189063
Zm00001d023720	Zm00001d023720_T001	3.37582	0.00658639
Zm00001d023769	Zm00001d023769_T001	3.85953	1.88139e-05
Zm00001d023859	Zm00001d023859_T001	2.76016	0.013534
Zm00001d023984	Zm00001d023984_T001	1.37239	9.87951e-06
Zm00001d024041	Zm00001d024041_T002	1.1911	1.36268e-17
Zm00001d024102	Zm00001d024102_T002	1.16674	1.27252e-09
Zm00001d024325	Zm00001d024325_T002	1.24845	7.17738e-15
Zm00001d024333	Zm00001d024333_T002	1.10063	7.06783e-10
Zm00001d024347	Zm00001d024347_T001	1.15282	7.78571e-15
Zm00001d024359	Zm00001d024359_T001	3.23481	0.0112408
Zm00001d024367	Zm00001d024367_T001	2.73608	0.0433189
Zm00001d024418	Zm00001d024418_T001	1.11576	1.18936e-11
Zm00001d024432	Zm00001d024432_T001	3.27957	1.09207e-13
Zm00001d024450	Zm00001d024450_T001	3.06816	9.25566e-31
Zm00001d024489	Zm00001d024489_T001	5.57998	1.21768e-10
Zm00001d024527	Zm00001d024527_T001	2.13568	4.22969e-17
Zm00001d024597	Zm00001d024597_T001	1.30206	1.43122e-06
Zm00001d024670	Zm00001d024670_T001	3.46682	0.00461
Zm00001d024677	Zm00001d024677_T003	1.51892	8.81575e-14
Zm00001d024695	Zm00001d024695_T001	3.20136	0.0118833
Zm00001d024732	Zm00001d024732_T001	1.19611	1.15936e-22
Zm00001d024762	Zm00001d024762_T001	1.20986	4.24035e-10
Zm00001d024764	Zm00001d024764_T001	1.06712	7.92171e-05
Zm00001d024781	Zm00001d024781_T001	1.31595	5.87056e-05
Zm00001d024898	Zm00001d024898_T001	5.12481	2.47853e-23
Zm00001d024924	Zm00001d024924_T001	3.29911	1.06901e-13
Zm00001d024937	Zm00001d024937_T002	1.54844	1.1933e-19
Zm00001d024946	Zm00001d024946_T001	1.41531	2.62425e-10
Zm00001d024960	Zm00001d024960_T002	2.28644	0.00958543
Zm00001d024962	Zm00001d024962_T001	3.40551	0.00593624
Zm00001d024963	Zm00001d024963_T001	1.1351	4.99436e-14
Zm00001d024973	Zm00001d024973_T001	1.41713	4.18668e-19
Zm00001d025018	Zm00001d025018_T001	3.84846	1.65901e-17
Zm00001d025023	Zm00001d025023_T001	1.52258	3.30743e-07
Zm00001d025043	Zm00001d025043_T001	1.53012	9.02644e-09
Zm00001d025103	Zm00001d025103_T001	2.74878	1.23941e-08
Zm00001d025167	Zm00001d025167_T003	1.03521	1.56241e-14
Zm00001d025233	Zm00001d025233_T001	1.10253	7.03129e-09
Zm00001d025251	Zm00001d025251_T001	2.93992	0.0264871
Zm00001d025307	Zm00001d025307_T001	1.47343	2.71367e-13
Zm00001d025346	Zm00001d025346_T001	4.50581	4.3546e-10
Zm00001d025437	Zm00001d025437_T001	2.02859	3.34281e-08
Zm00001d025475	Zm00001d025475_T001	3.45772	2.04331e-07
Zm00001d025664	Zm00001d025664_T001	5.0894	2.50912e-11
Zm00001d025703	Zm00001d025703_T001	1.69602	0.00112489
Zm00001d025737	Zm00001d025737_T001	2.79201	0.0383304
Zm00001d025753	Zm00001d025753_T001	3.03485	4.62425e-05
Zm00001d025771	Zm00001d025771_T001	1.16318	8.49661e-06
Zm00001d025796	Zm00001d025796_T001	2.02437	0.0199365
Zm00001d025815	Zm00001d025815_T001	1.46206	0.00134557
Zm00001d025821	Zm00001d025821_T001	1.42754	0.049388
Zm00001d025888	Zm00001d025888_T002	2.0706	8.0331e-14
Zm00001d025926	Zm00001d025926_T001	2.79255	0.0385422
Zm00001d025932	Zm00001d025932_T003	1.09668	2.79956e-12
Zm00001d025933	Zm00001d025933_T001	1.98301	2.08806e-16
Zm00001d025957	Zm00001d025957_T001	1.14814	0.000362288
Zm00001d025964	Zm00001d025964_T001	1.81741	5.40699e-08
Zm00001d025973	Zm00001d025973_T001	1.01644	1.02145e-07
Zm00001d025979	Zm00001d025979_T001	1.39206	3.67729e-08
Zm00001d025990	Zm00001d025990_T001	3.38417	0.0240928
Zm00001d026047	Zm00001d026047_T002	1.89859	2.10016e-21
Zm00001d026102	Zm00001d026102_T001	3.59357	0.0129056
Zm00001d026200	Zm00001d026200_T001	1.10314	3.75744e-06
Zm00001d026203	Zm00001d026203_T001	1.49073	0.02333
Zm00001d026218	Zm00001d026218_T001	3.27538	7.83516e-09
Zm00001d026269	Zm00001d026269_T001	1.21452	1.61562e-12
Zm00001d026305	Zm00001d026305_T004	1.11327	9.09385e-10
Zm00001d026318	Zm00001d026318_T001	1.06501	0.000222815
Zm00001d026366	Zm00001d026366_T002	1.78894	1.57624e-06
Zm00001d026375	Zm00001d026375_T001	2.53701	0.0268987
Zm00001d026521	Zm00001d026521_T001	1.04803	0.000664391
Zm00001d026551	Zm00001d026551_T001	1.09228	0.000242529
Zm00001d026552	Zm00001d026552_T001	1.46958	0.0499138
Zm00001d026625	Zm00001d026625_T002	1.26823	7.23954e-08
Zm00001d027254	Zm00001d027254_T001	1.90887	3.33657e-07
Zm00001d027256	Zm00001d027256_T001	1.59395	2.10246e-06
Zm00001d027325	Zm00001d027325_T002	1.0056	2.23199e-05
Zm00001d027386	Zm00001d027386_T002	1.70007	5.51193e-18
Zm00001d027415	Zm00001d027415_T002	1.28699	6.22911e-08
Zm00001d027447	Zm00001d027447_T004	1.07099	2.96563e-12
Zm00001d027454	Zm00001d027454_T001	2.90293	1.17562e-35
Zm00001d027500	Zm00001d027500_T001	1.91998	2.15896e-13
Zm00001d027530	Zm00001d027530_T001	3.28641	7.3628e-36
Zm00001d027557	Zm00001d027557_T001	2.85624	4.90515e-08
Zm00001d027596	Zm00001d027596_T002	1.25285	1.16415e-18
Zm00001d027613	Zm00001d027613_T001	1.24283	9.69559e-11
Zm00001d027616	Zm00001d027616_T001	1.62746	0.00782589
Zm00001d027623	Zm00001d027623_T001	2.82521	0.000363562
Zm00001d027708	Zm00001d027708_T002	1.27926	0.000296887
Zm00001d027802	Zm00001d027802_T003	1.19853	1.01915e-11
Zm00001d027812	Zm00001d027812_T001	2.09897	2.03231e-29
Zm00001d027863	Zm00001d027863_T001	2.53725	1.10806e-15
Zm00001d027935	Zm00001d027935_T001	2.82781	0.0105057
Zm00001d027973	Zm00001d027973_T001	1.51055	9.23879e-11
Zm00001d028056	Zm00001d028056_T001	1.01929	1.36517e-08
Zm00001d028064	Zm00001d028064_T001	1.12515	7.77187e-11
Zm00001d028074	Zm00001d028074_T001	1.2286	1.09934e-08
Zm00001d028103	Zm00001d028103_T001	2.49746	3.43169e-09
Zm00001d028140	Zm00001d028140_T001	1.02341	2.52742e-16
Zm00001d028144	Zm00001d028144_T001	3.82098	3.33973e-08
Zm00001d028151	Zm00001d028151_T001	2.85386	6.06272e-27
Zm00001d028162	Zm00001d028162_T004	1.77986	2.23027e-18
Zm00001d028167	Zm00001d028167_T001	1.62129	7.56024e-08
Zm00001d028204	Zm00001d028204_T002	1.23989	6.96478e-08
Zm00001d028248	Zm00001d028248_T001	3.3977	0.0233483
Zm00001d028287	Zm00001d028287_T001	1.27713	0.00590807
Zm00001d028323	Zm00001d028323_T001	3.08035	0.0181537
Zm00001d028331	Zm00001d028331_T001	1.53924	1.08846e-06
Zm00001d028574	Zm00001d028574_T001	3.33987	2.18637e-25
Zm00001d028615	Zm00001d028615_T001	2.53285	3.2475e-08
Zm00001d028639	Zm00001d028639_T001	2.74729	0.0061483
Zm00001d028720	Zm00001d028720_T001	1.0483	0.00924966
Zm00001d028733	Zm00001d028733_T002	1.08188	1.37973e-10
Zm00001d028769	Zm00001d028769_T003	1.32123	3.80973e-07
Zm00001d028785	Zm00001d028785_T001	1.59437	3.01914e-06
Zm00001d028835	Zm00001d028835_T001	1.90369	6.2237e-13
Zm00001d028842	Zm00001d028842_T001	3.23325	0.000406214
Zm00001d028929	Zm00001d028929_T001	1.66024	6.2379e-12
Zm00001d028995	Zm00001d028995_T001	1.18987	0.000164317
Zm00001d028999	Zm00001d028999_T001	3.39378	9.69692e-05
Zm00001d029051	Zm00001d029051_T001	1.40332	9.40866e-10
Zm00001d029101	Zm00001d029101_T001	4.47085	6.27135e-11
Zm00001d029176	Zm00001d029176_T001	2.76324	0.0409243
Zm00001d029232	Zm00001d029232_T001	1.70204	1.66359e-06
Zm00001d029274	Zm00001d029274_T001	3.1951	0.012684
Zm00001d029288	Zm00001d029288_T001	1.57307	0.00427702
Zm00001d029314	Zm00001d029314_T001	1.19433	3.74178e-05
Zm00001d029349	Zm00001d029349_T001	1.31584	0.0357846
Zm00001d029371	Zm00001d029371_T001	1.31824	2.37794e-07
Zm00001d029391	Zm00001d029391_T002	1.63054	1.61137e-29
Zm00001d029420	Zm00001d029420_T002	1.27698	1.15068e-21
Zm00001d029461	Zm00001d029461_T004	1.88227	5.45816e-17
Zm00001d029489	Zm00001d029489_T002	1.1262	2.99349e-08
Zm00001d029516	Zm00001d029516_T001	1.15465	5.05519e-14
Zm00001d029519	Zm00001d029519_T001	1.93419	5.84219e-29
Zm00001d029526	Zm00001d029526_T001	1.38863	6.76351e-06
Zm00001d029545	Zm00001d029545_T002	1.43719	0.000136348
Zm00001d029569	Zm00001d029569_T001	2.87779	0.00851557
Zm00001d029601	Zm00001d029601_T003	1.02289	1.63283e-09
Zm00001d029620	Zm00001d029620_T001	1.7226	5.33861e-06
Zm00001d029636	Zm00001d029636_T001	1.57882	7.56883e-12
Zm00001d029651	Zm00001d029651_T001	1.25249	5.02679e-09
Zm00001d029696	Zm00001d029696_T003	3.19048	0.012688
Zm00001d029706	Zm00001d029706_T001	3.39913	6.3714e-06
Zm00001d029717	Zm00001d029717_T001	5.01315	9.22072e-22
Zm00001d029750	Zm00001d029750_T001	1.0097	1.86543e-10
Zm00001d029806	Zm00001d029806_T001	1.90966	2.73501e-11
Zm00001d029847	Zm00001d029847_T001	3.01768	0.000683339
Zm00001d030139	Zm00001d030139_T001	1.60859	0.00217462
Zm00001d030191	Zm00001d030191_T001	1.45233	1.08675e-09
Zm00001d030199	Zm00001d030199_T003	4.18081	7.8974e-23
Zm00001d030222	Zm00001d030222_T002	2.76492	0.000361773
Zm00001d030234	Zm00001d030234_T001	1.89575	3.3575e-05
Zm00001d030253	Zm00001d030253_T001	1.20453	2.99262e-06
Zm00001d030295	Zm00001d030295_T001	1.94756	2.14598e-07
Zm00001d030323	Zm00001d030323_T001	1.45116	1.96713e-06
Zm00001d030328	Zm00001d030328_T001	1.1268	1.07192e-11
Zm00001d030556	Zm00001d030556_T001	1.78835	9.28055e-06
Zm00001d030644	Zm00001d030644_T001	2.23885	0.000109158
Zm00001d030741	Zm00001d030741_T001	3.36117	2.00413e-07
Zm00001d030806	Zm00001d030806_T001	1.02436	0.0157192
Zm00001d031077	Zm00001d031077_T001	3.47147	1.19193e-06
Zm00001d031092	Zm00001d031092_T002	1.14984	1.42624e-12
Zm00001d031109	Zm00001d031109_T003	1.52221	9.10092e-19
Zm00001d031167	Zm00001d031167_T001	1.86104	5.03655e-10
Zm00001d031175	Zm00001d031175_T001	2.73916	7.82327e-10
Zm00001d031204	Zm00001d031204_T002	1.97647	0.000787452
Zm00001d031227	Zm00001d031227_T001	1.04068	6.69673e-08
Zm00001d031296	Zm00001d031296_T001	3.98632	0.000543776
Zm00001d031344	Zm00001d031344_T001	2.26377	2.36851e-22
Zm00001d031345	Zm00001d031345_T001	1.99279	5.02531e-05
Zm00001d031362	Zm00001d031362_T001	3.21617	4.21863e-05
Zm00001d031412	Zm00001d031412_T001	1.32723	9.93225e-15
Zm00001d031457	Zm00001d031457_T002	1.00102	8.85498e-06
Zm00001d031505	Zm00001d031505_T001	1.01184	2.44343e-12
Zm00001d031580	Zm00001d031580_T001	1.11244	4.55056e-08
Zm00001d031626	Zm00001d031626_T001	2.63577	0.00212021
Zm00001d031668	Zm00001d031668_T002	1.3735	2.39732e-11
Zm00001d031677	Zm00001d031677_T001	2.71474	5.63769e-20
Zm00001d031690	Zm00001d031690_T002	1.41922	0.00576938
Zm00001d031732	Zm00001d031732_T001	1.48985	4.12416e-18
Zm00001d031813	Zm00001d031813_T001	2.38278	8.75072e-06
Zm00001d031926	Zm00001d031926_T001	3.5786	3.51882e-05
Zm00001d032022	Zm00001d032022_T004	1.86073	0.00835485
Zm00001d032057	Zm00001d032057_T002	3.56299	2.95816e-05
Zm00001d032098	Zm00001d032098_T001	3.01073	2.16771e-29
Zm00001d032116	Zm00001d032116_T003	1.24682	5.34331e-07
Zm00001d032144	Zm00001d032144_T001	2.81313	4.11555e-14
Zm00001d032179	Zm00001d032179_T001	1.94686	4.32552e-10
Zm00001d032199	Zm00001d032199_T001	1.02246	2.42654e-09
Zm00001d032208	Zm00001d032208_T001	3.96091	5.85002e-07
Zm00001d032223	Zm00001d032223_T001	1.05127	0.00201363
Zm00001d032225	Zm00001d032225_T001	1.51308	1.87579e-14
Zm00001d032291	Zm00001d032291_T001	1.2418	3.14508e-12
Zm00001d032344	Zm00001d032344_T001	1.08202	8.41682e-08
Zm00001d032356	Zm00001d032356_T001	1.39967	0.00873601
Zm00001d032386	Zm00001d032386_T003	2.06027	8.98637e-40
Zm00001d032428	Zm00001d032428_T001	1.00277	8.94169e-10
Zm00001d032536	Zm00001d032536_T001	1.16794	4.48652e-18
Zm00001d032548	Zm00001d032548_T001	1.13359	1.42103e-05
Zm00001d032550	Zm00001d032550_T001	1.22339	9.04971e-09
Zm00001d032570	Zm00001d032570_T001	1.20614	5.16661e-06
Zm00001d032618	Zm00001d032618_T001	3.0822	2.00302e-23
Zm00001d032669	Zm00001d032669_T001	1.34595	1.6304e-05
Zm00001d032718	Zm00001d032718_T001	1.00215	1.87614e-06
Zm00001d032721	Zm00001d032721_T001	1.17779	0.000316575
Zm00001d032737	Zm00001d032737_T002	5.12864	1.03248e-19
Zm00001d032768	Zm00001d032768_T005	1.93507	2.39404e-09
Zm00001d032787	Zm00001d032787_T001	1.04968	0.000174718
Zm00001d032854	Zm00001d032854_T001	4.9022	3.811e-17
Zm00001d032888	Zm00001d032888_T001	2.42751	0.000389271
Zm00001d032897	Zm00001d032897_T001	1.29523	1.51623e-20
Zm00001d032906	Zm00001d032906_T001	1.28412	0.000204897
Zm00001d032918	Zm00001d032918_T001	1.623	0.0403082
Zm00001d032921	Zm00001d032921_T001	1.02529	1.73378e-08
Zm00001d032962	Zm00001d032962_T001	2.08314	1.1664e-14
Zm00001d032999	Zm00001d032999_T001	1.33313	1.62155e-13
Zm00001d033047	Zm00001d033047_T001	1.86695	0.00802036
Zm00001d033056	Zm00001d033056_T004	1.11639	8.98245e-15
Zm00001d033057	Zm00001d033057_T003	1.1118	0.0168212
Zm00001d033063	Zm00001d033063_T001	1.36665	3.71728e-06
Zm00001d033067	Zm00001d033067_T001	3.42644	0.0060722
Zm00001d033068	Zm00001d033068_T001	3.25172	1.1595e-11
Zm00001d033087	Zm00001d033087_T001	3.38662	0.000616457
Zm00001d033092	Zm00001d033092_T001	1.18771	2.75035e-05
Zm00001d033170	Zm00001d033170_T001	1.47165	3.77815e-07
Zm00001d033171	Zm00001d033171_T001	1.18263	2.70907e-07
Zm00001d033206	Zm00001d033206_T003	1.15249	0.0493802
Zm00001d033224	Zm00001d033224_T001	2.19182	0.00793826
Zm00001d033226	Zm00001d033226_T001	1.06085	6.16186e-06
Zm00001d033241	Zm00001d033241_T001	2.41939	1.31471e-05
Zm00001d033267	Zm00001d033267_T001	1.7796	5.72812e-06
Zm00001d033271	Zm00001d033271_T001	1.42338	0.0263408
Zm00001d033300	Zm00001d033300_T001	1.28604	0.0310474
Zm00001d033360	Zm00001d033360_T001	3.39264	0.000423381
Zm00001d033378	Zm00001d033378_T004	1.5975	1.27996e-29
Zm00001d033391	Zm00001d033391_T001	1.03389	8.32753e-12
Zm00001d033419	Zm00001d033419_T001	1.86263	6.11079e-17
Zm00001d033423	Zm00001d033423_T001	1.15282	5.42862e-16
Zm00001d033447	Zm00001d033447_T005	3.88045	8.83512e-06
Zm00001d033489	Zm00001d033489_T001	1.95447	6.8982e-05
Zm00001d033516	Zm00001d033516_T001	3.60125	1.03985e-25
Zm00001d033517	Zm00001d033517_T001	2.029	0.000109324
Zm00001d033621	Zm00001d033621_T001	1.12125	3.31483e-08
Zm00001d033711	Zm00001d033711_T001	3.51424	1.77349e-49
Zm00001d033714	Zm00001d033714_T001	3.12819	1.67315e-28
Zm00001d033797	Zm00001d033797_T002	1.36533	0.00712316
Zm00001d033826	Zm00001d033826_T002	1.28888	0.00631185
Zm00001d033909	Zm00001d033909_T001	1.46235	0.00447452
Zm00001d033957	Zm00001d033957_T002	2.99041	1.10576e-19
Zm00001d033991	Zm00001d033991_T002	3.24834	0.0011132
Zm00001d034103	Zm00001d034103_T001	1.4385	0.00504434
Zm00001d034150	Zm00001d034150_T001	2.79559	0.0388753
Zm00001d034277	Zm00001d034277_T001	2.55748	2.23401e-13
Zm00001d034439	Zm00001d034439_T001	1.24809	0.00530139
Zm00001d034468	Zm00001d034468_T001	1.26105	9.12855e-08
Zm00001d034552	Zm00001d034552_T001	4.34054	3.1963e-08
Zm00001d034568	Zm00001d034568_T001	1.02379	3.77738e-09
Zm00001d034569	Zm00001d034569_T001	1.32885	3.96185e-21
Zm00001d034608	Zm00001d034608_T002	1.13494	3.11892e-21
Zm00001d034615	Zm00001d034615_T001	1.5579	2.67663e-07
Zm00001d034643	Zm00001d034643_T001	2.22329	1.99382e-07
Zm00001d034714	Zm00001d034714_T001	1.57317	1.1396e-19
Zm00001d034723	Zm00001d034723_T001	1.82721	1.87363e-05
Zm00001d034749	Zm00001d034749_T001	3.09015	5.85551e-06
Zm00001d034836	Zm00001d034836_T001	1.53429	1.03119e-21
Zm00001d034839	Zm00001d034839_T001	1.3487	5.54084e-09
Zm00001d034986	Zm00001d034986_T001	3.03514	1.18579e-11
Zm00001d035007	Zm00001d035007_T001	1.75544	1.39239e-11
Zm00001d035013	Zm00001d035013_T001	3.50725	0.00389602
Zm00001d035041	Zm00001d035041_T001	1.00267	5.83143e-08
Zm00001d035119	Zm00001d035119_T001	1.07691	4.9084e-08
Zm00001d035125	Zm00001d035125_T001	3.41738	0.000101706
Zm00001d035163	Zm00001d035163_T001	1.69826	0.00942186
Zm00001d035214	Zm00001d035214_T001	1.37034	2.01552e-05
Zm00001d035263	Zm00001d035263_T001	1.56531	0.00735874
Zm00001d035300	Zm00001d035300_T001	1.05479	3.75178e-13
Zm00001d035320	Zm00001d035320_T001	2.26446	8.94225e-06
Zm00001d035329	Zm00001d035329_T001	3.91497	0.000630363
Zm00001d035416	Zm00001d035416_T001	1.49292	1.40431e-07
Zm00001d035468	Zm00001d035468_T003	1.05311	3.38744e-07
Zm00001d035479	Zm00001d035479_T001	4.76179	1.77026e-06
Zm00001d035505	Zm00001d035505_T001	3.42318	0.00578536
Zm00001d035519	Zm00001d035519_T001	1.24242	4.85397e-16
Zm00001d035535	Zm00001d035535_T001	2.21818	1.11531e-12
Zm00001d035543	Zm00001d035543_T001	1.10544	2.41575e-05
Zm00001d035631	Zm00001d035631_T001	1.34459	2.27475e-09
Zm00001d035659	Zm00001d035659_T001	1.5406	1.6513e-15
Zm00001d035662	Zm00001d035662_T001	1.25284	3.32258e-19
Zm00001d035949	Zm00001d035949_T001	2.78582	9.88946e-12
Zm00001d035992	Zm00001d035992_T001	3.14465	7.53892e-09
Zm00001d036024	Zm00001d036024_T001	1.03619	8.47649e-17
Zm00001d036045	Zm00001d036045_T001	1.70376	3.39007e-05
Zm00001d036072	Zm00001d036072_T001	3.55983	3.67588e-07
Zm00001d036098	Zm00001d036098_T001	1.82455	0.000156937
Zm00001d036224	Zm00001d036224_T001	1.05058	8.22102e-06
Zm00001d036228	Zm00001d036228_T001	1.5656	0.00121758
Zm00001d036242	Zm00001d036242_T001	3.44049	0.021101
Zm00001d036270	Zm00001d036270_T001	2.27183	0.0403062
Zm00001d036281	Zm00001d036281_T001	3.01234	3.71612e-16
Zm00001d036364	Zm00001d036364_T001	3.17736	5.44949e-06
Zm00001d036370	Zm00001d036370_T001	1.57343	0.00132506
Zm00001d036418	Zm00001d036418_T001	2.51251	6.42209e-31
Zm00001d036664	Zm00001d036664_T001	2.74241	0.0432407
Zm00001d036688	Zm00001d036688_T001	1.18787	0.0203317
Zm00001d036690	Zm00001d036690_T001	1.49857	2.17126e-09
Zm00001d036736	Zm00001d036736_T001	1.06626	5.60834e-06
Zm00001d036766	Zm00001d036766_T001	3.56878	5.64564e-06
Zm00001d036947	Zm00001d036947_T001	2.7586	0.0410434
Zm00001d036956	Zm00001d036956_T002	1.05556	1.01503e-06
Zm00001d037035	Zm00001d037035_T002	1.34139	1.91231e-12
Zm00001d037164	Zm00001d037164_T001	1.03095	1.18572e-15
Zm00001d037182	Zm00001d037182_T001	1.8722	0.0112932
Zm00001d037207	Zm00001d037207_T001	2.83074	0.0104618
Zm00001d037242	Zm00001d037242_T001	3.65685	4.04314e-18
Zm00001d037251	Zm00001d037251_T001	2.09442	3.64494e-10
Zm00001d037270	Zm00001d037270_T001	1.11105	0.0112592
Zm00001d037288	Zm00001d037288_T001	1.48322	3.51762e-13
Zm00001d037322	Zm00001d037322_T001	2.59524	0.0266649
Zm00001d037334	Zm00001d037334_T001	3.19445	0.000471486
Zm00001d037336	Zm00001d037336_T001	2.49463	0.000224228
Zm00001d037386	Zm00001d037386_T001	1.73704	6.18212e-10
Zm00001d037410	Zm00001d037410_T001	1.9519	0.0167875
Zm00001d037439	Zm00001d037439_T001	1.39528	0.000100588
Zm00001d037442	Zm00001d037442_T001	3.20863	0.0117512
Zm00001d037529	Zm00001d037529_T002	2.75489	0.0416716
Zm00001d037550	Zm00001d037550_T001	4.18679	3.0968e-32
Zm00001d037565	Zm00001d037565_T001	2.65139	3.35279e-16
Zm00001d037576	Zm00001d037576_T001	4.14347	0.000168851
Zm00001d037619	Zm00001d037619_T002	1.05267	1.62098e-14
Zm00001d037624	Zm00001d037624_T003	1.4915	2.27038e-15
Zm00001d037628	Zm00001d037628_T001	2.39081	6.92129e-18
Zm00001d037681	Zm00001d037681_T001	1.62867	0.00631587
Zm00001d037768	Zm00001d037768_T001	2.02886	9.83461e-21
Zm00001d037792	Zm00001d037792_T001	2.184	0.000402913
Zm00001d037797	Zm00001d037797_T002	2.89873	0.000262781
Zm00001d037810	Zm00001d037810_T003	2.93473	1.13477e-05
Zm00001d037848	Zm00001d037848_T005	3.90725	6.27892e-15
Zm00001d037849	Zm00001d037849_T003	2.25767	2.50564e-13
Zm00001d037894	Zm00001d037894_T001	3.67455	2.39572e-28
Zm00001d037902	Zm00001d037902_T002	1.25428	8.7738e-12
Zm00001d037932	Zm00001d037932_T002	1.04453	2.31129e-11
Zm00001d037959	Zm00001d037959_T001	4.87172	5.76874e-05
Zm00001d037968	Zm00001d037968_T002	3.19463	0.012487
Zm00001d038023	Zm00001d038023_T001	2.42665	2.93485e-10
Zm00001d038081	Zm00001d038081_T001	2.33819	5.77569e-09
Zm00001d038144	Zm00001d038144_T001	3.12905	0.0021056
Zm00001d038165	Zm00001d038165_T003	1.93114	6.16561e-15
Zm00001d038211	Zm00001d038211_T001	1.05774	3.35732e-15
Zm00001d038221	Zm00001d038221_T001	2.42392	9.26219e-18
Zm00001d038240	Zm00001d038240_T002	1.42103	0.0172314
Zm00001d038289	Zm00001d038289_T001	3.74019	0.00730327
Zm00001d038304	Zm00001d038304_T001	1.02655	8.14684e-15
Zm00001d038357	Zm00001d038357_T001	1.28311	2.83976e-14
Zm00001d038408	Zm00001d038408_T001	1.91074	2.18302e-14
Zm00001d038432	Zm00001d038432_T003	1.08748	8.74788e-09
Zm00001d038465	Zm00001d038465_T001	1.55313	1.34017e-05
Zm00001d038511	Zm00001d038511_T001	1.34371	7.56754e-05
Zm00001d038521	Zm00001d038521_T001	3.48517	0.00505749
Zm00001d038558	Zm00001d038558_T001	1.31927	7.44333e-11
Zm00001d038578	Zm00001d038578_T001	1.25204	6.88698e-11
Zm00001d038613	Zm00001d038613_T001	2.30442	2.45043e-11
Zm00001d038645	Zm00001d038645_T001	1.28587	0.0261051
Zm00001d038708	Zm00001d038708_T001	2.32315	0.0293874
Zm00001d038763	Zm00001d038763_T001	5.71046	4.03164e-08
Zm00001d038766	Zm00001d038766_T001	1.17786	4.21786e-06
Zm00001d038791	Zm00001d038791_T001	1.25736	0.00463721
Zm00001d038793	Zm00001d038793_T001	1.54933	7.7861e-08
Zm00001d038848	Zm00001d038848_T001	1.72815	8.34959e-12
Zm00001d038853	Zm00001d038853_T001	1.4056	8.16052e-05
Zm00001d038860	Zm00001d038860_T001	2.44184	9.3566e-21
Zm00001d038870	Zm00001d038870_T001	1.04078	0.00248292
Zm00001d038875	Zm00001d038875_T001	1.37355	3.39015e-07
Zm00001d038925	Zm00001d038925_T002	1.47406	3.4194e-05
Zm00001d038941	Zm00001d038941_T001	1.04039	3.87094e-05
Zm00001d039095	Zm00001d039095_T001	2.12176	0.000126138
Zm00001d039113	Zm00001d039113_T001	3.71632	4.99635e-07
Zm00001d039150	Zm00001d039150_T001	3.57304	1.25043e-09
Zm00001d039173	Zm00001d039173_T003	1.39113	2.56253e-27
Zm00001d039203	Zm00001d039203_T001	1.3158	1.54809e-09
Zm00001d039224	Zm00001d039224_T001	2.37274	0.0055239
Zm00001d039303	Zm00001d039303_T001	2.25805	2.46668e-12
Zm00001d039327	Zm00001d039327_T001	1.06484	0.000107649
Zm00001d039400	Zm00001d039400_T003	1.47573	7.60079e-09
Zm00001d039421	Zm00001d039421_T002	1.01441	5.01297e-10
Zm00001d039426	Zm00001d039426_T001	4.58519	6.28417e-24
Zm00001d039432	Zm00001d039432_T004	1.30337	2.92416e-19
Zm00001d039487	Zm00001d039487_T001	3.2402	0.000929469
Zm00001d039493	Zm00001d039493_T001	2.50499	0.0194217
Zm00001d039532	Zm00001d039532_T001	2.9151	2.11441e-07
Zm00001d039644	Zm00001d039644_T001	2.18926	4.22822e-09
Zm00001d039713	Zm00001d039713_T001	4.90709	8.81752e-25
Zm00001d039723	Zm00001d039723_T001	1.7874	1.15595e-08
Zm00001d039749	Zm00001d039749_T002	2.41352	0.0248005
Zm00001d039785	Zm00001d039785_T001	2.27796	0.00276026
Zm00001d039802	Zm00001d039802_T001	2.0026	0.00512713
Zm00001d039826	Zm00001d039826_T001	2.41534	8.93997e-08
Zm00001d039918	Zm00001d039918_T001	1.08444	1.48788e-06
Zm00001d039920	Zm00001d039920_T001	2.74295	6.23682e-09
Zm00001d039921	Zm00001d039921_T001	3.48413	5.78345e-05
Zm00001d039947	Zm00001d039947_T002	2.68077	0.0206846
Zm00001d040094	Zm00001d040094_T001	1.11357	0.0137114
Zm00001d040113	Zm00001d040113_T001	3.05056	0.019894
Zm00001d040567	Zm00001d040567_T001	1.05406	5.34819e-13
Zm00001d040606	Zm00001d040606_T001	1.08889	8.61663e-18
Zm00001d040649	Zm00001d040649_T001	5.41212	1.93943e-07
Zm00001d040667	Zm00001d040667_T002	1.0709	1.11975e-12
Zm00001d040780	Zm00001d040780_T001	1.66882	1.30736e-12
Zm00001d040954	Zm00001d040954_T001	1.12881	2.36204e-13
Zm00001d040974	Zm00001d040974_T002	3.38417	0.0240928
Zm00001d041006	Zm00001d041006_T001	2.39592	5.64351e-15
Zm00001d041055	Zm00001d041055_T001	1.03273	0.000196425
Zm00001d041069	Zm00001d041069_T001	1.01014	0.000150447
Zm00001d041070	Zm00001d041070_T001	1.01971	9.41274e-09
Zm00001d041163	Zm00001d041163_T001	3.2927	2.19132e-10
Zm00001d041173	Zm00001d041173_T001	1.85623	6.32458e-06
Zm00001d041269	Zm00001d041269_T007	2.27951	0.00539372
Zm00001d041277	Zm00001d041277_T002	1.2607	2.16769e-17
Zm00001d041327	Zm00001d041327_T001	1.66168	0.00542967
Zm00001d041358	Zm00001d041358_T001	3.47198	3.95274e-16
Zm00001d041384	Zm00001d041384_T001	1.68539	0.00015075
Zm00001d041437	Zm00001d041437_T001	1.60448	2.95142e-11
Zm00001d041438	Zm00001d041438_T004	1.48866	0.00101451
Zm00001d041454	Zm00001d041454_T001	1.71776	6.45377e-06
Zm00001d041476	Zm00001d041476_T001	1.23205	0.000897641
Zm00001d041539	Zm00001d041539_T001	1.26516	7.52731e-05
Zm00001d041544	Zm00001d041544_T001	2.02109	2.36566e-10
Zm00001d041548	Zm00001d041548_T002	1.04014	1.14374e-14
Zm00001d041584	Zm00001d041584_T001	1.74808	5.62917e-08
Zm00001d041678	Zm00001d041678_T001	4.04138	1.86834e-17
Zm00001d041735	Zm00001d041735_T001	1.88096	1.59195e-05
Zm00001d041773	Zm00001d041773_T002	1.01867	1.47665e-05
Zm00001d041781	Zm00001d041781_T004	4.1828	1.47105e-06
Zm00001d041791	Zm00001d041791_T001	1.44783	0.000345257
Zm00001d041880	Zm00001d041880_T002	1.15646	4.47821e-09
Zm00001d041922	Zm00001d041922_T001	3.3977	0.0233483
Zm00001d042019	Zm00001d042019_T001	2.87084	9.27678e-21
Zm00001d042027	Zm00001d042027_T001	1.83293	4.62642e-13
Zm00001d042065	Zm00001d042065_T001	1.17627	0.00487151
Zm00001d042098	Zm00001d042098_T001	3.82543	7.66923e-18
Zm00001d042099	Zm00001d042099_T001	2.72699	4.75687e-13
Zm00001d042114	Zm00001d042114_T001	1.26191	1.01902e-05
Zm00001d042148	Zm00001d042148_T001	2.23628	9.62267e-17
Zm00001d042151	Zm00001d042151_T001	1.3983	2.50305e-05
Zm00001d042182	Zm00001d042182_T001	1.54722	2.83689e-28
Zm00001d042202	Zm00001d042202_T001	2.26989	0.00142946
Zm00001d042225	Zm00001d042225_T003	1.29781	4.19668e-22
Zm00001d042256	Zm00001d042256_T002	1.2432	1.82619e-09
Zm00001d042260	Zm00001d042260_T002	1.20562	1.2418e-06
Zm00001d042271	Zm00001d042271_T001	1.48955	0.00811365
Zm00001d042279	Zm00001d042279_T001	1.03095	2.73108e-09
Zm00001d042347	Zm00001d042347_T003	1.02378	9.57251e-20
Zm00001d042365	Zm00001d042365_T001	1.07522	1.38211e-07
Zm00001d042388	Zm00001d042388_T001	1.24633	3.68614e-16
Zm00001d042448	Zm00001d042448_T001	3.76546	0.00668302
Zm00001d042461	Zm00001d042461_T001	1.67259	4.14067e-07
Zm00001d042473	Zm00001d042473_T002	1.46634	0.000373856
Zm00001d042493	Zm00001d042493_T001	1.67686	2.7217e-06
Zm00001d042506	Zm00001d042506_T002	1.10607	2.11736e-13
Zm00001d042549	Zm00001d042549_T002	2.3418	1.00675e-12
Zm00001d042554	Zm00001d042554_T001	1.57521	0.000551165
Zm00001d042608	Zm00001d042608_T002	1.64708	7.38849e-29
Zm00001d042716	Zm00001d042716_T001	3.07609	0.0182128
Zm00001d042756	Zm00001d042756_T001	2.67535	0.0205729
Zm00001d042770	Zm00001d042770_T001	3.1424	9.81352e-12
Zm00001d042780	Zm00001d042780_T001	2.85923	0.033447
Zm00001d042781	Zm00001d042781_T001	2.04446	0.028859
Zm00001d042801	Zm00001d042801_T001	1.31494	0.000835134
Zm00001d043090	Zm00001d043090_T001	2.79559	0.0388753
Zm00001d043116	Zm00001d043116_T001	1.86123	0.00590029
Zm00001d043156	Zm00001d043156_T001	1.05372	4.11088e-12
Zm00001d043194	Zm00001d043194_T001	1.23452	6.3173e-06
Zm00001d043238	Zm00001d043238_T001	3.05048	7.14059e-40
Zm00001d043257	Zm00001d043257_T004	1.38344	3.67436e-09
Zm00001d043278	Zm00001d043278_T002	1.69268	6.2443e-08
Zm00001d043284	Zm00001d043284_T001	1.39297	0.00989836
Zm00001d043348	Zm00001d043348_T005	1.13028	6.49133e-15
Zm00001d043364	Zm00001d043364_T001	2.40016	0.00464612
Zm00001d043365	Zm00001d043365_T001	1.17064	3.12794e-10
Zm00001d043463	Zm00001d043463_T001	3.47054	9.16481e-06
Zm00001d043528	Zm00001d043528_T001	1.33948	4.56811e-07
Zm00001d043571	Zm00001d043571_T001	1.04788	0.00396741
Zm00001d043596	Zm00001d043596_T001	2.89937	4.53754e-12
Zm00001d043611	Zm00001d043611_T001	4.5184	1.46942e-05
Zm00001d043612	Zm00001d043612_T001	1.05242	1.52014e-05
Zm00001d043651	Zm00001d043651_T002	2.46624	0.00397576
Zm00001d043798	Zm00001d043798_T001	3.871	0.000980577
Zm00001d043799	Zm00001d043799_T001	2.73269	6.30768e-12
Zm00001d043850	Zm00001d043850_T001	1.03054	1.06784e-08
Zm00001d043852	Zm00001d043852_T001	3.02639	0.0205192
Zm00001d043853	Zm00001d043853_T001	1.29011	0.00196697
Zm00001d043871	Zm00001d043871_T001	1.91991	0.0019808
Zm00001d043912	Zm00001d043912_T001	1.38279	2.79688e-11
Zm00001d043935	Zm00001d043935_T001	1.88148	3.23889e-09
Zm00001d044010	Zm00001d044010_T001	3.04543	1.34318e-09
Zm00001d044033	Zm00001d044033_T001	1.01665	8.29436e-18
Zm00001d044071	Zm00001d044071_T001	2.63894	1.54415e-10
Zm00001d044079	Zm00001d044079_T001	1.47191	3.5544e-11
Zm00001d044106	Zm00001d044106_T001	1.27917	0.000234727
Zm00001d044107	Zm00001d044107_T001	3.02404	5.47013e-06
Zm00001d044112	Zm00001d044112_T001	2.46438	0.0421379
Zm00001d044117	Zm00001d044117_T001	1.84595	6.85422e-05
Zm00001d044124	Zm00001d044124_T003	3.24654	0.000111107
Zm00001d044146	Zm00001d044146_T001	2.85974	9.62938e-19
Zm00001d044157	Zm00001d044157_T001	1.93879	7.20424e-07
Zm00001d044159	Zm00001d044159_T004	1.81121	3.38567e-08
Zm00001d044171	Zm00001d044171_T001	1.45809	0.00736094
Zm00001d044191	Zm00001d044191_T007	1.18044	6.22064e-17
Zm00001d044253	Zm00001d044253_T001	1.82335	3.76619e-09
Zm00001d044293	Zm00001d044293_T007	2.81993	7.92511e-08
Zm00001d044340	Zm00001d044340_T001	1.59309	0.00173467
Zm00001d044389	Zm00001d044389_T001	2.11252	1.26136e-07
Zm00001d044416	Zm00001d044416_T001	1.79831	4.5767e-21
Zm00001d044430	Zm00001d044430_T001	1.37418	5.10184e-13
Zm00001d044455	Zm00001d044455_T001	1.22673	2.66651e-24
Zm00001d044457	Zm00001d044457_T001	1.42124	2.78995e-13
Zm00001d044564	Zm00001d044564_T002	1.66746	9.04174e-12
Zm00001d044604	Zm00001d044604_T001	1.67022	2.62598e-06
Zm00001d044618	Zm00001d044618_T001	2.04659	0.046843
Zm00001d044646	Zm00001d044646_T004	1.09873	2.40738e-26
Zm00001d044654	Zm00001d044654_T001	1.57529	2.25519e-06
Zm00001d044656	Zm00001d044656_T001	2.47774	3.39367e-15
Zm00001d044694	Zm00001d044694_T002	1.02236	6.51834e-10
Zm00001d044748	Zm00001d044748_T002	1.11497	1.46751e-05
Zm00001d044816	Zm00001d044816_T001	4.87543	1.20973e-12
Zm00001d044872	Zm00001d044872_T001	2.44442	0.022333
Zm00001d044906	Zm00001d044906_T001	2.85796	6.14124e-10
Zm00001d044927	Zm00001d044927_T001	1.21359	7.07601e-06
Zm00001d044938	Zm00001d044938_T001	2.32217	0.0328049
Zm00001d044987	Zm00001d044987_T003	1.08908	8.00373e-19
Zm00001d045007	Zm00001d045007_T001	3.48037	5.91497e-05
Zm00001d045063	Zm00001d045063_T001	3.65263	6.44873e-05
Zm00001d045086	Zm00001d045086_T001	3.80476	1.47741e-05
Zm00001d045124	Zm00001d045124_T002	1.46715	3.56303e-13
Zm00001d045136	Zm00001d045136_T001	1.04997	2.3631e-16
Zm00001d045190	Zm00001d045190_T002	3.58505	6.07338e-09
Zm00001d045206	Zm00001d045206_T002	2.28815	8.52002e-69
Zm00001d045221	Zm00001d045221_T001	1.72563	1.27313e-05
Zm00001d045335	Zm00001d045335_T003	1.1587	5.46465e-10
Zm00001d045388	Zm00001d045388_T001	2.83685	6.6026e-15
Zm00001d045391	Zm00001d045391_T001	2.1568	5.78081e-09
Zm00001d045395	Zm00001d045395_T001	1.53476	3.50552e-06
Zm00001d045484	Zm00001d045484_T001	1.17472	1.45372e-06
Zm00001d045495	Zm00001d045495_T001	2.97765	2.81134e-18
Zm00001d045513	Zm00001d045513_T001	1.04928	9.59284e-19
Zm00001d045517	Zm00001d045517_T001	1.07626	3.1637e-10
Zm00001d045519	Zm00001d045519_T001	1.3301	7.31821e-11
Zm00001d045582	Zm00001d045582_T001	1.3765	9.58081e-14
Zm00001d045631	Zm00001d045631_T002	3.00607	0.021537
Zm00001d045679	Zm00001d045679_T001	2.74699	0.0148907
Zm00001d046014	Zm00001d046014_T001	3.65931	2.80827e-07
Zm00001d046073	Zm00001d046073_T002	1.14971	1.39916e-17
Zm00001d046182	Zm00001d046182_T001	1.04006	4.33775e-10
Zm00001d046374	Zm00001d046374_T001	2.04473	0.0468752
Zm00001d046383	Zm00001d046383_T001	1.11998	4.89049e-07
Zm00001d046402	Zm00001d046402_T001	1.49725	0.0102665
Zm00001d046423	Zm00001d046423_T001	2.77219	0.0134642
Zm00001d046519	Zm00001d046519_T001	1.04627	0.0312465
Zm00001d046560	Zm00001d046560_T001	2.37241	0.0275894
Zm00001d046603	Zm00001d046603_T001	4.48366	6.94226e-10
Zm00001d046688	Zm00001d046688_T001	2.62767	2.21884e-15
Zm00001d046713	Zm00001d046713_T001	3.21728	0.0115986
Zm00001d046723	Zm00001d046723_T001	1.76518	3.59279e-22
Zm00001d046767	Zm00001d046767_T002	1.81367	6.63467e-12
Zm00001d046772	Zm00001d046772_T001	3.58498	0.0129779
Zm00001d046784	Zm00001d046784_T001	4.91809	4.61885e-05
Zm00001d046793	Zm00001d046793_T001	3.14774	5.28899e-11
Zm00001d046805	Zm00001d046805_T001	3.34745	7.5641e-05
Zm00001d046824	Zm00001d046824_T001	3.10426	5.25894e-06
Zm00001d046846	Zm00001d046846_T001	1.44813	9.17918e-05
Zm00001d046897	Zm00001d046897_T001	1.28292	4.5389e-11
Zm00001d047018	Zm00001d047018_T001	2.45674	0.0267083
Zm00001d047090	Zm00001d047090_T002	1.11096	5.69112e-07
Zm00001d047093	Zm00001d047093_T001	4.88379	1.2254e-23
Zm00001d047104	Zm00001d047104_T001	1.50733	5.48959e-05
Zm00001d047109	Zm00001d047109_T001	1.91913	0.00031202
Zm00001d047215	Zm00001d047215_T001	2.03622	0.00748767
Zm00001d047251	Zm00001d047251_T004	2.6681	0.00240985
Zm00001d047301	Zm00001d047301_T008	2.28347	0.00950082
Zm00001d047316	Zm00001d047316_T001	4.21989	3.98393e-17
Zm00001d047358	Zm00001d047358_T001	3.44943	7.93636e-05
Zm00001d047379	Zm00001d047379_T001	2.45301	0.0206287
Zm00001d047440	Zm00001d047440_T001	4.85763	7.77283e-07
Zm00001d047470	Zm00001d047470_T003	1.45032	1.80531e-15
Zm00001d047483	Zm00001d047483_T002	1.54329	6.83044e-09
Zm00001d047514	Zm00001d047514_T001	3.24512	0.00109216
Zm00001d047547	Zm00001d047547_T001	1.61645	6.25362e-13
Zm00001d047555	Zm00001d047555_T001	1.1538	9.86679e-13
Zm00001d047579	Zm00001d047579_T001	2.42161	4.27833e-05
Zm00001d047640	Zm00001d047640_T002	2.13705	2.07521e-17
Zm00001d047698	Zm00001d047698_T001	4.14074	4.55333e-07
Zm00001d047710	Zm00001d047710_T003	1.404	1.40763e-06
Zm00001d047721	Zm00001d047721_T001	2.46485	0.00144651
Zm00001d047767	Zm00001d047767_T002	1.30223	4.7434e-12
Zm00001d047772	Zm00001d047772_T001	1.62707	1.89359e-19
Zm00001d047779	Zm00001d047779_T001	1.03301	0.0153737
Zm00001d047782	Zm00001d047782_T001	4.06473	5.6401e-06
Zm00001d047783	Zm00001d047783_T001	4.96979	2.59817e-05
Zm00001d047784	Zm00001d047784_T001	2.78219	3.44165e-05
Zm00001d047785	Zm00001d047785_T001	4.24484	5.57181e-07
Zm00001d047799	Zm00001d047799_T001	1.42413	0.0161591
Zm00001d047821	Zm00001d047821_T001	1.06216	1.01119e-07
Zm00001d047942	Zm00001d047942_T002	1.1199	9.53768e-06
Zm00001d048006	Zm00001d048006_T001	1.11468	4.44054e-14
Zm00001d048022	Zm00001d048022_T001	1.98689	7.52257e-05
Zm00001d048077	Zm00001d048077_T001	2.73076	0.0441389
Zm00001d048121	Zm00001d048121_T001	4.17724	2.00193e-21
Zm00001d048162	Zm00001d048162_T001	1.26444	5.82397e-05
Zm00001d048165	Zm00001d048165_T003	1.75956	2.51649e-10
Zm00001d048166	Zm00001d048166_T001	1.4247	4.61081e-05
Zm00001d048229	Zm00001d048229_T001	1.12972	0.00887123
Zm00001d048234	Zm00001d048234_T001	1.31345	3.80467e-09
Zm00001d048347	Zm00001d048347_T001	2.03314	0.000491007
Zm00001d048417	Zm00001d048417_T001	2.01807	0.00130559
Zm00001d048468	Zm00001d048468_T001	2.22692	0.00200655
Zm00001d048478	Zm00001d048478_T001	2.30355	9.61873e-05
Zm00001d048484	Zm00001d048484_T001	1.49518	4.17551e-06
Zm00001d048532	Zm00001d048532_T001	1.57064	4.10651e-13
Zm00001d048547	Zm00001d048547_T001	2.49101	4.22293e-25
Zm00001d048559	Zm00001d048559_T001	5.00938	1.54396e-06
Zm00001d048592	Zm00001d048592_T001	5.20087	3.68472e-57
Zm00001d048612	Zm00001d048612_T003	1.0443	3.20851e-08
Zm00001d048629	Zm00001d048629_T001	2.5344	0.0157616
Zm00001d048647	Zm00001d048647_T001	1.45734	0.000699811
Zm00001d048680	Zm00001d048680_T001	1.4564	1.25758e-20
Zm00001d048692	Zm00001d048692_T002	1.00713	9.39553e-12
Zm00001d048759	Zm00001d048759_T001	2.54638	9.50814e-08
Zm00001d048773	Zm00001d048773_T001	1.81331	0.000173793
Zm00001d048804	Zm00001d048804_T002	1.52371	2.65549e-09
Zm00001d048832	Zm00001d048832_T001	2.73473	3.03079e-07
Zm00001d048865	Zm00001d048865_T001	4.01267	1.98885e-06
Zm00001d048866	Zm00001d048866_T001	3.5744	0.0132415
Zm00001d048878	Zm00001d048878_T001	1.88551	0.0152407
Zm00001d048883	Zm00001d048883_T001	3.0266	1.42854e-07
Zm00001d048909	Zm00001d048909_T001	3.0245	1.29657e-13
Zm00001d048927	Zm00001d048927_T001	1.63975	0.000923215
Zm00001d048962	Zm00001d048962_T001	2.59535	1.46503e-14
Zm00001d049015	Zm00001d049015_T001	1.12829	0.0383795
Zm00001d049031	Zm00001d049031_T001	1.9648	0.0255345
Zm00001d049085	Zm00001d049085_T001	3.07311	0.000126875
Zm00001d049120	Zm00001d049120_T001	2.35562	4.20172e-27
Zm00001d049158	Zm00001d049158_T001	2.91831	5.81716e-26
Zm00001d049171	Zm00001d049171_T001	1.10996	2.0265e-10
Zm00001d049173	Zm00001d049173_T001	2.79863	0.00527302
Zm00001d049252	Zm00001d049252_T001	3.47407	0.000233739
Zm00001d049265	Zm00001d049265_T001	1.33921	2.05713e-07
Zm00001d049286	Zm00001d049286_T002	2.0948	1.30661e-06
Zm00001d049299	Zm00001d049299_T001	3.07649	1.29806e-10
Zm00001d049381	Zm00001d049381_T001	1.2104	0.0039718
Zm00001d049418	Zm00001d049418_T001	2.236	0.0465404
Zm00001d049419	Zm00001d049419_T001	3.41658	0.00600315
Zm00001d049432	Zm00001d049432_T001	2.80618	0.00418959
Zm00001d049433	Zm00001d049433_T001	3.25996	1.14236e-16
Zm00001d049435	Zm00001d049435_T001	2.58424	0.000662191
Zm00001d049437	Zm00001d049437_T001	3.57024	1.09519e-06
Zm00001d049438	Zm00001d049438_T001	3.4982	0.00407412
Zm00001d049445	Zm00001d049445_T001	3.63402	7.22226e-05
Zm00001d049502	Zm00001d049502_T001	1.4643	1.49774e-24
Zm00001d049514	Zm00001d049514_T001	3.15493	0.0140093
Zm00001d049551	Zm00001d049551_T001	1.11135	1.234e-05
Zm00001d049608	Zm00001d049608_T001	3.67983	9.77398e-06
Zm00001d049629	Zm00001d049629_T001	1.09259	0.000853172
Zm00001d049640	Zm00001d049640_T002	1.16489	0.0125497
Zm00001d049643	Zm00001d049643_T002	1.71448	1.75078e-05
Zm00001d049719	Zm00001d049719_T001	3.53786	0.000146947
Zm00001d049748	Zm00001d049748_T001	1.18954	0.000163172
Zm00001d049816	Zm00001d049816_T001	1.12961	0.00066399
Zm00001d049911	Zm00001d049911_T001	1.48936	0.000998481
Zm00001d049932	Zm00001d049932_T001	2.11831	0.0115494
Zm00001d050074	Zm00001d050074_T003	1.45345	6.58081e-06
Zm00001d050076	Zm00001d050076_T001	2.42005	1.52541e-05
Zm00001d050084	Zm00001d050084_T001	2.04364	1.75106e-05
Zm00001d050125	Zm00001d050125_T002	1.14718	4.74868e-17
Zm00001d050179	Zm00001d050179_T001	1.45115	7.89611e-15
Zm00001d050191	Zm00001d050191_T003	1.0684	2.50131e-19
Zm00001d050254	Zm00001d050254_T001	3.25836	0.0103034
Zm00001d050259	Zm00001d050259_T001	1.18653	0.00220038
Zm00001d050265	Zm00001d050265_T001	1.14436	6.57455e-13
Zm00001d050323	Zm00001d050323_T001	1.91859	4.42299e-10
Zm00001d050437	Zm00001d050437_T001	1.00134	9.53599e-08
Zm00001d050462	Zm00001d050462_T001	3.13628	0.0161917
Zm00001d050470	Zm00001d050470_T001	1.12788	7.93024e-07
Zm00001d050518	Zm00001d050518_T002	2.2818	2.44332e-33
Zm00001d050572	Zm00001d050572_T001	2.78839	9.00388e-11
Zm00001d050577	Zm00001d050577_T001	1.80971	1.27414e-16
Zm00001d050583	Zm00001d050583_T001	1.01818	1.40573e-05
Zm00001d050600	Zm00001d050600_T001	3.34952	0.000592727
Zm00001d050723	Zm00001d050723_T001	1.13763	1.49232e-12
Zm00001d050860	Zm00001d050860_T001	2.7394	0.0430281
Zm00001d050974	Zm00001d050974_T001	3.1959	2.465e-10
Zm00001d051060	Zm00001d051060_T002	1.27307	0.0261488
Zm00001d051068	Zm00001d051068_T001	2.71117	0.00670586
Zm00001d051085	Zm00001d051085_T001	3.4798	0.00439362
Zm00001d051149	Zm00001d051149_T001	2.38368	0.000484572
Zm00001d051156	Zm00001d051156_T001	2.24786	8.40389e-10
Zm00001d051180	Zm00001d051180_T007	1.20547	2.87326e-13
Zm00001d051210	Zm00001d051210_T001	1.96745	0.00640971
Zm00001d051251	Zm00001d051251_T002	1.89295	0.0349984
Zm00001d051323	Zm00001d051323_T002	1.28659	1.51123e-08
Zm00001d051338	Zm00001d051338_T002	1.70084	1.85262e-06
Zm00001d051434	Zm00001d051434_T001	2.26022	0.0386962
Zm00001d051435	Zm00001d051435_T001	1.52645	0.000164123
Zm00001d051511	Zm00001d051511_T001	1.22869	8.42712e-16
Zm00001d051541	Zm00001d051541_T001	1.18096	0.000954039
Zm00001d051637	Zm00001d051637_T001	2.79859	1.1002e-08
Zm00001d051686	Zm00001d051686_T001	2.86489	0.0328136
Zm00001d051692	Zm00001d051692_T001	2.70034	2.39518e-12
Zm00001d051693	Zm00001d051693_T001	6.2158	1.88325e-28
Zm00001d051695	Zm00001d051695_T001	2.01121	6.62313e-07
Zm00001d051748	Zm00001d051748_T001	3.71173	0.00805319
Zm00001d051788	Zm00001d051788_T001	2.12428	4.16221e-22
Zm00001d051799	Zm00001d051799_T001	1.13789	6.85728e-08
Zm00001d051836	Zm00001d051836_T001	1.22742	6.11033e-11
Zm00001d051887	Zm00001d051887_T002	3.78057	9.38694e-18
Zm00001d051901	Zm00001d051901_T002	1.4032	7.12825e-24
Zm00001d051905	Zm00001d051905_T001	1.56464	0.00462792
Zm00001d051934	Zm00001d051934_T001	1.02949	0.00215524
Zm00001d051956	Zm00001d051956_T001	2.96625	4.43638e-21
Zm00001d052064	Zm00001d052064_T001	2.25753	4.53485e-05
Zm00001d052091	Zm00001d052091_T001	3.16289	0.0432067
Zm00001d052117	Zm00001d052117_T001	3.19614	0.0121441
Zm00001d052124	Zm00001d052124_T002	1.35821	1.02275e-09
Zm00001d052162	Zm00001d052162_T001	1.18317	1.62216e-05
Zm00001d052211	Zm00001d052211_T001	1.16112	0.0208907
Zm00001d052221	Zm00001d052221_T002	1.69875	0.00872053
Zm00001d052234	Zm00001d052234_T001	1.68432	7.38678e-18
Zm00001d052260	Zm00001d052260_T001	1.73833	3.01912e-06
Zm00001d052292	Zm00001d052292_T001	1.26624	1.33374e-09
Zm00001d052362	Zm00001d052362_T003	2.45157	6.30753e-26
Zm00001d052434	Zm00001d052434_T001	1.03427	0.000438695
Zm00001d052438	Zm00001d052438_T001	1.0476	0.0391138
Zm00001d052474	Zm00001d052474_T001	1.09321	0.00437396
Zm00001d052480	Zm00001d052480_T001	1.01975	2.81483e-05
Zm00001d052496	Zm00001d052496_T001	3.71568	7.86189e-11
Zm00001d052584	Zm00001d052584_T004	1.23773	7.17212e-12
Zm00001d052585	Zm00001d052585_T001	3.1362	4.61667e-12
Zm00001d052713	Zm00001d052713_T002	2.71399	0.000822157
Zm00001d052744	Zm00001d052744_T001	3.78586	3.94744e-06
Zm00001d052835	Zm00001d052835_T001	4.23518	5.06936e-34
Zm00001d052856	Zm00001d052856_T001	3.19433	0.00153695
Zm00001d052876	Zm00001d052876_T001	3.1645	0.013513
Zm00001d052927	Zm00001d052927_T001	1.73957	0.0471447
Zm00001d052950	Zm00001d052950_T001	1.31234	1.84578e-19
Zm00001d052963	Zm00001d052963_T001	3.89718	0.0038638
Zm00001d052988	Zm00001d052988_T004	1.30738	1.08412e-21
Zm00001d052989	Zm00001d052989_T001	1.05071	0.000302332
Zm00001d052999	Zm00001d052999_T001	4.16932	1.64105e-06
Zm00001d053079	Zm00001d053079_T001	2.45949	2.20812e-08
Zm00001d053118	Zm00001d053118_T001	3.18205	0.0129658
Zm00001d053119	Zm00001d053119_T003	2.40883	1.355e-46
Zm00001d053133	Zm00001d053133_T001	1.83989	1.54572e-06
Zm00001d053236	Zm00001d053236_T001	2.58384	1.93239e-14
Zm00001d053453	Zm00001d053453_T002	1.17206	3.08215e-23
Zm00001d053569	Zm00001d053569_T001	1.11545	0.006527
Zm00001d053594	Zm00001d053594_T001	3.31084	0.00852986
Zm00001d053607	Zm00001d053607_T001	2.50497	0.00208793
Zm00001d053756	Zm00001d053756_T001	1.89402	0.0100616
Zm00001d053759	Zm00001d053759_T001	1.02691	3.34474e-10
Zm00001d053799	Zm00001d053799_T003	1.1694	1.92408e-08
Zm00001d053846	Zm00001d053846_T001	1.9738	0.0395095
Zm00001d053865	Zm00001d053865_T007	3.22806	1.21612e-41
Zm00001d053977	Zm00001d053977_T003	1.00677	1.81687e-09
Zm00001d054062	Zm00001d054062_T001	3.99709	9.67659e-09
Zm00001d054075	Zm00001d054075_T001	2.05063	0.0163972
Zm00001d007773	Zm00001d007773_T001	1.26437	0.0110903
Zm00001d017293	Zm00001d017293_T001	2.0795	2.97694e-08
