# Supplementary material for: Using iRNA-seq analysis to predict gene expression regulatory level and activity in Zea mays tissues
Source: G3 (Bethesda). 2022 Apr 11;12(6):jkac086. doi: 10.1093/g3journal/jkac086 (PMC9157096; doi:10.1093/g3journal/jkac086)
Supplement: jkac086_File_S4 [file jkac086_file_s4.xlsx]

## Sheet: All Post-trans. D. E. IST
Post-transcriptionally Differentially Expressed IST Genes (2357)	RefSeq ID	Log2_FC	Padj		*Note: Genes in red were transcriptionally differentially expressed in husk
Zm00001d000035	Zm00001d000035_T001	-1.18423	1.01053e-12
Zm00001d000087	Zm00001d000087_T002	-1.13744	3.24539e-05
Zm00001d000189	Zm00001d000189_T001	-3.87833	0.000723597
Zm00001d000238	Zm00001d000238_T001	-2.30823	7.32304e-14
Zm00001d000256	Zm00001d000256_T001	-2.01831	0.00904971
Zm00001d000260	Zm00001d000260_T001	-2.62529	2.49637e-22
Zm00001d000270	Zm00001d000270_T001	-2.26612	0.00215948
Zm00001d000272	Zm00001d000272_T001	-5.54497	1.18054e-09
Zm00001d000279	Zm00001d000279_T001	-2.10225	4.5269e-09
Zm00001d000291	Zm00001d000291_T001	-1.44393	6.90427e-09
Zm00001d000414	Zm00001d000414_T001	-4.51109	1.90671e-05
Zm00001d001767	Zm00001d001767_T001	-1.78089	1.2739e-18
Zm00001d001779	Zm00001d001779_T001	-1.29882	0.000638905
Zm00001d001781	Zm00001d001781_T001	-1.11591	3.46901e-06
Zm00001d001784	Zm00001d001784_T001	-1.01526	2.53466e-07
Zm00001d001791	Zm00001d001791_T001	-1.18671	3.59909e-11
Zm00001d001799	Zm00001d001799_T001	-1.06084	1.67601e-08
Zm00001d001812	Zm00001d001812_T001	-1.42858	1.03899e-15
Zm00001d001820	Zm00001d001820_T001	-1.4547	5.96256e-14
Zm00001d001841	Zm00001d001841_T001	-1.05491	3.89401e-12
Zm00001d001843	Zm00001d001843_T001	-2.17454	4.65497e-13
Zm00001d001857	Zm00001d001857_T001	-2.05403	5.90834e-27
Zm00001d001861	Zm00001d001861_T003	-1.3333	8.34029e-24
Zm00001d001931	Zm00001d001931_T001	-3.17241	0.0124029
Zm00001d001976	Zm00001d001976_T001	-3.99757	9.96125e-07
Zm00001d001990	Zm00001d001990_T001	-1.74854	0.00143787
Zm00001d001993	Zm00001d001993_T002	-3.30198	2.15847e-08
Zm00001d001994	Zm00001d001994_T001	-1.00765	5.62677e-13
Zm00001d001995	Zm00001d001995_T002	-1.05911	1.35218e-15
Zm00001d002071	Zm00001d002071_T001	-4.17346	4.05384e-47
Zm00001d002074	Zm00001d002074_T001	-1.43003	2.50479e-06
Zm00001d002093	Zm00001d002093_T001	-1.30977	7.94261e-07
Zm00001d002103	Zm00001d002103_T003	-1.05777	3.9662e-15
Zm00001d002115	Zm00001d002115_T001	-1.3574	1.93371e-16
Zm00001d002123	Zm00001d002123_T001	-2.46178	0.0247375
Zm00001d002176	Zm00001d002176_T001	-3.22509	0.0109316
Zm00001d002181	Zm00001d002181_T001	-1.34571	0.0139759
Zm00001d002192	Zm00001d002192_T004	-1.20959	3.10919e-09
Zm00001d002213	Zm00001d002213_T001	-5.30289	1.15732e-08
Zm00001d002247	Zm00001d002247_T001	-3.84663	0.000968998
Zm00001d002253	Zm00001d002253_T001	-1.40654	7.59513e-18
Zm00001d002254	Zm00001d002254_T001	-1.46737	0.0132551
Zm00001d002284	Zm00001d002284_T001	-1.31374	5.1482e-19
Zm00001d002287	Zm00001d002287_T001	-1.487	1.32899e-07
Zm00001d002323	Zm00001d002323_T013	-1.57389	5.03313e-24
Zm00001d002353	Zm00001d002353_T001	-1.43398	2.55921e-23
Zm00001d002408	Zm00001d002408_T001	-3.66769	0.00213866
Zm00001d002421	Zm00001d002421_T001	-2.04758	2.17789e-30
Zm00001d002423	Zm00001d002423_T001	-1.27759	4.52215e-17
Zm00001d002429	Zm00001d002429_T001	-1.25874	1.5178e-10
Zm00001d002449	Zm00001d002449_T001	-1.62242	1.50724e-08
Zm00001d002495	Zm00001d002495_T001	-4.49919	2.7851e-05
Zm00001d002532	Zm00001d002532_T001	-1.23401	0.00295606
Zm00001d002543	Zm00001d002543_T001	-1.34803	1.48785e-21
Zm00001d002546	Zm00001d002546_T001	-1.99094	1.54423e-34
Zm00001d002549	Zm00001d002549_T001	-1.03268	0.00197995
Zm00001d002585	Zm00001d002585_T006	-1.07904	3.74667e-19
Zm00001d002601	Zm00001d002601_T001	-1.30988	6.74313e-20
Zm00001d002607	Zm00001d002607_T001	-1.15329	1.88122e-12
Zm00001d002671	Zm00001d002671_T001	-2.17721	2.74434e-05
Zm00001d002707	Zm00001d002707_T001	-3.29851	1.89179e-05
Zm00001d002713	Zm00001d002713_T001	-1.4032	8.66823e-15
Zm00001d002830	Zm00001d002830_T001	-1.29591	0.020583
Zm00001d002849	Zm00001d002849_T001	-1.52208	7.32249e-05
Zm00001d002898	Zm00001d002898_T001	-2.16291	0.00426698
Zm00001d002917	Zm00001d002917_T001	-1.97556	0.00654195
Zm00001d002953	Zm00001d002953_T001	-1.89665	4.71755e-50
Zm00001d002958	Zm00001d002958_T001	-1.30392	0.00368763
Zm00001d002992	Zm00001d002992_T002	-1.13958	2.90496e-15
Zm00001d002993	Zm00001d002993_T001	-2.98426	1.70549e-57
Zm00001d003018	Zm00001d003018_T001	-4.1329	0.000221456
Zm00001d003057	Zm00001d003057_T001	-7.85545	2.16343e-64
Zm00001d003107	Zm00001d003107_T001	-1.18007	7.56022e-06
Zm00001d003127	Zm00001d003127_T004	-1.33379	2.25598e-25
Zm00001d003142	Zm00001d003142_T001	-3.25919	2.15302e-05
Zm00001d003144	Zm00001d003144_T001	-1.31201	1.00589e-14
Zm00001d003161	Zm00001d003161_T001	-1.69791	1.10315e-30
Zm00001d003164	Zm00001d003164_T001	-1.28057	5.97506e-24
Zm00001d003172	Zm00001d003172_T001	-1.40825	7.03332e-15
Zm00001d003183	Zm00001d003183_T001	-1.75383	0.0014643
Zm00001d003231	Zm00001d003231_T001	-2.1855	0.02191
Zm00001d003276	Zm00001d003276_T001	-1.06736	0.000143112
Zm00001d003301	Zm00001d003301_T001	-2.16848	8.6995e-05
Zm00001d003311	Zm00001d003311_T001	-1.46417	1.17123e-19
Zm00001d003313	Zm00001d003313_T001	-1.69292	4.27713e-23
Zm00001d003314	Zm00001d003314_T001	-1.98669	8.03222e-12
Zm00001d003317	Zm00001d003317_T001	-1.9345	5.22985e-10
Zm00001d003320	Zm00001d003320_T001	-2.43725	0.0281106
Zm00001d003321	Zm00001d003321_T001	-1.86787	7.45254e-07
Zm00001d003322	Zm00001d003322_T002	-1.41739	7.59954e-17
Zm00001d003390	Zm00001d003390_T001	-1.46759	2.16185e-05
Zm00001d003395	Zm00001d003395_T001	-1.07609	1.3385e-15
Zm00001d003403	Zm00001d003403_T001	-4.07708	0.000309402
Zm00001d003422	Zm00001d003422_T001	-1.45905	2.7615e-09
Zm00001d003426	Zm00001d003426_T002	-1.1928	4.71523e-18
Zm00001d003430	Zm00001d003430_T001	-1.77971	6.36651e-35
Zm00001d003436	Zm00001d003436_T001	-3.23442	0.011864
Zm00001d003463	Zm00001d003463_T001	-1.02222	0.00501821
Zm00001d003488	Zm00001d003488_T001	-1.4154	7.41492e-07
Zm00001d003513	Zm00001d003513_T001	-2.89793	3.09373e-22
Zm00001d003534	Zm00001d003534_T001	-2.83232	1.33943e-25
Zm00001d003563	Zm00001d003563_T001	-2.07604	0.0151297
Zm00001d003583	Zm00001d003583_T001	-2.95517	0.0253126
Zm00001d003657	Zm00001d003657_T001	-1.88363	0.000679904
Zm00001d003676	Zm00001d003676_T001	-4.56298	2.57701e-05
Zm00001d003719	Zm00001d003719_T001	-2.14013	3.30612e-10
Zm00001d003725	Zm00001d003725_T001	-1.62694	4.21199e-23
Zm00001d003730	Zm00001d003730_T002	-1.90506	3.93237e-28
Zm00001d003762	Zm00001d003762_T001	-2.36857	3.71235e-14
Zm00001d003779	Zm00001d003779_T001	-2.04757	2.93177e-19
Zm00001d003780	Zm00001d003780_T001	-1.30647	2.78855e-06
Zm00001d003793	Zm00001d003793_T002	-2.02998	0.0408957
Zm00001d003797	Zm00001d003797_T001	-4.0692	1.46548e-82
Zm00001d003806	Zm00001d003806_T001	-1.8139	1.59844e-07
Zm00001d003867	Zm00001d003867_T001	-1.23988	0.0142562
Zm00001d003877	Zm00001d003877_T001	-1.56769	0.0216216
Zm00001d003889	Zm00001d003889_T001	-1.10597	1.28245e-09
Zm00001d003927	Zm00001d003927_T001	-1.76634	5.48349e-07
Zm00001d003966	Zm00001d003966_T001	-2.26893	7.32054e-09
Zm00001d003975	Zm00001d003975_T001	-1.32527	5.27948e-15
Zm00001d003978	Zm00001d003978_T001	-1.00573	0.000207068
Zm00001d004009	Zm00001d004009_T003	-1.64527	6.99378e-20
Zm00001d004127	Zm00001d004127_T001	-2.89685	2.56503e-55
Zm00001d004137	Zm00001d004137_T001	-1.16527	3.43014e-09
Zm00001d004187	Zm00001d004187_T001	-1.04107	6.09387e-06
Zm00001d004209	Zm00001d004209_T001	-4.51902	6.38685e-17
Zm00001d004248	Zm00001d004248_T001	-2.84718	3.79928e-09
Zm00001d004282	Zm00001d004282_T001	-2.10707	8.48754e-13
Zm00001d004292	Zm00001d004292_T001	-3.37901	0.000208043
Zm00001d004362	Zm00001d004362_T001	-1.46914	9.13391e-11
Zm00001d004380	Zm00001d004380_T001	-2.09531	2.70618e-05
Zm00001d004437	Zm00001d004437_T001	-1.39423	0.00124694
Zm00001d004439	Zm00001d004439_T001	-1.29764	6.86351e-07
Zm00001d004467	Zm00001d004467_T001	-2.53992	2.23531e-13
Zm00001d004489	Zm00001d004489_T002	-1.03792	1.69282e-05
Zm00001d004539	Zm00001d004539_T001	-1.31121	1.08624e-17
Zm00001d004541	Zm00001d004541_T004	-1.12982	3.75879e-15
Zm00001d004583	Zm00001d004583_T001	-2.25978	5.39122e-09
Zm00001d004592	Zm00001d004592_T001	-1.60314	0.026112
Zm00001d004614	Zm00001d004614_T001	-1.19168	1.12447e-12
Zm00001d004624	Zm00001d004624_T001	-1.69331	0.00681082
Zm00001d004646	Zm00001d004646_T001	-1.65728	0.0291464
Zm00001d004664	Zm00001d004664_T001	-2.40043	0.033021
Zm00001d004672	Zm00001d004672_T001	-1.2207	5.62897e-15
Zm00001d004707	Zm00001d004707_T001	-1.17727	1.44286e-17
Zm00001d004721	Zm00001d004721_T001	-2.83986	0.000120373
Zm00001d004728	Zm00001d004728_T001	-3.85953	0.00118071
Zm00001d004729	Zm00001d004729_T001	-3.68715	0.00221554
Zm00001d004730	Zm00001d004730_T001	-5.87548	1.05164e-10
Zm00001d004763	Zm00001d004763_T001	-6.08532	6.08839e-14
Zm00001d004768	Zm00001d004768_T001	-1.03781	7.10566e-11
Zm00001d004773	Zm00001d004773_T001	-2.97934	0.0225333
Zm00001d004810	Zm00001d004810_T001	-1.81307	1.65426e-20
Zm00001d004822	Zm00001d004822_T001	-2.40721	0.0021615
Zm00001d004846	Zm00001d004846_T001	-3.44564	0.00474688
Zm00001d004874	Zm00001d004874_T001	-1.765	3.59799e-11
Zm00001d004881	Zm00001d004881_T001	-1.26816	1.77538e-06
Zm00001d004889	Zm00001d004889_T001	-3.38816	0.00020408
Zm00001d004894	Zm00001d004894_T001	-2.12958	8.099e-16
Zm00001d004924	Zm00001d004924_T001	-2.10309	8.63187e-16
Zm00001d004934	Zm00001d004934_T001	-1.10945	1.52692e-11
Zm00001d004955	Zm00001d004955_T002	-2.08891	2.66501e-06
Zm00001d004982	Zm00001d004982_T002	-1.087	1.99159e-13
Zm00001d005002	Zm00001d005002_T001	-1.28329	0.000520899
Zm00001d005007	Zm00001d005007_T001	-1.02729	0.0050723
Zm00001d005023	Zm00001d005023_T001	-1.07539	1.12245e-14
Zm00001d005047	Zm00001d005047_T001	-1.10598	3.61532e-15
Zm00001d005052	Zm00001d005052_T004	-1.01536	4.27803e-09
Zm00001d005077	Zm00001d005077_T001	-2.94042	0.0245434
Zm00001d005146	Zm00001d005146_T001	-1.13221	0.00015078
Zm00001d005170	Zm00001d005170_T003	-1.15713	2.55352e-13
Zm00001d005298	Zm00001d005298_T001	-1.41415	4.38784e-13
Zm00001d005359	Zm00001d005359_T001	-1.20054	1.3583e-18
Zm00001d005369	Zm00001d005369_T001	-1.28645	0.00681518
Zm00001d005375	Zm00001d005375_T001	-1.54294	0.000165377
Zm00001d005381	Zm00001d005381_T001	-1.47804	4.35322e-05
Zm00001d005460	Zm00001d005460_T001	-1.07393	3.72905e-07
Zm00001d005485	Zm00001d005485_T001	-1.06925	4.97747e-14
Zm00001d005566	Zm00001d005566_T001	-3.67337	2.75576e-09
Zm00001d005583	Zm00001d005583_T001	-2.49976	7.05535e-47
Zm00001d005642	Zm00001d005642_T002	-1.15421	1.28209e-12
Zm00001d005662	Zm00001d005662_T001	-1.03878	5.16903e-10
Zm00001d005692	Zm00001d005692_T001	-2.24662	6.50844e-10
Zm00001d005693	Zm00001d005693_T001	-2.37081	5.99724e-47
Zm00001d005740	Zm00001d005740_T001	-1.43279	9.61107e-11
Zm00001d005741	Zm00001d005741_T001	-3.43228	0.0054919
Zm00001d005786	Zm00001d005786_T001	-5.49385	4.86334e-25
Zm00001d005787	Zm00001d005787_T001	-5.49565	7.09473e-18
Zm00001d005788	Zm00001d005788_T001	-4.13823	1.76378e-07
Zm00001d005789	Zm00001d005789_T001	-3.16517	4.84744e-68
Zm00001d005791	Zm00001d005791_T001	-1.84045	3.82583e-46
Zm00001d005799	Zm00001d005799_T001	-2.00093	0.000245277
Zm00001d005807	Zm00001d005807_T001	-3.5719	2.94538e-13
Zm00001d005837	Zm00001d005837_T001	-2.17813	1.35251e-05
Zm00001d005859	Zm00001d005859_T001	-2.01935	3.31085e-14
Zm00001d005860	Zm00001d005860_T001	-3.1974	0.000925552
Zm00001d005863	Zm00001d005863_T001	-2.37775	2.55846e-05
Zm00001d005879	Zm00001d005879_T001	-1.2824	0.00807032
Zm00001d005897	Zm00001d005897_T001	-2.2464	1.49463e-06
Zm00001d005912	Zm00001d005912_T001	-1.26839	1.02417e-13
Zm00001d005919	Zm00001d005919_T001	-3.41874	1.52442e-11
Zm00001d005931	Zm00001d005931_T001	-3.01284	5.93565e-13
Zm00001d005933	Zm00001d005933_T001	-3.88255	0.000864559
Zm00001d005950	Zm00001d005950_T001	-1.16519	1.18085e-06
Zm00001d005957	Zm00001d005957_T001	-1.3524	0.0445444
Zm00001d005964	Zm00001d005964_T002	-1.04758	7.32249e-05
Zm00001d005986	Zm00001d005986_T001	-4.00732	2.12511e-18
Zm00001d005996	Zm00001d005996_T001	-2.5002	6.64018e-36
Zm00001d006027	Zm00001d006027_T002	-2.05048	0.00580322
Zm00001d006042	Zm00001d006042_T001	-4.40982	4.46878e-05
Zm00001d006050	Zm00001d006050_T001	-1.46804	5.43279e-06
Zm00001d006067	Zm00001d006067_T001	-3.56726	0.00316938
Zm00001d006078	Zm00001d006078_T001	-1.07583	0.000269532
Zm00001d006080	Zm00001d006080_T002	-1.24051	7.54939e-17
Zm00001d006115	Zm00001d006115_T001	-2.95172	0.00028879
Zm00001d006116	Zm00001d006116_T001	-1.41811	0.000128607
Zm00001d006148	Zm00001d006148_T001	-1.03474	0.000104669
Zm00001d006181	Zm00001d006181_T003	-1.12044	1.01082e-08
Zm00001d006182	Zm00001d006182_T001	-1.13346	4.63456e-13
Zm00001d006209	Zm00001d006209_T001	-3.73257	1.13245e-09
Zm00001d006213	Zm00001d006213_T001	-1.58663	5.94691e-28
Zm00001d006268	Zm00001d006268_T001	-1.08627	3.41855e-05
Zm00001d006278	Zm00001d006278_T001	-1.30505	0.00615831
Zm00001d006280	Zm00001d006280_T001	-1.26397	0.028233
Zm00001d006285	Zm00001d006285_T001	-1.87377	1.45815e-22
Zm00001d006361	Zm00001d006361_T001	-1.1559	9.39631e-20
Zm00001d006388	Zm00001d006388_T002	-1.1718	1.308e-12
Zm00001d006397	Zm00001d006397_T001	-3.41183	2.7532e-22
Zm00001d006400	Zm00001d006400_T001	-1.4168	9.7611e-05
Zm00001d006420	Zm00001d006420_T002	-1.69472	0.0146652
Zm00001d006455	Zm00001d006455_T001	-1.00849	3.09555e-11
Zm00001d006466	Zm00001d006466_T001	-1.87354	1.76894e-20
Zm00001d006471	Zm00001d006471_T001	-1.78939	0.00921792
Zm00001d006476	Zm00001d006476_T005	-1.31322	0.00547096
Zm00001d006510	Zm00001d006510_T001	-1.5004	1.5789e-19
Zm00001d006524	Zm00001d006524_T001	-2.16594	3.15998e-27
Zm00001d006539	Zm00001d006539_T001	-2.49409	9.83343e-07
Zm00001d006547	Zm00001d006547_T001	-1.62323	3.62723e-38
Zm00001d006620	Zm00001d006620_T002	-1.43214	1.203e-20
Zm00001d006623	Zm00001d006623_T001	-1.00296	1.1663e-12
Zm00001d006630	Zm00001d006630_T001	-1.58973	3.3649e-26
Zm00001d006753	Zm00001d006753_T001	-2.56248	0.000413338
Zm00001d006774	Zm00001d006774_T001	-1.46125	9.44976e-15
Zm00001d006775	Zm00001d006775_T001	-1.56734	1.0369e-07
Zm00001d006778	Zm00001d006778_T006	-1.01357	0.000690277
Zm00001d006838	Zm00001d006838_T001	-1.22187	1.66612e-12
Zm00001d006873	Zm00001d006873_T001	-3.74924	8.07608e-08
Zm00001d006874	Zm00001d006874_T001	-1.03288	2.32871e-06
Zm00001d006878	Zm00001d006878_T001	-2.27218	4.04804e-12
Zm00001d006879	Zm00001d006879_T001	-1.95409	1.32196e-15
Zm00001d006886	Zm00001d006886_T002	-1.03406	1.20987e-12
Zm00001d006950	Zm00001d006950_T001	-1.46505	8.8132e-15
Zm00001d007031	Zm00001d007031_T001	-1.49606	1.30329e-21
Zm00001d007084	Zm00001d007084_T001	-1.51987	9.28211e-37
Zm00001d007192	Zm00001d007192_T001	-1.02438	1.14855e-11
Zm00001d007228	Zm00001d007228_T001	-4.28113	7.16971e-90
Zm00001d007251	Zm00001d007251_T001	-2.20708	2.508e-14
Zm00001d007267	Zm00001d007267_T003	-1.73303	5.70753e-23
Zm00001d007271	Zm00001d007271_T001	-1.91384	0.00175974
Zm00001d007272	Zm00001d007272_T001	-2.89695	8.88484e-08
Zm00001d007334	Zm00001d007334_T001	-2.30948	2.53343e-06
Zm00001d007347	Zm00001d007347_T001	-1.26408	6.22911e-08
Zm00001d007352	Zm00001d007352_T001	-1.00518	9.85585e-10
Zm00001d007368	Zm00001d007368_T001	-2.62371	0.0131784
Zm00001d007378	Zm00001d007378_T001	-1.89563	0.0189563
Zm00001d007387	Zm00001d007387_T003	-1.04855	9.65469e-08
Zm00001d007433	Zm00001d007433_T001	-2.22224	5.84889e-25
Zm00001d007454	Zm00001d007454_T003	-1.11632	1.17293e-10
Zm00001d007462	Zm00001d007462_T001	-3.44074	0.00541674
Zm00001d007465	Zm00001d007465_T002	-1.95571	6.05381e-23
Zm00001d007470	Zm00001d007470_T001	-1.76055	1.60587e-05
Zm00001d007491	Zm00001d007491_T001	-2.5235	1.29315e-56
Zm00001d007495	Zm00001d007495_T001	-2.05863	6.03405e-31
Zm00001d007624	Zm00001d007624_T001	-1.04672	0.00525455
Zm00001d007631	Zm00001d007631_T001	-4.00644	8.51723e-07
Zm00001d007653	Zm00001d007653_T001	-3.2664	0.0102198
Zm00001d007657	Zm00001d007657_T001	-3.83943	1.77086e-08
Zm00001d007688	Zm00001d007688_T001	-1.49031	1.38881e-16
Zm00001d007700	Zm00001d007700_T001	-1.45787	0.00294537
Zm00001d007705	Zm00001d007705_T001	-2.26287	0.00445543
Zm00001d007717	Zm00001d007717_T001	-3.71065	0.00160042
Zm00001d007718	Zm00001d007718_T004	-3.58206	4.00432e-12
Zm00001d007765	Zm00001d007765_T001	-1.24898	1.51438e-05
Zm00001d007819	Zm00001d007819_T005	-1.673	3.19436e-30
Zm00001d007827	Zm00001d007827_T001	-5.78235	1.20254e-25
Zm00001d007838	Zm00001d007838_T001	-1.33354	6.28362e-11
Zm00001d007842	Zm00001d007842_T002	-6.54168	7.12042e-18
Zm00001d007877	Zm00001d007877_T001	-1.06219	8.41181e-07
Zm00001d007890	Zm00001d007890_T001	-1.14367	8.98308e-15
Zm00001d007908	Zm00001d007908_T001	-2.07745	2.27563e-05
Zm00001d007918	Zm00001d007918_T001	-2.65977	6.38562e-23
Zm00001d007923	Zm00001d007923_T001	-1.63375	4.77399e-05
Zm00001d007931	Zm00001d007931_T001	-1.3688	9.93981e-06
Zm00001d007934	Zm00001d007934_T001	-1.00132	2.49665e-14
Zm00001d007937	Zm00001d007937_T002	-1.03308	6.94413e-10
Zm00001d007973	Zm00001d007973_T001	-4.00427	0.000731005
Zm00001d007974	Zm00001d007974_T001	-2.03996	0.00124349
Zm00001d008199	Zm00001d008199_T001	-1.54771	0.00200832
Zm00001d008219	Zm00001d008219_T001	-3.27512	0.000431687
Zm00001d008237	Zm00001d008237_T001	-1.11547	2.20588e-10
Zm00001d008251	Zm00001d008251_T002	-1.30168	3.76735e-06
Zm00001d008255	Zm00001d008255_T001	-1.22504	7.67821e-07
Zm00001d008261	Zm00001d008261_T003	-2.8718	1.16892e-10
Zm00001d008281	Zm00001d008281_T001	-1.6174	1.50913e-28
Zm00001d008327	Zm00001d008327_T001	-1.97916	1.01996e-31
Zm00001d008329	Zm00001d008329_T001	-4.10438	5.64929e-68
Zm00001d008334	Zm00001d008334_T001	-1.95626	2.26871e-28
Zm00001d008360	Zm00001d008360_T001	-1.10975	1.87311e-11
Zm00001d008397	Zm00001d008397_T001	-1.16868	8.42213e-13
Zm00001d008408	Zm00001d008408_T001	-1.81313	9.63162e-23
Zm00001d008454	Zm00001d008454_T001	-1.20231	0.000545674
Zm00001d008494	Zm00001d008494_T001	-3.47618	0.00490026
Zm00001d008498	Zm00001d008498_T001	-1.51388	5.36869e-08
Zm00001d008549	Zm00001d008549_T001	-1.91343	2.38025e-36
Zm00001d008562	Zm00001d008562_T001	-2.20502	1.64629e-09
Zm00001d008594	Zm00001d008594_T001	-1.02477	1.06311e-13
Zm00001d008597	Zm00001d008597_T001	-1.26925	4.29296e-10
Zm00001d008641	Zm00001d008641_T001	-1.3794	8.86905e-19
Zm00001d008664	Zm00001d008664_T001	-1.49434	0.0210836
Zm00001d008668	Zm00001d008668_T001	-1.04708	0.00159217
Zm00001d008669	Zm00001d008669_T001	-1.48245	3.24825e-26
Zm00001d008681	Zm00001d008681_T001	-1.5992	2.27574e-28
Zm00001d008706	Zm00001d008706_T001	-1.88504	4.67872e-22
Zm00001d008730	Zm00001d008730_T001	-1.11434	5.15434e-11
Zm00001d008764	Zm00001d008764_T001	-3.4433	7.2172e-24
Zm00001d008841	Zm00001d008841_T001	-2.27453	4.6759e-22
Zm00001d008919	Zm00001d008919_T001	-1.58361	1.34344e-09
Zm00001d008934	Zm00001d008934_T001	-1.46179	0.0353911
Zm00001d008952	Zm00001d008952_T001	-3.41096	5.10282e-06
Zm00001d008956	Zm00001d008956_T001	-5.01351	2.34453e-07
Zm00001d008968	Zm00001d008968_T001	-1.23563	0.00504365
Zm00001d009030	Zm00001d009030_T001	-3.42405	5.28961e-06
Zm00001d009032	Zm00001d009032_T001	-2.02165	0.0196311
Zm00001d009051	Zm00001d009051_T001	-3.27894	0.0090773
Zm00001d009088	Zm00001d009088_T001	-1.40612	3.53623e-05
Zm00001d009090	Zm00001d009090_T001	-1.57977	0.00364625
Zm00001d009117	Zm00001d009117_T001	-1.17281	3.52886e-16
Zm00001d009130	Zm00001d009130_T001	-3.86089	0.00107581
Zm00001d009178	Zm00001d009178_T001	-2.55309	1.00786e-06
Zm00001d009202	Zm00001d009202_T001	-3.74111	9.50395e-08
Zm00001d009265	Zm00001d009265_T001	-1.75411	1.37487e-08
Zm00001d009271	Zm00001d009271_T001	-1.03863	1.36044e-11
Zm00001d009354	Zm00001d009354_T001	-2.19584	1.00804e-08
Zm00001d009399	Zm00001d009399_T001	-2.16151	5.28942e-05
Zm00001d009415	Zm00001d009415_T001	-1.65143	1.68188e-33
Zm00001d009447	Zm00001d009447_T002	-1.21945	0.000442186
Zm00001d009459	Zm00001d009459_T001	-1.37797	0.000851286
Zm00001d009480	Zm00001d009480_T001	-1.26742	2.21649e-20
Zm00001d009484	Zm00001d009484_T001	-1.60904	0.0166498
Zm00001d009540	Zm00001d009540_T001	-1.4366	0.0213751
Zm00001d009589	Zm00001d009589_T001	-2.66456	4.63729e-34
Zm00001d009618	Zm00001d009618_T001	-2.23286	1.35436e-45
Zm00001d009619	Zm00001d009619_T001	-2.34036	1.92718e-06
Zm00001d009622	Zm00001d009622_T001	-1.23988	0.00738743
Zm00001d009646	Zm00001d009646_T001	-4.18929	6.04664e-31
Zm00001d009652	Zm00001d009652_T003	-1.44781	9.81606e-23
Zm00001d009674	Zm00001d009674_T001	-1.68804	8.97175e-11
Zm00001d009710	Zm00001d009710_T001	-1.65981	0.00932935
Zm00001d009731	Zm00001d009731_T002	-1.03347	1.12408e-07
Zm00001d009736	Zm00001d009736_T001	-1.58436	0.00173983
Zm00001d009772	Zm00001d009772_T001	-6.10448	6.16817e-14
Zm00001d009775	Zm00001d009775_T001	-1.93138	1.76178e-06
Zm00001d009778	Zm00001d009778_T001	-1.27325	6.03362e-06
Zm00001d009792	Zm00001d009792_T001	-1.03834	2.51051e-09
Zm00001d009891	Zm00001d009891_T001	-1.91605	2.16199e-22
Zm00001d009930	Zm00001d009930_T002	-1.51286	5.21708e-25
Zm00001d009943	Zm00001d009943_T001	-1.28186	9.82259e-13
Zm00001d009952	Zm00001d009952_T001	-1.22115	4.42483e-16
Zm00001d010000	Zm00001d010000_T001	-1.29795	8.01204e-17
Zm00001d010008	Zm00001d010008_T001	-1.61937	4.14423e-12
Zm00001d010025	Zm00001d010025_T001	-2.35085	1.35107e-07
Zm00001d010030	Zm00001d010030_T001	-1.54916	1.34881e-24
Zm00001d010038	Zm00001d010038_T001	-1.00961	3.73311e-06
Zm00001d010079	Zm00001d010079_T001	-2.19966	1.48616e-41
Zm00001d010129	Zm00001d010129_T001	-2.77741	0.00734316
Zm00001d010175	Zm00001d010175_T002	-2.99704	2.27439e-07
Zm00001d010179	Zm00001d010179_T001	-1.82445	2.51126e-27
Zm00001d010193	Zm00001d010193_T001	-2.16633	0.0259571
Zm00001d010197	Zm00001d010197_T001	-1.09075	6.924e-06
Zm00001d010204	Zm00001d010204_T001	-1.00203	1.22599e-08
Zm00001d010260	Zm00001d010260_T001	-1.12875	0.00196443
Zm00001d010304	Zm00001d010304_T001	-1.12667	1.17789e-08
Zm00001d010340	Zm00001d010340_T001	-1.53273	8.192e-27
Zm00001d010360	Zm00001d010360_T001	-2.49586	0.00123685
Zm00001d010446	Zm00001d010446_T001	-2.56386	1.10628e-28
Zm00001d010520	Zm00001d010520_T001	-1.64666	1.9609e-11
Zm00001d010575	Zm00001d010575_T001	-1.84218	4.55403e-29
Zm00001d010616	Zm00001d010616_T001	-4.20936	0.00013838
Zm00001d010630	Zm00001d010630_T001	-1.89079	0.00237837
Zm00001d010679	Zm00001d010679_T001	-1.41988	5.54641e-12
Zm00001d010689	Zm00001d010689_T001	-2.0175	3.85579e-32
Zm00001d010697	Zm00001d010697_T001	-1.6754	9.3383e-11
Zm00001d010717	Zm00001d010717_T001	-2.13487	3.04236e-09
Zm00001d010740	Zm00001d010740_T001	-1.55417	1.28713e-07
Zm00001d010784	Zm00001d010784_T002	-1.16728	1.05477e-09
Zm00001d010813	Zm00001d010813_T001	-1.8503	2.53656e-08
Zm00001d010822	Zm00001d010822_T001	-1.12572	1.40138e-11
Zm00001d010828	Zm00001d010828_T001	-2.19864	3.61874e-12
Zm00001d010832	Zm00001d010832_T001	-1.50465	9.06347e-23
Zm00001d010845	Zm00001d010845_T001	-3.01898	0.00202895
Zm00001d010885	Zm00001d010885_T001	-1.78807	0.00053616
Zm00001d010925	Zm00001d010925_T001	-3.33404	0.000294256
Zm00001d010936	Zm00001d010936_T002	-1.43675	1.87258e-05
Zm00001d010978	Zm00001d010978_T001	-1.92949	0.000108154
Zm00001d011058	Zm00001d011058_T001	-1.49863	2.99361e-11
Zm00001d011080	Zm00001d011080_T001	-2.77458	3.04351e-13
Zm00001d011112	Zm00001d011112_T001	-2.30628	1.86303e-17
Zm00001d011178	Zm00001d011178_T002	-2.06698	8.96181e-45
Zm00001d011187	Zm00001d011187_T001	-2.89295	2.62679e-46
Zm00001d011218	Zm00001d011218_T001	-2.83713	0.0319034
Zm00001d011239	Zm00001d011239_T001	-1.20494	7.65293e-10
Zm00001d011241	Zm00001d011241_T001	-1.12918	7.92327e-12
Zm00001d011263	Zm00001d011263_T001	-1.14424	5.2403e-19
Zm00001d011285	Zm00001d011285_T001	-3.90025	2.99232e-122
Zm00001d011297	Zm00001d011297_T001	-2.96557	3.46973e-64
Zm00001d011301	Zm00001d011301_T001	-1.19674	5.28187e-17
Zm00001d011311	Zm00001d011311_T001	-2.94671	9.22748e-31
Zm00001d011386	Zm00001d011386_T001	-2.03761	1.58047e-43
Zm00001d011387	Zm00001d011387_T001	-1.95493	4.96052e-43
Zm00001d011431	Zm00001d011431_T001	-1.15305	8.74722e-09
Zm00001d011466	Zm00001d011466_T001	-2.93315	1.04413e-21
Zm00001d011467	Zm00001d011467_T001	-1.92072	5.38735e-25
Zm00001d011499	Zm00001d011499_T001	-4.2101	2.84735e-37
Zm00001d011515	Zm00001d011515_T001	-2.46666	0.0255575
Zm00001d011518	Zm00001d011518_T001	-1.13442	3.14174e-13
Zm00001d011533	Zm00001d011533_T001	-2.65132	0.0115545
Zm00001d011551	Zm00001d011551_T001	-1.09612	3.13753e-08
Zm00001d011562	Zm00001d011562_T003	-2.07883	5.30397e-14
Zm00001d011631	Zm00001d011631_T001	-1.30921	1.09991e-13
Zm00001d011635	Zm00001d011635_T001	-1.39427	0.00377642
Zm00001d011653	Zm00001d011653_T001	-1.92428	0.000173301
Zm00001d011687	Zm00001d011687_T001	-1.79	1.5212e-07
Zm00001d011712	Zm00001d011712_T001	-2.27256	0.0154388
Zm00001d011754	Zm00001d011754_T001	-1.10571	5.58599e-09
Zm00001d011756	Zm00001d011756_T001	-1.274	1.45384e-14
Zm00001d011757	Zm00001d011757_T001	-4.32973	1.14613e-11
Zm00001d011778	Zm00001d011778_T001	-2.14481	0.0310636
Zm00001d011800	Zm00001d011800_T001	-1.93424	0.00024476
Zm00001d011803	Zm00001d011803_T002	-1.92833	2.44526e-30
Zm00001d011832	Zm00001d011832_T001	-1.59633	0.00776273
Zm00001d011842	Zm00001d011842_T001	-1.33272	4.72837e-06
Zm00001d011874	Zm00001d011874_T002	-1.90435	3.719e-13
Zm00001d011877	Zm00001d011877_T004	-1.03947	2.40576e-10
Zm00001d011903	Zm00001d011903_T001	-2.88209	2.89184e-08
Zm00001d011921	Zm00001d011921_T001	-1.83059	4.31208e-10
Zm00001d011931	Zm00001d011931_T002	-1.39955	2.04681e-14
Zm00001d012019	Zm00001d012019_T001	-2.30034	4.83298e-28
Zm00001d012021	Zm00001d012021_T001	-3.23159	0.0113721
Zm00001d012033	Zm00001d012033_T002	-2.47338	6.42607e-69
Zm00001d012045	Zm00001d012045_T001	-1.29935	1.98992e-12
Zm00001d012063	Zm00001d012063_T001	-5.3391	4.3719e-63
Zm00001d012068	Zm00001d012068_T001	-2.02389	3.55327e-09
Zm00001d012081	Zm00001d012081_T001	-1.3568	0.000159101
Zm00001d012090	Zm00001d012090_T001	-7.03324	1.06654e-24
Zm00001d012096	Zm00001d012096_T001	-1.9801	3.71052e-07
Zm00001d012152	Zm00001d012152_T001	-4.27701	0.000100693
Zm00001d012165	Zm00001d012165_T001	-1.23812	1.29434e-07
Zm00001d012205	Zm00001d012205_T001	-1.218	8.00248e-18
Zm00001d012216	Zm00001d012216_T001	-1.11435	0.00354223
Zm00001d012217	Zm00001d012217_T001	-1.82841	9.41343e-09
Zm00001d012246	Zm00001d012246_T001	-1.43904	0.000290778
Zm00001d012258	Zm00001d012258_T001	-1.41224	6.8936e-05
Zm00001d012276	Zm00001d012276_T001	-1.51328	2.0724e-22
Zm00001d012291	Zm00001d012291_T001	-1.31106	8.49666e-08
Zm00001d012293	Zm00001d012293_T001	-5.56569	2.90276e-10
Zm00001d012304	Zm00001d012304_T001	-1.01164	3.81807e-05
Zm00001d012320	Zm00001d012320_T002	-2.10536	2.70969e-16
Zm00001d012322	Zm00001d012322_T001	-1.90263	0.000347661
Zm00001d012335	Zm00001d012335_T001	-3.44353	0.00556923
Zm00001d012339	Zm00001d012339_T001	-1.15615	9.57471e-16
Zm00001d012350	Zm00001d012350_T001	-2.58944	6.39709e-25
Zm00001d012353	Zm00001d012353_T001	-3.49364	1.58364e-139
Zm00001d012398	Zm00001d012398_T002	-1.64208	0.0213016
Zm00001d012399	Zm00001d012399_T001	-1.20437	0.003328
Zm00001d012408	Zm00001d012408_T001	-1.22919	1.61352e-15
Zm00001d012413	Zm00001d012413_T001	-1.23313	0.00128599
Zm00001d012414	Zm00001d012414_T001	-1.36068	0.00159579
Zm00001d012418	Zm00001d012418_T001	-1.87347	1.21111e-12
Zm00001d012423	Zm00001d012423_T001	-2.18332	1.72311e-44
Zm00001d012435	Zm00001d012435_T001	-1.98554	6.21228e-07
Zm00001d012439	Zm00001d012439_T001	-1.13514	1.65246e-17
Zm00001d012466	Zm00001d012466_T001	-2.82782	0.031425
Zm00001d012474	Zm00001d012474_T001	-1.49594	1.2982e-05
Zm00001d012503	Zm00001d012503_T001	-1.02554	1.17187e-14
Zm00001d012504	Zm00001d012504_T001	-1.13147	5.79365e-27
Zm00001d012539	Zm00001d012539_T001	-1.12107	1.28108e-16
Zm00001d012543	Zm00001d012543_T001	-1.13242	0.00999235
Zm00001d012600	Zm00001d012600_T001	-1.2571	0.0101947
Zm00001d012602	Zm00001d012602_T001	-2.00352	1.64198e-33
Zm00001d012606	Zm00001d012606_T001	-1.00849	7.73599e-12
Zm00001d012615	Zm00001d012615_T002	-2.01311	8.37056e-06
Zm00001d012619	Zm00001d012619_T001	-1.90353	0.00390039
Zm00001d012626	Zm00001d012626_T001	-1.2589	0.0214547
Zm00001d012697	Zm00001d012697_T003	-2.10938	0.0297927
Zm00001d012714	Zm00001d012714_T001	-1.6264	5.99592e-20
Zm00001d012725	Zm00001d012725_T002	-1.16067	3.18708e-10
Zm00001d012757	Zm00001d012757_T001	-3.77935	6.06679e-38
Zm00001d012768	Zm00001d012768_T001	-1.15084	1.12746e-07
Zm00001d012771	Zm00001d012771_T001	-1.10477	9.88849e-16
Zm00001d012785	Zm00001d012785_T001	-1.13286	0.000192167
Zm00001d012837	Zm00001d012837_T001	-1.98459	8.01219e-37
Zm00001d012862	Zm00001d012862_T001	-1.36044	1.94279e-15
Zm00001d012873	Zm00001d012873_T001	-1.91709	0.000672593
Zm00001d012884	Zm00001d012884_T003	-1.27241	3.64085e-11
Zm00001d012885	Zm00001d012885_T001	-2.97502	0.022513
Zm00001d012889	Zm00001d012889_T001	-1.53956	4.61759e-10
Zm00001d012891	Zm00001d012891_T001	-1.46615	1.52964e-05
Zm00001d012930	Zm00001d012930_T001	-1.22242	4.6585e-16
Zm00001d012936	Zm00001d012936_T001	-1.09855	8.38402e-13
Zm00001d012963	Zm00001d012963_T001	-1.9621	1.88402e-22
Zm00001d012976	Zm00001d012976_T001	-2.9728	0.0232983
Zm00001d013039	Zm00001d013039_T001	-2.0959	1.68998e-20
Zm00001d013071	Zm00001d013071_T001	-1.85411	1.37841e-10
Zm00001d013081	Zm00001d013081_T001	-3.16172	1.33918e-70
Zm00001d013086	Zm00001d013086_T001	-1.18632	1.02129e-24
Zm00001d013089	Zm00001d013089_T002	-1.79926	2.59258e-35
Zm00001d013093	Zm00001d013093_T003	-1.03155	4.13586e-11
Zm00001d013118	Zm00001d013118_T001	-2.84914	1.10404e-46
Zm00001d013133	Zm00001d013133_T001	-1.61112	0.000290778
Zm00001d013143	Zm00001d013143_T001	-1.02904	0.00190545
Zm00001d013144	Zm00001d013144_T001	-1.71745	1.96448e-11
Zm00001d013146	Zm00001d013146_T001	-2.49318	6.62064e-40
Zm00001d013150	Zm00001d013150_T001	-1.82753	4.10844e-22
Zm00001d013186	Zm00001d013186_T002	-1.19491	3.75001e-06
Zm00001d013190	Zm00001d013190_T001	-2.91186	0.0271966
Zm00001d013191	Zm00001d013191_T001	-1.5869	7.31652e-13
Zm00001d013216	Zm00001d013216_T001	-1.47057	5.57009e-16
Zm00001d013289	Zm00001d013289_T001	-1.3716	6.65786e-05
Zm00001d013300	Zm00001d013300_T002	-1.21842	1.21236e-24
Zm00001d013310	Zm00001d013310_T001	-1.0715	2.44795e-12
Zm00001d013318	Zm00001d013318_T002	-1.04711	6.45256e-15
Zm00001d013323	Zm00001d013323_T001	-1.89251	1.10399e-21
Zm00001d013327	Zm00001d013327_T001	-1.80421	1.0502e-12
Zm00001d013331	Zm00001d013331_T001	-1.15652	3.08568e-05
Zm00001d013342	Zm00001d013342_T001	-1.59708	6.40095e-21
Zm00001d013364	Zm00001d013364_T002	-2.43684	1.44196e-06
Zm00001d013402	Zm00001d013402_T002	-2.14204	8.02709e-38
Zm00001d013409	Zm00001d013409_T001	-7.6795	3.58299e-34
Zm00001d013411	Zm00001d013411_T001	-1.64	2.92973e-34
Zm00001d013430	Zm00001d013430_T001	-1.14144	7.85764e-15
Zm00001d013489	Zm00001d013489_T001	-2.31197	5.88902e-05
Zm00001d013502	Zm00001d013502_T001	-1.1532	0.00175974
Zm00001d013521	Zm00001d013521_T001	-1.58341	1.3013e-19
Zm00001d013530	Zm00001d013530_T001	-1.23159	0.00402779
Zm00001d013565	Zm00001d013565_T001	-1.14478	0.000144281
Zm00001d013588	Zm00001d013588_T001	-4.17057	2.23621e-20
Zm00001d013603	Zm00001d013603_T001	-1.19054	1.27027e-09
Zm00001d013641	Zm00001d013641_T001	-1.73663	1.32785e-26
Zm00001d013654	Zm00001d013654_T001	-1.83445	2.36715e-20
Zm00001d013697	Zm00001d013697_T001	-1.09414	2.50921e-13
Zm00001d013700	Zm00001d013700_T001	-1.31903	2.28428e-16
Zm00001d013707	Zm00001d013707_T001	-2.57936	5.01112e-34
Zm00001d013717	Zm00001d013717_T001	-4.44087	3.83086e-05
Zm00001d013724	Zm00001d013724_T001	-6.12479	1.94226e-26
Zm00001d013767	Zm00001d013767_T001	-1.20725	4.2361e-23
Zm00001d013799	Zm00001d013799_T001	-1.42953	1.82622e-19
Zm00001d013811	Zm00001d013811_T001	-3.69506	0.00212021
Zm00001d013814	Zm00001d013814_T001	-3.97691	7.21128e-58
Zm00001d013869	Zm00001d013869_T001	-1.30596	0.00702664
Zm00001d013874	Zm00001d013874_T001	-4.82629	1.49947e-06
Zm00001d013875	Zm00001d013875_T001	-2.74003	2.78534e-26
Zm00001d013878	Zm00001d013878_T001	-1.26807	5.70295e-11
Zm00001d013885	Zm00001d013885_T001	-1.06974	9.74461e-10
Zm00001d013919	Zm00001d013919_T001	-2.24998	5.11808e-17
Zm00001d013956	Zm00001d013956_T003	-3.72256	2.10201e-11
Zm00001d013992	Zm00001d013992_T001	-1.40688	7.91673e-06
Zm00001d013999	Zm00001d013999_T001	-1.03925	1.4805e-14
Zm00001d014015	Zm00001d014015_T001	-4.00072	0.000469668
Zm00001d014029	Zm00001d014029_T001	-1.734	6.26708e-10
Zm00001d014032	Zm00001d014032_T001	-1.0101	0.000120815
Zm00001d014060	Zm00001d014060_T001	-1.66409	2.43718e-05
Zm00001d014082	Zm00001d014082_T001	-1.24319	1.25335e-15
Zm00001d014100	Zm00001d014100_T001	-2.86786	1.77089e-05
Zm00001d014190	Zm00001d014190_T001	-1.82917	0.0241788
Zm00001d014282	Zm00001d014282_T001	-1.43329	2.69938e-13
Zm00001d014285	Zm00001d014285_T001	-3.16091	6.63438e-47
Zm00001d014315	Zm00001d014315_T001	-2.0162	3.30332e-11
Zm00001d014318	Zm00001d014318_T001	-1.45064	3.59775e-14
Zm00001d014319	Zm00001d014319_T001	-1.94792	4.69212e-20
Zm00001d014349	Zm00001d014349_T001	-1.23707	5.53441e-10
Zm00001d014355	Zm00001d014355_T001	-1.47789	7.21857e-24
Zm00001d014365	Zm00001d014365_T001	-2.96958	2.36281e-07
Zm00001d014368	Zm00001d014368_T001	-2.47293	1.54479e-13
Zm00001d014381	Zm00001d014381_T001	-1.22386	5.09235e-10
Zm00001d014419	Zm00001d014419_T001	-1.79894	2.02627e-21
Zm00001d014443	Zm00001d014443_T001	-1.83442	0.000250745
Zm00001d014451	Zm00001d014451_T002	-1.33025	6.35787e-17
Zm00001d014492	Zm00001d014492_T001	-2.77338	3.03953e-14
Zm00001d014597	Zm00001d014597_T001	-1.11064	4.18901e-08
Zm00001d014600	Zm00001d014600_T001	-1.50434	4.76746e-18
Zm00001d014615	Zm00001d014615_T002	-2.54817	0.0165949
Zm00001d014625	Zm00001d014625_T001	-1.97223	2.67165e-05
Zm00001d014648	Zm00001d014648_T001	-1.84428	0.0108499
Zm00001d014659	Zm00001d014659_T001	-1.52245	2.72521e-11
Zm00001d014683	Zm00001d014683_T003	-1.49635	2.35778e-06
Zm00001d014723	Zm00001d014723_T003	-1.11984	4.49654e-11
Zm00001d014745	Zm00001d014745_T001	-1.70667	2.61232e-11
Zm00001d014755	Zm00001d014755_T001	-2.37335	2.51531e-06
Zm00001d014762	Zm00001d014762_T001	-1.60507	0.000120945
Zm00001d014766	Zm00001d014766_T001	-1.21566	6.72544e-17
Zm00001d014778	Zm00001d014778_T001	-2.36852	1.16424e-11
Zm00001d014781	Zm00001d014781_T001	-1.58221	1.08014e-26
Zm00001d014842	Zm00001d014842_T001	-2.76835	6.04387e-07
Zm00001d014863	Zm00001d014863_T002	-1.77599	0.0228706
Zm00001d014868	Zm00001d014868_T001	-1.14712	6.80448e-15
Zm00001d014874	Zm00001d014874_T001	-3.00782	0.0200271
Zm00001d014899	Zm00001d014899_T001	-1.11438	2.15645e-14
Zm00001d014914	Zm00001d014914_T001	-2.0653	0.000200705
Zm00001d014931	Zm00001d014931_T001	-3.53183	0.00354308
Zm00001d014951	Zm00001d014951_T002	-1.18994	5.26852e-05
Zm00001d014958	Zm00001d014958_T001	-1.12633	4.4182e-06
Zm00001d014970	Zm00001d014970_T001	-2.28331	0.0153154
Zm00001d014971	Zm00001d014971_T001	-3.1703	1.43932e-23
Zm00001d014984	Zm00001d014984_T001	-1.73763	6.60598e-27
Zm00001d014990	Zm00001d014990_T001	-5.11325	5.00204e-19
Zm00001d014996	Zm00001d014996_T001	-1.95614	3.31118e-06
Zm00001d015030	Zm00001d015030_T001	-2.41456	5.2063e-56
Zm00001d015088	Zm00001d015088_T002	-1.10447	1.17998e-14
Zm00001d015101	Zm00001d015101_T001	-1.32489	4.5043e-15
Zm00001d015120	Zm00001d015120_T003	-1.01414	8.28474e-15
Zm00001d015140	Zm00001d015140_T001	-2.47368	2.52561e-07
Zm00001d015151	Zm00001d015151_T003	-1.06971	1.46244e-11
Zm00001d015198	Zm00001d015198_T001	-2.73836	1.09911e-24
Zm00001d015204	Zm00001d015204_T001	-2.98984	6.04252e-103
Zm00001d015277	Zm00001d015277_T001	-1.67329	8.37217e-15
Zm00001d015326	Zm00001d015326_T003	-1.28591	2.26702e-12
Zm00001d015331	Zm00001d015331_T001	-1.19984	0.0106227
Zm00001d015342	Zm00001d015342_T001	-1.5543	0.00119505
Zm00001d015363	Zm00001d015363_T001	-1.12181	4.72335e-08
Zm00001d015367	Zm00001d015367_T001	-1.20241	3.37105e-11
Zm00001d015375	Zm00001d015375_T001	-1.91703	6.742e-24
Zm00001d015387	Zm00001d015387_T001	-4.10818	5.28187e-17
Zm00001d015400	Zm00001d015400_T001	-2.41175	1.74876e-56
Zm00001d015449	Zm00001d015449_T001	-1.19931	1.36307e-12
Zm00001d015463	Zm00001d015463_T001	-1.52531	1.20619e-07
Zm00001d015470	Zm00001d015470_T001	-1.39916	5.21576e-09
Zm00001d015476	Zm00001d015476_T001	-1.4857	3.17748e-12
Zm00001d015520	Zm00001d015520_T001	-1.02809	4.61825e-05
Zm00001d015560	Zm00001d015560_T002	-4.89981	1.04765e-06
Zm00001d015651	Zm00001d015651_T001	-2.02415	2.93399e-27
Zm00001d015661	Zm00001d015661_T001	-1.60441	0.0252741
Zm00001d015662	Zm00001d015662_T001	-1.06545	1.82096e-17
Zm00001d015686	Zm00001d015686_T001	-4.39285	4.68067e-05
Zm00001d015690	Zm00001d015690_T005	-1.11902	2.05455e-09
Zm00001d015737	Zm00001d015737_T002	-1.92699	2.28784e-32
Zm00001d015742	Zm00001d015742_T001	-1.21618	0.00746296
Zm00001d015746	Zm00001d015746_T001	-3.74257	0.00145397
Zm00001d015789	Zm00001d015789_T003	-2.49448	1.79332e-05
Zm00001d015877	Zm00001d015877_T001	-1.14362	0.00386189
Zm00001d015918	Zm00001d015918_T001	-1.87604	1.01503e-06
Zm00001d015960	Zm00001d015960_T001	-1.14645	0.00446464
Zm00001d015973	Zm00001d015973_T001	-1.13273	4.64473e-13
Zm00001d016019	Zm00001d016019_T001	-3.39021	2.36606e-11
Zm00001d016029	Zm00001d016029_T001	-1.17969	5.6505e-14
Zm00001d016066	Zm00001d016066_T001	-1.20129	1.30941e-11
Zm00001d016103	Zm00001d016103_T001	-1.4802	0.000266081
Zm00001d016132	Zm00001d016132_T001	-4.59082	7.8237e-06
Zm00001d016135	Zm00001d016135_T001	-2.47959	1.35072e-09
Zm00001d016136	Zm00001d016136_T001	-1.19302	0.00197995
Zm00001d016154	Zm00001d016154_T001	-1.01565	2.9096e-12
Zm00001d016159	Zm00001d016159_T001	-1.02741	0.0301307
Zm00001d016182	Zm00001d016182_T001	-1.30549	4.96732e-16
Zm00001d016200	Zm00001d016200_T002	-1.48426	1.24819e-27
Zm00001d016271	Zm00001d016271_T001	-2.24039	2.3409e-18
Zm00001d016291	Zm00001d016291_T001	-1.63672	9.28926e-09
Zm00001d016294	Zm00001d016294_T001	-1.21989	4.30573e-06
Zm00001d016298	Zm00001d016298_T002	-1.8829	2.12483e-25
Zm00001d016348	Zm00001d016348_T001	-3.28014	0.00898898
Zm00001d016380	Zm00001d016380_T001	-1.92058	5.12389e-06
Zm00001d016381	Zm00001d016381_T001	-1.90263	1.16946e-06
Zm00001d016435	Zm00001d016435_T001	-2.56626	2.28322e-06
Zm00001d016444	Zm00001d016444_T001	-2.59818	0.00289582
Zm00001d016470	Zm00001d016470_T001	-2.41392	4.17628e-05
Zm00001d016475	Zm00001d016475_T001	-1.05428	1.3662e-15
Zm00001d016491	Zm00001d016491_T001	-1.08322	1.52071e-15
Zm00001d016492	Zm00001d016492_T001	-1.81361	5.96916e-12
Zm00001d016510	Zm00001d016510_T001	-3.86558	0.000970342
Zm00001d016522	Zm00001d016522_T001	-1.09337	0.000138605
Zm00001d016545	Zm00001d016545_T001	-2.03078	3.08384e-16
Zm00001d016549	Zm00001d016549_T001	-1.11627	4.27349e-16
Zm00001d016581	Zm00001d016581_T002	-1.0386	5.63954e-10
Zm00001d016593	Zm00001d016593_T001	-1.51839	3.91245e-06
Zm00001d016601	Zm00001d016601_T003	-1.4724	1.82435e-05
Zm00001d016607	Zm00001d016607_T001	-1.16904	0.0239987
Zm00001d016690	Zm00001d016690_T001	-1.17937	1.06314e-11
Zm00001d016691	Zm00001d016691_T001	-1.87535	5.37407e-26
Zm00001d016723	Zm00001d016723_T001	-2.04849	8.05058e-46
Zm00001d016735	Zm00001d016735_T001	-2.17751	2.14933e-16
Zm00001d016740	Zm00001d016740_T001	-2.35113	0.000122475
Zm00001d016746	Zm00001d016746_T001	-2.23621	2.19833e-06
Zm00001d016826	Zm00001d016826_T001	-2.80029	1.36101e-24
Zm00001d016844	Zm00001d016844_T001	-1.16469	4.10266e-10
Zm00001d016863	Zm00001d016863_T001	-2.88819	3.25824e-56
Zm00001d016865	Zm00001d016865_T001	-2.00388	9.80841e-39
Zm00001d016878	Zm00001d016878_T001	-1.56192	5.11257e-20
Zm00001d016896	Zm00001d016896_T001	-1.96934	0.00122283
Zm00001d016940	Zm00001d016940_T001	-1.96828	4.03203e-07
Zm00001d016942	Zm00001d016942_T001	-3.22562	1.36498e-06
Zm00001d016991	Zm00001d016991_T001	-1.83976	3.42828e-24
Zm00001d016992	Zm00001d016992_T001	-3.07945	4.45259e-10
Zm00001d016996	Zm00001d016996_T001	-1.3197	2.13479e-13
Zm00001d016997	Zm00001d016997_T001	-4.69314	3.74194e-06
Zm00001d017090	Zm00001d017090_T001	-1.64861	1.16664e-13
Zm00001d017092	Zm00001d017092_T001	-2.86377	2.09638e-122
Zm00001d017118	Zm00001d017118_T001	-2.15967	4.16542e-46
Zm00001d017124	Zm00001d017124_T001	-1.02263	6.28702e-08
Zm00001d017135	Zm00001d017135_T001	-1.63079	0.0206618
Zm00001d017170	Zm00001d017170_T001	-1.10578	8.42405e-11
Zm00001d017178	Zm00001d017178_T002	-1.32728	6.29594e-15
Zm00001d017201	Zm00001d017201_T001	-1.09531	7.24508e-05
Zm00001d017206	Zm00001d017206_T001	-1.92211	3.34497e-29
Zm00001d017207	Zm00001d017207_T001	-5.5474	2.60804e-09
Zm00001d017239	Zm00001d017239_T001	-1.03498	1.20607e-15
Zm00001d017247	Zm00001d017247_T001	-1.00473	1.31232e-07
Zm00001d017284	Zm00001d017284_T001	-1.93632	8.93819e-24
Zm00001d017290	Zm00001d017290_T001	-1.22417	0.00478509
Zm00001d017292	Zm00001d017292_T003	-2.47481	1.11325e-22
Zm00001d017330	Zm00001d017330_T001	-1.89373	1.00162e-30
Zm00001d017336	Zm00001d017336_T002	-1.23885	1.91045e-07
Zm00001d017338	Zm00001d017338_T005	-1.34314	0.00816797
Zm00001d017350	Zm00001d017350_T001	-1.38307	8.20936e-11
Zm00001d017364	Zm00001d017364_T001	-1.48417	1.75218e-19
Zm00001d017378	Zm00001d017378_T001	-1.05747	4.97803e-06
Zm00001d017379	Zm00001d017379_T001	-1.31365	1.23637e-20
Zm00001d017385	Zm00001d017385_T001	-1.4953	0.000112626
Zm00001d017395	Zm00001d017395_T001	-1.53175	3.24462e-27
Zm00001d017404	Zm00001d017404_T001	-3.9227	7.84734e-17
Zm00001d017423	Zm00001d017423_T001	-1.52684	7.79235e-17
Zm00001d017444	Zm00001d017444_T001	-1.32112	1.15738e-07
Zm00001d017467	Zm00001d017467_T001	-1.46982	4.82083e-40
Zm00001d017489	Zm00001d017489_T001	-2.03857	0.000545006
Zm00001d017504	Zm00001d017504_T001	-1.13911	1.86255e-05
Zm00001d017510	Zm00001d017510_T001	-6.15165	2.0011e-31
Zm00001d017530	Zm00001d017530_T001	-2.07601	1.43647e-27
Zm00001d017531	Zm00001d017531_T001	-1.52119	9.94223e-15
Zm00001d017540	Zm00001d017540_T001	-1.5972	2.02419e-31
Zm00001d017563	Zm00001d017563_T002	-2.33541	0.0117309
Zm00001d017570	Zm00001d017570_T001	-3.48621	2.76612e-15
Zm00001d017590	Zm00001d017590_T001	-5.58408	6.181e-19
Zm00001d017617	Zm00001d017617_T001	-1.2101	2.66383e-14
Zm00001d017618	Zm00001d017618_T001	-1.51205	1.49067e-08
Zm00001d017621	Zm00001d017621_T001	-2.06105	7.27388e-30
Zm00001d017622	Zm00001d017622_T001	-1.88245	7.20589e-10
Zm00001d017638	Zm00001d017638_T001	-4.37724	2.18894e-75
Zm00001d017657	Zm00001d017657_T001	-1.70046	1.97214e-08
Zm00001d017697	Zm00001d017697_T001	-1.82258	3.49508e-08
Zm00001d017706	Zm00001d017706_T002	-2.82058	5.73663e-06
Zm00001d017707	Zm00001d017707_T002	-1.13632	5.68007e-15
Zm00001d017712	Zm00001d017712_T001	-1.5323	0.00645209
Zm00001d017719	Zm00001d017719_T001	-1.52107	1.31197e-29
Zm00001d017725	Zm00001d017725_T001	-2.41176	0.0297446
Zm00001d017751	Zm00001d017751_T001	-1.43955	1.14052e-23
Zm00001d017766	Zm00001d017766_T001	-2.64831	0.00221794
Zm00001d017767	Zm00001d017767_T002	-1.50579	7.7598e-15
Zm00001d017778	Zm00001d017778_T001	-1.16575	5.62723e-11
Zm00001d017782	Zm00001d017782_T001	-1.0237	4.21163e-06
Zm00001d017784	Zm00001d017784_T001	-1.51395	1.8434e-13
Zm00001d017789	Zm00001d017789_T001	-2.24528	2.63557e-28
Zm00001d017813	Zm00001d017813_T001	-2.16541	3.01464e-08
Zm00001d017814	Zm00001d017814_T001	-1.31688	8.0827e-10
Zm00001d017822	Zm00001d017822_T001	-4.03796	4.86528e-23
Zm00001d017823	Zm00001d017823_T002	-1.25833	1.79788e-15
Zm00001d017825	Zm00001d017825_T001	-2.11367	2.08183e-07
Zm00001d017826	Zm00001d017826_T001	-2.92844	0.000327016
Zm00001d017840	Zm00001d017840_T001	-1.16525	3.97998e-17
Zm00001d017887	Zm00001d017887_T004	-1.05369	2.98113e-11
Zm00001d017897	Zm00001d017897_T001	-1.19931	7.90858e-14
Zm00001d017907	Zm00001d017907_T001	-1.48867	7.81185e-24
Zm00001d017911	Zm00001d017911_T001	-4.58056	2.81989e-09
Zm00001d017976	Zm00001d017976_T001	-2.40144	0.00232463
Zm00001d017989	Zm00001d017989_T001	-1.70788	4.69404e-14
Zm00001d018016	Zm00001d018016_T001	-1.09466	7.43165e-06
Zm00001d018035	Zm00001d018035_T001	-2.98054	0.0225701
Zm00001d018045	Zm00001d018045_T001	-2.49389	1.8894e-29
Zm00001d018065	Zm00001d018065_T001	-2.70228	1.8004e-37
Zm00001d018066	Zm00001d018066_T001	-1.80492	1.37663e-19
Zm00001d018069	Zm00001d018069_T001	-2.26025	1.46639e-42
Zm00001d018075	Zm00001d018075_T001	-2.94771	0.00282881
Zm00001d018077	Zm00001d018077_T002	-2.02238	1.5766e-19
Zm00001d018082	Zm00001d018082_T001	-2.69552	7.60779e-15
Zm00001d018103	Zm00001d018103_T002	-1.51661	2.0408e-07
Zm00001d018190	Zm00001d018190_T001	-1.90329	2.39946e-12
Zm00001d018192	Zm00001d018192_T001	-1.48568	2.13346e-10
Zm00001d018195	Zm00001d018195_T001	-4.48372	2.8492e-09
Zm00001d018208	Zm00001d018208_T001	-1.10274	6.62146e-21
Zm00001d018220	Zm00001d018220_T001	-3.29977	1.69055e-16
Zm00001d018225	Zm00001d018225_T001	-1.23966	8.652e-08
Zm00001d018234	Zm00001d018234_T001	-3.2911	2.79693e-60
Zm00001d018247	Zm00001d018247_T001	-4.1088	6.32314e-58
Zm00001d018260	Zm00001d018260_T001	-1.91365	5.70159e-13
Zm00001d018334	Zm00001d018334_T001	-2.29845	8.88228e-46
Zm00001d018335	Zm00001d018335_T001	-1.67723	1.64916e-18
Zm00001d018340	Zm00001d018340_T001	-2.03599	0.04436
Zm00001d018343	Zm00001d018343_T001	-1.36143	2.27047e-08
Zm00001d018348	Zm00001d018348_T001	-2.563	3.8307e-27
Zm00001d018372	Zm00001d018372_T001	-3.49214	0.00445523
Zm00001d018422	Zm00001d018422_T001	-5.18963	9.44742e-08
Zm00001d018428	Zm00001d018428_T001	-1.06116	4.05449e-09
Zm00001d018449	Zm00001d018449_T001	-3.24206	0.0113974
Zm00001d018464	Zm00001d018464_T001	-1.11429	3.15393e-12
Zm00001d018467	Zm00001d018467_T001	-2.95891	6.1717e-29
Zm00001d018470	Zm00001d018470_T001	-1.81818	6.91818e-06
Zm00001d018471	Zm00001d018471_T002	-1.08568	3.51086e-13
Zm00001d018473	Zm00001d018473_T001	-2.99768	1.38871e-76
Zm00001d018534	Zm00001d018534_T001	-1.25643	9.54514e-15
Zm00001d018576	Zm00001d018576_T001	-1.51727	0.0165685
Zm00001d018580	Zm00001d018580_T001	-2.90137	0.0275783
Zm00001d018597	Zm00001d018597_T001	-2.43327	5.63452e-07
Zm00001d018599	Zm00001d018599_T001	-1.44652	1.20758e-19
Zm00001d018611	Zm00001d018611_T001	-3.6554	0.00226926
Zm00001d018620	Zm00001d018620_T001	-1.37246	4.91013e-17
Zm00001d018623	Zm00001d018623_T001	-2.56745	3.89507e-63
Zm00001d018649	Zm00001d018649_T001	-5.4931	1.02192e-17
Zm00001d018675	Zm00001d018675_T001	-2.61334	5.4275e-10
Zm00001d018712	Zm00001d018712_T001	-4.33557	5.69963e-05
Zm00001d018742	Zm00001d018742_T001	-5.39216	1.0154e-35
Zm00001d018744	Zm00001d018744_T001	-1.55615	0.000467286
Zm00001d018759	Zm00001d018759_T001	-2.02997	5.42586e-20
Zm00001d018764	Zm00001d018764_T001	-2.69113	7.53925e-06
Zm00001d018775	Zm00001d018775_T001	-3.68567	1.97215e-07
Zm00001d018800	Zm00001d018800_T001	-2.98551	0.0212618
Zm00001d018846	Zm00001d018846_T001	-3.24959	0.0103589
Zm00001d018853	Zm00001d018853_T001	-3.10777	0.0150113
Zm00001d018871	Zm00001d018871_T001	-1.18046	6.17745e-07
Zm00001d018896	Zm00001d018896_T002	-1.05682	2.0984e-17
Zm00001d018925	Zm00001d018925_T001	-3.46116	0.00476034
Zm00001d018940	Zm00001d018940_T001	-2.93341	9.1839e-12
Zm00001d018954	Zm00001d018954_T002	-1.30958	4.63501e-22
Zm00001d018957	Zm00001d018957_T001	-1.28162	5.87547e-18
Zm00001d018969	Zm00001d018969_T001	-1.00403	2.46199e-12
Zm00001d018984	Zm00001d018984_T001	-1.80848	5.81875e-31
Zm00001d019045	Zm00001d019045_T001	-1.69082	7.17521e-33
Zm00001d019053	Zm00001d019053_T001	-1.83242	2.72131e-09
Zm00001d019150	Zm00001d019150_T001	-1.61185	4.97805e-14
Zm00001d019170	Zm00001d019170_T001	-2.93614	0.0245228
Zm00001d019185	Zm00001d019185_T001	-1.56962	4.14787e-13
Zm00001d019199	Zm00001d019199_T001	-2.22629	0.00589772
Zm00001d019200	Zm00001d019200_T001	-1.01246	3.49015e-13
Zm00001d019206	Zm00001d019206_T002	-1.38195	1.83069e-06
Zm00001d019247	Zm00001d019247_T002	-2.91177	0.0277168
Zm00001d019265	Zm00001d019265_T001	-3.74999	8.85014e-08
Zm00001d019269	Zm00001d019269_T001	-1.27532	1.54639e-12
Zm00001d019279	Zm00001d019279_T001	-1.20424	1.05555e-16
Zm00001d019371	Zm00001d019371_T001	-2.24948	0.00555088
Zm00001d019404	Zm00001d019404_T001	-1.06023	1.64649e-08
Zm00001d019414	Zm00001d019414_T001	-1.00831	0.0380559
Zm00001d019445	Zm00001d019445_T001	-1.65553	1.4142e-06
Zm00001d019461	Zm00001d019461_T001	-1.25195	5.02717e-13
Zm00001d019479	Zm00001d019479_T004	-1.10758	0.023478
Zm00001d019481	Zm00001d019481_T001	-1.19858	1.42878e-13
Zm00001d019564	Zm00001d019564_T001	-2.8864	0.0284615
Zm00001d019605	Zm00001d019605_T001	-4.02775	1.99487e-05
Zm00001d019628	Zm00001d019628_T001	-2.35837	0.00312852
Zm00001d019666	Zm00001d019666_T001	-3.8825	0.000750143
Zm00001d019703	Zm00001d019703_T001	-1.31012	1.96221e-21
Zm00001d019711	Zm00001d019711_T001	-3.58355	5.73493e-07
Zm00001d019775	Zm00001d019775_T001	-1.05023	5.95439e-09
Zm00001d019861	Zm00001d019861_T001	-2.09492	5.34137e-10
Zm00001d019976	Zm00001d019976_T001	-3.37141	7.79989e-15
Zm00001d019983	Zm00001d019983_T001	-1.95177	1.97415e-10
Zm00001d020018	Zm00001d020018_T001	-1.15775	0.00856739
Zm00001d020021	Zm00001d020021_T001	-1.15321	1.72726e-09
Zm00001d020037	Zm00001d020037_T001	-3.54096	3.40349e-31
Zm00001d020086	Zm00001d020086_T001	-1.94706	3.09689e-12
Zm00001d020101	Zm00001d020101_T001	-5.90655	1.57698e-12
Zm00001d020109	Zm00001d020109_T001	-1.68769	4.24163e-10
Zm00001d020124	Zm00001d020124_T001	-4.77421	1.7377e-11
Zm00001d020150	Zm00001d020150_T001	-1.35765	3.77365e-06
Zm00001d020188	Zm00001d020188_T002	-1.40483	1.70549e-30
Zm00001d020195	Zm00001d020195_T001	-1.14276	0.000101617
Zm00001d020206	Zm00001d020206_T001	-2.4782	8.2041e-51
Zm00001d020312	Zm00001d020312_T010	-1.4553	6.07973e-15
Zm00001d020317	Zm00001d020317_T001	-1.89383	1.28673e-17
Zm00001d020395	Zm00001d020395_T003	-1.13438	0.020748
Zm00001d020400	Zm00001d020400_T001	-3.60765	0.00282613
Zm00001d020425	Zm00001d020425_T001	-1.12745	2.15995e-06
Zm00001d020446	Zm00001d020446_T001	-4.2114	0.00012833
Zm00001d020460	Zm00001d020460_T001	-1.0257	1.14072e-06
Zm00001d020516	Zm00001d020516_T002	-1.05336	3.18011e-06
Zm00001d020533	Zm00001d020533_T001	-1.49764	3.42769e-10
Zm00001d020537	Zm00001d020537_T001	-1.37462	9.7794e-25
Zm00001d020543	Zm00001d020543_T001	-2.28338	4.10092e-26
Zm00001d020580	Zm00001d020580_T001	-1.00074	1.43274e-14
Zm00001d020584	Zm00001d020584_T001	-1.0539	3.3208e-19
Zm00001d020585	Zm00001d020585_T001	-1.82154	4.10734e-39
Zm00001d020603	Zm00001d020603_T001	-1.17638	1.32007e-12
Zm00001d020610	Zm00001d020610_T001	-3.15186	1.4432e-43
Zm00001d020653	Zm00001d020653_T001	-1.33751	1.97651e-07
Zm00001d020656	Zm00001d020656_T001	-2.41573	1.4743e-18
Zm00001d020666	Zm00001d020666_T004	-1.32304	4.22215e-12
Zm00001d020707	Zm00001d020707_T001	-1.37759	1.16975e-17
Zm00001d020722	Zm00001d020722_T001	-1.95462	1.63331e-14
Zm00001d020723	Zm00001d020723_T001	-3.80258	3.45242e-10
Zm00001d020732	Zm00001d020732_T001	-1.15806	1.38006e-17
Zm00001d020763	Zm00001d020763_T001	-2.84824	8.86676e-06
Zm00001d020768	Zm00001d020768_T001	-5.04028	1.77646e-07
Zm00001d020774	Zm00001d020774_T001	-3.96356	4.41444e-37
Zm00001d020790	Zm00001d020790_T001	-2.25426	3.55096e-08
Zm00001d020820	Zm00001d020820_T001	-2.70526	1.63502e-23
Zm00001d020825	Zm00001d020825_T001	-1.01579	1.07554e-09
Zm00001d020840	Zm00001d020840_T001	-1.2815	1.56325e-18
Zm00001d020862	Zm00001d020862_T001	-1.28124	8.24347e-05
Zm00001d020863	Zm00001d020863_T001	-2.95457	0.0248323
Zm00001d020864	Zm00001d020864_T001	-2.15302	1.68512e-05
Zm00001d020869	Zm00001d020869_T001	-1.12982	4.1949e-10
Zm00001d020877	Zm00001d020877_T001	-2.15518	3.094e-55
Zm00001d020882	Zm00001d020882_T001	-1.09155	6.35666e-07
Zm00001d020899	Zm00001d020899_T001	-2.67373	3.7054e-21
Zm00001d020908	Zm00001d020908_T002	-1.05784	8.09726e-19
Zm00001d020966	Zm00001d020966_T001	-2.6012	0.0139901
Zm00001d021018	Zm00001d021018_T002	-1.46703	5.31785e-22
Zm00001d021024	Zm00001d021024_T001	-1.42378	1.45712e-20
Zm00001d021038	Zm00001d021038_T001	-1.52901	7.84832e-10
Zm00001d021064	Zm00001d021064_T001	-4.76112	2.15797e-06
Zm00001d021081	Zm00001d021081_T001	-2.8864	0.0284615
Zm00001d021128	Zm00001d021128_T001	-1.21324	1.85446e-18
Zm00001d021164	Zm00001d021164_T001	-2.91234	3.55997e-05
Zm00001d021204	Zm00001d021204_T002	-1.16567	1.19669e-09
Zm00001d021214	Zm00001d021214_T001	-2.65941	1.60007e-05
Zm00001d021216	Zm00001d021216_T001	-2.47041	1.05828e-17
Zm00001d021219	Zm00001d021219_T001	-2.3216	1.30586e-05
Zm00001d021272	Zm00001d021272_T001	-2.167	3.73716e-10
Zm00001d021273	Zm00001d021273_T001	-2.06024	5.67213e-05
Zm00001d021285	Zm00001d021285_T001	-2.50862	4.60037e-08
Zm00001d021295	Zm00001d021295_T002	-1.20985	9.88353e-11
Zm00001d021298	Zm00001d021298_T001	-1.15396	3.71849e-09
Zm00001d021300	Zm00001d021300_T001	-2.30226	1.72717e-48
Zm00001d021334	Zm00001d021334_T001	-2.51991	1.79498e-09
Zm00001d021337	Zm00001d021337_T001	-4.75157	2.27444e-45
Zm00001d021341	Zm00001d021341_T001	-1.54067	1.22813e-06
Zm00001d021357	Zm00001d021357_T001	-2.57712	0.0168859
Zm00001d021360	Zm00001d021360_T001	-1.37354	3.6096e-09
Zm00001d021365	Zm00001d021365_T002	-1.03569	2.15129e-08
Zm00001d021376	Zm00001d021376_T002	-1.02483	1.01157e-16
Zm00001d021391	Zm00001d021391_T001	-1.59783	1.11785e-07
Zm00001d021395	Zm00001d021395_T002	-1.70162	1.69693e-18
Zm00001d021414	Zm00001d021414_T001	-1.41444	1.10407e-06
Zm00001d021422	Zm00001d021422_T001	-1.62457	2.12575e-28
Zm00001d021424	Zm00001d021424_T001	-1.58606	4.43315e-17
Zm00001d021435	Zm00001d021435_T001	-2.57167	7.25051e-18
Zm00001d021444	Zm00001d021444_T001	-1.35064	6.17404e-07
Zm00001d021454	Zm00001d021454_T001	-2.53618	2.92874e-16
Zm00001d021455	Zm00001d021455_T001	-2.59442	2.1422e-15
Zm00001d021456	Zm00001d021456_T001	-1.76479	8.24304e-11
Zm00001d021465	Zm00001d021465_T001	-1.01913	2.21561e-08
Zm00001d021470	Zm00001d021470_T001	-1.26463	1.04451e-11
Zm00001d021477	Zm00001d021477_T001	-1.089	1.37254e-11
Zm00001d021537	Zm00001d021537_T002	-3.66753	0.00168163
Zm00001d021595	Zm00001d021595_T001	-1.27116	4.64122e-14
Zm00001d021605	Zm00001d021605_T001	-1.71799	2.1641e-15
Zm00001d021620	Zm00001d021620_T001	-2.24563	1.21509e-29
Zm00001d021666	Zm00001d021666_T001	-3.4775	9.36372e-05
Zm00001d021674	Zm00001d021674_T001	-1.67372	3.31644e-06
Zm00001d021681	Zm00001d021681_T001	-1.46568	3.14998e-08
Zm00001d021700	Zm00001d021700_T001	-1.69768	0.000196874
Zm00001d021701	Zm00001d021701_T004	-1.13098	5.9794e-21
Zm00001d021702	Zm00001d021702_T001	-1.9796	2.82349e-39
Zm00001d021703	Zm00001d021703_T001	-1.30593	1.65051e-28
Zm00001d021706	Zm00001d021706_T001	-1.55813	3.81906e-24
Zm00001d021747	Zm00001d021747_T001	-2.64312	0.0125039
Zm00001d021763	Zm00001d021763_T001	-1.5522	1.94762e-19
Zm00001d021834	Zm00001d021834_T001	-1.99563	9.47765e-40
Zm00001d021853	Zm00001d021853_T001	-2.91052	0.027525
Zm00001d021862	Zm00001d021862_T001	-3.21991	0.0108214
Zm00001d021929	Zm00001d021929_T001	-1.09241	0.00428915
Zm00001d021967	Zm00001d021967_T001	-2.19024	6.5139e-19
Zm00001d021968	Zm00001d021968_T001	-1.55761	9.65845e-27
Zm00001d021973	Zm00001d021973_T001	-1.09772	3.82766e-10
Zm00001d021998	Zm00001d021998_T001	-1.40018	7.4376e-09
Zm00001d022003	Zm00001d022003_T001	-1.58858	3.62244e-28
Zm00001d022044	Zm00001d022044_T001	-1.70291	1.92466e-07
Zm00001d022053	Zm00001d022053_T001	-1.22736	1.08661e-09
Zm00001d022057	Zm00001d022057_T001	-2.72265	5.4193e-48
Zm00001d022073	Zm00001d022073_T001	-1.09779	2.26261e-05
Zm00001d022092	Zm00001d022092_T001	-1.46143	0.000308739
Zm00001d022099	Zm00001d022099_T001	-2.06165	2.04981e-18
Zm00001d022101	Zm00001d022101_T001	-1.56564	2.01751e-20
Zm00001d022107	Zm00001d022107_T002	-1.66919	4.33826e-05
Zm00001d022112	Zm00001d022112_T001	-1.13954	4.0075e-19
Zm00001d022124	Zm00001d022124_T001	-1.53061	9.87894e-29
Zm00001d022154	Zm00001d022154_T001	-1.32298	5.70663e-07
Zm00001d022175	Zm00001d022175_T001	-1.36155	2.46777e-10
Zm00001d022177	Zm00001d022177_T001	-1.154	1.32029e-11
Zm00001d022180	Zm00001d022180_T002	-1.12208	4.71052e-14
Zm00001d022191	Zm00001d022191_T001	-1.15422	1.41625e-05
Zm00001d022203	Zm00001d022203_T001	-4.39512	7.29711e-120
Zm00001d022204	Zm00001d022204_T001	-2.87766	0.000497009
Zm00001d022229	Zm00001d022229_T001	-2.06755	1.55463e-06
Zm00001d022241	Zm00001d022241_T001	-1.17355	6.10561e-12
Zm00001d022246	Zm00001d022246_T002	-1.05515	9.58584e-12
Zm00001d022256	Zm00001d022256_T001	-4.82863	2.14893e-38
Zm00001d022265	Zm00001d022265_T001	-1.50463	1.49408e-16
Zm00001d022301	Zm00001d022301_T001	-1.02822	1.71481e-16
Zm00001d022306	Zm00001d022306_T002	-1.08453	4.1637e-11
Zm00001d022307	Zm00001d022307_T002	-1.13414	2.242e-08
Zm00001d022320	Zm00001d022320_T001	-3.79446	1.02367e-05
Zm00001d022323	Zm00001d022323_T001	-2.80628	0.0058492
Zm00001d022368	Zm00001d022368_T001	-1.17543	0.00197065
Zm00001d022383	Zm00001d022383_T002	-2.28332	0.0145934
Zm00001d022390	Zm00001d022390_T001	-1.07166	5.59492e-15
Zm00001d022457	Zm00001d022457_T001	-2.57677	5.07925e-11
Zm00001d022462	Zm00001d022462_T001	-1.13652	1.0929e-15
Zm00001d022464	Zm00001d022464_T001	-1.49219	3.77093e-22
Zm00001d022479	Zm00001d022479_T001	-1.21261	0.000375663
Zm00001d022518	Zm00001d022518_T002	-1.99622	1.07519e-11
Zm00001d022525	Zm00001d022525_T001	-1.3077	9.65964e-12
Zm00001d022529	Zm00001d022529_T001	-1.21686	2.14091e-05
Zm00001d022552	Zm00001d022552_T001	-1.1422	9.67216e-05
Zm00001d022557	Zm00001d022557_T001	-1.03087	1.8222e-05
Zm00001d022576	Zm00001d022576_T001	-4.04734	3.72639e-18
Zm00001d022588	Zm00001d022588_T002	-1.22028	1.00058e-18
Zm00001d022602	Zm00001d022602_T002	-1.29607	8.84661e-22
Zm00001d022617	Zm00001d022617_T001	-1.6816	8.43174e-09
Zm00001d022624	Zm00001d022624_T001	-1.30812	1.2631e-09
Zm00001d022630	Zm00001d022630_T001	-4.06785	5.34156e-11
Zm00001d022636	Zm00001d022636_T001	-1.86379	1.74916e-05
Zm00001d022643	Zm00001d022643_T001	-1.94014	2.12084e-05
Zm00001d023210	Zm00001d023210_T001	-3.15052	0.0135688
Zm00001d023257	Zm00001d023257_T001	-4.56235	1.09706e-05
Zm00001d023283	Zm00001d023283_T001	-1.49776	1.38391e-19
Zm00001d023284	Zm00001d023284_T001	-2.97004	0.000215533
Zm00001d023287	Zm00001d023287_T001	-3.61545	0.0026163
Zm00001d023293	Zm00001d023293_T001	-1.78431	1.02221e-19
Zm00001d023301	Zm00001d023301_T002	-1.18119	2.07508e-18
Zm00001d023332	Zm00001d023332_T001	-1.41366	1.04607e-06
Zm00001d023341	Zm00001d023341_T001	-3.50697	0.00436991
Zm00001d023349	Zm00001d023349_T001	-2.03125	1.41621e-17
Zm00001d023365	Zm00001d023365_T001	-6.59768	8.60292e-19
Zm00001d023373	Zm00001d023373_T004	-1.00125	2.7492e-08
Zm00001d023385	Zm00001d023385_T001	-1.97026	6.74656e-16
Zm00001d023387	Zm00001d023387_T001	-3.03804	3.29368e-10
Zm00001d023393	Zm00001d023393_T001	-2.88683	1.9054e-27
Zm00001d023417	Zm00001d023417_T001	-2.93651	0.0263256
Zm00001d023419	Zm00001d023419_T001	-2.55954	1.19761e-25
Zm00001d023456	Zm00001d023456_T001	-1.90702	1.84844e-21
Zm00001d023470	Zm00001d023470_T001	-2.14567	0.00155664
Zm00001d023496	Zm00001d023496_T001	-1.60061	2.10351e-11
Zm00001d023516	Zm00001d023516_T001	-3.65933	0.00160344
Zm00001d023539	Zm00001d023539_T001	-1.11331	8.49165e-11
Zm00001d023588	Zm00001d023588_T001	-4.34702	5.72038e-05
Zm00001d023606	Zm00001d023606_T005	-1.13274	5.21021e-13
Zm00001d023630	Zm00001d023630_T003	-1.57323	1.3534e-21
Zm00001d023639	Zm00001d023639_T003	-2.97913	0.020505
Zm00001d023662	Zm00001d023662_T001	-3.22194	0.000621567
Zm00001d023671	Zm00001d023671_T001	-1.00688	3.43272e-06
Zm00001d023693	Zm00001d023693_T001	-1.60987	0.000710829
Zm00001d023710	Zm00001d023710_T003	-1.01759	6.79476e-08
Zm00001d023759	Zm00001d023759_T001	-1.40579	6.20512e-06
Zm00001d023785	Zm00001d023785_T001	-2.61182	1.76348e-08
Zm00001d023863	Zm00001d023863_T001	-1.30609	1.94546e-23
Zm00001d023870	Zm00001d023870_T001	-3.22175	4.6216e-14
Zm00001d023872	Zm00001d023872_T001	-3.42792	0.00562146
Zm00001d023873	Zm00001d023873_T001	-4.07541	3.09664e-39
Zm00001d023882	Zm00001d023882_T001	-2.20639	0.0198266
Zm00001d023901	Zm00001d023901_T001	-2.05945	3.49413e-33
Zm00001d023936	Zm00001d023936_T001	-1.14297	1.80493e-07
Zm00001d023944	Zm00001d023944_T001	-2.21869	1.32461e-32
Zm00001d023969	Zm00001d023969_T001	-1.31016	1.4624e-11
Zm00001d024192	Zm00001d024192_T001	-3.41879	0.00577167
Zm00001d024272	Zm00001d024272_T001	-1.38456	7.93811e-14
Zm00001d024277	Zm00001d024277_T001	-2.22025	2.35195e-05
Zm00001d024293	Zm00001d024293_T001	-1.81022	0.00375649
Zm00001d024320	Zm00001d024320_T001	-2.04278	0.00124039
Zm00001d024323	Zm00001d024323_T001	-3.27759	1.63791e-18
Zm00001d024344	Zm00001d024344_T001	-2.91151	1.09382e-08
Zm00001d024371	Zm00001d024371_T001	-3.80023	0.00110423
Zm00001d024382	Zm00001d024382_T001	-1.53157	2.90358e-18
Zm00001d024386	Zm00001d024386_T001	-1.03517	6.14652e-12
Zm00001d024396	Zm00001d024396_T001	-1.01513	0.0194217
Zm00001d024481	Zm00001d024481_T002	-2.31383	0.0123234
Zm00001d024509	Zm00001d024509_T002	-1.53313	1.70316e-13
Zm00001d024514	Zm00001d024514_T001	-2.80732	0.005537
Zm00001d024547	Zm00001d024547_T001	-1.26776	0.0429616
Zm00001d024621	Zm00001d024621_T001	-1.79793	2.10212e-06
Zm00001d024624	Zm00001d024624_T005	-1.06772	4.23036e-16
Zm00001d024632	Zm00001d024632_T003	-1.34979	5.01661e-22
Zm00001d024676	Zm00001d024676_T001	-3.95436	5.30855e-08
Zm00001d024680	Zm00001d024680_T001	-4.28743	0.000147144
Zm00001d024681	Zm00001d024681_T001	-2.94947	1.1535e-70
Zm00001d024693	Zm00001d024693_T001	-1.12401	0.0330938
Zm00001d024717	Zm00001d024717_T001	-2.05445	7.95798e-22
Zm00001d024777	Zm00001d024777_T001	-3.97981	0.00042645
Zm00001d024786	Zm00001d024786_T001	-2.81824	4.68614e-08
Zm00001d024787	Zm00001d024787_T001	-1.01563	1.32866e-16
Zm00001d024804	Zm00001d024804_T002	-1.06235	2.27976e-14
Zm00001d024821	Zm00001d024821_T001	-2.58717	9.65094e-44
Zm00001d024839	Zm00001d024839_T001	-1.5258	2.27857e-08
Zm00001d024853	Zm00001d024853_T001	-1.83604	3.35047e-05
Zm00001d024854	Zm00001d024854_T001	-1.70004	1.10353e-27
Zm00001d024903	Zm00001d024903_T001	-1.71026	8.27244e-05
Zm00001d024926	Zm00001d024926_T001	-1.60148	9.75789e-26
Zm00001d024943	Zm00001d024943_T001	-2.65654	0.0131237
Zm00001d024980	Zm00001d024980_T001	-2.96005	0.0245463
Zm00001d025002	Zm00001d025002_T002	-3.9794	2.23459e-26
Zm00001d025016	Zm00001d025016_T001	-1.48221	0.00574362
Zm00001d025038	Zm00001d025038_T001	-4.03782	0.000407011
Zm00001d025099	Zm00001d025099_T001	-4.81499	1.77026e-06
Zm00001d025136	Zm00001d025136_T002	-4.43099	4.6784e-57
Zm00001d025182	Zm00001d025182_T003	-1.26346	7.5825e-14
Zm00001d025203	Zm00001d025203_T001	-1.49116	9.645e-30
Zm00001d025221	Zm00001d025221_T001	-1.09524	3.162e-08
Zm00001d025229	Zm00001d025229_T001	-3.98107	0.000484213
Zm00001d025247	Zm00001d025247_T001	-1.85956	4.7215e-27
Zm00001d025250	Zm00001d025250_T001	-3.24218	0.010831
Zm00001d025267	Zm00001d025267_T001	-1.22781	1.45175e-16
Zm00001d025314	Zm00001d025314_T001	-1.30051	3.59551e-08
Zm00001d025343	Zm00001d025343_T001	-1.05562	2.81419e-10
Zm00001d025345	Zm00001d025345_T001	-2.81084	3.58127e-13
Zm00001d025352	Zm00001d025352_T001	-2.32229	7.28828e-12
Zm00001d025381	Zm00001d025381_T001	-1.99128	5.68146e-36
Zm00001d025406	Zm00001d025406_T001	-1.93301	2.78518e-25
Zm00001d025413	Zm00001d025413_T002	-1.3826	6.08755e-19
Zm00001d025490	Zm00001d025490_T001	-3.13864	0.0139515
Zm00001d025544	Zm00001d025544_T001	-2.28573	4.44521e-13
Zm00001d025547	Zm00001d025547_T001	-2.46941	0.00133734
Zm00001d025548	Zm00001d025548_T001	-1.06425	7.15062e-13
Zm00001d025568	Zm00001d025568_T001	-2.02018	4.09165e-10
Zm00001d025610	Zm00001d025610_T001	-2.14616	0.025909
Zm00001d025619	Zm00001d025619_T001	-1.02375	6.93794e-14
Zm00001d025640	Zm00001d025640_T001	-1.40319	2.62429e-13
Zm00001d025656	Zm00001d025656_T001	-1.87367	3.9783e-31
Zm00001d025707	Zm00001d025707_T001	-1.07635	0.0174689
Zm00001d025709	Zm00001d025709_T001	-3.52812	7.45415e-05
Zm00001d025716	Zm00001d025716_T001	-1.63034	5.22262e-21
Zm00001d025722	Zm00001d025722_T002	-1.0371	1.93181e-08
Zm00001d025747	Zm00001d025747_T001	-1.13808	0.018486
Zm00001d025762	Zm00001d025762_T001	-1.06289	1.00904e-08
Zm00001d025770	Zm00001d025770_T001	-1.10401	0.000262463
Zm00001d025804	Zm00001d025804_T001	-1.08504	8.07285e-12
Zm00001d025816	Zm00001d025816_T007	-1.63936	8.58271e-18
Zm00001d025825	Zm00001d025825_T001	-1.10561	0.00673664
Zm00001d025845	Zm00001d025845_T001	-1.37628	2.30306e-14
Zm00001d025863	Zm00001d025863_T001	-7.41197	6.19111e-29
Zm00001d025866	Zm00001d025866_T001	-1.08759	8.04723e-17
Zm00001d025886	Zm00001d025886_T001	-3.30263	0.00823881
Zm00001d025901	Zm00001d025901_T001	-2.62119	6.87556e-40
Zm00001d025908	Zm00001d025908_T001	-2.36325	1.05871e-24
Zm00001d025913	Zm00001d025913_T001	-1.09834	5.52717e-14
Zm00001d025974	Zm00001d025974_T001	-2.43684	1.20403e-09
Zm00001d025992	Zm00001d025992_T001	-1.37029	6.79579e-19
Zm00001d026015	Zm00001d026015_T001	-1.42566	2.86929e-16
Zm00001d026016	Zm00001d026016_T003	-2.26041	2.12144e-38
Zm00001d026035	Zm00001d026035_T001	-3.86012	0.00109733
Zm00001d026063	Zm00001d026063_T001	-1.78756	7.50373e-22
Zm00001d026066	Zm00001d026066_T001	-4.03373	0.0004029
Zm00001d026083	Zm00001d026083_T001	-3.66498	0.00223325
Zm00001d026095	Zm00001d026095_T001	-2.63834	1.4634e-11
Zm00001d026109	Zm00001d026109_T001	-2.28816	0.0149725
Zm00001d026143	Zm00001d026143_T001	-1.0635	4.2547e-12
Zm00001d026147	Zm00001d026147_T002	-2.64689	2.18372e-11
Zm00001d026148	Zm00001d026148_T001	-1.42355	5.66788e-10
Zm00001d026160	Zm00001d026160_T001	-3.53748	7.80159e-121
Zm00001d026173	Zm00001d026173_T001	-3.18058	1.1151e-17
Zm00001d026241	Zm00001d026241_T001	-1.07096	0.000709179
Zm00001d026248	Zm00001d026248_T001	-1.21431	0.0450536
Zm00001d026277	Zm00001d026277_T002	-1.56709	1.08e-17
Zm00001d026290	Zm00001d026290_T001	-1.03342	3.66281e-07
Zm00001d026307	Zm00001d026307_T001	-1.10322	1.91174e-13
Zm00001d026339	Zm00001d026339_T001	-1.20774	0.0242938
Zm00001d026343	Zm00001d026343_T001	-1.45018	4.08616e-32
Zm00001d026345	Zm00001d026345_T002	-1.09892	2.60758e-10
Zm00001d026357	Zm00001d026357_T001	-2.95096	0.0252988
Zm00001d026377	Zm00001d026377_T001	-1.09653	0.0384255
Zm00001d026397	Zm00001d026397_T001	-1.00806	3.53957e-12
Zm00001d026401	Zm00001d026401_T001	-1.82358	4.62102e-18
Zm00001d026413	Zm00001d026413_T001	-4.72284	6.56125e-06
Zm00001d026434	Zm00001d026434_T004	-1.68784	2.69993e-09
Zm00001d026435	Zm00001d026435_T001	-1.00651	0.0003364
Zm00001d026436	Zm00001d026436_T001	-1.56761	8.23466e-40
Zm00001d026437	Zm00001d026437_T001	-1.12033	1.53217e-08
Zm00001d026440	Zm00001d026440_T001	-1.99672	2.01353e-05
Zm00001d026448	Zm00001d026448_T001	-1.39447	1.87655e-11
Zm00001d026453	Zm00001d026453_T001	-1.33947	0.0363697
Zm00001d026454	Zm00001d026454_T001	-1.86921	1.94093e-13
Zm00001d026457	Zm00001d026457_T001	-2.03562	5.97661e-15
Zm00001d026470	Zm00001d026470_T001	-2.10546	4.08991e-05
Zm00001d026493	Zm00001d026493_T001	-3.45885	0.00515086
Zm00001d026513	Zm00001d026513_T001	-2.38136	7.2328e-17
Zm00001d026530	Zm00001d026530_T001	-1.89637	2.93998e-15
Zm00001d026532	Zm00001d026532_T002	-1.02654	1.05299e-11
Zm00001d026543	Zm00001d026543_T002	-1.38226	6.25914e-30
Zm00001d026555	Zm00001d026555_T002	-1.06753	1.61643e-10
Zm00001d026589	Zm00001d026589_T001	-1.11626	1.05492e-08
Zm00001d026599	Zm00001d026599_T001	-1.63785	2.62474e-14
Zm00001d026608	Zm00001d026608_T001	-1.14876	1.68883e-05
Zm00001d026609	Zm00001d026609_T001	-1.0975	8.28989e-13
Zm00001d026632	Zm00001d026632_T001	-1.54247	3.7454e-11
Zm00001d026655	Zm00001d026655_T001	-1.62545	6.45207e-15
Zm00001d026679	Zm00001d026679_T001	-6.84048	9.44655e-22
Zm00001d026683	Zm00001d026683_T001	-1.71182	5.43548e-06
Zm00001d027285	Zm00001d027285_T001	-3.19536	0.0120253
Zm00001d027286	Zm00001d027286_T001	-1.31991	0.0404048
Zm00001d027287	Zm00001d027287_T001	-3.71562	1.40105e-05
Zm00001d027291	Zm00001d027291_T001	-2.43942	2.64507e-48
Zm00001d027322	Zm00001d027322_T001	-6.96346	2.93895e-40
Zm00001d027367	Zm00001d027367_T001	-2.00496	3.74029e-28
Zm00001d027394	Zm00001d027394_T001	-1.56837	8.26493e-24
Zm00001d027403	Zm00001d027403_T001	-1.03525	1.86324e-08
Zm00001d027405	Zm00001d027405_T001	-1.67115	1.4412e-17
Zm00001d027416	Zm00001d027416_T001	-1.17231	1.52154e-06
Zm00001d027423	Zm00001d027423_T001	-1.45499	0.000234629
Zm00001d027428	Zm00001d027428_T001	-4.45735	5.30815e-09
Zm00001d027464	Zm00001d027464_T001	-1.43492	0.00208914
Zm00001d027478	Zm00001d027478_T001	-1.56165	7.4577e-27
Zm00001d027489	Zm00001d027489_T001	-3.2376	0.0109392
Zm00001d027492	Zm00001d027492_T001	-5.51401	2.63416e-32
Zm00001d027505	Zm00001d027505_T001	-1.02048	8.2448e-08
Zm00001d027518	Zm00001d027518_T001	-2.92039	3.41287e-84
Zm00001d027522	Zm00001d027522_T001	-2.48776	7.87579e-11
Zm00001d027532	Zm00001d027532_T001	-1.02816	1.12391e-10
Zm00001d027535	Zm00001d027535_T001	-1.4104	2.86447e-05
Zm00001d027537	Zm00001d027537_T001	-2.45752	0.0250224
Zm00001d027542	Zm00001d027542_T002	-2.07287	2.29589e-59
Zm00001d027555	Zm00001d027555_T001	-1.6481	2.23953e-28
Zm00001d027585	Zm00001d027585_T001	-1.54923	2.31339e-16
Zm00001d027597	Zm00001d027597_T001	-1.52924	2.64404e-12
Zm00001d027601	Zm00001d027601_T001	-3.11576	2.57921e-13
Zm00001d027618	Zm00001d027618_T001	-1.22834	4.88547e-15
Zm00001d027621	Zm00001d027621_T001	-1.59668	0.00508985
Zm00001d027627	Zm00001d027627_T001	-1.58413	2.31983e-11
Zm00001d027659	Zm00001d027659_T001	-1.63029	4.19526e-28
Zm00001d027681	Zm00001d027681_T001	-2.64594	0.00209459
Zm00001d027694	Zm00001d027694_T002	-1.28489	2.99203e-16
Zm00001d027695	Zm00001d027695_T001	-7.28607	3.8951e-28
Zm00001d027703	Zm00001d027703_T002	-1.4785	2.27955e-26
Zm00001d027725	Zm00001d027725_T001	-3.22685	0.0101516
Zm00001d027759	Zm00001d027759_T001	-2.83624	0.00491273
Zm00001d027799	Zm00001d027799_T002	-1.27049	3.9339e-21
Zm00001d027813	Zm00001d027813_T002	-1.40975	9.96327e-20
Zm00001d027837	Zm00001d027837_T001	-3.0553	7.32416e-06
Zm00001d027838	Zm00001d027838_T001	-1.4865	6.31328e-14
Zm00001d027839	Zm00001d027839_T001	-1.07941	6.86254e-14
Zm00001d027847	Zm00001d027847_T002	-1.43524	2.01637e-18
Zm00001d027882	Zm00001d027882_T001	-1.49327	0.0227999
Zm00001d027944	Zm00001d027944_T001	-1.16707	5.8479e-09
Zm00001d027946	Zm00001d027946_T001	-2.11208	0.000309102
Zm00001d027949	Zm00001d027949_T001	-1.13288	0.000761645
Zm00001d027965	Zm00001d027965_T001	-1.05918	9.52288e-26
Zm00001d028011	Zm00001d028011_T001	-1.12239	5.26658e-12
Zm00001d028035	Zm00001d028035_T001	-2.26735	0.0143887
Zm00001d028075	Zm00001d028075_T011	-1.02355	4.30354e-17
Zm00001d028159	Zm00001d028159_T001	-1.36946	2.90973e-07
Zm00001d028169	Zm00001d028169_T001	-1.27294	6.40792e-10
Zm00001d028172	Zm00001d028172_T001	-2.17658	0.000296072
Zm00001d028182	Zm00001d028182_T001	-2.22335	4.39212e-12
Zm00001d028186	Zm00001d028186_T001	-1.8035	3.42709e-29
Zm00001d028216	Zm00001d028216_T001	-1.92263	1.01209e-11
Zm00001d028221	Zm00001d028221_T001	-2.52546	4.44276e-83
Zm00001d028238	Zm00001d028238_T003	-1.02381	5.33368e-14
Zm00001d028241	Zm00001d028241_T003	-1.24008	7.78788e-09
Zm00001d028249	Zm00001d028249_T003	-1.76804	9.2654e-06
Zm00001d028252	Zm00001d028252_T004	-2.40534	1.64614e-10
Zm00001d028264	Zm00001d028264_T004	-1.1149	2.66114e-05
Zm00001d028298	Zm00001d028298_T001	-1.30619	4.61891e-19
Zm00001d028366	Zm00001d028366_T001	-1.4523	4.57889e-09
Zm00001d028371	Zm00001d028371_T001	-1.24556	7.54198e-11
Zm00001d028400	Zm00001d028400_T001	-1.39019	1.85368e-06
Zm00001d028410	Zm00001d028410_T001	-1.51622	1.78358e-14
Zm00001d028419	Zm00001d028419_T001	-2.90241	0.0280044
Zm00001d028432	Zm00001d028432_T001	-4.37823	2.14091e-74
Zm00001d028440	Zm00001d028440_T001	-1.89781	3.92581e-06
Zm00001d028445	Zm00001d028445_T001	-4.01407	0.000586987
Zm00001d028452	Zm00001d028452_T001	-1.75829	1.0728e-12
Zm00001d028457	Zm00001d028457_T001	-1.2636	1.7534e-09
Zm00001d028486	Zm00001d028486_T001	-1.49513	0.000340441
Zm00001d028510	Zm00001d028510_T001	-2.70965	3.41436e-14
Zm00001d028528	Zm00001d028528_T001	-1.09833	1.17997e-10
Zm00001d028542	Zm00001d028542_T003	-1.90374	6.80738e-37
Zm00001d028665	Zm00001d028665_T001	-1.13125	3.05583e-15
Zm00001d028689	Zm00001d028689_T001	-1.61473	3.62559e-24
Zm00001d028702	Zm00001d028702_T001	-2.66646	4.77417e-71
Zm00001d028704	Zm00001d028704_T003	-1.24913	2.11577e-12
Zm00001d028756	Zm00001d028756_T001	-2.41255	6.3714e-42
Zm00001d028793	Zm00001d028793_T001	-1.00675	6.79901e-06
Zm00001d028812	Zm00001d028812_T005	-1.10658	9.48178e-13
Zm00001d028836	Zm00001d028836_T001	-1.0537	2.7329e-05
Zm00001d028874	Zm00001d028874_T001	-2.93651	0.0263256
Zm00001d028921	Zm00001d028921_T003	-1.01712	3.26803e-11
Zm00001d028947	Zm00001d028947_T001	-1.60219	2.27181e-12
Zm00001d028954	Zm00001d028954_T001	-1.32617	1.29967e-16
Zm00001d029011	Zm00001d029011_T001	-1.26659	1.43935e-11
Zm00001d029035	Zm00001d029035_T001	-2.38055	6.7597e-07
Zm00001d029038	Zm00001d029038_T001	-2.98123	1.46362e-17
Zm00001d029049	Zm00001d029049_T001	-1.59802	1.57782e-16
Zm00001d029077	Zm00001d029077_T002	-1.11321	2.0458e-15
Zm00001d029104	Zm00001d029104_T002	-1.02535	1.15898e-17
Zm00001d029105	Zm00001d029105_T001	-1.08907	5.83142e-16
Zm00001d029106	Zm00001d029106_T001	-1.27283	3.0708e-12
Zm00001d029150	Zm00001d029150_T001	-2.50961	1.90421e-44
Zm00001d029195	Zm00001d029195_T003	-1.12895	0.000495087
Zm00001d029207	Zm00001d029207_T001	-3.56818	5.42476e-05
Zm00001d029218	Zm00001d029218_T001	-1.15269	0.000130735
Zm00001d029339	Zm00001d029339_T001	-1.01674	0.0309115
Zm00001d029340	Zm00001d029340_T003	-1.89743	3.92219e-14
Zm00001d029341	Zm00001d029341_T001	-4.77811	2.38545e-11
Zm00001d029359	Zm00001d029359_T001	-2.61262	5.35513e-06
Zm00001d029378	Zm00001d029378_T001	-1.1314	0.0197229
Zm00001d029396	Zm00001d029396_T002	-1.35921	1.07525e-08
Zm00001d029397	Zm00001d029397_T001	-1.15561	2.08335e-08
Zm00001d029427	Zm00001d029427_T001	-2.2138	2.07978e-12
Zm00001d029444	Zm00001d029444_T001	-2.46217	2.68573e-22
Zm00001d029475	Zm00001d029475_T001	-1.17836	8.31671e-14
Zm00001d029495	Zm00001d029495_T001	-1.66969	1.11605e-25
Zm00001d029512	Zm00001d029512_T001	-2.94547	0.0253321
Zm00001d029553	Zm00001d029553_T001	-2.94547	0.0253321
Zm00001d029557	Zm00001d029557_T001	-1.01226	1.2612e-13
Zm00001d029564	Zm00001d029564_T001	-1.82912	3.016e-05
Zm00001d029573	Zm00001d029573_T001	-1.24161	1.16946e-06
Zm00001d029577	Zm00001d029577_T003	-2.85613	1.52969e-30
Zm00001d029580	Zm00001d029580_T001	-4.58737	2.08433e-44
Zm00001d029585	Zm00001d029585_T001	-6.28403	3.36517e-15
Zm00001d029607	Zm00001d029607_T001	-2.16649	4.40081e-21
Zm00001d029674	Zm00001d029674_T001	-1.22095	5.01146e-16
Zm00001d029699	Zm00001d029699_T002	-1.27438	0.0200374
Zm00001d029701	Zm00001d029701_T001	-3.86122	0.00112027
Zm00001d029703	Zm00001d029703_T001	-3.85639	4.2544e-06
Zm00001d029716	Zm00001d029716_T001	-3.22597	5.48751e-20
Zm00001d029720	Zm00001d029720_T001	-2.04159	1.91823e-13
Zm00001d029723	Zm00001d029723_T001	-3.16207	6.89986e-50
Zm00001d029744	Zm00001d029744_T001	-1.44562	7.21818e-08
Zm00001d029801	Zm00001d029801_T002	-1.56225	9.85263e-21
Zm00001d029816	Zm00001d029816_T001	-7.05158	1.30155e-23
Zm00001d029827	Zm00001d029827_T001	-3.18188	0.0127612
Zm00001d029844	Zm00001d029844_T001	-2.17122	1.00589e-14
Zm00001d029853	Zm00001d029853_T001	-1.60434	0.00163041
Zm00001d029859	Zm00001d029859_T001	-5.57398	1.46164e-43
Zm00001d029869	Zm00001d029869_T001	-1.42489	3.09731e-11
Zm00001d029903	Zm00001d029903_T002	-2.50171	4.14189e-13
Zm00001d029965	Zm00001d029965_T001	-1.12491	2.64687e-13
Zm00001d029968	Zm00001d029968_T001	-1.14125	1.64404e-26
Zm00001d030010	Zm00001d030010_T001	-1.47872	1.43297e-32
Zm00001d030063	Zm00001d030063_T001	-1.0614	0.0313302
Zm00001d030074	Zm00001d030074_T001	-1.12671	7.49102e-12
Zm00001d030083	Zm00001d030083_T001	-1.10055	3.36841e-11
Zm00001d030117	Zm00001d030117_T003	-1.09871	2.48605e-14
Zm00001d030153	Zm00001d030153_T001	-2.49511	4.48904e-64
Zm00001d030165	Zm00001d030165_T001	-1.48156	1.99458e-13
Zm00001d030229	Zm00001d030229_T001	-4.71071	1.87092e-15
Zm00001d030267	Zm00001d030267_T001	-1.63577	0.00305691
Zm00001d030314	Zm00001d030314_T001	-2.90121	2.43922e-91
Zm00001d030317	Zm00001d030317_T001	-1.40923	1.15188e-21
Zm00001d030329	Zm00001d030329_T001	-2.77145	0.000959463
Zm00001d030339	Zm00001d030339_T001	-1.17732	0.0109983
Zm00001d030361	Zm00001d030361_T001	-1.34383	4.67067e-21
Zm00001d030363	Zm00001d030363_T001	-1.02796	2.13967e-14
Zm00001d030498	Zm00001d030498_T001	-4.95083	7.16536e-13
Zm00001d030530	Zm00001d030530_T001	-1.61659	5.08521e-17
Zm00001d030532	Zm00001d030532_T002	-1.20335	0.000213713
Zm00001d030537	Zm00001d030537_T001	-2.65024	5.63e-08
Zm00001d030581	Zm00001d030581_T001	-1.2181	1.41802e-13
Zm00001d030612	Zm00001d030612_T001	-1.07997	3.79328e-11
Zm00001d030667	Zm00001d030667_T001	-1.83769	6.20905e-12
Zm00001d030691	Zm00001d030691_T001	-1.57284	2.31174e-22
Zm00001d030698	Zm00001d030698_T001	-1.03782	1.52072e-11
Zm00001d030726	Zm00001d030726_T001	-1.84498	0.00552806
Zm00001d030727	Zm00001d030727_T002	-2.53634	4.7464e-36
Zm00001d030812	Zm00001d030812_T001	-2.08808	1.3323e-14
Zm00001d030828	Zm00001d030828_T001	-1.1938	0.00693901
Zm00001d030834	Zm00001d030834_T001	-4.29485	1.12117e-45
Zm00001d030897	Zm00001d030897_T001	-3.5916	1.66709e-10
Zm00001d030901	Zm00001d030901_T001	-1.08956	1.20431e-05
Zm00001d030910	Zm00001d030910_T002	-1.00856	1.10356e-06
Zm00001d030914	Zm00001d030914_T002	-4.29062	9.28803e-05
Zm00001d030932	Zm00001d030932_T001	-1.65802	0.0484697
Zm00001d030938	Zm00001d030938_T001	-3.19201	0.0121263
Zm00001d031018	Zm00001d031018_T001	-2.47731	0.0054511
Zm00001d031064	Zm00001d031064_T003	-1.11959	1.05356e-16
Zm00001d031079	Zm00001d031079_T001	-6.01692	3.54463e-24
Zm00001d031091	Zm00001d031091_T001	-1.3918	8.33542e-09
Zm00001d031104	Zm00001d031104_T004	-3.13754	5.04916e-18
Zm00001d031119	Zm00001d031119_T001	-3.16632	4.44844e-05
Zm00001d031129	Zm00001d031129_T001	-1.27412	8.64324e-12
Zm00001d031203	Zm00001d031203_T001	-1.32754	0.0112382
Zm00001d031224	Zm00001d031224_T001	-3.39195	6.33493e-32
Zm00001d031300	Zm00001d031300_T002	-1.07691	6.67032e-07
Zm00001d031311	Zm00001d031311_T001	-1.86983	2.09792e-20
Zm00001d031325	Zm00001d031325_T001	-1.52184	8.23181e-06
Zm00001d031331	Zm00001d031331_T001	-1.89847	6.80122e-05
Zm00001d031340	Zm00001d031340_T001	-4.12514	0.000216137
Zm00001d031341	Zm00001d031341_T001	-3.85581	0.00102915
Zm00001d031416	Zm00001d031416_T001	-1.21841	1.8895e-05
Zm00001d031420	Zm00001d031420_T001	-1.29111	2.83943e-15
Zm00001d031421	Zm00001d031421_T001	-3.60807	5.5879e-107
Zm00001d031426	Zm00001d031426_T001	-1.52417	0.000557537
Zm00001d031428	Zm00001d031428_T001	-2.77661	0.00104872
Zm00001d031429	Zm00001d031429_T002	-1.15355	6.3832e-27
Zm00001d031496	Zm00001d031496_T001	-1.09702	4.12377e-14
Zm00001d031510	Zm00001d031510_T001	-3.21616	0.000681933
Zm00001d031526	Zm00001d031526_T001	-1.69482	7.31686e-11
Zm00001d031530	Zm00001d031530_T001	-1.14828	5.28792e-14
Zm00001d031535	Zm00001d031535_T001	-2.54347	4.86395e-74
Zm00001d031560	Zm00001d031560_T001	-1.04148	5.16132e-15
Zm00001d031568	Zm00001d031568_T001	-4.19281	0.000125174
Zm00001d031587	Zm00001d031587_T003	-1.25077	1.09847e-08
Zm00001d031601	Zm00001d031601_T001	-2.12959	2.24564e-24
Zm00001d031607	Zm00001d031607_T001	-1.90431	5.39706e-06
Zm00001d031655	Zm00001d031655_T003	-1.00339	1.32755e-07
Zm00001d031701	Zm00001d031701_T002	-1.96092	5.56829e-21
Zm00001d031717	Zm00001d031717_T001	-7.03798	6.22002e-45
Zm00001d031730	Zm00001d031730_T001	-1.0608	2.26022e-06
Zm00001d031766	Zm00001d031766_T001	-1.71421	4.43994e-15
Zm00001d031794	Zm00001d031794_T001	-2.36203	0.0353349
Zm00001d031818	Zm00001d031818_T001	-2.75707	0.00772863
Zm00001d031822	Zm00001d031822_T001	-1.25864	1.75968e-17
Zm00001d031840	Zm00001d031840_T001	-3.72354	6.41933e-24
Zm00001d031866	Zm00001d031866_T001	-1.1141	1.66169e-05
Zm00001d031928	Zm00001d031928_T001	-1.0225	8.45626e-07
Zm00001d031934	Zm00001d031934_T001	-2.57334	7.00747e-16
Zm00001d031962	Zm00001d031962_T001	-1.87624	0.00921831
Zm00001d032000	Zm00001d032000_T001	-1.96614	6.00017e-08
Zm00001d032003	Zm00001d032003_T001	-1.5974	0.000529276
Zm00001d032035	Zm00001d032035_T001	-1.86278	4.91599e-08
Zm00001d032036	Zm00001d032036_T001	-2.15928	0.000170425
Zm00001d032056	Zm00001d032056_T001	-1.37677	5.1245e-09
Zm00001d032070	Zm00001d032070_T001	-1.43208	1.02802e-20
Zm00001d032084	Zm00001d032084_T001	-2.44352	3.37226e-07
Zm00001d032088	Zm00001d032088_T001	-1.66559	1.41184e-13
Zm00001d032127	Zm00001d032127_T001	-1.13865	5.84318e-14
Zm00001d032162	Zm00001d032162_T001	-1.72141	1.44161e-12
Zm00001d032183	Zm00001d032183_T003	-1.28084	1.26655e-18
Zm00001d032185	Zm00001d032185_T001	-1.46434	1.32218e-18
Zm00001d032194	Zm00001d032194_T002	-1.28561	1.33546e-09
Zm00001d032204	Zm00001d032204_T001	-2.29733	1.73313e-34
Zm00001d032222	Zm00001d032222_T001	-7.47758	4.49731e-118
Zm00001d032271	Zm00001d032271_T001	-2.10677	0.0314698
Zm00001d032272	Zm00001d032272_T001	-1.39807	1.15736e-18
Zm00001d032306	Zm00001d032306_T001	-1.07584	6.9367e-06
Zm00001d032310	Zm00001d032310_T001	-1.41108	2.68236e-11
Zm00001d032343	Zm00001d032343_T001	-2.40417	2.3412e-06
Zm00001d032399	Zm00001d032399_T001	-2.17802	2.03997e-60
Zm00001d032406	Zm00001d032406_T001	-3.17109	0.0117938
Zm00001d032410	Zm00001d032410_T001	-1.22216	1.72567e-10
Zm00001d032443	Zm00001d032443_T001	-2.16263	2.86693e-47
Zm00001d032479	Zm00001d032479_T001	-1.06009	0.0171886
Zm00001d032495	Zm00001d032495_T001	-1.40368	0.00595888
Zm00001d032511	Zm00001d032511_T001	-2.34074	4.01234e-09
Zm00001d032517	Zm00001d032517_T001	-1.11653	1.45501e-05
Zm00001d032535	Zm00001d032535_T001	-3.43998	0.00431308
Zm00001d032613	Zm00001d032613_T001	-1.78403	3.54574e-20
Zm00001d032654	Zm00001d032654_T001	-1.09716	0.000525375
Zm00001d032696	Zm00001d032696_T001	-4.13073	7.77787e-34
Zm00001d032707	Zm00001d032707_T001	-1.24103	1.98193e-17
Zm00001d032724	Zm00001d032724_T001	-1.92034	4.2127e-05
Zm00001d032760	Zm00001d032760_T001	-1.2341	5.49105e-19
Zm00001d032775	Zm00001d032775_T001	-1.02399	7.94438e-08
Zm00001d032794	Zm00001d032794_T001	-4.4233	4.74911e-05
Zm00001d032797	Zm00001d032797_T001	-2.96005	0.0245463
Zm00001d032821	Zm00001d032821_T001	-5.69495	7.75629e-10
Zm00001d032850	Zm00001d032850_T001	-2.03369	0.0161746
Zm00001d032893	Zm00001d032893_T001	-1.67902	1.26229e-17
Zm00001d032895	Zm00001d032895_T001	-2.67261	0.0472125
Zm00001d032901	Zm00001d032901_T001	-1.40294	0.00223598
Zm00001d032945	Zm00001d032945_T001	-1.6428	1.98981e-25
Zm00001d033011	Zm00001d033011_T001	-3.886	0.00071106
Zm00001d033018	Zm00001d033018_T001	-1.63581	3.44124e-16
Zm00001d033020	Zm00001d033020_T001	-6.01693	1.08898e-34
Zm00001d033024	Zm00001d033024_T001	-4.07874	6.64777e-16
Zm00001d033040	Zm00001d033040_T001	-1.21485	3.80275e-11
Zm00001d033044	Zm00001d033044_T001	-1.17331	0.000513022
Zm00001d033065	Zm00001d033065_T001	-2.89528	4.10565e-55
Zm00001d033075	Zm00001d033075_T001	-3.54233	6.48587e-05
Zm00001d033077	Zm00001d033077_T001	-1.57758	1.35775e-22
Zm00001d033132	Zm00001d033132_T001	-4.81362	1.75582e-11
Zm00001d033136	Zm00001d033136_T001	-2.18804	0.0221636
Zm00001d033149	Zm00001d033149_T001	-1.55017	1.03288e-12
Zm00001d033166	Zm00001d033166_T001	-1.03213	0.0458765
Zm00001d033186	Zm00001d033186_T001	-1.65613	4.53238e-30
Zm00001d033192	Zm00001d033192_T001	-2.03248	4.40756e-14
Zm00001d033205	Zm00001d033205_T001	-1.38532	5.28761e-05
Zm00001d033209	Zm00001d033209_T001	-1.995	0.000504773
Zm00001d033227	Zm00001d033227_T001	-2.94119	0.0253087
Zm00001d033229	Zm00001d033229_T001	-5.27467	1.12047e-08
Zm00001d033230	Zm00001d033230_T001	-3.56878	1.02637e-06
Zm00001d033231	Zm00001d033231_T001	-1.12366	6.34462e-13
Zm00001d033234	Zm00001d033234_T001	-1.19066	1.02318e-12
Zm00001d033258	Zm00001d033258_T001	-1.72389	0.0211495
Zm00001d033288	Zm00001d033288_T001	-2.38459	1.40738e-23
Zm00001d033318	Zm00001d033318_T001	-1.33909	2.55468e-12
Zm00001d033319	Zm00001d033319_T001	-2.44906	5.55961e-24
Zm00001d033325	Zm00001d033325_T001	-3.6681	1.1268e-18
Zm00001d033335	Zm00001d033335_T001	-6.19448	1.67114e-47
Zm00001d033393	Zm00001d033393_T001	-1.13051	3.74419e-12
Zm00001d033407	Zm00001d033407_T001	-2.57959	4.12014e-12
Zm00001d033421	Zm00001d033421_T001	-1.58594	5.10538e-14
Zm00001d033469	Zm00001d033469_T001	-2.60889	1.31758e-44
Zm00001d033518	Zm00001d033518_T001	-1.4798	0.00848174
Zm00001d033595	Zm00001d033595_T001	-1.82137	7.53901e-10
Zm00001d033615	Zm00001d033615_T002	-1.77456	0.000366188
Zm00001d033640	Zm00001d033640_T001	-1.10734	6.62905e-12
Zm00001d033699	Zm00001d033699_T001	-2.48874	0.0218312
Zm00001d033793	Zm00001d033793_T001	-1.00768	0.000150025
Zm00001d033823	Zm00001d033823_T001	-3.8123	9.18249e-23
Zm00001d033824	Zm00001d033824_T001	-2.9749	0.00247693
Zm00001d033827	Zm00001d033827_T001	-1.18874	7.0163e-18
Zm00001d033829	Zm00001d033829_T002	-2.56965	0.000642805
Zm00001d033846	Zm00001d033846_T001	-2.19211	0.0218936
Zm00001d033863	Zm00001d033863_T001	-1.15246	1.38578e-08
Zm00001d033878	Zm00001d033878_T002	-2.11796	8.16052e-05
Zm00001d033884	Zm00001d033884_T001	-1.89553	5.28657e-20
Zm00001d033891	Zm00001d033891_T001	-2.37366	1.30902e-12
Zm00001d033919	Zm00001d033919_T001	-1.98196	6.325e-21
Zm00001d033942	Zm00001d033942_T001	-1.7269	0.0324108
Zm00001d034013	Zm00001d034013_T006	-1.2114	4.91658e-15
Zm00001d034025	Zm00001d034025_T001	-1.38547	3.84957e-11
Zm00001d034026	Zm00001d034026_T001	-1.17801	0.000172203
Zm00001d034071	Zm00001d034071_T001	-6.45111	3.75697e-17
Zm00001d034081	Zm00001d034081_T002	-2.88223	0.00407742
Zm00001d034085	Zm00001d034085_T003	-1.17117	0.000335546
Zm00001d034137	Zm00001d034137_T001	-1.22492	1.93638e-10
Zm00001d034163	Zm00001d034163_T001	-4.57333	5.6715e-27
Zm00001d034164	Zm00001d034164_T001	-1.54996	4.23826e-15
Zm00001d034166	Zm00001d034166_T001	-1.56063	9.62146e-21
Zm00001d034179	Zm00001d034179_T001	-1.76312	3.47458e-30
Zm00001d034197	Zm00001d034197_T001	-1.32954	3.53324e-05
Zm00001d034283	Zm00001d034283_T001	-2.15747	1.55933e-37
Zm00001d034356	Zm00001d034356_T001	-2.36968	5.23557e-10
Zm00001d034359	Zm00001d034359_T001	-2.75392	4.98514e-51
Zm00001d034409	Zm00001d034409_T001	-1.11112	2.57108e-11
Zm00001d034414	Zm00001d034414_T002	-1.52188	8.19771e-22
Zm00001d034440	Zm00001d034440_T001	-1.00094	1.52064e-13
Zm00001d034453	Zm00001d034453_T001	-1.91107	0.010891
Zm00001d034538	Zm00001d034538_T001	-1.97882	1.46882e-26
Zm00001d034543	Zm00001d034543_T001	-2.43015	6.04781e-35
Zm00001d034546	Zm00001d034546_T001	-1.04739	2.14587e-14
Zm00001d034551	Zm00001d034551_T001	-1.1581	0.00576788
Zm00001d034561	Zm00001d034561_T002	-1.3352	3.40038e-19
Zm00001d034594	Zm00001d034594_T003	-1.28898	7.21225e-08
Zm00001d034653	Zm00001d034653_T001	-1.60724	0.000433447
Zm00001d034673	Zm00001d034673_T001	-2.36658	2.32498e-23
Zm00001d034677	Zm00001d034677_T001	-1.10401	1.8794e-10
Zm00001d034692	Zm00001d034692_T001	-5.33639	1.44839e-08
Zm00001d034698	Zm00001d034698_T003	-1.14459	3.86212e-10
Zm00001d034703	Zm00001d034703_T001	-1.53958	3.53651e-05
Zm00001d034705	Zm00001d034705_T001	-1.08058	1.81998e-06
Zm00001d034715	Zm00001d034715_T001	-2.97699	5.78468e-35
Zm00001d034722	Zm00001d034722_T001	-1.31331	0.000245528
Zm00001d034731	Zm00001d034731_T001	-2.81214	0.00614147
Zm00001d034760	Zm00001d034760_T001	-1.70769	1.85112e-19
Zm00001d034776	Zm00001d034776_T001	-1.39319	3.35307e-11
Zm00001d034778	Zm00001d034778_T001	-1.05332	0.0156748
Zm00001d034869	Zm00001d034869_T001	-4.43181	4.13778e-05
Zm00001d034872	Zm00001d034872_T001	-2.10272	8.97882e-26
Zm00001d034875	Zm00001d034875_T001	-1.62782	1.46719e-08
Zm00001d034890	Zm00001d034890_T001	-1.18358	2.31481e-11
Zm00001d034891	Zm00001d034891_T001	-3.95158	2.77128e-10
Zm00001d034892	Zm00001d034892_T001	-2.69342	4.87783e-70
Zm00001d034897	Zm00001d034897_T001	-2.15125	8.63365e-57
Zm00001d034901	Zm00001d034901_T001	-1.18997	4.6573e-13
Zm00001d034920	Zm00001d034920_T001	-4.42121	3.99307e-05
Zm00001d034925	Zm00001d034925_T001	-4.15109	2.68148e-07
Zm00001d034934	Zm00001d034934_T001	-1.00263	0.000141397
Zm00001d034942	Zm00001d034942_T001	-1.62816	6.27989e-06
Zm00001d034969	Zm00001d034969_T001	-1.58925	4.62405e-21
Zm00001d035001	Zm00001d035001_T001	-2.0817	4.94398e-51
Zm00001d035002	Zm00001d035002_T001	-2.25901	5.34418e-35
Zm00001d035003	Zm00001d035003_T001	-3.54882	1.14136e-37
Zm00001d035005	Zm00001d035005_T001	-1.40363	9.47755e-06
Zm00001d035053	Zm00001d035053_T002	-1.16649	0.00446464
Zm00001d035056	Zm00001d035056_T002	-1.55391	1.25008e-10
Zm00001d035072	Zm00001d035072_T001	-1.95907	1.70541e-39
Zm00001d035082	Zm00001d035082_T001	-2.05293	1.24111e-06
Zm00001d035133	Zm00001d035133_T001	-1.25116	2.08245e-06
Zm00001d035135	Zm00001d035135_T001	-2.10721	1.96546e-25
Zm00001d035171	Zm00001d035171_T001	-1.64843	1.11831e-16
Zm00001d035197	Zm00001d035197_T001	-1.30647	1.47678e-07
Zm00001d035234	Zm00001d035234_T001	-1.17228	3.65997e-06
Zm00001d035312	Zm00001d035312_T002	-1.10329	5.85878e-11
Zm00001d035385	Zm00001d035385_T001	-2.09207	0.0049367
Zm00001d035450	Zm00001d035450_T001	-2.2033	0.0208817
Zm00001d035456	Zm00001d035456_T001	-2.10815	1.62648e-26
Zm00001d035486	Zm00001d035486_T001	-1.52751	7.45933e-15
Zm00001d035568	Zm00001d035568_T001	-1.94956	1.41727e-13
Zm00001d035578	Zm00001d035578_T002	-1.03988	3.22232e-09
Zm00001d035605	Zm00001d035605_T001	-1.38158	2.78248e-19
Zm00001d035646	Zm00001d035646_T001	-4.70187	3.25945e-35
Zm00001d035651	Zm00001d035651_T001	-1.45422	1.18229e-17
Zm00001d035683	Zm00001d035683_T001	-4.89974	1.29157e-19
Zm00001d035684	Zm00001d035684_T001	-4.83881	1.0728e-08
Zm00001d035766	Zm00001d035766_T001	-3.17302	5.5758e-31
Zm00001d035767	Zm00001d035767_T001	-8.45352	2.03371e-108
Zm00001d035776	Zm00001d035776_T002	-2.35916	0.0364571
Zm00001d035783	Zm00001d035783_T001	-1.43795	1.97477e-09
Zm00001d035854	Zm00001d035854_T001	-3.38462	2.80627e-11
Zm00001d035859	Zm00001d035859_T001	-2.33428	8.88013e-97
Zm00001d035907	Zm00001d035907_T001	-1.11727	0.0405647
Zm00001d035918	Zm00001d035918_T001	-1.83192	1.22981e-09
Zm00001d035955	Zm00001d035955_T001	-2.79011	0.0354099
Zm00001d035963	Zm00001d035963_T001	-2.24166	7.80953e-18
Zm00001d035965	Zm00001d035965_T001	-1.39759	1.72683e-15
Zm00001d035978	Zm00001d035978_T001	-1.72572	7.29734e-13
Zm00001d035980	Zm00001d035980_T001	-1.29568	3.36062e-07
Zm00001d035987	Zm00001d035987_T001	-2.04252	2.31765e-22
Zm00001d036046	Zm00001d036046_T001	-2.93978	1.00506e-79
Zm00001d036100	Zm00001d036100_T001	-2.94531	0.0244702
Zm00001d036126	Zm00001d036126_T002	-2.96521	0.0236753
Zm00001d036148	Zm00001d036148_T002	-2.41972	3.6905e-61
Zm00001d036162	Zm00001d036162_T001	-3.48558	0.00402779
Zm00001d036169	Zm00001d036169_T001	-4.17842	1.0178e-10
Zm00001d036176	Zm00001d036176_T002	-1.11241	0.00110623
Zm00001d036230	Zm00001d036230_T001	-1.10672	1.28195e-14
Zm00001d036234	Zm00001d036234_T001	-3.49566	1.48152e-06
Zm00001d036250	Zm00001d036250_T001	-1.58086	5.32764e-23
Zm00001d036255	Zm00001d036255_T001	-2.20613	8.5517e-52
Zm00001d036339	Zm00001d036339_T001	-1.23215	2.27858e-08
Zm00001d036426	Zm00001d036426_T001	-2.36357	5.14382e-06
Zm00001d036452	Zm00001d036452_T001	-3.89337	0.000683813
Zm00001d036489	Zm00001d036489_T001	-1.36414	1.2525e-08
Zm00001d036535	Zm00001d036535_T001	-1.40986	1.70487e-16
Zm00001d036558	Zm00001d036558_T001	-1.58135	4.78626e-16
Zm00001d036565	Zm00001d036565_T002	-1.2502	4.98632e-15
Zm00001d036568	Zm00001d036568_T003	-1.00377	5.20025e-13
Zm00001d036570	Zm00001d036570_T001	-1.30722	1.83864e-16
Zm00001d036588	Zm00001d036588_T001	-2.47496	2.42786e-05
Zm00001d036637	Zm00001d036637_T001	-1.33646	5.58903e-07
Zm00001d036642	Zm00001d036642_T002	-1.19277	1.16432e-20
Zm00001d036646	Zm00001d036646_T001	-1.69701	0.00561752
Zm00001d036657	Zm00001d036657_T004	-1.2169	3.94841e-12
Zm00001d036698	Zm00001d036698_T001	-1.43027	4.20431e-24
Zm00001d036709	Zm00001d036709_T001	-1.01533	9.3466e-11
Zm00001d036761	Zm00001d036761_T001	-1.16519	0.00222195
Zm00001d036781	Zm00001d036781_T001	-2.68091	1.05027e-05
Zm00001d036788	Zm00001d036788_T004	-1.08867	1.39934e-11
Zm00001d036877	Zm00001d036877_T001	-1.11789	5.74639e-16
Zm00001d036894	Zm00001d036894_T001	-1.17855	1.7017e-06
Zm00001d036925	Zm00001d036925_T001	-1.62277	5.67548e-11
Zm00001d036953	Zm00001d036953_T001	-1.9126	1.03264e-07
Zm00001d036963	Zm00001d036963_T001	-2.25988	4.02523e-10
Zm00001d036965	Zm00001d036965_T001	-1.72114	1.63624e-09
Zm00001d036984	Zm00001d036984_T001	-2.51547	0.000309946
Zm00001d037029	Zm00001d037029_T001	-4.81986	2.56249e-06
Zm00001d037032	Zm00001d037032_T001	-3.44498	0.00523872
Zm00001d037036	Zm00001d037036_T001	-1.62114	6.91574e-23
Zm00001d037062	Zm00001d037062_T001	-1.90003	4.42506e-15
Zm00001d037087	Zm00001d037087_T001	-2.26704	0.049803
Zm00001d037091	Zm00001d037091_T001	-1.68285	0.0433538
Zm00001d037092	Zm00001d037092_T002	-1.98561	2.86168e-07
Zm00001d037105	Zm00001d037105_T001	-1.03055	3.46824e-17
Zm00001d037108	Zm00001d037108_T002	-1.39649	5.96388e-26
Zm00001d037111	Zm00001d037111_T001	-1.16809	1.58515e-17
Zm00001d037117	Zm00001d037117_T001	-3.75304	1.20376e-16
Zm00001d037192	Zm00001d037192_T001	-1.26487	0.000252946
Zm00001d037204	Zm00001d037204_T001	-1.03131	0.000189563
Zm00001d037221	Zm00001d037221_T001	-5.46949	2.8202e-63
Zm00001d037229	Zm00001d037229_T001	-1.0709	3.05286e-07
Zm00001d037249	Zm00001d037249_T001	-3.83165	0.00119798
Zm00001d037264	Zm00001d037264_T002	-1.02245	1.22865e-07
Zm00001d037303	Zm00001d037303_T001	-2.51156	0.00508942
Zm00001d037328	Zm00001d037328_T001	-1.50555	7.64894e-36
Zm00001d037337	Zm00001d037337_T001	-2.15633	2.15986e-40
Zm00001d037361	Zm00001d037361_T001	-2.44156	2.9044e-41
Zm00001d037375	Zm00001d037375_T001	-1.38701	8.28833e-05
Zm00001d037387	Zm00001d037387_T001	-3.20326	2.26716e-38
Zm00001d037422	Zm00001d037422_T001	-1.1168	1.30941e-11
Zm00001d037449	Zm00001d037449_T002	-1.43038	1.00792e-22
Zm00001d037476	Zm00001d037476_T001	-1.07021	2.30359e-14
Zm00001d037494	Zm00001d037494_T001	-1.22	3.76761e-11
Zm00001d037513	Zm00001d037513_T001	-2.17939	3.4793e-32
Zm00001d037522	Zm00001d037522_T001	-1.01728	5.64869e-11
Zm00001d037631	Zm00001d037631_T001	-2.06993	7.10875e-13
Zm00001d037672	Zm00001d037672_T001	-2.53711	1.27383e-21
Zm00001d037680	Zm00001d037680_T001	-3.29969	2.20378e-17
Zm00001d037691	Zm00001d037691_T001	-1.22883	0.00458303
Zm00001d037725	Zm00001d037725_T001	-1.04076	8.17472e-08
Zm00001d037776	Zm00001d037776_T001	-1.13282	0.0435532
Zm00001d037814	Zm00001d037814_T001	-2.98551	0.0212618
Zm00001d037826	Zm00001d037826_T001	-4.11745	0.00021816
Zm00001d037830	Zm00001d037830_T001	-1.01679	4.03164e-08
Zm00001d037875	Zm00001d037875_T003	-1.13169	1.88498e-16
Zm00001d037877	Zm00001d037877_T003	-1.37331	1.74332e-21
Zm00001d037886	Zm00001d037886_T003	-1.10721	0.00609395
Zm00001d037914	Zm00001d037914_T001	-2.22476	1.5928e-07
Zm00001d037918	Zm00001d037918_T003	-1.72563	2.89049e-09
Zm00001d037939	Zm00001d037939_T002	-1.54801	1.75452e-07
Zm00001d037941	Zm00001d037941_T001	-4.03755	2.70242e-38
Zm00001d037943	Zm00001d037943_T001	-2.04238	1.98018e-05
Zm00001d037945	Zm00001d037945_T001	-1.30654	0.0255973
Zm00001d038003	Zm00001d038003_T001	-1.50524	6.90297e-16
Zm00001d038018	Zm00001d038018_T001	-2.7777	1.15009e-09
Zm00001d038060	Zm00001d038060_T001	-1.64972	1.51141e-10
Zm00001d038065	Zm00001d038065_T001	-1.13244	7.54914e-08
Zm00001d038068	Zm00001d038068_T001	-1.61958	1.13885e-16
Zm00001d038109	Zm00001d038109_T002	-1.17329	2.78995e-13
Zm00001d038151	Zm00001d038151_T001	-2.37404	1.34757e-06
Zm00001d038153	Zm00001d038153_T001	-1.02751	5.04756e-09
Zm00001d038158	Zm00001d038158_T001	-1.04877	2.31975e-10
Zm00001d038185	Zm00001d038185_T001	-2.0234	7.439e-06
Zm00001d038186	Zm00001d038186_T002	-1.03534	2.89464e-07
Zm00001d038197	Zm00001d038197_T001	-4.88514	8.46031e-07
Zm00001d038205	Zm00001d038205_T001	-1.04263	1.33492e-09
Zm00001d038220	Zm00001d038220_T001	-1.15852	7.43443e-07
Zm00001d038242	Zm00001d038242_T001	-1.03405	0.00173489
Zm00001d038284	Zm00001d038284_T001	-1.93427	7.1177e-16
Zm00001d038285	Zm00001d038285_T001	-2.7063	1.32824e-11
Zm00001d038287	Zm00001d038287_T001	-1.60185	3.52802e-16
Zm00001d038338	Zm00001d038338_T001	-1.56599	1.19979e-15
Zm00001d038363	Zm00001d038363_T001	-2.54513	3.92761e-05
Zm00001d038364	Zm00001d038364_T001	-1.01549	0.0104928
Zm00001d038366	Zm00001d038366_T001	-1.71761	9.88353e-11
Zm00001d038388	Zm00001d038388_T001	-1.77008	1.58347e-05
Zm00001d038440	Zm00001d038440_T002	-1.06871	4.27902e-11
Zm00001d038456	Zm00001d038456_T001	-1.47503	5.73452e-09
Zm00001d038469	Zm00001d038469_T001	-1.1967	1.36522e-10
Zm00001d038473	Zm00001d038473_T001	-1.91991	1.12586e-06
Zm00001d038486	Zm00001d038486_T002	-1.01319	0.000157013
Zm00001d038487	Zm00001d038487_T003	-1.05453	8.08163e-17
Zm00001d038504	Zm00001d038504_T001	-1.17637	6.49825e-13
Zm00001d038514	Zm00001d038514_T001	-1.13759	0.00811533
Zm00001d038549	Zm00001d038549_T001	-2.25186	0.00217701
Zm00001d038553	Zm00001d038553_T001	-2.13817	1.739e-19
Zm00001d038582	Zm00001d038582_T002	-1.01768	9.15107e-06
Zm00001d038598	Zm00001d038598_T001	-5.92654	1.07167e-12
Zm00001d038606	Zm00001d038606_T001	-2.96107	1.36209e-68
Zm00001d038617	Zm00001d038617_T001	-3.43795	0.00534262
Zm00001d038624	Zm00001d038624_T001	-1.33965	2.45517e-08
Zm00001d038641	Zm00001d038641_T001	-1.91537	1.64298e-05
Zm00001d038643	Zm00001d038643_T001	-2.87642	0.0290597
Zm00001d038647	Zm00001d038647_T001	-1.12508	5.37474e-09
Zm00001d038667	Zm00001d038667_T001	-1.0198	1.74421e-09
Zm00001d038668	Zm00001d038668_T001	-1.41191	6.90378e-11
Zm00001d038678	Zm00001d038678_T001	-1.23462	5.67057e-05
Zm00001d038683	Zm00001d038683_T001	-3.98471	5.7818e-119
Zm00001d038693	Zm00001d038693_T001	-1.79178	0.000632401
Zm00001d038695	Zm00001d038695_T001	-2.9603	1.11927e-16
Zm00001d038741	Zm00001d038741_T002	-7.83504	3.19399e-33
Zm00001d038742	Zm00001d038742_T001	-1.88807	3.59068e-10
Zm00001d038757	Zm00001d038757_T001	-2.33959	0.000337676
Zm00001d038772	Zm00001d038772_T001	-1.3498	0.0209403
Zm00001d038777	Zm00001d038777_T001	-1.20165	1.89143e-12
Zm00001d038831	Zm00001d038831_T001	-1.4009	0.0193057
Zm00001d038835	Zm00001d038835_T001	-2.08096	1.80336e-18
Zm00001d038863	Zm00001d038863_T001	-7.15625	1.61689e-59
Zm00001d038896	Zm00001d038896_T002	-1.0399	1.76462e-12
Zm00001d038897	Zm00001d038897_T002	-1.31298	0.0182944
Zm00001d038909	Zm00001d038909_T001	-1.18991	1.55484e-13
Zm00001d038923	Zm00001d038923_T001	-1.54112	4.18704e-22
Zm00001d038933	Zm00001d038933_T001	-1.11238	3.91134e-08
Zm00001d038973	Zm00001d038973_T001	-1.00904	1.04525e-13
Zm00001d038975	Zm00001d038975_T001	-1.70466	5.33652e-24
Zm00001d038996	Zm00001d038996_T001	-6.18142	1.09527e-14
Zm00001d038997	Zm00001d038997_T001	-4.05623	4.39386e-34
Zm00001d039040	Zm00001d039040_T001	-2.64386	5.3637e-20
Zm00001d039046	Zm00001d039046_T005	-1.32712	3.30077e-15
Zm00001d039055	Zm00001d039055_T001	-1.91628	1.60842e-07
Zm00001d039059	Zm00001d039059_T001	-1.49864	1.15398e-20
Zm00001d039106	Zm00001d039106_T002	-1.56384	2.84365e-22
Zm00001d039108	Zm00001d039108_T001	-1.23355	2.43635e-08
Zm00001d039116	Zm00001d039116_T001	-4.54739	3.69018e-17
Zm00001d039121	Zm00001d039121_T001	-3.3799	0.0062758
Zm00001d039132	Zm00001d039132_T001	-1.07276	0.00068083
Zm00001d039193	Zm00001d039193_T001	-2.67819	3.68965e-35
Zm00001d039194	Zm00001d039194_T001	-1.91534	0.00433927
Zm00001d039212	Zm00001d039212_T001	-3.20393	0.0108932
Zm00001d039241	Zm00001d039241_T001	-2.07597	5.40938e-05
Zm00001d039262	Zm00001d039262_T001	-1.22798	6.83226e-09
Zm00001d039274	Zm00001d039274_T001	-1.11275	5.51877e-14
Zm00001d039301	Zm00001d039301_T001	-1.80848	1.04937e-05
Zm00001d039313	Zm00001d039313_T001	-2.29056	9.4499e-09
Zm00001d039323	Zm00001d039323_T001	-4.13595	0.000221485
Zm00001d039324	Zm00001d039324_T001	-1.17353	2.98925e-05
Zm00001d039338	Zm00001d039338_T001	-1.26615	2.2172e-08
Zm00001d039345	Zm00001d039345_T001	-4.06524	6.35875e-07
Zm00001d039377	Zm00001d039377_T001	-1.2288	0.0334438
Zm00001d039414	Zm00001d039414_T001	-1.96286	1.76368e-37
Zm00001d039424	Zm00001d039424_T001	-4.73753	1.37145e-23
Zm00001d039517	Zm00001d039517_T001	-1.24036	0.00364806
Zm00001d039566	Zm00001d039566_T001	-1.38434	8.03239e-11
Zm00001d039581	Zm00001d039581_T001	-1.56954	5.91319e-10
Zm00001d039595	Zm00001d039595_T002	-1.16833	1.35968e-11
Zm00001d039613	Zm00001d039613_T001	-1.16015	3.17396e-14
Zm00001d039634	Zm00001d039634_T001	-1.00197	0.000520644
Zm00001d039648	Zm00001d039648_T001	-1.05679	4.41712e-05
Zm00001d039650	Zm00001d039650_T001	-2.18914	3.22214e-14
Zm00001d039668	Zm00001d039668_T001	-1.99717	0.00976976
Zm00001d039697	Zm00001d039697_T001	-3.11796	2.73598e-09
Zm00001d039715	Zm00001d039715_T001	-1.60321	3.28777e-23
Zm00001d039733	Zm00001d039733_T001	-1.65087	2.09821e-38
Zm00001d039780	Zm00001d039780_T001	-1.08731	5.77007e-12
Zm00001d039783	Zm00001d039783_T001	-1.66777	0.0107016
Zm00001d039790	Zm00001d039790_T001	-1.83022	2.01354e-25
Zm00001d039821	Zm00001d039821_T001	-1.73125	4.97691e-39
Zm00001d039837	Zm00001d039837_T003	-1.46621	5.23943e-43
Zm00001d039841	Zm00001d039841_T001	-1.12477	1.86321e-16
Zm00001d039907	Zm00001d039907_T001	-5.1989	1.97158e-66
Zm00001d039908	Zm00001d039908_T001	-1.30964	8.14623e-21
Zm00001d039926	Zm00001d039926_T001	-1.44738	1.18578e-05
Zm00001d039935	Zm00001d039935_T001	-2.0513	7.93685e-07
Zm00001d039966	Zm00001d039966_T001	-1.78156	2.01229e-34
Zm00001d039970	Zm00001d039970_T001	-3.68715	0.00221554
Zm00001d039988	Zm00001d039988_T001	-1.45735	7.51834e-12
Zm00001d040035	Zm00001d040035_T001	-2.69734	3.72438e-12
Zm00001d040046	Zm00001d040046_T002	-1.32705	0.0141661
Zm00001d040050	Zm00001d040050_T001	-1.90961	1.90336e-09
Zm00001d040116	Zm00001d040116_T001	-1.1308	7.78286e-12
Zm00001d040120	Zm00001d040120_T001	-1.85064	0.000182971
Zm00001d040171	Zm00001d040171_T001	-1.53086	3.11949e-18
Zm00001d040204	Zm00001d040204_T001	-1.1144	1.53249e-11
Zm00001d040239	Zm00001d040239_T001	-1.03952	4.57881e-07
Zm00001d040254	Zm00001d040254_T001	-1.66394	5.44467e-16
Zm00001d040265	Zm00001d040265_T001	-2.93931	0.0014643
Zm00001d040293	Zm00001d040293_T001	-1.27261	1.377e-16
Zm00001d040304	Zm00001d040304_T001	-2.58504	0.000155733
Zm00001d040310	Zm00001d040310_T001	-1.62681	6.19115e-07
Zm00001d040351	Zm00001d040351_T001	-1.1409	4.69741e-16
Zm00001d040362	Zm00001d040362_T001	-2.03142	3.23785e-06
Zm00001d040382	Zm00001d040382_T001	-1.7818	0.0262265
Zm00001d040426	Zm00001d040426_T001	-3.42118	0.00546331
Zm00001d040441	Zm00001d040441_T001	-2.56759	3.12417e-29
Zm00001d040467	Zm00001d040467_T002	-2.66107	4.74101e-52
Zm00001d040526	Zm00001d040526_T001	-1.23054	3.5691e-06
Zm00001d040588	Zm00001d040588_T001	-1.43279	2.98451e-17
Zm00001d040593	Zm00001d040593_T001	-3.21659	0.0120228
Zm00001d040634	Zm00001d040634_T001	-1.04511	0.000189044
Zm00001d040682	Zm00001d040682_T001	-1.43037	0.0297823
Zm00001d040684	Zm00001d040684_T002	-1.84263	8.08226e-22
Zm00001d040685	Zm00001d040685_T001	-1.56967	6.3036e-05
Zm00001d040710	Zm00001d040710_T001	-1.4041	2.59346e-12
Zm00001d040836	Zm00001d040836_T001	-4.57763	3.481e-14
Zm00001d040837	Zm00001d040837_T001	-2.10718	3.28148e-12
Zm00001d040899	Zm00001d040899_T001	-2.28791	0.0475095
Zm00001d040905	Zm00001d040905_T001	-1.54174	4.33659e-06
Zm00001d040997	Zm00001d040997_T001	-3.10547	0.0145797
Zm00001d041038	Zm00001d041038_T001	-2.89185	0.0284204
Zm00001d041065	Zm00001d041065_T001	-1.053	5.55843e-10
Zm00001d041071	Zm00001d041071_T001	-1.69613	0.0241801
Zm00001d041079	Zm00001d041079_T001	-1.33534	5.02347e-05
Zm00001d041191	Zm00001d041191_T001	-2.08332	7.80671e-08
Zm00001d041258	Zm00001d041258_T001	-2.12744	5.8706e-05
Zm00001d041309	Zm00001d041309_T001	-2.80371	0.00559803
Zm00001d041330	Zm00001d041330_T001	-3.48386	8.54557e-23
Zm00001d041425	Zm00001d041425_T001	-2.88226	0.0287096
Zm00001d041535	Zm00001d041535_T001	-2.02245	1.16212e-08
Zm00001d041549	Zm00001d041549_T002	-2.05651	7.50371e-21
Zm00001d041578	Zm00001d041578_T001	-1.51121	7.73243e-14
Zm00001d041609	Zm00001d041609_T001	-1.53875	1.84399e-12
Zm00001d041611	Zm00001d041611_T001	-6.5067	2.01756e-15
Zm00001d041660	Zm00001d041660_T001	-4.81401	1.12237e-15
Zm00001d041670	Zm00001d041670_T001	-6.63621	9.52525e-49
Zm00001d041672	Zm00001d041672_T001	-2.15585	1.28941e-37
Zm00001d041714	Zm00001d041714_T001	-1.62415	3.61239e-13
Zm00001d041763	Zm00001d041763_T001	-1.29499	1.4191e-05
Zm00001d041794	Zm00001d041794_T001	-1.56376	2.78697e-10
Zm00001d041827	Zm00001d041827_T001	-2.15773	1.30343e-13
Zm00001d041839	Zm00001d041839_T001	-1.1916	4.81933e-21
Zm00001d041844	Zm00001d041844_T005	-2.68026	0.000347382
Zm00001d041855	Zm00001d041855_T004	-1.00293	3.2667e-06
Zm00001d041910	Zm00001d041910_T001	-1.2899	6.04881e-05
Zm00001d041929	Zm00001d041929_T001	-2.53899	8.1856e-14
Zm00001d041968	Zm00001d041968_T001	-1.09897	1.90854e-13
Zm00001d041972	Zm00001d041972_T002	-2.49968	0.000383178
Zm00001d041984	Zm00001d041984_T001	-6.70867	1.83739e-16
Zm00001d041985	Zm00001d041985_T001	-3.17945	0.0166475
Zm00001d041987	Zm00001d041987_T001	-5.53931	9.37987e-09
Zm00001d041988	Zm00001d041988_T001	-1.168	5.31358e-15
Zm00001d041990	Zm00001d041990_T001	-1.1707	2.62045e-05
Zm00001d041995	Zm00001d041995_T002	-1.26721	1.38262e-13
Zm00001d042007	Zm00001d042007_T001	-1.206	8.22584e-17
Zm00001d042029	Zm00001d042029_T001	-3.08322	6.24887e-07
Zm00001d042062	Zm00001d042062_T001	-1.84507	0.016093
Zm00001d042104	Zm00001d042104_T001	-2.67314	1.80519e-07
Zm00001d042122	Zm00001d042122_T001	-1.52831	1.43715e-17
Zm00001d042123	Zm00001d042123_T002	-2.24215	1.07063e-28
Zm00001d042147	Zm00001d042147_T002	-3.69861	0.00192988
Zm00001d042164	Zm00001d042164_T002	-3.64525	0.002357
Zm00001d042179	Zm00001d042179_T001	-4.72524	4.06009e-15
Zm00001d042192	Zm00001d042192_T001	-1.45219	4.96867e-09
Zm00001d042258	Zm00001d042258_T002	-1.15639	1.25565e-06
Zm00001d042266	Zm00001d042266_T001	-1.1012	2.18977e-11
Zm00001d042307	Zm00001d042307_T001	-3.99377	1.75656e-39
Zm00001d042323	Zm00001d042323_T002	-2.22504	0.0192168
Zm00001d042344	Zm00001d042344_T002	-1.83904	9.43432e-22
Zm00001d042355	Zm00001d042355_T001	-1.04619	2.57166e-13
Zm00001d042468	Zm00001d042468_T004	-1.18145	7.94874e-12
Zm00001d042469	Zm00001d042469_T003	-1.23605	1.49576e-06
Zm00001d042478	Zm00001d042478_T002	-1.60697	1.26932e-17
Zm00001d042486	Zm00001d042486_T001	-2.29416	0.0138288
Zm00001d042492	Zm00001d042492_T001	-4.3419	7.21818e-08
Zm00001d042503	Zm00001d042503_T001	-1.20217	1.98909e-12
Zm00001d042508	Zm00001d042508_T001	-1.00075	2.40116e-16
Zm00001d042526	Zm00001d042526_T002	-1.48518	2.784e-20
Zm00001d042573	Zm00001d042573_T001	-1.51291	0.000104681
Zm00001d042581	Zm00001d042581_T001	-2.49248	0.000431687
Zm00001d042583	Zm00001d042583_T002	-1.23883	1.49944e-11
Zm00001d042588	Zm00001d042588_T001	-1.19574	1.59697e-08
Zm00001d042640	Zm00001d042640_T002	-1.41188	6.934e-11
Zm00001d042652	Zm00001d042652_T001	-2.69901	1.05271e-09
Zm00001d042660	Zm00001d042660_T001	-1.50677	9.61927e-12
Zm00001d042673	Zm00001d042673_T001	-2.36684	9.01651e-28
Zm00001d042709	Zm00001d042709_T001	-1.05048	2.90424e-09
Zm00001d042730	Zm00001d042730_T001	-1.63089	1.88605e-29
Zm00001d042740	Zm00001d042740_T001	-1.31217	2.94827e-06
Zm00001d042822	Zm00001d042822_T001	-3.20572	1.57335e-06
Zm00001d042826	Zm00001d042826_T001	-2.06236	8.26942e-09
Zm00001d042837	Zm00001d042837_T001	-2.31166	4.0564e-49
Zm00001d042848	Zm00001d042848_T001	-1.40458	4.55188e-06
Zm00001d042868	Zm00001d042868_T001	-2.0346	6.67784e-12
Zm00001d042900	Zm00001d042900_T001	-2.06651	0.00274766
Zm00001d042902	Zm00001d042902_T001	-1.41825	7.99594e-08
Zm00001d042926	Zm00001d042926_T001	-1.97358	1.13714e-29
Zm00001d042930	Zm00001d042930_T001	-1.96056	4.98493e-36
Zm00001d042936	Zm00001d042936_T001	-2.1816	6.51761e-06
Zm00001d042949	Zm00001d042949_T001	-1.20615	0.0348706
Zm00001d042953	Zm00001d042953_T001	-2.19206	2.54057e-30
Zm00001d042954	Zm00001d042954_T001	-1.73985	4.71902e-40
Zm00001d042980	Zm00001d042980_T002	-1.52025	0.01433
Zm00001d043095	Zm00001d043095_T002	-1.21678	1.04216e-12
Zm00001d043136	Zm00001d043136_T001	-1.21469	2.17142e-06
Zm00001d043153	Zm00001d043153_T001	-1.50486	1.10119e-07
Zm00001d043168	Zm00001d043168_T001	-1.1487	2.50417e-22
Zm00001d043179	Zm00001d043179_T001	-4.10322	2.17198e-07
Zm00001d043222	Zm00001d043222_T001	-2.52811	0.00020223
Zm00001d043223	Zm00001d043223_T001	-1.04576	4.81591e-16
Zm00001d043224	Zm00001d043224_T001	-1.20723	2.33799e-15
Zm00001d043226	Zm00001d043226_T001	-3.71935	4.17692e-07
Zm00001d043231	Zm00001d043231_T001	-2.30086	1.75247e-05
Zm00001d043232	Zm00001d043232_T001	-1.37625	3.13411e-16
Zm00001d043244	Zm00001d043244_T001	-2.13046	1.71254e-19
Zm00001d043266	Zm00001d043266_T003	-1.34403	0.0149303
Zm00001d043346	Zm00001d043346_T001	-2.3037	2.77746e-06
Zm00001d043366	Zm00001d043366_T001	-1.32673	2.23086e-11
Zm00001d043367	Zm00001d043367_T001	-1.89267	1.38753e-13
Zm00001d043383	Zm00001d043383_T001	-1.11277	0.000215831
Zm00001d043390	Zm00001d043390_T001	-1.85573	0.0002871
Zm00001d043413	Zm00001d043413_T001	-1.87431	3.24982e-18
Zm00001d043442	Zm00001d043442_T001	-2.93038	4.17182e-06
Zm00001d043467	Zm00001d043467_T001	-1.96262	0.00258923
Zm00001d043470	Zm00001d043470_T001	-1.96167	0.000103958
Zm00001d043503	Zm00001d043503_T001	-1.36355	1.1471e-05
Zm00001d043512	Zm00001d043512_T001	-2.77635	7.57267e-21
Zm00001d043536	Zm00001d043536_T001	-1.39019	0.0015027
Zm00001d043554	Zm00001d043554_T001	-1.96464	3.65997e-06
Zm00001d043570	Zm00001d043570_T001	-2.66323	7.53901e-10
Zm00001d043586	Zm00001d043586_T001	-1.4354	0.00130528
Zm00001d043590	Zm00001d043590_T001	-3.85097	0.00110929
Zm00001d043591	Zm00001d043591_T001	-2.89185	0.0284204
Zm00001d043592	Zm00001d043592_T004	-1.01585	1.09713e-09
Zm00001d043645	Zm00001d043645_T001	-2.94119	0.0253087
Zm00001d043660	Zm00001d043660_T001	-1.1044	0.00883908
Zm00001d043681	Zm00001d043681_T001	-3.44252	3.21908e-15
Zm00001d043699	Zm00001d043699_T001	-2.43076	9.39631e-20
Zm00001d043708	Zm00001d043708_T001	-2.96333	5.98229e-18
Zm00001d043721	Zm00001d043721_T001	-1.54098	1.42826e-18
Zm00001d043735	Zm00001d043735_T001	-1.24889	0.00163203
Zm00001d043764	Zm00001d043764_T002	-1.04688	8.33321e-12
Zm00001d043778	Zm00001d043778_T001	-1.6375	1.47797e-18
Zm00001d043779	Zm00001d043779_T001	-1.36723	2.5443e-14
Zm00001d043780	Zm00001d043780_T001	-2.0654	2.21687e-54
Zm00001d043796	Zm00001d043796_T001	-1.30478	0.044882
Zm00001d043815	Zm00001d043815_T005	-1.60325	2.16593e-23
Zm00001d043826	Zm00001d043826_T001	-1.06424	0.000571026
Zm00001d043874	Zm00001d043874_T001	-3.21342	0.0114851
Zm00001d043875	Zm00001d043875_T001	-2.08631	2.51571e-52
Zm00001d043906	Zm00001d043906_T002	-1.02839	1.91344e-12
Zm00001d043942	Zm00001d043942_T002	-1.07425	2.00364e-23
Zm00001d043969	Zm00001d043969_T001	-3.50166	4.29839e-16
Zm00001d043972	Zm00001d043972_T001	-3.10146	3.68156e-114
Zm00001d043973	Zm00001d043973_T001	-1.65132	1.64703e-05
Zm00001d043985	Zm00001d043985_T001	-1.97978	0.0226978
Zm00001d043990	Zm00001d043990_T001	-1.87652	1.55523e-14
Zm00001d044004	Zm00001d044004_T001	-1.45892	4.44943e-07
Zm00001d044031	Zm00001d044031_T001	-2.13189	0.0284691
Zm00001d044053	Zm00001d044053_T001	-1.02307	0.0349984
Zm00001d044087	Zm00001d044087_T001	-2.43698	2.06076e-22
Zm00001d044116	Zm00001d044116_T001	-1.4132	4.82173e-10
Zm00001d044119	Zm00001d044119_T001	-1.28151	9.94514e-09
Zm00001d044130	Zm00001d044130_T002	-3.03309	4.26194e-102
Zm00001d044138	Zm00001d044138_T001	-1.26251	2.54452e-06
Zm00001d044168	Zm00001d044168_T001	-2.72433	8.56908e-09
Zm00001d044242	Zm00001d044242_T001	-3.70579	6.60469e-64
Zm00001d044246	Zm00001d044246_T002	-1.61841	2.10847e-29
Zm00001d044310	Zm00001d044310_T001	-1.14525	3.00234e-11
Zm00001d044316	Zm00001d044316_T001	-1.25737	1.75487e-05
Zm00001d044318	Zm00001d044318_T001	-2.04552	1.85482e-11
Zm00001d044320	Zm00001d044320_T001	-1.22533	4.90789e-10
Zm00001d044327	Zm00001d044327_T001	-1.50735	0.00141899
Zm00001d044374	Zm00001d044374_T001	-1.75707	0.00275252
Zm00001d044388	Zm00001d044388_T001	-1.08105	2.44265e-17
Zm00001d044396	Zm00001d044396_T001	-7.94651	4.74311e-84
Zm00001d044399	Zm00001d044399_T001	-7.85642	2.95347e-59
Zm00001d044423	Zm00001d044423_T001	-1.479	1.90032e-17
Zm00001d044460	Zm00001d044460_T001	-2.05344	0.0062444
Zm00001d044476	Zm00001d044476_T001	-2.43786	2.45788e-32
Zm00001d044504	Zm00001d044504_T001	-1.51719	0.0204015
Zm00001d044596	Zm00001d044596_T001	-3.95999	1.6489e-06
Zm00001d044598	Zm00001d044598_T001	-5.0587	1.49106e-07
Zm00001d044652	Zm00001d044652_T001	-1.56641	0.0169446
Zm00001d044655	Zm00001d044655_T001	-1.21657	0.00172974
Zm00001d044664	Zm00001d044664_T001	-1.79605	1.12068e-28
Zm00001d044671	Zm00001d044671_T001	-1.5388	1.16569e-09
Zm00001d044717	Zm00001d044717_T001	-1.82313	0.000160421
Zm00001d044725	Zm00001d044725_T001	-3.69861	0.00192988
Zm00001d044784	Zm00001d044784_T001	-3.85953	0.00118071
Zm00001d044821	Zm00001d044821_T001	-1.07794	2.72562e-13
Zm00001d044836	Zm00001d044836_T001	-1.06912	5.23672e-07
Zm00001d044874	Zm00001d044874_T001	-1.77548	1.57544e-05
Zm00001d044925	Zm00001d044925_T001	-2.30383	1.84201e-53
Zm00001d044931	Zm00001d044931_T001	-1.07337	5.30049e-07
Zm00001d044937	Zm00001d044937_T001	-3.95905	0.000638217
Zm00001d045000	Zm00001d045000_T001	-1.49487	1.2537e-23
Zm00001d045022	Zm00001d045022_T001	-4.94325	9.63106e-13
[truncated: 358 more rows]

## Sheet: Multi-Exon Post-trans. D.E. IST
Multi-Exon Post-transcriptionally Differentially Expressed IST Genes (1379)	RefSeq ID	Log2_FC	Padj		*Note: Genes in red were transcriptionally differentially expressed in husk
Zm00001d000035	Zm00001d000035_T001	-1.18423	1.01053e-12
Zm00001d000087	Zm00001d000087_T002	-1.13744	3.24539e-05
Zm00001d000189	Zm00001d000189_T001	-3.87833	0.000723597
Zm00001d000238	Zm00001d000238_T001	-2.30823	7.32304e-14
Zm00001d000256	Zm00001d000256_T001	-2.01831	0.00904971
Zm00001d000270	Zm00001d000270_T001	-2.26612	0.00215948
Zm00001d000291	Zm00001d000291_T001	-1.44393	6.90427e-09
Zm00001d000414	Zm00001d000414_T001	-4.51109	1.90671e-05
Zm00001d001779	Zm00001d001779_T001	-1.29882	0.000638905
Zm00001d001784	Zm00001d001784_T001	-1.01526	2.53466e-07
Zm00001d001791	Zm00001d001791_T001	-1.18671	3.59909e-11
Zm00001d001799	Zm00001d001799_T001	-1.06084	1.67601e-08
Zm00001d001820	Zm00001d001820_T001	-1.4547	5.96256e-14
Zm00001d001841	Zm00001d001841_T001	-1.05491	3.89401e-12
Zm00001d001843	Zm00001d001843_T001	-2.17454	4.65497e-13
Zm00001d001857	Zm00001d001857_T001	-2.05403	5.90834e-27
Zm00001d001861	Zm00001d001861_T003	-1.3333	8.34029e-24
Zm00001d001976	Zm00001d001976_T001	-3.99757	9.96125e-07
Zm00001d001993	Zm00001d001993_T002	-3.30198	2.15847e-08
Zm00001d001995	Zm00001d001995_T002	-1.05911	1.35218e-15
Zm00001d002103	Zm00001d002103_T003	-1.05777	3.9662e-15
Zm00001d002115	Zm00001d002115_T001	-1.3574	1.93371e-16
Zm00001d002176	Zm00001d002176_T001	-3.22509	0.0109316
Zm00001d002181	Zm00001d002181_T001	-1.34571	0.0139759
Zm00001d002192	Zm00001d002192_T004	-1.20959	3.10919e-09
Zm00001d002284	Zm00001d002284_T001	-1.31374	5.1482e-19
Zm00001d002287	Zm00001d002287_T001	-1.487	1.32899e-07
Zm00001d002323	Zm00001d002323_T013	-1.57389	5.03313e-24
Zm00001d002353	Zm00001d002353_T001	-1.43398	2.55921e-23
Zm00001d002408	Zm00001d002408_T001	-3.66769	0.00213866
Zm00001d002423	Zm00001d002423_T001	-1.27759	4.52215e-17
Zm00001d002429	Zm00001d002429_T001	-1.25874	1.5178e-10
Zm00001d002449	Zm00001d002449_T001	-1.62242	1.50724e-08
Zm00001d002532	Zm00001d002532_T001	-1.23401	0.00295606
Zm00001d002546	Zm00001d002546_T001	-1.99094	1.54423e-34
Zm00001d002549	Zm00001d002549_T001	-1.03268	0.00197995
Zm00001d002585	Zm00001d002585_T006	-1.07904	3.74667e-19
Zm00001d002601	Zm00001d002601_T001	-1.30988	6.74313e-20
Zm00001d002671	Zm00001d002671_T001	-2.17721	2.74434e-05
Zm00001d002713	Zm00001d002713_T001	-1.4032	8.66823e-15
Zm00001d002830	Zm00001d002830_T001	-1.29591	0.020583
Zm00001d002898	Zm00001d002898_T001	-2.16291	0.00426698
Zm00001d002917	Zm00001d002917_T001	-1.97556	0.00654195
Zm00001d002953	Zm00001d002953_T001	-1.89665	4.71755e-50
Zm00001d002958	Zm00001d002958_T001	-1.30392	0.00368763
Zm00001d002992	Zm00001d002992_T002	-1.13958	2.90496e-15
Zm00001d002993	Zm00001d002993_T001	-2.98426	1.70549e-57
Zm00001d003107	Zm00001d003107_T001	-1.18007	7.56022e-06
Zm00001d003127	Zm00001d003127_T004	-1.33379	2.25598e-25
Zm00001d003142	Zm00001d003142_T001	-3.25919	2.15302e-05
Zm00001d003144	Zm00001d003144_T001	-1.31201	1.00589e-14
Zm00001d003183	Zm00001d003183_T001	-1.75383	0.0014643
Zm00001d003276	Zm00001d003276_T001	-1.06736	0.000143112
Zm00001d003301	Zm00001d003301_T001	-2.16848	8.6995e-05
Zm00001d003311	Zm00001d003311_T001	-1.46417	1.17123e-19
Zm00001d003313	Zm00001d003313_T001	-1.69292	4.27713e-23
Zm00001d003320	Zm00001d003320_T001	-2.43725	0.0281106
Zm00001d003322	Zm00001d003322_T002	-1.41739	7.59954e-17
Zm00001d003395	Zm00001d003395_T001	-1.07609	1.3385e-15
Zm00001d003403	Zm00001d003403_T001	-4.07708	0.000309402
Zm00001d003422	Zm00001d003422_T001	-1.45905	2.7615e-09
Zm00001d003426	Zm00001d003426_T002	-1.1928	4.71523e-18
Zm00001d003436	Zm00001d003436_T001	-3.23442	0.011864
Zm00001d003488	Zm00001d003488_T001	-1.4154	7.41492e-07
Zm00001d003513	Zm00001d003513_T001	-2.89793	3.09373e-22
Zm00001d003583	Zm00001d003583_T001	-2.95517	0.0253126
Zm00001d003676	Zm00001d003676_T001	-4.56298	2.57701e-05
Zm00001d003730	Zm00001d003730_T002	-1.90506	3.93237e-28
Zm00001d003762	Zm00001d003762_T001	-2.36857	3.71235e-14
Zm00001d003793	Zm00001d003793_T002	-2.02998	0.0408957
Zm00001d003867	Zm00001d003867_T001	-1.23988	0.0142562
Zm00001d003889	Zm00001d003889_T001	-1.10597	1.28245e-09
Zm00001d003975	Zm00001d003975_T001	-1.32527	5.27948e-15
Zm00001d003978	Zm00001d003978_T001	-1.00573	0.000207068
Zm00001d004009	Zm00001d004009_T003	-1.64527	6.99378e-20
Zm00001d004137	Zm00001d004137_T001	-1.16527	3.43014e-09
Zm00001d004209	Zm00001d004209_T001	-4.51902	6.38685e-17
Zm00001d004248	Zm00001d004248_T001	-2.84718	3.79928e-09
Zm00001d004437	Zm00001d004437_T001	-1.39423	0.00124694
Zm00001d004467	Zm00001d004467_T001	-2.53992	2.23531e-13
Zm00001d004489	Zm00001d004489_T002	-1.03792	1.69282e-05
Zm00001d004541	Zm00001d004541_T004	-1.12982	3.75879e-15
Zm00001d004592	Zm00001d004592_T001	-1.60314	0.026112
Zm00001d004614	Zm00001d004614_T001	-1.19168	1.12447e-12
Zm00001d004624	Zm00001d004624_T001	-1.69331	0.00681082
Zm00001d004646	Zm00001d004646_T001	-1.65728	0.0291464
Zm00001d004672	Zm00001d004672_T001	-1.2207	5.62897e-15
Zm00001d004707	Zm00001d004707_T001	-1.17727	1.44286e-17
Zm00001d004763	Zm00001d004763_T001	-6.08532	6.08839e-14
Zm00001d004768	Zm00001d004768_T001	-1.03781	7.10566e-11
Zm00001d004810	Zm00001d004810_T001	-1.81307	1.65426e-20
Zm00001d004822	Zm00001d004822_T001	-2.40721	0.0021615
Zm00001d004889	Zm00001d004889_T001	-3.38816	0.00020408
Zm00001d004894	Zm00001d004894_T001	-2.12958	8.099e-16
Zm00001d004924	Zm00001d004924_T001	-2.10309	8.63187e-16
Zm00001d004934	Zm00001d004934_T001	-1.10945	1.52692e-11
Zm00001d004955	Zm00001d004955_T002	-2.08891	2.66501e-06
Zm00001d004982	Zm00001d004982_T002	-1.087	1.99159e-13
Zm00001d005002	Zm00001d005002_T001	-1.28329	0.000520899
Zm00001d005052	Zm00001d005052_T004	-1.01536	4.27803e-09
Zm00001d005170	Zm00001d005170_T003	-1.15713	2.55352e-13
Zm00001d005298	Zm00001d005298_T001	-1.41415	4.38784e-13
Zm00001d005359	Zm00001d005359_T001	-1.20054	1.3583e-18
Zm00001d005369	Zm00001d005369_T001	-1.28645	0.00681518
Zm00001d005375	Zm00001d005375_T001	-1.54294	0.000165377
Zm00001d005381	Zm00001d005381_T001	-1.47804	4.35322e-05
Zm00001d005460	Zm00001d005460_T001	-1.07393	3.72905e-07
Zm00001d005485	Zm00001d005485_T001	-1.06925	4.97747e-14
Zm00001d005566	Zm00001d005566_T001	-3.67337	2.75576e-09
Zm00001d005642	Zm00001d005642_T002	-1.15421	1.28209e-12
Zm00001d005662	Zm00001d005662_T001	-1.03878	5.16903e-10
Zm00001d005692	Zm00001d005692_T001	-2.24662	6.50844e-10
Zm00001d005740	Zm00001d005740_T001	-1.43279	9.61107e-11
Zm00001d005741	Zm00001d005741_T001	-3.43228	0.0054919
Zm00001d005799	Zm00001d005799_T001	-2.00093	0.000245277
Zm00001d005863	Zm00001d005863_T001	-2.37775	2.55846e-05
Zm00001d005897	Zm00001d005897_T001	-2.2464	1.49463e-06
Zm00001d005912	Zm00001d005912_T001	-1.26839	1.02417e-13
Zm00001d005919	Zm00001d005919_T001	-3.41874	1.52442e-11
Zm00001d005933	Zm00001d005933_T001	-3.88255	0.000864559
Zm00001d005950	Zm00001d005950_T001	-1.16519	1.18085e-06
Zm00001d005957	Zm00001d005957_T001	-1.3524	0.0445444
Zm00001d005964	Zm00001d005964_T002	-1.04758	7.32249e-05
Zm00001d005986	Zm00001d005986_T001	-4.00732	2.12511e-18
Zm00001d006027	Zm00001d006027_T002	-2.05048	0.00580322
Zm00001d006050	Zm00001d006050_T001	-1.46804	5.43279e-06
Zm00001d006067	Zm00001d006067_T001	-3.56726	0.00316938
Zm00001d006080	Zm00001d006080_T002	-1.24051	7.54939e-17
Zm00001d006115	Zm00001d006115_T001	-2.95172	0.00028879
Zm00001d006116	Zm00001d006116_T001	-1.41811	0.000128607
Zm00001d006148	Zm00001d006148_T001	-1.03474	0.000104669
Zm00001d006181	Zm00001d006181_T003	-1.12044	1.01082e-08
Zm00001d006209	Zm00001d006209_T001	-3.73257	1.13245e-09
Zm00001d006268	Zm00001d006268_T001	-1.08627	3.41855e-05
Zm00001d006388	Zm00001d006388_T002	-1.1718	1.308e-12
Zm00001d006400	Zm00001d006400_T001	-1.4168	9.7611e-05
Zm00001d006420	Zm00001d006420_T002	-1.69472	0.0146652
Zm00001d006455	Zm00001d006455_T001	-1.00849	3.09555e-11
Zm00001d006476	Zm00001d006476_T005	-1.31322	0.00547096
Zm00001d006510	Zm00001d006510_T001	-1.5004	1.5789e-19
Zm00001d006539	Zm00001d006539_T001	-2.49409	9.83343e-07
Zm00001d006547	Zm00001d006547_T001	-1.62323	3.62723e-38
Zm00001d006620	Zm00001d006620_T002	-1.43214	1.203e-20
Zm00001d006630	Zm00001d006630_T001	-1.58973	3.3649e-26
Zm00001d006753	Zm00001d006753_T001	-2.56248	0.000413338
Zm00001d006778	Zm00001d006778_T006	-1.01357	0.000690277
Zm00001d006838	Zm00001d006838_T001	-1.22187	1.66612e-12
Zm00001d006878	Zm00001d006878_T001	-2.27218	4.04804e-12
Zm00001d006886	Zm00001d006886_T002	-1.03406	1.20987e-12
Zm00001d007031	Zm00001d007031_T001	-1.49606	1.30329e-21
Zm00001d007192	Zm00001d007192_T001	-1.02438	1.14855e-11
Zm00001d007228	Zm00001d007228_T001	-4.28113	7.16971e-90
Zm00001d007267	Zm00001d007267_T003	-1.73303	5.70753e-23
Zm00001d007347	Zm00001d007347_T001	-1.26408	6.22911e-08
Zm00001d007352	Zm00001d007352_T001	-1.00518	9.85585e-10
Zm00001d007378	Zm00001d007378_T001	-1.89563	0.0189563
Zm00001d007387	Zm00001d007387_T003	-1.04855	9.65469e-08
Zm00001d007433	Zm00001d007433_T001	-2.22224	5.84889e-25
Zm00001d007454	Zm00001d007454_T003	-1.11632	1.17293e-10
Zm00001d007462	Zm00001d007462_T001	-3.44074	0.00541674
Zm00001d007465	Zm00001d007465_T002	-1.95571	6.05381e-23
Zm00001d007470	Zm00001d007470_T001	-1.76055	1.60587e-05
Zm00001d007491	Zm00001d007491_T001	-2.5235	1.29315e-56
Zm00001d007495	Zm00001d007495_T001	-2.05863	6.03405e-31
Zm00001d007653	Zm00001d007653_T001	-3.2664	0.0102198
Zm00001d007688	Zm00001d007688_T001	-1.49031	1.38881e-16
Zm00001d007700	Zm00001d007700_T001	-1.45787	0.00294537
Zm00001d007705	Zm00001d007705_T001	-2.26287	0.00445543
Zm00001d007717	Zm00001d007717_T001	-3.71065	0.00160042
Zm00001d007718	Zm00001d007718_T004	-3.58206	4.00432e-12
Zm00001d007765	Zm00001d007765_T001	-1.24898	1.51438e-05
Zm00001d007819	Zm00001d007819_T005	-1.673	3.19436e-30
Zm00001d007842	Zm00001d007842_T002	-6.54168	7.12042e-18
Zm00001d007877	Zm00001d007877_T001	-1.06219	8.41181e-07
Zm00001d007890	Zm00001d007890_T001	-1.14367	8.98308e-15
Zm00001d007934	Zm00001d007934_T001	-1.00132	2.49665e-14
Zm00001d007937	Zm00001d007937_T002	-1.03308	6.94413e-10
Zm00001d007973	Zm00001d007973_T001	-4.00427	0.000731005
Zm00001d008237	Zm00001d008237_T001	-1.11547	2.20588e-10
Zm00001d008251	Zm00001d008251_T002	-1.30168	3.76735e-06
Zm00001d008255	Zm00001d008255_T001	-1.22504	7.67821e-07
Zm00001d008261	Zm00001d008261_T003	-2.8718	1.16892e-10
Zm00001d008281	Zm00001d008281_T001	-1.6174	1.50913e-28
Zm00001d008334	Zm00001d008334_T001	-1.95626	2.26871e-28
Zm00001d008360	Zm00001d008360_T001	-1.10975	1.87311e-11
Zm00001d008494	Zm00001d008494_T001	-3.47618	0.00490026
Zm00001d008498	Zm00001d008498_T001	-1.51388	5.36869e-08
Zm00001d008549	Zm00001d008549_T001	-1.91343	2.38025e-36
Zm00001d008597	Zm00001d008597_T001	-1.26925	4.29296e-10
Zm00001d008664	Zm00001d008664_T001	-1.49434	0.0210836
Zm00001d008706	Zm00001d008706_T001	-1.88504	4.67872e-22
Zm00001d008934	Zm00001d008934_T001	-1.46179	0.0353911
Zm00001d008952	Zm00001d008952_T001	-3.41096	5.10282e-06
Zm00001d008956	Zm00001d008956_T001	-5.01351	2.34453e-07
Zm00001d009030	Zm00001d009030_T001	-3.42405	5.28961e-06
Zm00001d009088	Zm00001d009088_T001	-1.40612	3.53623e-05
Zm00001d009090	Zm00001d009090_T001	-1.57977	0.00364625
Zm00001d009117	Zm00001d009117_T001	-1.17281	3.52886e-16
Zm00001d009178	Zm00001d009178_T001	-2.55309	1.00786e-06
Zm00001d009271	Zm00001d009271_T001	-1.03863	1.36044e-11
Zm00001d009399	Zm00001d009399_T001	-2.16151	5.28942e-05
Zm00001d009415	Zm00001d009415_T001	-1.65143	1.68188e-33
Zm00001d009447	Zm00001d009447_T002	-1.21945	0.000442186
Zm00001d009480	Zm00001d009480_T001	-1.26742	2.21649e-20
Zm00001d009619	Zm00001d009619_T001	-2.34036	1.92718e-06
Zm00001d009652	Zm00001d009652_T003	-1.44781	9.81606e-23
Zm00001d009731	Zm00001d009731_T002	-1.03347	1.12408e-07
Zm00001d009792	Zm00001d009792_T001	-1.03834	2.51051e-09
Zm00001d009891	Zm00001d009891_T001	-1.91605	2.16199e-22
Zm00001d009930	Zm00001d009930_T002	-1.51286	5.21708e-25
Zm00001d010000	Zm00001d010000_T001	-1.29795	8.01204e-17
Zm00001d010030	Zm00001d010030_T001	-1.54916	1.34881e-24
Zm00001d010038	Zm00001d010038_T001	-1.00961	3.73311e-06
Zm00001d010129	Zm00001d010129_T001	-2.77741	0.00734316
Zm00001d010175	Zm00001d010175_T002	-2.99704	2.27439e-07
Zm00001d010193	Zm00001d010193_T001	-2.16633	0.0259571
Zm00001d010204	Zm00001d010204_T001	-1.00203	1.22599e-08
Zm00001d010260	Zm00001d010260_T001	-1.12875	0.00196443
Zm00001d010304	Zm00001d010304_T001	-1.12667	1.17789e-08
Zm00001d010360	Zm00001d010360_T001	-2.49586	0.00123685
Zm00001d010446	Zm00001d010446_T001	-2.56386	1.10628e-28
Zm00001d010520	Zm00001d010520_T001	-1.64666	1.9609e-11
Zm00001d010616	Zm00001d010616_T001	-4.20936	0.00013838
Zm00001d010630	Zm00001d010630_T001	-1.89079	0.00237837
Zm00001d010679	Zm00001d010679_T001	-1.41988	5.54641e-12
Zm00001d010697	Zm00001d010697_T001	-1.6754	9.3383e-11
Zm00001d010717	Zm00001d010717_T001	-2.13487	3.04236e-09
Zm00001d010784	Zm00001d010784_T002	-1.16728	1.05477e-09
Zm00001d010822	Zm00001d010822_T001	-1.12572	1.40138e-11
Zm00001d010828	Zm00001d010828_T001	-2.19864	3.61874e-12
Zm00001d010845	Zm00001d010845_T001	-3.01898	0.00202895
Zm00001d010925	Zm00001d010925_T001	-3.33404	0.000294256
Zm00001d010936	Zm00001d010936_T002	-1.43675	1.87258e-05
Zm00001d010978	Zm00001d010978_T001	-1.92949	0.000108154
Zm00001d011058	Zm00001d011058_T001	-1.49863	2.99361e-11
Zm00001d011112	Zm00001d011112_T001	-2.30628	1.86303e-17
Zm00001d011178	Zm00001d011178_T002	-2.06698	8.96181e-45
Zm00001d011218	Zm00001d011218_T001	-2.83713	0.0319034
Zm00001d011241	Zm00001d011241_T001	-1.12918	7.92327e-12
Zm00001d011263	Zm00001d011263_T001	-1.14424	5.2403e-19
Zm00001d011297	Zm00001d011297_T001	-2.96557	3.46973e-64
Zm00001d011386	Zm00001d011386_T001	-2.03761	1.58047e-43
Zm00001d011387	Zm00001d011387_T001	-1.95493	4.96052e-43
Zm00001d011431	Zm00001d011431_T001	-1.15305	8.74722e-09
Zm00001d011467	Zm00001d011467_T001	-1.92072	5.38735e-25
Zm00001d011515	Zm00001d011515_T001	-2.46666	0.0255575
Zm00001d011518	Zm00001d011518_T001	-1.13442	3.14174e-13
Zm00001d011533	Zm00001d011533_T001	-2.65132	0.0115545
Zm00001d011562	Zm00001d011562_T003	-2.07883	5.30397e-14
Zm00001d011631	Zm00001d011631_T001	-1.30921	1.09991e-13
Zm00001d011653	Zm00001d011653_T001	-1.92428	0.000173301
Zm00001d011687	Zm00001d011687_T001	-1.79	1.5212e-07
Zm00001d011712	Zm00001d011712_T001	-2.27256	0.0154388
Zm00001d011754	Zm00001d011754_T001	-1.10571	5.58599e-09
Zm00001d011756	Zm00001d011756_T001	-1.274	1.45384e-14
Zm00001d011778	Zm00001d011778_T001	-2.14481	0.0310636
Zm00001d011803	Zm00001d011803_T002	-1.92833	2.44526e-30
Zm00001d011874	Zm00001d011874_T002	-1.90435	3.719e-13
Zm00001d011877	Zm00001d011877_T004	-1.03947	2.40576e-10
Zm00001d011931	Zm00001d011931_T002	-1.39955	2.04681e-14
Zm00001d012019	Zm00001d012019_T001	-2.30034	4.83298e-28
Zm00001d012021	Zm00001d012021_T001	-3.23159	0.0113721
Zm00001d012033	Zm00001d012033_T002	-2.47338	6.42607e-69
Zm00001d012205	Zm00001d012205_T001	-1.218	8.00248e-18
Zm00001d012217	Zm00001d012217_T001	-1.82841	9.41343e-09
Zm00001d012246	Zm00001d012246_T001	-1.43904	0.000290778
Zm00001d012258	Zm00001d012258_T001	-1.41224	6.8936e-05
Zm00001d012304	Zm00001d012304_T001	-1.01164	3.81807e-05
Zm00001d012320	Zm00001d012320_T002	-2.10536	2.70969e-16
Zm00001d012322	Zm00001d012322_T001	-1.90263	0.000347661
Zm00001d012339	Zm00001d012339_T001	-1.15615	9.57471e-16
Zm00001d012398	Zm00001d012398_T002	-1.64208	0.0213016
Zm00001d012399	Zm00001d012399_T001	-1.20437	0.003328
Zm00001d012408	Zm00001d012408_T001	-1.22919	1.61352e-15
Zm00001d012413	Zm00001d012413_T001	-1.23313	0.00128599
Zm00001d012418	Zm00001d012418_T001	-1.87347	1.21111e-12
Zm00001d012466	Zm00001d012466_T001	-2.82782	0.031425
Zm00001d012474	Zm00001d012474_T001	-1.49594	1.2982e-05
Zm00001d012503	Zm00001d012503_T001	-1.02554	1.17187e-14
Zm00001d012504	Zm00001d012504_T001	-1.13147	5.79365e-27
Zm00001d012600	Zm00001d012600_T001	-1.2571	0.0101947
Zm00001d012602	Zm00001d012602_T001	-2.00352	1.64198e-33
Zm00001d012615	Zm00001d012615_T002	-2.01311	8.37056e-06
Zm00001d012619	Zm00001d012619_T001	-1.90353	0.00390039
Zm00001d012697	Zm00001d012697_T003	-2.10938	0.0297927
Zm00001d012725	Zm00001d012725_T002	-1.16067	3.18708e-10
Zm00001d012757	Zm00001d012757_T001	-3.77935	6.06679e-38
Zm00001d012768	Zm00001d012768_T001	-1.15084	1.12746e-07
Zm00001d012884	Zm00001d012884_T003	-1.27241	3.64085e-11
Zm00001d012885	Zm00001d012885_T001	-2.97502	0.022513
Zm00001d012891	Zm00001d012891_T001	-1.46615	1.52964e-05
Zm00001d012930	Zm00001d012930_T001	-1.22242	4.6585e-16
Zm00001d012936	Zm00001d012936_T001	-1.09855	8.38402e-13
Zm00001d012963	Zm00001d012963_T001	-1.9621	1.88402e-22
Zm00001d012976	Zm00001d012976_T001	-2.9728	0.0232983
Zm00001d013071	Zm00001d013071_T001	-1.85411	1.37841e-10
Zm00001d013086	Zm00001d013086_T001	-1.18632	1.02129e-24
Zm00001d013089	Zm00001d013089_T002	-1.79926	2.59258e-35
Zm00001d013093	Zm00001d013093_T003	-1.03155	4.13586e-11
Zm00001d013150	Zm00001d013150_T001	-1.82753	4.10844e-22
Zm00001d013186	Zm00001d013186_T002	-1.19491	3.75001e-06
Zm00001d013190	Zm00001d013190_T001	-2.91186	0.0271966
Zm00001d013216	Zm00001d013216_T001	-1.47057	5.57009e-16
Zm00001d013289	Zm00001d013289_T001	-1.3716	6.65786e-05
Zm00001d013300	Zm00001d013300_T002	-1.21842	1.21236e-24
Zm00001d013310	Zm00001d013310_T001	-1.0715	2.44795e-12
Zm00001d013318	Zm00001d013318_T002	-1.04711	6.45256e-15
Zm00001d013327	Zm00001d013327_T001	-1.80421	1.0502e-12
Zm00001d013331	Zm00001d013331_T001	-1.15652	3.08568e-05
Zm00001d013364	Zm00001d013364_T002	-2.43684	1.44196e-06
Zm00001d013402	Zm00001d013402_T002	-2.14204	8.02709e-38
Zm00001d013411	Zm00001d013411_T001	-1.64	2.92973e-34
Zm00001d013430	Zm00001d013430_T001	-1.14144	7.85764e-15
Zm00001d013489	Zm00001d013489_T001	-2.31197	5.88902e-05
Zm00001d013521	Zm00001d013521_T001	-1.58341	1.3013e-19
Zm00001d013530	Zm00001d013530_T001	-1.23159	0.00402779
Zm00001d013565	Zm00001d013565_T001	-1.14478	0.000144281
Zm00001d013588	Zm00001d013588_T001	-4.17057	2.23621e-20
Zm00001d013603	Zm00001d013603_T001	-1.19054	1.27027e-09
Zm00001d013697	Zm00001d013697_T001	-1.09414	2.50921e-13
Zm00001d013700	Zm00001d013700_T001	-1.31903	2.28428e-16
Zm00001d013707	Zm00001d013707_T001	-2.57936	5.01112e-34
Zm00001d013717	Zm00001d013717_T001	-4.44087	3.83086e-05
Zm00001d013767	Zm00001d013767_T001	-1.20725	4.2361e-23
Zm00001d013811	Zm00001d013811_T001	-3.69506	0.00212021
Zm00001d013878	Zm00001d013878_T001	-1.26807	5.70295e-11
Zm00001d013885	Zm00001d013885_T001	-1.06974	9.74461e-10
Zm00001d013919	Zm00001d013919_T001	-2.24998	5.11808e-17
Zm00001d013956	Zm00001d013956_T003	-3.72256	2.10201e-11
Zm00001d013992	Zm00001d013992_T001	-1.40688	7.91673e-06
Zm00001d013999	Zm00001d013999_T001	-1.03925	1.4805e-14
Zm00001d014015	Zm00001d014015_T001	-4.00072	0.000469668
Zm00001d014029	Zm00001d014029_T001	-1.734	6.26708e-10
Zm00001d014060	Zm00001d014060_T001	-1.66409	2.43718e-05
Zm00001d014082	Zm00001d014082_T001	-1.24319	1.25335e-15
Zm00001d014315	Zm00001d014315_T001	-2.0162	3.30332e-11
Zm00001d014368	Zm00001d014368_T001	-2.47293	1.54479e-13
Zm00001d014419	Zm00001d014419_T001	-1.79894	2.02627e-21
Zm00001d014443	Zm00001d014443_T001	-1.83442	0.000250745
Zm00001d014451	Zm00001d014451_T002	-1.33025	6.35787e-17
Zm00001d014597	Zm00001d014597_T001	-1.11064	4.18901e-08
Zm00001d014600	Zm00001d014600_T001	-1.50434	4.76746e-18
Zm00001d014615	Zm00001d014615_T002	-2.54817	0.0165949
Zm00001d014648	Zm00001d014648_T001	-1.84428	0.0108499
Zm00001d014659	Zm00001d014659_T001	-1.52245	2.72521e-11
Zm00001d014683	Zm00001d014683_T003	-1.49635	2.35778e-06
Zm00001d014723	Zm00001d014723_T003	-1.11984	4.49654e-11
Zm00001d014755	Zm00001d014755_T001	-2.37335	2.51531e-06
Zm00001d014762	Zm00001d014762_T001	-1.60507	0.000120945
Zm00001d014842	Zm00001d014842_T001	-2.76835	6.04387e-07
Zm00001d014863	Zm00001d014863_T002	-1.77599	0.0228706
Zm00001d014868	Zm00001d014868_T001	-1.14712	6.80448e-15
Zm00001d014874	Zm00001d014874_T001	-3.00782	0.0200271
Zm00001d014899	Zm00001d014899_T001	-1.11438	2.15645e-14
Zm00001d014931	Zm00001d014931_T001	-3.53183	0.00354308
Zm00001d014951	Zm00001d014951_T002	-1.18994	5.26852e-05
Zm00001d014958	Zm00001d014958_T001	-1.12633	4.4182e-06
Zm00001d014970	Zm00001d014970_T001	-2.28331	0.0153154
Zm00001d014971	Zm00001d014971_T001	-3.1703	1.43932e-23
Zm00001d015030	Zm00001d015030_T001	-2.41456	5.2063e-56
Zm00001d015088	Zm00001d015088_T002	-1.10447	1.17998e-14
Zm00001d015101	Zm00001d015101_T001	-1.32489	4.5043e-15
Zm00001d015120	Zm00001d015120_T003	-1.01414	8.28474e-15
Zm00001d015151	Zm00001d015151_T003	-1.06971	1.46244e-11
Zm00001d015204	Zm00001d015204_T001	-2.98984	6.04252e-103
Zm00001d015326	Zm00001d015326_T003	-1.28591	2.26702e-12
Zm00001d015367	Zm00001d015367_T001	-1.20241	3.37105e-11
Zm00001d015387	Zm00001d015387_T001	-4.10818	5.28187e-17
Zm00001d015400	Zm00001d015400_T001	-2.41175	1.74876e-56
Zm00001d015449	Zm00001d015449_T001	-1.19931	1.36307e-12
Zm00001d015463	Zm00001d015463_T001	-1.52531	1.20619e-07
Zm00001d015520	Zm00001d015520_T001	-1.02809	4.61825e-05
Zm00001d015560	Zm00001d015560_T002	-4.89981	1.04765e-06
Zm00001d015690	Zm00001d015690_T005	-1.11902	2.05455e-09
Zm00001d015737	Zm00001d015737_T002	-1.92699	2.28784e-32
Zm00001d015746	Zm00001d015746_T001	-3.74257	0.00145397
Zm00001d015789	Zm00001d015789_T003	-2.49448	1.79332e-05
Zm00001d015960	Zm00001d015960_T001	-1.14645	0.00446464
Zm00001d015973	Zm00001d015973_T001	-1.13273	4.64473e-13
Zm00001d016029	Zm00001d016029_T001	-1.17969	5.6505e-14
Zm00001d016103	Zm00001d016103_T001	-1.4802	0.000266081
Zm00001d016154	Zm00001d016154_T001	-1.01565	2.9096e-12
Zm00001d016159	Zm00001d016159_T001	-1.02741	0.0301307
Zm00001d016182	Zm00001d016182_T001	-1.30549	4.96732e-16
Zm00001d016200	Zm00001d016200_T002	-1.48426	1.24819e-27
Zm00001d016298	Zm00001d016298_T002	-1.8829	2.12483e-25
Zm00001d016348	Zm00001d016348_T001	-3.28014	0.00898898
Zm00001d016380	Zm00001d016380_T001	-1.92058	5.12389e-06
Zm00001d016381	Zm00001d016381_T001	-1.90263	1.16946e-06
Zm00001d016444	Zm00001d016444_T001	-2.59818	0.00289582
Zm00001d016475	Zm00001d016475_T001	-1.05428	1.3662e-15
Zm00001d016491	Zm00001d016491_T001	-1.08322	1.52071e-15
Zm00001d016545	Zm00001d016545_T001	-2.03078	3.08384e-16
Zm00001d016549	Zm00001d016549_T001	-1.11627	4.27349e-16
Zm00001d016581	Zm00001d016581_T002	-1.0386	5.63954e-10
Zm00001d016601	Zm00001d016601_T003	-1.4724	1.82435e-05
Zm00001d016607	Zm00001d016607_T001	-1.16904	0.0239987
Zm00001d016691	Zm00001d016691_T001	-1.87535	5.37407e-26
Zm00001d016735	Zm00001d016735_T001	-2.17751	2.14933e-16
Zm00001d016746	Zm00001d016746_T001	-2.23621	2.19833e-06
Zm00001d016826	Zm00001d016826_T001	-2.80029	1.36101e-24
Zm00001d016844	Zm00001d016844_T001	-1.16469	4.10266e-10
Zm00001d016863	Zm00001d016863_T001	-2.88819	3.25824e-56
Zm00001d016896	Zm00001d016896_T001	-1.96934	0.00122283
Zm00001d016942	Zm00001d016942_T001	-3.22562	1.36498e-06
Zm00001d016996	Zm00001d016996_T001	-1.3197	2.13479e-13
Zm00001d016997	Zm00001d016997_T001	-4.69314	3.74194e-06
Zm00001d017118	Zm00001d017118_T001	-2.15967	4.16542e-46
Zm00001d017170	Zm00001d017170_T001	-1.10578	8.42405e-11
Zm00001d017178	Zm00001d017178_T002	-1.32728	6.29594e-15
Zm00001d017201	Zm00001d017201_T001	-1.09531	7.24508e-05
Zm00001d017206	Zm00001d017206_T001	-1.92211	3.34497e-29
Zm00001d017207	Zm00001d017207_T001	-5.5474	2.60804e-09
Zm00001d017247	Zm00001d017247_T001	-1.00473	1.31232e-07
Zm00001d017284	Zm00001d017284_T001	-1.93632	8.93819e-24
Zm00001d017292	Zm00001d017292_T003	-2.47481	1.11325e-22
Zm00001d017336	Zm00001d017336_T002	-1.23885	1.91045e-07
Zm00001d017338	Zm00001d017338_T005	-1.34314	0.00816797
Zm00001d017379	Zm00001d017379_T001	-1.31365	1.23637e-20
Zm00001d017385	Zm00001d017385_T001	-1.4953	0.000112626
Zm00001d017395	Zm00001d017395_T001	-1.53175	3.24462e-27
Zm00001d017423	Zm00001d017423_T001	-1.52684	7.79235e-17
Zm00001d017444	Zm00001d017444_T001	-1.32112	1.15738e-07
Zm00001d017467	Zm00001d017467_T001	-1.46982	4.82083e-40
Zm00001d017489	Zm00001d017489_T001	-2.03857	0.000545006
Zm00001d017563	Zm00001d017563_T002	-2.33541	0.0117309
Zm00001d017570	Zm00001d017570_T001	-3.48621	2.76612e-15
Zm00001d017617	Zm00001d017617_T001	-1.2101	2.66383e-14
Zm00001d017706	Zm00001d017706_T002	-2.82058	5.73663e-06
Zm00001d017707	Zm00001d017707_T002	-1.13632	5.68007e-15
Zm00001d017712	Zm00001d017712_T001	-1.5323	0.00645209
Zm00001d017725	Zm00001d017725_T001	-2.41176	0.0297446
Zm00001d017751	Zm00001d017751_T001	-1.43955	1.14052e-23
Zm00001d017767	Zm00001d017767_T002	-1.50579	7.7598e-15
Zm00001d017778	Zm00001d017778_T001	-1.16575	5.62723e-11
Zm00001d017823	Zm00001d017823_T002	-1.25833	1.79788e-15
Zm00001d017826	Zm00001d017826_T001	-2.92844	0.000327016
Zm00001d017887	Zm00001d017887_T004	-1.05369	2.98113e-11
Zm00001d017897	Zm00001d017897_T001	-1.19931	7.90858e-14
Zm00001d017989	Zm00001d017989_T001	-1.70788	4.69404e-14
Zm00001d018035	Zm00001d018035_T001	-2.98054	0.0225701
Zm00001d018066	Zm00001d018066_T001	-1.80492	1.37663e-19
Zm00001d018075	Zm00001d018075_T001	-2.94771	0.00282881
Zm00001d018077	Zm00001d018077_T002	-2.02238	1.5766e-19
Zm00001d018082	Zm00001d018082_T001	-2.69552	7.60779e-15
Zm00001d018103	Zm00001d018103_T002	-1.51661	2.0408e-07
Zm00001d018195	Zm00001d018195_T001	-4.48372	2.8492e-09
Zm00001d018220	Zm00001d018220_T001	-3.29977	1.69055e-16
Zm00001d018225	Zm00001d018225_T001	-1.23966	8.652e-08
Zm00001d018260	Zm00001d018260_T001	-1.91365	5.70159e-13
Zm00001d018334	Zm00001d018334_T001	-2.29845	8.88228e-46
Zm00001d018335	Zm00001d018335_T001	-1.67723	1.64916e-18
Zm00001d018340	Zm00001d018340_T001	-2.03599	0.04436
Zm00001d018422	Zm00001d018422_T001	-5.18963	9.44742e-08
Zm00001d018428	Zm00001d018428_T001	-1.06116	4.05449e-09
Zm00001d018449	Zm00001d018449_T001	-3.24206	0.0113974
Zm00001d018464	Zm00001d018464_T001	-1.11429	3.15393e-12
Zm00001d018470	Zm00001d018470_T001	-1.81818	6.91818e-06
Zm00001d018471	Zm00001d018471_T002	-1.08568	3.51086e-13
Zm00001d018576	Zm00001d018576_T001	-1.51727	0.0165685
Zm00001d018611	Zm00001d018611_T001	-3.6554	0.00226926
Zm00001d018649	Zm00001d018649_T001	-5.4931	1.02192e-17
Zm00001d018675	Zm00001d018675_T001	-2.61334	5.4275e-10
Zm00001d018742	Zm00001d018742_T001	-5.39216	1.0154e-35
Zm00001d018764	Zm00001d018764_T001	-2.69113	7.53925e-06
Zm00001d018800	Zm00001d018800_T001	-2.98551	0.0212618
Zm00001d018896	Zm00001d018896_T002	-1.05682	2.0984e-17
Zm00001d018925	Zm00001d018925_T001	-3.46116	0.00476034
Zm00001d018940	Zm00001d018940_T001	-2.93341	9.1839e-12
Zm00001d018954	Zm00001d018954_T002	-1.30958	4.63501e-22
Zm00001d018957	Zm00001d018957_T001	-1.28162	5.87547e-18
Zm00001d018969	Zm00001d018969_T001	-1.00403	2.46199e-12
Zm00001d019053	Zm00001d019053_T001	-1.83242	2.72131e-09
Zm00001d019150	Zm00001d019150_T001	-1.61185	4.97805e-14
Zm00001d019170	Zm00001d019170_T001	-2.93614	0.0245228
Zm00001d019185	Zm00001d019185_T001	-1.56962	4.14787e-13
Zm00001d019206	Zm00001d019206_T002	-1.38195	1.83069e-06
Zm00001d019247	Zm00001d019247_T002	-2.91177	0.0277168
Zm00001d019265	Zm00001d019265_T001	-3.74999	8.85014e-08
Zm00001d019279	Zm00001d019279_T001	-1.20424	1.05555e-16
Zm00001d019404	Zm00001d019404_T001	-1.06023	1.64649e-08
Zm00001d019414	Zm00001d019414_T001	-1.00831	0.0380559
Zm00001d019461	Zm00001d019461_T001	-1.25195	5.02717e-13
Zm00001d019479	Zm00001d019479_T004	-1.10758	0.023478
Zm00001d019481	Zm00001d019481_T001	-1.19858	1.42878e-13
Zm00001d019564	Zm00001d019564_T001	-2.8864	0.0284615
Zm00001d019605	Zm00001d019605_T001	-4.02775	1.99487e-05
Zm00001d019628	Zm00001d019628_T001	-2.35837	0.00312852
Zm00001d019666	Zm00001d019666_T001	-3.8825	0.000750143
Zm00001d019703	Zm00001d019703_T001	-1.31012	1.96221e-21
Zm00001d019711	Zm00001d019711_T001	-3.58355	5.73493e-07
Zm00001d019775	Zm00001d019775_T001	-1.05023	5.95439e-09
Zm00001d019861	Zm00001d019861_T001	-2.09492	5.34137e-10
Zm00001d019976	Zm00001d019976_T001	-3.37141	7.79989e-15
Zm00001d020018	Zm00001d020018_T001	-1.15775	0.00856739
Zm00001d020021	Zm00001d020021_T001	-1.15321	1.72726e-09
Zm00001d020037	Zm00001d020037_T001	-3.54096	3.40349e-31
Zm00001d020086	Zm00001d020086_T001	-1.94706	3.09689e-12
Zm00001d020101	Zm00001d020101_T001	-5.90655	1.57698e-12
Zm00001d020150	Zm00001d020150_T001	-1.35765	3.77365e-06
Zm00001d020188	Zm00001d020188_T002	-1.40483	1.70549e-30
Zm00001d020312	Zm00001d020312_T010	-1.4553	6.07973e-15
Zm00001d020395	Zm00001d020395_T003	-1.13438	0.020748
Zm00001d020400	Zm00001d020400_T001	-3.60765	0.00282613
Zm00001d020425	Zm00001d020425_T001	-1.12745	2.15995e-06
Zm00001d020446	Zm00001d020446_T001	-4.2114	0.00012833
Zm00001d020516	Zm00001d020516_T002	-1.05336	3.18011e-06
Zm00001d020533	Zm00001d020533_T001	-1.49764	3.42769e-10
Zm00001d020537	Zm00001d020537_T001	-1.37462	9.7794e-25
Zm00001d020603	Zm00001d020603_T001	-1.17638	1.32007e-12
Zm00001d020666	Zm00001d020666_T004	-1.32304	4.22215e-12
Zm00001d020763	Zm00001d020763_T001	-2.84824	8.86676e-06
Zm00001d020790	Zm00001d020790_T001	-2.25426	3.55096e-08
Zm00001d020862	Zm00001d020862_T001	-1.28124	8.24347e-05
Zm00001d020863	Zm00001d020863_T001	-2.95457	0.0248323
Zm00001d020864	Zm00001d020864_T001	-2.15302	1.68512e-05
Zm00001d020882	Zm00001d020882_T001	-1.09155	6.35666e-07
Zm00001d020908	Zm00001d020908_T002	-1.05784	8.09726e-19
Zm00001d021018	Zm00001d021018_T002	-1.46703	5.31785e-22
Zm00001d021024	Zm00001d021024_T001	-1.42378	1.45712e-20
Zm00001d021064	Zm00001d021064_T001	-4.76112	2.15797e-06
Zm00001d021081	Zm00001d021081_T001	-2.8864	0.0284615
Zm00001d021128	Zm00001d021128_T001	-1.21324	1.85446e-18
Zm00001d021204	Zm00001d021204_T002	-1.16567	1.19669e-09
Zm00001d021216	Zm00001d021216_T001	-2.47041	1.05828e-17
Zm00001d021219	Zm00001d021219_T001	-2.3216	1.30586e-05
Zm00001d021285	Zm00001d021285_T001	-2.50862	4.60037e-08
Zm00001d021295	Zm00001d021295_T002	-1.20985	9.88353e-11
Zm00001d021341	Zm00001d021341_T001	-1.54067	1.22813e-06
Zm00001d021357	Zm00001d021357_T001	-2.57712	0.0168859
Zm00001d021360	Zm00001d021360_T001	-1.37354	3.6096e-09
Zm00001d021365	Zm00001d021365_T002	-1.03569	2.15129e-08
Zm00001d021376	Zm00001d021376_T002	-1.02483	1.01157e-16
Zm00001d021391	Zm00001d021391_T001	-1.59783	1.11785e-07
Zm00001d021395	Zm00001d021395_T002	-1.70162	1.69693e-18
Zm00001d021424	Zm00001d021424_T001	-1.58606	4.43315e-17
Zm00001d021444	Zm00001d021444_T001	-1.35064	6.17404e-07
Zm00001d021465	Zm00001d021465_T001	-1.01913	2.21561e-08
Zm00001d021470	Zm00001d021470_T001	-1.26463	1.04451e-11
Zm00001d021537	Zm00001d021537_T002	-3.66753	0.00168163
Zm00001d021666	Zm00001d021666_T001	-3.4775	9.36372e-05
Zm00001d021681	Zm00001d021681_T001	-1.46568	3.14998e-08
Zm00001d021700	Zm00001d021700_T001	-1.69768	0.000196874
Zm00001d021701	Zm00001d021701_T004	-1.13098	5.9794e-21
Zm00001d021702	Zm00001d021702_T001	-1.9796	2.82349e-39
Zm00001d021703	Zm00001d021703_T001	-1.30593	1.65051e-28
Zm00001d021706	Zm00001d021706_T001	-1.55813	3.81906e-24
Zm00001d021747	Zm00001d021747_T001	-2.64312	0.0125039
Zm00001d021763	Zm00001d021763_T001	-1.5522	1.94762e-19
Zm00001d021834	Zm00001d021834_T001	-1.99563	9.47765e-40
Zm00001d021853	Zm00001d021853_T001	-2.91052	0.027525
Zm00001d021929	Zm00001d021929_T001	-1.09241	0.00428915
Zm00001d021968	Zm00001d021968_T001	-1.55761	9.65845e-27
Zm00001d022044	Zm00001d022044_T001	-1.70291	1.92466e-07
Zm00001d022073	Zm00001d022073_T001	-1.09779	2.26261e-05
Zm00001d022107	Zm00001d022107_T002	-1.66919	4.33826e-05
Zm00001d022175	Zm00001d022175_T001	-1.36155	2.46777e-10
Zm00001d022180	Zm00001d022180_T002	-1.12208	4.71052e-14
Zm00001d022204	Zm00001d022204_T001	-2.87766	0.000497009
Zm00001d022241	Zm00001d022241_T001	-1.17355	6.10561e-12
Zm00001d022246	Zm00001d022246_T002	-1.05515	9.58584e-12
Zm00001d022301	Zm00001d022301_T001	-1.02822	1.71481e-16
Zm00001d022306	Zm00001d022306_T002	-1.08453	4.1637e-11
Zm00001d022307	Zm00001d022307_T002	-1.13414	2.242e-08
Zm00001d022368	Zm00001d022368_T001	-1.17543	0.00197065
Zm00001d022383	Zm00001d022383_T002	-2.28332	0.0145934
Zm00001d022457	Zm00001d022457_T001	-2.57677	5.07925e-11
Zm00001d022462	Zm00001d022462_T001	-1.13652	1.0929e-15
Zm00001d022479	Zm00001d022479_T001	-1.21261	0.000375663
Zm00001d022518	Zm00001d022518_T002	-1.99622	1.07519e-11
Zm00001d022525	Zm00001d022525_T001	-1.3077	9.65964e-12
Zm00001d022529	Zm00001d022529_T001	-1.21686	2.14091e-05
Zm00001d022576	Zm00001d022576_T001	-4.04734	3.72639e-18
Zm00001d022588	Zm00001d022588_T002	-1.22028	1.00058e-18
Zm00001d022602	Zm00001d022602_T002	-1.29607	8.84661e-22
Zm00001d022630	Zm00001d022630_T001	-4.06785	5.34156e-11
Zm00001d022636	Zm00001d022636_T001	-1.86379	1.74916e-05
Zm00001d022643	Zm00001d022643_T001	-1.94014	2.12084e-05
Zm00001d023257	Zm00001d023257_T001	-4.56235	1.09706e-05
Zm00001d023301	Zm00001d023301_T002	-1.18119	2.07508e-18
Zm00001d023332	Zm00001d023332_T001	-1.41366	1.04607e-06
Zm00001d023373	Zm00001d023373_T004	-1.00125	2.7492e-08
Zm00001d023385	Zm00001d023385_T001	-1.97026	6.74656e-16
Zm00001d023470	Zm00001d023470_T001	-2.14567	0.00155664
Zm00001d023516	Zm00001d023516_T001	-3.65933	0.00160344
Zm00001d023539	Zm00001d023539_T001	-1.11331	8.49165e-11
Zm00001d023588	Zm00001d023588_T001	-4.34702	5.72038e-05
Zm00001d023606	Zm00001d023606_T005	-1.13274	5.21021e-13
Zm00001d023630	Zm00001d023630_T003	-1.57323	1.3534e-21
Zm00001d023639	Zm00001d023639_T003	-2.97913	0.020505
Zm00001d023671	Zm00001d023671_T001	-1.00688	3.43272e-06
Zm00001d023693	Zm00001d023693_T001	-1.60987	0.000710829
Zm00001d023710	Zm00001d023710_T003	-1.01759	6.79476e-08
Zm00001d023759	Zm00001d023759_T001	-1.40579	6.20512e-06
Zm00001d023785	Zm00001d023785_T001	-2.61182	1.76348e-08
Zm00001d023882	Zm00001d023882_T001	-2.20639	0.0198266
Zm00001d023901	Zm00001d023901_T001	-2.05945	3.49413e-33
Zm00001d023969	Zm00001d023969_T001	-1.31016	1.4624e-11
Zm00001d024192	Zm00001d024192_T001	-3.41879	0.00577167
Zm00001d024277	Zm00001d024277_T001	-2.22025	2.35195e-05
Zm00001d024293	Zm00001d024293_T001	-1.81022	0.00375649
Zm00001d024320	Zm00001d024320_T001	-2.04278	0.00124039
Zm00001d024323	Zm00001d024323_T001	-3.27759	1.63791e-18
Zm00001d024344	Zm00001d024344_T001	-2.91151	1.09382e-08
Zm00001d024382	Zm00001d024382_T001	-1.53157	2.90358e-18
Zm00001d024386	Zm00001d024386_T001	-1.03517	6.14652e-12
Zm00001d024396	Zm00001d024396_T001	-1.01513	0.0194217
Zm00001d024481	Zm00001d024481_T002	-2.31383	0.0123234
Zm00001d024509	Zm00001d024509_T002	-1.53313	1.70316e-13
Zm00001d024514	Zm00001d024514_T001	-2.80732	0.005537
Zm00001d024547	Zm00001d024547_T001	-1.26776	0.0429616
Zm00001d024621	Zm00001d024621_T001	-1.79793	2.10212e-06
Zm00001d024624	Zm00001d024624_T005	-1.06772	4.23036e-16
Zm00001d024632	Zm00001d024632_T003	-1.34979	5.01661e-22
Zm00001d024676	Zm00001d024676_T001	-3.95436	5.30855e-08
Zm00001d024693	Zm00001d024693_T001	-1.12401	0.0330938
Zm00001d024787	Zm00001d024787_T001	-1.01563	1.32866e-16
Zm00001d024804	Zm00001d024804_T002	-1.06235	2.27976e-14
Zm00001d024821	Zm00001d024821_T001	-2.58717	9.65094e-44
Zm00001d024839	Zm00001d024839_T001	-1.5258	2.27857e-08
Zm00001d024854	Zm00001d024854_T001	-1.70004	1.10353e-27
Zm00001d024903	Zm00001d024903_T001	-1.71026	8.27244e-05
Zm00001d024943	Zm00001d024943_T001	-2.65654	0.0131237
Zm00001d024980	Zm00001d024980_T001	-2.96005	0.0245463
Zm00001d025002	Zm00001d025002_T002	-3.9794	2.23459e-26
Zm00001d025016	Zm00001d025016_T001	-1.48221	0.00574362
Zm00001d025099	Zm00001d025099_T001	-4.81499	1.77026e-06
Zm00001d025136	Zm00001d025136_T002	-4.43099	4.6784e-57
Zm00001d025182	Zm00001d025182_T003	-1.26346	7.5825e-14
Zm00001d025203	Zm00001d025203_T001	-1.49116	9.645e-30
Zm00001d025221	Zm00001d025221_T001	-1.09524	3.162e-08
Zm00001d025229	Zm00001d025229_T001	-3.98107	0.000484213
Zm00001d025250	Zm00001d025250_T001	-3.24218	0.010831
Zm00001d025267	Zm00001d025267_T001	-1.22781	1.45175e-16
Zm00001d025343	Zm00001d025343_T001	-1.05562	2.81419e-10
Zm00001d025381	Zm00001d025381_T001	-1.99128	5.68146e-36
Zm00001d025413	Zm00001d025413_T002	-1.3826	6.08755e-19
Zm00001d025547	Zm00001d025547_T001	-2.46941	0.00133734
Zm00001d025548	Zm00001d025548_T001	-1.06425	7.15062e-13
Zm00001d025610	Zm00001d025610_T001	-2.14616	0.025909
Zm00001d025640	Zm00001d025640_T001	-1.40319	2.62429e-13
Zm00001d025707	Zm00001d025707_T001	-1.07635	0.0174689
Zm00001d025709	Zm00001d025709_T001	-3.52812	7.45415e-05
Zm00001d025716	Zm00001d025716_T001	-1.63034	5.22262e-21
Zm00001d025722	Zm00001d025722_T002	-1.0371	1.93181e-08
Zm00001d025747	Zm00001d025747_T001	-1.13808	0.018486
Zm00001d025770	Zm00001d025770_T001	-1.10401	0.000262463
Zm00001d025816	Zm00001d025816_T007	-1.63936	8.58271e-18
Zm00001d025825	Zm00001d025825_T001	-1.10561	0.00673664
Zm00001d025845	Zm00001d025845_T001	-1.37628	2.30306e-14
Zm00001d025866	Zm00001d025866_T001	-1.08759	8.04723e-17
Zm00001d025886	Zm00001d025886_T001	-3.30263	0.00823881
Zm00001d025901	Zm00001d025901_T001	-2.62119	6.87556e-40
Zm00001d025908	Zm00001d025908_T001	-2.36325	1.05871e-24
Zm00001d025992	Zm00001d025992_T001	-1.37029	6.79579e-19
Zm00001d026016	Zm00001d026016_T003	-2.26041	2.12144e-38
Zm00001d026066	Zm00001d026066_T001	-4.03373	0.0004029
Zm00001d026083	Zm00001d026083_T001	-3.66498	0.00223325
Zm00001d026109	Zm00001d026109_T001	-2.28816	0.0149725
Zm00001d026143	Zm00001d026143_T001	-1.0635	4.2547e-12
Zm00001d026147	Zm00001d026147_T002	-2.64689	2.18372e-11
Zm00001d026148	Zm00001d026148_T001	-1.42355	5.66788e-10
Zm00001d026173	Zm00001d026173_T001	-3.18058	1.1151e-17
Zm00001d026241	Zm00001d026241_T001	-1.07096	0.000709179
Zm00001d026248	Zm00001d026248_T001	-1.21431	0.0450536
Zm00001d026277	Zm00001d026277_T002	-1.56709	1.08e-17
Zm00001d026290	Zm00001d026290_T001	-1.03342	3.66281e-07
Zm00001d026307	Zm00001d026307_T001	-1.10322	1.91174e-13
Zm00001d026345	Zm00001d026345_T002	-1.09892	2.60758e-10
Zm00001d026357	Zm00001d026357_T001	-2.95096	0.0252988
Zm00001d026377	Zm00001d026377_T001	-1.09653	0.0384255
Zm00001d026401	Zm00001d026401_T001	-1.82358	4.62102e-18
Zm00001d026413	Zm00001d026413_T001	-4.72284	6.56125e-06
Zm00001d026434	Zm00001d026434_T004	-1.68784	2.69993e-09
Zm00001d026437	Zm00001d026437_T001	-1.12033	1.53217e-08
Zm00001d026448	Zm00001d026448_T001	-1.39447	1.87655e-11
Zm00001d026453	Zm00001d026453_T001	-1.33947	0.0363697
Zm00001d026513	Zm00001d026513_T001	-2.38136	7.2328e-17
Zm00001d026532	Zm00001d026532_T002	-1.02654	1.05299e-11
Zm00001d026543	Zm00001d026543_T002	-1.38226	6.25914e-30
Zm00001d026555	Zm00001d026555_T002	-1.06753	1.61643e-10
Zm00001d026589	Zm00001d026589_T001	-1.11626	1.05492e-08
Zm00001d026599	Zm00001d026599_T001	-1.63785	2.62474e-14
Zm00001d026608	Zm00001d026608_T001	-1.14876	1.68883e-05
Zm00001d026609	Zm00001d026609_T001	-1.0975	8.28989e-13
Zm00001d027285	Zm00001d027285_T001	-3.19536	0.0120253
Zm00001d027322	Zm00001d027322_T001	-6.96346	2.93895e-40
Zm00001d027367	Zm00001d027367_T001	-2.00496	3.74029e-28
Zm00001d027394	Zm00001d027394_T001	-1.56837	8.26493e-24
Zm00001d027403	Zm00001d027403_T001	-1.03525	1.86324e-08
Zm00001d027405	Zm00001d027405_T001	-1.67115	1.4412e-17
Zm00001d027416	Zm00001d027416_T001	-1.17231	1.52154e-06
Zm00001d027423	Zm00001d027423_T001	-1.45499	0.000234629
Zm00001d027428	Zm00001d027428_T001	-4.45735	5.30815e-09
Zm00001d027464	Zm00001d027464_T001	-1.43492	0.00208914
Zm00001d027478	Zm00001d027478_T001	-1.56165	7.4577e-27
Zm00001d027489	Zm00001d027489_T001	-3.2376	0.0109392
Zm00001d027492	Zm00001d027492_T001	-5.51401	2.63416e-32
Zm00001d027505	Zm00001d027505_T001	-1.02048	8.2448e-08
Zm00001d027532	Zm00001d027532_T001	-1.02816	1.12391e-10
Zm00001d027535	Zm00001d027535_T001	-1.4104	2.86447e-05
Zm00001d027537	Zm00001d027537_T001	-2.45752	0.0250224
Zm00001d027542	Zm00001d027542_T002	-2.07287	2.29589e-59
Zm00001d027585	Zm00001d027585_T001	-1.54923	2.31339e-16
Zm00001d027618	Zm00001d027618_T001	-1.22834	4.88547e-15
Zm00001d027621	Zm00001d027621_T001	-1.59668	0.00508985
Zm00001d027659	Zm00001d027659_T001	-1.63029	4.19526e-28
Zm00001d027694	Zm00001d027694_T002	-1.28489	2.99203e-16
Zm00001d027703	Zm00001d027703_T002	-1.4785	2.27955e-26
Zm00001d027725	Zm00001d027725_T001	-3.22685	0.0101516
Zm00001d027759	Zm00001d027759_T001	-2.83624	0.00491273
Zm00001d027799	Zm00001d027799_T002	-1.27049	3.9339e-21
Zm00001d027813	Zm00001d027813_T002	-1.40975	9.96327e-20
Zm00001d027837	Zm00001d027837_T001	-3.0553	7.32416e-06
Zm00001d027839	Zm00001d027839_T001	-1.07941	6.86254e-14
Zm00001d027847	Zm00001d027847_T002	-1.43524	2.01637e-18
Zm00001d027946	Zm00001d027946_T001	-2.11208	0.000309102
Zm00001d028011	Zm00001d028011_T001	-1.12239	5.26658e-12
Zm00001d028035	Zm00001d028035_T001	-2.26735	0.0143887
Zm00001d028075	Zm00001d028075_T011	-1.02355	4.30354e-17
Zm00001d028172	Zm00001d028172_T001	-2.17658	0.000296072
Zm00001d028182	Zm00001d028182_T001	-2.22335	4.39212e-12
Zm00001d028186	Zm00001d028186_T001	-1.8035	3.42709e-29
Zm00001d028216	Zm00001d028216_T001	-1.92263	1.01209e-11
Zm00001d028238	Zm00001d028238_T003	-1.02381	5.33368e-14
Zm00001d028241	Zm00001d028241_T003	-1.24008	7.78788e-09
Zm00001d028249	Zm00001d028249_T003	-1.76804	9.2654e-06
Zm00001d028252	Zm00001d028252_T004	-2.40534	1.64614e-10
Zm00001d028264	Zm00001d028264_T004	-1.1149	2.66114e-05
Zm00001d028298	Zm00001d028298_T001	-1.30619	4.61891e-19
Zm00001d028366	Zm00001d028366_T001	-1.4523	4.57889e-09
Zm00001d028400	Zm00001d028400_T001	-1.39019	1.85368e-06
Zm00001d028410	Zm00001d028410_T001	-1.51622	1.78358e-14
Zm00001d028419	Zm00001d028419_T001	-2.90241	0.0280044
Zm00001d028445	Zm00001d028445_T001	-4.01407	0.000586987
Zm00001d028457	Zm00001d028457_T001	-1.2636	1.7534e-09
Zm00001d028486	Zm00001d028486_T001	-1.49513	0.000340441
Zm00001d028528	Zm00001d028528_T001	-1.09833	1.17997e-10
Zm00001d028542	Zm00001d028542_T003	-1.90374	6.80738e-37
Zm00001d028704	Zm00001d028704_T003	-1.24913	2.11577e-12
Zm00001d028756	Zm00001d028756_T001	-2.41255	6.3714e-42
Zm00001d028812	Zm00001d028812_T005	-1.10658	9.48178e-13
Zm00001d028836	Zm00001d028836_T001	-1.0537	2.7329e-05
Zm00001d028921	Zm00001d028921_T003	-1.01712	3.26803e-11
Zm00001d028947	Zm00001d028947_T001	-1.60219	2.27181e-12
Zm00001d028954	Zm00001d028954_T001	-1.32617	1.29967e-16
Zm00001d029011	Zm00001d029011_T001	-1.26659	1.43935e-11
Zm00001d029035	Zm00001d029035_T001	-2.38055	6.7597e-07
Zm00001d029038	Zm00001d029038_T001	-2.98123	1.46362e-17
Zm00001d029077	Zm00001d029077_T002	-1.11321	2.0458e-15
Zm00001d029104	Zm00001d029104_T002	-1.02535	1.15898e-17
Zm00001d029105	Zm00001d029105_T001	-1.08907	5.83142e-16
Zm00001d029106	Zm00001d029106_T001	-1.27283	3.0708e-12
Zm00001d029195	Zm00001d029195_T003	-1.12895	0.000495087
Zm00001d029207	Zm00001d029207_T001	-3.56818	5.42476e-05
Zm00001d029218	Zm00001d029218_T001	-1.15269	0.000130735
Zm00001d029339	Zm00001d029339_T001	-1.01674	0.0309115
Zm00001d029340	Zm00001d029340_T003	-1.89743	3.92219e-14
Zm00001d029341	Zm00001d029341_T001	-4.77811	2.38545e-11
Zm00001d029359	Zm00001d029359_T001	-2.61262	5.35513e-06
Zm00001d029378	Zm00001d029378_T001	-1.1314	0.0197229
Zm00001d029396	Zm00001d029396_T002	-1.35921	1.07525e-08
Zm00001d029397	Zm00001d029397_T001	-1.15561	2.08335e-08
Zm00001d029495	Zm00001d029495_T001	-1.66969	1.11605e-25
Zm00001d029512	Zm00001d029512_T001	-2.94547	0.0253321
Zm00001d029557	Zm00001d029557_T001	-1.01226	1.2612e-13
Zm00001d029564	Zm00001d029564_T001	-1.82912	3.016e-05
Zm00001d029573	Zm00001d029573_T001	-1.24161	1.16946e-06
Zm00001d029577	Zm00001d029577_T003	-2.85613	1.52969e-30
Zm00001d029585	Zm00001d029585_T001	-6.28403	3.36517e-15
Zm00001d029674	Zm00001d029674_T001	-1.22095	5.01146e-16
Zm00001d029699	Zm00001d029699_T002	-1.27438	0.0200374
Zm00001d029703	Zm00001d029703_T001	-3.85639	4.2544e-06
Zm00001d029716	Zm00001d029716_T001	-3.22597	5.48751e-20
Zm00001d029744	Zm00001d029744_T001	-1.44562	7.21818e-08
Zm00001d029801	Zm00001d029801_T002	-1.56225	9.85263e-21
Zm00001d029816	Zm00001d029816_T001	-7.05158	1.30155e-23
Zm00001d029827	Zm00001d029827_T001	-3.18188	0.0127612
Zm00001d029853	Zm00001d029853_T001	-1.60434	0.00163041
Zm00001d029903	Zm00001d029903_T002	-2.50171	4.14189e-13
Zm00001d029965	Zm00001d029965_T001	-1.12491	2.64687e-13
Zm00001d029968	Zm00001d029968_T001	-1.14125	1.64404e-26
Zm00001d030010	Zm00001d030010_T001	-1.47872	1.43297e-32
Zm00001d030063	Zm00001d030063_T001	-1.0614	0.0313302
Zm00001d030074	Zm00001d030074_T001	-1.12671	7.49102e-12
Zm00001d030117	Zm00001d030117_T003	-1.09871	2.48605e-14
Zm00001d030229	Zm00001d030229_T001	-4.71071	1.87092e-15
Zm00001d030314	Zm00001d030314_T001	-2.90121	2.43922e-91
Zm00001d030317	Zm00001d030317_T001	-1.40923	1.15188e-21
Zm00001d030361	Zm00001d030361_T001	-1.34383	4.67067e-21
Zm00001d030532	Zm00001d030532_T002	-1.20335	0.000213713
Zm00001d030581	Zm00001d030581_T001	-1.2181	1.41802e-13
Zm00001d030612	Zm00001d030612_T001	-1.07997	3.79328e-11
Zm00001d030691	Zm00001d030691_T001	-1.57284	2.31174e-22
Zm00001d030726	Zm00001d030726_T001	-1.84498	0.00552806
Zm00001d030727	Zm00001d030727_T002	-2.53634	4.7464e-36
Zm00001d030812	Zm00001d030812_T001	-2.08808	1.3323e-14
Zm00001d030828	Zm00001d030828_T001	-1.1938	0.00693901
Zm00001d030834	Zm00001d030834_T001	-4.29485	1.12117e-45
Zm00001d030910	Zm00001d030910_T002	-1.00856	1.10356e-06
Zm00001d030914	Zm00001d030914_T002	-4.29062	9.28803e-05
Zm00001d031018	Zm00001d031018_T001	-2.47731	0.0054511
Zm00001d031064	Zm00001d031064_T003	-1.11959	1.05356e-16
Zm00001d031091	Zm00001d031091_T001	-1.3918	8.33542e-09
Zm00001d031104	Zm00001d031104_T004	-3.13754	5.04916e-18
Zm00001d031119	Zm00001d031119_T001	-3.16632	4.44844e-05
Zm00001d031203	Zm00001d031203_T001	-1.32754	0.0112382
Zm00001d031300	Zm00001d031300_T002	-1.07691	6.67032e-07
Zm00001d031325	Zm00001d031325_T001	-1.52184	8.23181e-06
Zm00001d031331	Zm00001d031331_T001	-1.89847	6.80122e-05
Zm00001d031340	Zm00001d031340_T001	-4.12514	0.000216137
Zm00001d031341	Zm00001d031341_T001	-3.85581	0.00102915
Zm00001d031416	Zm00001d031416_T001	-1.21841	1.8895e-05
Zm00001d031420	Zm00001d031420_T001	-1.29111	2.83943e-15
Zm00001d031428	Zm00001d031428_T001	-2.77661	0.00104872
Zm00001d031429	Zm00001d031429_T002	-1.15355	6.3832e-27
Zm00001d031496	Zm00001d031496_T001	-1.09702	4.12377e-14
Zm00001d031510	Zm00001d031510_T001	-3.21616	0.000681933
Zm00001d031530	Zm00001d031530_T001	-1.14828	5.28792e-14
Zm00001d031560	Zm00001d031560_T001	-1.04148	5.16132e-15
Zm00001d031587	Zm00001d031587_T003	-1.25077	1.09847e-08
Zm00001d031607	Zm00001d031607_T001	-1.90431	5.39706e-06
Zm00001d031655	Zm00001d031655_T003	-1.00339	1.32755e-07
Zm00001d031701	Zm00001d031701_T002	-1.96092	5.56829e-21
Zm00001d031766	Zm00001d031766_T001	-1.71421	4.43994e-15
Zm00001d031794	Zm00001d031794_T001	-2.36203	0.0353349
Zm00001d031818	Zm00001d031818_T001	-2.75707	0.00772863
Zm00001d031928	Zm00001d031928_T001	-1.0225	8.45626e-07
Zm00001d031934	Zm00001d031934_T001	-2.57334	7.00747e-16
Zm00001d032035	Zm00001d032035_T001	-1.86278	4.91599e-08
Zm00001d032056	Zm00001d032056_T001	-1.37677	5.1245e-09
Zm00001d032084	Zm00001d032084_T001	-2.44352	3.37226e-07
Zm00001d032127	Zm00001d032127_T001	-1.13865	5.84318e-14
Zm00001d032162	Zm00001d032162_T001	-1.72141	1.44161e-12
Zm00001d032183	Zm00001d032183_T003	-1.28084	1.26655e-18
Zm00001d032185	Zm00001d032185_T001	-1.46434	1.32218e-18
Zm00001d032194	Zm00001d032194_T002	-1.28561	1.33546e-09
Zm00001d032222	Zm00001d032222_T001	-7.47758	4.49731e-118
Zm00001d032271	Zm00001d032271_T001	-2.10677	0.0314698
Zm00001d032272	Zm00001d032272_T001	-1.39807	1.15736e-18
Zm00001d032306	Zm00001d032306_T001	-1.07584	6.9367e-06
Zm00001d032310	Zm00001d032310_T001	-1.41108	2.68236e-11
Zm00001d032343	Zm00001d032343_T001	-2.40417	2.3412e-06
Zm00001d032406	Zm00001d032406_T001	-3.17109	0.0117938
Zm00001d032511	Zm00001d032511_T001	-2.34074	4.01234e-09
Zm00001d032517	Zm00001d032517_T001	-1.11653	1.45501e-05
Zm00001d032535	Zm00001d032535_T001	-3.43998	0.00431308
Zm00001d032613	Zm00001d032613_T001	-1.78403	3.54574e-20
Zm00001d032654	Zm00001d032654_T001	-1.09716	0.000525375
Zm00001d032707	Zm00001d032707_T001	-1.24103	1.98193e-17
Zm00001d032724	Zm00001d032724_T001	-1.92034	4.2127e-05
Zm00001d032760	Zm00001d032760_T001	-1.2341	5.49105e-19
Zm00001d032775	Zm00001d032775_T001	-1.02399	7.94438e-08
Zm00001d032893	Zm00001d032893_T001	-1.67902	1.26229e-17
Zm00001d032895	Zm00001d032895_T001	-2.67261	0.0472125
Zm00001d032901	Zm00001d032901_T001	-1.40294	0.00223598
Zm00001d033011	Zm00001d033011_T001	-3.886	0.00071106
Zm00001d033018	Zm00001d033018_T001	-1.63581	3.44124e-16
Zm00001d033020	Zm00001d033020_T001	-6.01693	1.08898e-34
Zm00001d033040	Zm00001d033040_T001	-1.21485	3.80275e-11
Zm00001d033044	Zm00001d033044_T001	-1.17331	0.000513022
Zm00001d033075	Zm00001d033075_T001	-3.54233	6.48587e-05
Zm00001d033132	Zm00001d033132_T001	-4.81362	1.75582e-11
Zm00001d033136	Zm00001d033136_T001	-2.18804	0.0221636
Zm00001d033149	Zm00001d033149_T001	-1.55017	1.03288e-12
Zm00001d033186	Zm00001d033186_T001	-1.65613	4.53238e-30
Zm00001d033209	Zm00001d033209_T001	-1.995	0.000504773
Zm00001d033230	Zm00001d033230_T001	-3.56878	1.02637e-06
Zm00001d033231	Zm00001d033231_T001	-1.12366	6.34462e-13
Zm00001d033318	Zm00001d033318_T001	-1.33909	2.55468e-12
Zm00001d033319	Zm00001d033319_T001	-2.44906	5.55961e-24
Zm00001d033393	Zm00001d033393_T001	-1.13051	3.74419e-12
Zm00001d033407	Zm00001d033407_T001	-2.57959	4.12014e-12
Zm00001d033421	Zm00001d033421_T001	-1.58594	5.10538e-14
Zm00001d033518	Zm00001d033518_T001	-1.4798	0.00848174
Zm00001d033595	Zm00001d033595_T001	-1.82137	7.53901e-10
Zm00001d033615	Zm00001d033615_T002	-1.77456	0.000366188
Zm00001d033824	Zm00001d033824_T001	-2.9749	0.00247693
Zm00001d033827	Zm00001d033827_T001	-1.18874	7.0163e-18
Zm00001d033829	Zm00001d033829_T002	-2.56965	0.000642805
Zm00001d033878	Zm00001d033878_T002	-2.11796	8.16052e-05
Zm00001d033891	Zm00001d033891_T001	-2.37366	1.30902e-12
Zm00001d034013	Zm00001d034013_T006	-1.2114	4.91658e-15
Zm00001d034071	Zm00001d034071_T001	-6.45111	3.75697e-17
Zm00001d034081	Zm00001d034081_T002	-2.88223	0.00407742
Zm00001d034085	Zm00001d034085_T003	-1.17117	0.000335546
Zm00001d034137	Zm00001d034137_T001	-1.22492	1.93638e-10
Zm00001d034164	Zm00001d034164_T001	-1.54996	4.23826e-15
Zm00001d034166	Zm00001d034166_T001	-1.56063	9.62146e-21
Zm00001d034409	Zm00001d034409_T001	-1.11112	2.57108e-11
Zm00001d034414	Zm00001d034414_T002	-1.52188	8.19771e-22
Zm00001d034440	Zm00001d034440_T001	-1.00094	1.52064e-13
Zm00001d034453	Zm00001d034453_T001	-1.91107	0.010891
Zm00001d034551	Zm00001d034551_T001	-1.1581	0.00576788
Zm00001d034561	Zm00001d034561_T002	-1.3352	3.40038e-19
Zm00001d034594	Zm00001d034594_T003	-1.28898	7.21225e-08
Zm00001d034673	Zm00001d034673_T001	-2.36658	2.32498e-23
Zm00001d034692	Zm00001d034692_T001	-5.33639	1.44839e-08
Zm00001d034698	Zm00001d034698_T003	-1.14459	3.86212e-10
Zm00001d034703	Zm00001d034703_T001	-1.53958	3.53651e-05
Zm00001d034731	Zm00001d034731_T001	-2.81214	0.00614147
Zm00001d034776	Zm00001d034776_T001	-1.39319	3.35307e-11
Zm00001d034778	Zm00001d034778_T001	-1.05332	0.0156748
Zm00001d034869	Zm00001d034869_T001	-4.43181	4.13778e-05
Zm00001d034872	Zm00001d034872_T001	-2.10272	8.97882e-26
Zm00001d034875	Zm00001d034875_T001	-1.62782	1.46719e-08
Zm00001d034890	Zm00001d034890_T001	-1.18358	2.31481e-11
Zm00001d034891	Zm00001d034891_T001	-3.95158	2.77128e-10
Zm00001d034934	Zm00001d034934_T001	-1.00263	0.000141397
Zm00001d035053	Zm00001d035053_T002	-1.16649	0.00446464
Zm00001d035056	Zm00001d035056_T002	-1.55391	1.25008e-10
Zm00001d035072	Zm00001d035072_T001	-1.95907	1.70541e-39
Zm00001d035082	Zm00001d035082_T001	-2.05293	1.24111e-06
Zm00001d035197	Zm00001d035197_T001	-1.30647	1.47678e-07
Zm00001d035234	Zm00001d035234_T001	-1.17228	3.65997e-06
Zm00001d035312	Zm00001d035312_T002	-1.10329	5.85878e-11
Zm00001d035385	Zm00001d035385_T001	-2.09207	0.0049367
Zm00001d035450	Zm00001d035450_T001	-2.2033	0.0208817
Zm00001d035578	Zm00001d035578_T002	-1.03988	3.22232e-09
Zm00001d035605	Zm00001d035605_T001	-1.38158	2.78248e-19
Zm00001d035651	Zm00001d035651_T001	-1.45422	1.18229e-17
Zm00001d035766	Zm00001d035766_T001	-3.17302	5.5758e-31
Zm00001d035767	Zm00001d035767_T001	-8.45352	2.03371e-108
Zm00001d035776	Zm00001d035776_T002	-2.35916	0.0364571
Zm00001d035783	Zm00001d035783_T001	-1.43795	1.97477e-09
Zm00001d035854	Zm00001d035854_T001	-3.38462	2.80627e-11
Zm00001d035907	Zm00001d035907_T001	-1.11727	0.0405647
Zm00001d035965	Zm00001d035965_T001	-1.39759	1.72683e-15
Zm00001d036126	Zm00001d036126_T002	-2.96521	0.0236753
Zm00001d036148	Zm00001d036148_T002	-2.41972	3.6905e-61
Zm00001d036162	Zm00001d036162_T001	-3.48558	0.00402779
Zm00001d036176	Zm00001d036176_T002	-1.11241	0.00110623
Zm00001d036230	Zm00001d036230_T001	-1.10672	1.28195e-14
Zm00001d036234	Zm00001d036234_T001	-3.49566	1.48152e-06
Zm00001d036255	Zm00001d036255_T001	-2.20613	8.5517e-52
Zm00001d036426	Zm00001d036426_T001	-2.36357	5.14382e-06
Zm00001d036489	Zm00001d036489_T001	-1.36414	1.2525e-08
Zm00001d036535	Zm00001d036535_T001	-1.40986	1.70487e-16
Zm00001d036565	Zm00001d036565_T002	-1.2502	4.98632e-15
Zm00001d036568	Zm00001d036568_T003	-1.00377	5.20025e-13
Zm00001d036588	Zm00001d036588_T001	-2.47496	2.42786e-05
Zm00001d036637	Zm00001d036637_T001	-1.33646	5.58903e-07
Zm00001d036642	Zm00001d036642_T002	-1.19277	1.16432e-20
Zm00001d036646	Zm00001d036646_T001	-1.69701	0.00561752
Zm00001d036657	Zm00001d036657_T004	-1.2169	3.94841e-12
Zm00001d036761	Zm00001d036761_T001	-1.16519	0.00222195
Zm00001d036788	Zm00001d036788_T004	-1.08867	1.39934e-11
Zm00001d036877	Zm00001d036877_T001	-1.11789	5.74639e-16
Zm00001d036894	Zm00001d036894_T001	-1.17855	1.7017e-06
Zm00001d036965	Zm00001d036965_T001	-1.72114	1.63624e-09
Zm00001d036984	Zm00001d036984_T001	-2.51547	0.000309946
Zm00001d037029	Zm00001d037029_T001	-4.81986	2.56249e-06
Zm00001d037032	Zm00001d037032_T001	-3.44498	0.00523872
Zm00001d037091	Zm00001d037091_T001	-1.68285	0.0433538
Zm00001d037092	Zm00001d037092_T002	-1.98561	2.86168e-07
Zm00001d037108	Zm00001d037108_T002	-1.39649	5.96388e-26
Zm00001d037117	Zm00001d037117_T001	-3.75304	1.20376e-16
Zm00001d037229	Zm00001d037229_T001	-1.0709	3.05286e-07
Zm00001d037249	Zm00001d037249_T001	-3.83165	0.00119798
Zm00001d037264	Zm00001d037264_T002	-1.02245	1.22865e-07
Zm00001d037303	Zm00001d037303_T001	-2.51156	0.00508942
Zm00001d037375	Zm00001d037375_T001	-1.38701	8.28833e-05
Zm00001d037422	Zm00001d037422_T001	-1.1168	1.30941e-11
Zm00001d037449	Zm00001d037449_T002	-1.43038	1.00792e-22
Zm00001d037476	Zm00001d037476_T001	-1.07021	2.30359e-14
Zm00001d037522	Zm00001d037522_T001	-1.01728	5.64869e-11
Zm00001d037672	Zm00001d037672_T001	-2.53711	1.27383e-21
Zm00001d037680	Zm00001d037680_T001	-3.29969	2.20378e-17
Zm00001d037691	Zm00001d037691_T001	-1.22883	0.00458303
Zm00001d037725	Zm00001d037725_T001	-1.04076	8.17472e-08
Zm00001d037776	Zm00001d037776_T001	-1.13282	0.0435532
Zm00001d037875	Zm00001d037875_T003	-1.13169	1.88498e-16
Zm00001d037877	Zm00001d037877_T003	-1.37331	1.74332e-21
Zm00001d037886	Zm00001d037886_T003	-1.10721	0.00609395
Zm00001d037918	Zm00001d037918_T003	-1.72563	2.89049e-09
Zm00001d037939	Zm00001d037939_T002	-1.54801	1.75452e-07
Zm00001d037941	Zm00001d037941_T001	-4.03755	2.70242e-38
Zm00001d038003	Zm00001d038003_T001	-1.50524	6.90297e-16
Zm00001d038060	Zm00001d038060_T001	-1.64972	1.51141e-10
Zm00001d038065	Zm00001d038065_T001	-1.13244	7.54914e-08
Zm00001d038109	Zm00001d038109_T002	-1.17329	2.78995e-13
Zm00001d038185	Zm00001d038185_T001	-2.0234	7.439e-06
Zm00001d038186	Zm00001d038186_T002	-1.03534	2.89464e-07
Zm00001d038197	Zm00001d038197_T001	-4.88514	8.46031e-07
Zm00001d038205	Zm00001d038205_T001	-1.04263	1.33492e-09
Zm00001d038242	Zm00001d038242_T001	-1.03405	0.00173489
Zm00001d038285	Zm00001d038285_T001	-2.7063	1.32824e-11
Zm00001d038338	Zm00001d038338_T001	-1.56599	1.19979e-15
Zm00001d038363	Zm00001d038363_T001	-2.54513	3.92761e-05
Zm00001d038364	Zm00001d038364_T001	-1.01549	0.0104928
Zm00001d038366	Zm00001d038366_T001	-1.71761	9.88353e-11
Zm00001d038440	Zm00001d038440_T002	-1.06871	4.27902e-11
Zm00001d038456	Zm00001d038456_T001	-1.47503	5.73452e-09
Zm00001d038469	Zm00001d038469_T001	-1.1967	1.36522e-10
Zm00001d038486	Zm00001d038486_T002	-1.01319	0.000157013
Zm00001d038487	Zm00001d038487_T003	-1.05453	8.08163e-17
Zm00001d038504	Zm00001d038504_T001	-1.17637	6.49825e-13
Zm00001d038549	Zm00001d038549_T001	-2.25186	0.00217701
Zm00001d038553	Zm00001d038553_T001	-2.13817	1.739e-19
Zm00001d038582	Zm00001d038582_T002	-1.01768	9.15107e-06
Zm00001d038598	Zm00001d038598_T001	-5.92654	1.07167e-12
Zm00001d038617	Zm00001d038617_T001	-3.43795	0.00534262
Zm00001d038641	Zm00001d038641_T001	-1.91537	1.64298e-05
Zm00001d038643	Zm00001d038643_T001	-2.87642	0.0290597
Zm00001d038667	Zm00001d038667_T001	-1.0198	1.74421e-09
Zm00001d038668	Zm00001d038668_T001	-1.41191	6.90378e-11
Zm00001d038678	Zm00001d038678_T001	-1.23462	5.67057e-05
Zm00001d038695	Zm00001d038695_T001	-2.9603	1.11927e-16
Zm00001d038741	Zm00001d038741_T002	-7.83504	3.19399e-33
Zm00001d038777	Zm00001d038777_T001	-1.20165	1.89143e-12
Zm00001d038831	Zm00001d038831_T001	-1.4009	0.0193057
Zm00001d038835	Zm00001d038835_T001	-2.08096	1.80336e-18
Zm00001d038896	Zm00001d038896_T002	-1.0399	1.76462e-12
Zm00001d038897	Zm00001d038897_T002	-1.31298	0.0182944
Zm00001d038909	Zm00001d038909_T001	-1.18991	1.55484e-13
Zm00001d038923	Zm00001d038923_T001	-1.54112	4.18704e-22
Zm00001d038973	Zm00001d038973_T001	-1.00904	1.04525e-13
Zm00001d038996	Zm00001d038996_T001	-6.18142	1.09527e-14
Zm00001d039046	Zm00001d039046_T005	-1.32712	3.30077e-15
Zm00001d039059	Zm00001d039059_T001	-1.49864	1.15398e-20
Zm00001d039106	Zm00001d039106_T002	-1.56384	2.84365e-22
Zm00001d039116	Zm00001d039116_T001	-4.54739	3.69018e-17
Zm00001d039132	Zm00001d039132_T001	-1.07276	0.00068083
Zm00001d039193	Zm00001d039193_T001	-2.67819	3.68965e-35
Zm00001d039194	Zm00001d039194_T001	-1.91534	0.00433927
Zm00001d039241	Zm00001d039241_T001	-2.07597	5.40938e-05
Zm00001d039262	Zm00001d039262_T001	-1.22798	6.83226e-09
Zm00001d039274	Zm00001d039274_T001	-1.11275	5.51877e-14
Zm00001d039301	Zm00001d039301_T001	-1.80848	1.04937e-05
Zm00001d039323	Zm00001d039323_T001	-4.13595	0.000221485
Zm00001d039338	Zm00001d039338_T001	-1.26615	2.2172e-08
Zm00001d039345	Zm00001d039345_T001	-4.06524	6.35875e-07
Zm00001d039517	Zm00001d039517_T001	-1.24036	0.00364806
Zm00001d039595	Zm00001d039595_T002	-1.16833	1.35968e-11
Zm00001d039613	Zm00001d039613_T001	-1.16015	3.17396e-14
Zm00001d039634	Zm00001d039634_T001	-1.00197	0.000520644
Zm00001d039650	Zm00001d039650_T001	-2.18914	3.22214e-14
Zm00001d039668	Zm00001d039668_T001	-1.99717	0.00976976
Zm00001d039697	Zm00001d039697_T001	-3.11796	2.73598e-09
Zm00001d039780	Zm00001d039780_T001	-1.08731	5.77007e-12
Zm00001d039837	Zm00001d039837_T003	-1.46621	5.23943e-43
Zm00001d039926	Zm00001d039926_T001	-1.44738	1.18578e-05
Zm00001d039935	Zm00001d039935_T001	-2.0513	7.93685e-07
Zm00001d039970	Zm00001d039970_T001	-3.68715	0.00221554
Zm00001d040035	Zm00001d040035_T001	-2.69734	3.72438e-12
Zm00001d040046	Zm00001d040046_T002	-1.32705	0.0141661
Zm00001d040204	Zm00001d040204_T001	-1.1144	1.53249e-11
Zm00001d040239	Zm00001d040239_T001	-1.03952	4.57881e-07
Zm00001d040265	Zm00001d040265_T001	-2.93931	0.0014643
Zm00001d040310	Zm00001d040310_T001	-1.62681	6.19115e-07
Zm00001d040351	Zm00001d040351_T001	-1.1409	4.69741e-16
Zm00001d040362	Zm00001d040362_T001	-2.03142	3.23785e-06
Zm00001d040382	Zm00001d040382_T001	-1.7818	0.0262265
Zm00001d040426	Zm00001d040426_T001	-3.42118	0.00546331
Zm00001d040467	Zm00001d040467_T002	-2.66107	4.74101e-52
Zm00001d040526	Zm00001d040526_T001	-1.23054	3.5691e-06
Zm00001d040588	Zm00001d040588_T001	-1.43279	2.98451e-17
Zm00001d040593	Zm00001d040593_T001	-3.21659	0.0120228
Zm00001d040684	Zm00001d040684_T002	-1.84263	8.08226e-22
Zm00001d040899	Zm00001d040899_T001	-2.28791	0.0475095
Zm00001d040997	Zm00001d040997_T001	-3.10547	0.0145797
Zm00001d041038	Zm00001d041038_T001	-2.89185	0.0284204
Zm00001d041330	Zm00001d041330_T001	-3.48386	8.54557e-23
Zm00001d041425	Zm00001d041425_T001	-2.88226	0.0287096
Zm00001d041549	Zm00001d041549_T002	-2.05651	7.50371e-21
Zm00001d041609	Zm00001d041609_T001	-1.53875	1.84399e-12
Zm00001d041714	Zm00001d041714_T001	-1.62415	3.61239e-13
Zm00001d041827	Zm00001d041827_T001	-2.15773	1.30343e-13
Zm00001d041839	Zm00001d041839_T001	-1.1916	4.81933e-21
Zm00001d041844	Zm00001d041844_T005	-2.68026	0.000347382
Zm00001d041855	Zm00001d041855_T004	-1.00293	3.2667e-06
Zm00001d041910	Zm00001d041910_T001	-1.2899	6.04881e-05
Zm00001d041972	Zm00001d041972_T002	-2.49968	0.000383178
Zm00001d041984	Zm00001d041984_T001	-6.70867	1.83739e-16
Zm00001d041985	Zm00001d041985_T001	-3.17945	0.0166475
Zm00001d041987	Zm00001d041987_T001	-5.53931	9.37987e-09
Zm00001d041988	Zm00001d041988_T001	-1.168	5.31358e-15
Zm00001d041990	Zm00001d041990_T001	-1.1707	2.62045e-05
Zm00001d041995	Zm00001d041995_T002	-1.26721	1.38262e-13
Zm00001d042029	Zm00001d042029_T001	-3.08322	6.24887e-07
Zm00001d042062	Zm00001d042062_T001	-1.84507	0.016093
Zm00001d042104	Zm00001d042104_T001	-2.67314	1.80519e-07
Zm00001d042123	Zm00001d042123_T002	-2.24215	1.07063e-28
Zm00001d042147	Zm00001d042147_T002	-3.69861	0.00192988
Zm00001d042164	Zm00001d042164_T002	-3.64525	0.002357
Zm00001d042192	Zm00001d042192_T001	-1.45219	4.96867e-09
Zm00001d042258	Zm00001d042258_T002	-1.15639	1.25565e-06
Zm00001d042266	Zm00001d042266_T001	-1.1012	2.18977e-11
Zm00001d042323	Zm00001d042323_T002	-2.22504	0.0192168
Zm00001d042344	Zm00001d042344_T002	-1.83904	9.43432e-22
Zm00001d042355	Zm00001d042355_T001	-1.04619	2.57166e-13
Zm00001d042468	Zm00001d042468_T004	-1.18145	7.94874e-12
Zm00001d042469	Zm00001d042469_T003	-1.23605	1.49576e-06
Zm00001d042478	Zm00001d042478_T002	-1.60697	1.26932e-17
Zm00001d042492	Zm00001d042492_T001	-4.3419	7.21818e-08
Zm00001d042526	Zm00001d042526_T002	-1.48518	2.784e-20
Zm00001d042583	Zm00001d042583_T002	-1.23883	1.49944e-11
Zm00001d042640	Zm00001d042640_T002	-1.41188	6.934e-11
Zm00001d042652	Zm00001d042652_T001	-2.69901	1.05271e-09
Zm00001d042660	Zm00001d042660_T001	-1.50677	9.61927e-12
Zm00001d042709	Zm00001d042709_T001	-1.05048	2.90424e-09
Zm00001d042740	Zm00001d042740_T001	-1.31217	2.94827e-06
Zm00001d042848	Zm00001d042848_T001	-1.40458	4.55188e-06
Zm00001d042868	Zm00001d042868_T001	-2.0346	6.67784e-12
Zm00001d042926	Zm00001d042926_T001	-1.97358	1.13714e-29
Zm00001d042930	Zm00001d042930_T001	-1.96056	4.98493e-36
Zm00001d042980	Zm00001d042980_T002	-1.52025	0.01433
Zm00001d043095	Zm00001d043095_T002	-1.21678	1.04216e-12
Zm00001d043153	Zm00001d043153_T001	-1.50486	1.10119e-07
Zm00001d043168	Zm00001d043168_T001	-1.1487	2.50417e-22
Zm00001d043179	Zm00001d043179_T001	-4.10322	2.17198e-07
Zm00001d043222	Zm00001d043222_T001	-2.52811	0.00020223
Zm00001d043223	Zm00001d043223_T001	-1.04576	4.81591e-16
Zm00001d043224	Zm00001d043224_T001	-1.20723	2.33799e-15
Zm00001d043226	Zm00001d043226_T001	-3.71935	4.17692e-07
Zm00001d043231	Zm00001d043231_T001	-2.30086	1.75247e-05
Zm00001d043232	Zm00001d043232_T001	-1.37625	3.13411e-16
Zm00001d043244	Zm00001d043244_T001	-2.13046	1.71254e-19
Zm00001d043266	Zm00001d043266_T003	-1.34403	0.0149303
Zm00001d043366	Zm00001d043366_T001	-1.32673	2.23086e-11
Zm00001d043383	Zm00001d043383_T001	-1.11277	0.000215831
Zm00001d043442	Zm00001d043442_T001	-2.93038	4.17182e-06
Zm00001d043503	Zm00001d043503_T001	-1.36355	1.1471e-05
Zm00001d043512	Zm00001d043512_T001	-2.77635	7.57267e-21
Zm00001d043536	Zm00001d043536_T001	-1.39019	0.0015027
Zm00001d043590	Zm00001d043590_T001	-3.85097	0.00110929
Zm00001d043591	Zm00001d043591_T001	-2.89185	0.0284204
Zm00001d043592	Zm00001d043592_T004	-1.01585	1.09713e-09
Zm00001d043645	Zm00001d043645_T001	-2.94119	0.0253087
Zm00001d043660	Zm00001d043660_T001	-1.1044	0.00883908
Zm00001d043708	Zm00001d043708_T001	-2.96333	5.98229e-18
Zm00001d043721	Zm00001d043721_T001	-1.54098	1.42826e-18
Zm00001d043735	Zm00001d043735_T001	-1.24889	0.00163203
Zm00001d043764	Zm00001d043764_T002	-1.04688	8.33321e-12
Zm00001d043779	Zm00001d043779_T001	-1.36723	2.5443e-14
Zm00001d043815	Zm00001d043815_T005	-1.60325	2.16593e-23
Zm00001d043874	Zm00001d043874_T001	-3.21342	0.0114851
Zm00001d043906	Zm00001d043906_T002	-1.02839	1.91344e-12
Zm00001d043942	Zm00001d043942_T002	-1.07425	2.00364e-23
Zm00001d043969	Zm00001d043969_T001	-3.50166	4.29839e-16
Zm00001d044031	Zm00001d044031_T001	-2.13189	0.0284691
Zm00001d044053	Zm00001d044053_T001	-1.02307	0.0349984
Zm00001d044116	Zm00001d044116_T001	-1.4132	4.82173e-10
Zm00001d044119	Zm00001d044119_T001	-1.28151	9.94514e-09
Zm00001d044130	Zm00001d044130_T002	-3.03309	4.26194e-102
Zm00001d044138	Zm00001d044138_T001	-1.26251	2.54452e-06
Zm00001d044168	Zm00001d044168_T001	-2.72433	8.56908e-09
Zm00001d044246	Zm00001d044246_T002	-1.61841	2.10847e-29
Zm00001d044310	Zm00001d044310_T001	-1.14525	3.00234e-11
Zm00001d044316	Zm00001d044316_T001	-1.25737	1.75487e-05
Zm00001d044318	Zm00001d044318_T001	-2.04552	1.85482e-11
Zm00001d044327	Zm00001d044327_T001	-1.50735	0.00141899
Zm00001d044374	Zm00001d044374_T001	-1.75707	0.00275252
Zm00001d044388	Zm00001d044388_T001	-1.08105	2.44265e-17
Zm00001d044460	Zm00001d044460_T001	-2.05344	0.0062444
Zm00001d044504	Zm00001d044504_T001	-1.51719	0.0204015
Zm00001d044596	Zm00001d044596_T001	-3.95999	1.6489e-06
Zm00001d044598	Zm00001d044598_T001	-5.0587	1.49106e-07
Zm00001d044652	Zm00001d044652_T001	-1.56641	0.0169446
Zm00001d044717	Zm00001d044717_T001	-1.82313	0.000160421
Zm00001d044784	Zm00001d044784_T001	-3.85953	0.00118071
Zm00001d044821	Zm00001d044821_T001	-1.07794	2.72562e-13
Zm00001d044874	Zm00001d044874_T001	-1.77548	1.57544e-05
Zm00001d044931	Zm00001d044931_T001	-1.07337	5.30049e-07
Zm00001d044937	Zm00001d044937_T001	-3.95905	0.000638217
Zm00001d045039	Zm00001d045039_T001	-2.72318	3.15024e-05
Zm00001d045054	Zm00001d045054_T001	-2.08673	0.00650517
Zm00001d045056	Zm00001d045056_T002	-3.41553	0.00542884
Zm00001d045121	Zm00001d045121_T001	-1.03105	6.332e-11
Zm00001d045149	Zm00001d045149_T001	-3.47618	0.00490026
Zm00001d045174	Zm00001d045174_T001	-1.20469	6.79648e-17
Zm00001d045390	Zm00001d045390_T001	-1.57164	0.0175645
Zm00001d045392	Zm00001d045392_T001	-2.51336	5.04756e-09
Zm00001d045445	Zm00001d045445_T001	-1.11379	1.09791e-13
Zm00001d045527	Zm00001d045527_T001	-1.77274	2.84184e-06
Zm00001d045533	Zm00001d045533_T001	-1.64431	8.93776e-19
Zm00001d045581	Zm00001d045581_T002	-1.15226	1.00478e-05
Zm00001d045621	Zm00001d045621_T001	-1.2892	3.5123e-16
Zm00001d045640	Zm00001d045640_T001	-3.1462	0.0135555
Zm00001d045703	Zm00001d045703_T001	-1.15993	3.50073e-09
Zm00001d045746	Zm00001d045746_T001	-1.09015	1.20296e-10
Zm00001d045774	Zm00001d045774_T001	-2.09218	6.39782e-28
Zm00001d045938	Zm00001d045938_T004	-1.0937	1.16053e-12
Zm00001d046096	Zm00001d046096_T001	-3.55696	2.15805e-20
Zm00001d046097	Zm00001d046097_T001	-1.14456	1.10323e-14
Zm00001d046177	Zm00001d046177_T001	-4.40191	4.91298e-05
Zm00001d046187	Zm00001d046187_T001	-1.294	4.63699e-11
Zm00001d046299	Zm00001d046299_T001	-1.64463	2.01242e-07
Zm00001d046300	Zm00001d046300_T001	-3.2441	0.010382
Zm00001d046356	Zm00001d046356_T001	-3.99493	0.000493274
Zm00001d046363	Zm00001d046363_T001	-1.36648	2.81416e-18
Zm00001d046388	Zm00001d046388_T002	-1.49655	5.02607e-18
Zm00001d046450	Zm00001d046450_T001	-1.20034	1.10973e-17
Zm00001d046492	Zm00001d046492_T002	-1.23391	2.51449e-21
Zm00001d046558	Zm00001d046558_T003	-2.47863	0.00561189
Zm00001d046587	Zm00001d046587_T004	-1.04345	2.23629e-12
Zm00001d046665	Zm00001d046665_T001	-2.96005	0.0245463
Zm00001d046693	Zm00001d046693_T001	-1.6274	0.000105081
Zm00001d046748	Zm00001d046748_T001	-1.81767	9.57657e-07
Zm00001d046786	Zm00001d046786_T001	-2.30965	2.29332e-23
Zm00001d046788	Zm00001d046788_T002	-1.03725	1.79317e-09
Zm00001d046823	Zm00001d046823_T001	-3.00932	1.4927e-07
Zm00001d046834	Zm00001d046834_T001	-1.70809	5.12696e-06
Zm00001d046835	Zm00001d046835_T003	-1.02572	4.21098e-16
Zm00001d046898	Zm00001d046898_T001	-1.16378	7.34997e-17
Zm00001d046934	Zm00001d046934_T001	-1.29737	4.95322e-10
Zm00001d046935	Zm00001d046935_T001	-1.00084	1.89196e-07
Zm00001d047143	Zm00001d047143_T001	-1.64099	0.0141586
Zm00001d047201	Zm00001d047201_T001	-1.05409	7.52287e-06
Zm00001d047212	Zm00001d047212_T001	-2.38705	5.56772e-05
Zm00001d047257	Zm00001d047257_T001	-1.22271	4.00119e-05
Zm00001d047290	Zm00001d047290_T001	-1.51809	9.22012e-18
Zm00001d047296	Zm00001d047296_T001	-1.58971	2.07288e-24
Zm00001d047331	Zm00001d047331_T001	-3.99605	0.000454877
Zm00001d047378	Zm00001d047378_T001	-2.00653	0.0082187
Zm00001d047659	Zm00001d047659_T001	-1.31395	0.000618307
Zm00001d047760	Zm00001d047760_T001	-2.96045	1.44071e-91
Zm00001d047787	Zm00001d047787_T001	-1.91452	3.85741e-30
Zm00001d047802	Zm00001d047802_T001	-1.56065	1.03761e-17
Zm00001d047853	Zm00001d047853_T003	-2.76546	2.47651e-34
Zm00001d047889	Zm00001d047889_T002	-1.15422	2.71101e-10
Zm00001d047912	Zm00001d047912_T001	-1.03913	7.00031e-13
Zm00001d047920	Zm00001d047920_T001	-1.30213	1.94017e-23
Zm00001d047972	Zm00001d047972_T002	-1.34744	0.0153739
Zm00001d048007	Zm00001d048007_T002	-1.6375	3.33541e-29
Zm00001d048060	Zm00001d048060_T001	-1.17231	9.55307e-21
Zm00001d048073	Zm00001d048073_T001	-1.5384	1.06279e-05
Zm00001d048113	Zm00001d048113_T001	-2.01045	1.07714e-20
Zm00001d048116	Zm00001d048116_T001	-2.34626	1.19261e-27
Zm00001d048127	Zm00001d048127_T001	-1.07875	3.03887e-08
Zm00001d048138	Zm00001d048138_T008	-1.7232	4.83234e-29
Zm00001d048158	Zm00001d048158_T002	-1.16274	3.10506e-16
Zm00001d048173	Zm00001d048173_T001	-1.09946	5.41282e-11
Zm00001d048174	Zm00001d048174_T001	-1.0493	5.95252e-15
Zm00001d048202	Zm00001d048202_T002	-1.58457	1.84548e-12
Zm00001d048337	Zm00001d048337_T001	-2.46718	8.21553e-05
Zm00001d048352	Zm00001d048352_T001	-5.86241	3.25126e-12
Zm00001d048353	Zm00001d048353_T001	-1.54736	5.01018e-23
Zm00001d048357	Zm00001d048357_T001	-2.51976	1.57697e-05
Zm00001d048363	Zm00001d048363_T001	-1.07128	5.05395e-08
Zm00001d048438	Zm00001d048438_T001	-1.5116	0.00863613
Zm00001d048448	Zm00001d048448_T001	-4.10479	0.000246524
Zm00001d048474	Zm00001d048474_T002	-3.13446	1.04368e-23
Zm00001d048520	Zm00001d048520_T001	-2.74604	2.79962e-05
Zm00001d048550	Zm00001d048550_T001	-1.42781	2.11079e-17
Zm00001d048565	Zm00001d048565_T001	-3.71587	7.20158e-15
Zm00001d048618	Zm00001d048618_T001	-3.24218	0.010831
Zm00001d048622	Zm00001d048622_T001	-1.25232	0.0244571
Zm00001d048634	Zm00001d048634_T001	-1.81884	1.67398e-56
Zm00001d048635	Zm00001d048635_T001	-3.59486	5.46607e-22
Zm00001d048672	Zm00001d048672_T002	-1.59942	5.77839e-18
Zm00001d048703	Zm00001d048703_T002	-1.10092	2.27119e-09
Zm00001d048787	Zm00001d048787_T001	-1.3164	2.00792e-15
Zm00001d048943	Zm00001d048943_T001	-1.17977	2.14267e-06
Zm00001d049006	Zm00001d049006_T001	-1.32873	4.03093e-23
Zm00001d049008	Zm00001d049008_T002	-2.21155	5.105e-06
Zm00001d049048	Zm00001d049048_T001	-2.44374	1.47065e-17
Zm00001d049110	Zm00001d049110_T001	-2.89004	0.0285081
Zm00001d049129	Zm00001d049129_T001	-5.9411	5.23169e-09
Zm00001d049138	Zm00001d049138_T001	-1.42485	1.10967e-22
Zm00001d049186	Zm00001d049186_T001	-2.81167	5.58877e-08
Zm00001d049203	Zm00001d049203_T001	-2.60531	2.7113e-62
Zm00001d049220	Zm00001d049220_T001	-1.02309	0.0439884
Zm00001d049232	Zm00001d049232_T002	-1.22694	6.54976e-18
Zm00001d049247	Zm00001d049247_T001	-3.85953	0.00118071
Zm00001d049282	Zm00001d049282_T001	-3.04449	3.63365e-39
Zm00001d049292	Zm00001d049292_T001	-3.1672	0.000867995
Zm00001d049336	Zm00001d049336_T001	-4.22154	1.24009e-07
Zm00001d049452	Zm00001d049452_T001	-1.09808	1.70697e-08
Zm00001d049491	Zm00001d049491_T001	-1.73794	0.000417046
Zm00001d049511	Zm00001d049511_T001	-1.08759	0.0130488
Zm00001d049552	Zm00001d049552_T004	-1.01234	1.04339e-10
Zm00001d049588	Zm00001d049588_T001	-1.25128	1.20909e-16
Zm00001d049602	Zm00001d049602_T001	-3.48059	6.97652e-11
Zm00001d049637	Zm00001d049637_T001	-1.29117	3.17002e-21
Zm00001d049674	Zm00001d049674_T001	-1.33938	2.78493e-17
Zm00001d049727	Zm00001d049727_T001	-1.91268	1.71397e-09
Zm00001d049741	Zm00001d049741_T001	-1.78386	7.99635e-09
Zm00001d049789	Zm00001d049789_T001	-1.03742	5.15273e-08
Zm00001d049824	Zm00001d049824_T002	-1.51871	1.47245e-06
Zm00001d049883	Zm00001d049883_T001	-2.2012	0.0011727
Zm00001d049886	Zm00001d049886_T001	-1.67094	3.23533e-25
Zm00001d049933	Zm00001d049933_T001	-1.35192	1.7451e-15
Zm00001d049945	Zm00001d049945_T002	-1.17029	1.19887e-15
Zm00001d050000	Zm00001d050000_T001	-1.23205	1.64736e-05
Zm00001d050022	Zm00001d050022_T001	-1.28431	1.99516e-10
Zm00001d050033	Zm00001d050033_T002	-1.72891	5.31746e-18
Zm00001d050139	Zm00001d050139_T001	-1.00564	1.76462e-12
Zm00001d050140	Zm00001d050140_T001	-3.17945	0.0166475
Zm00001d050173	Zm00001d050173_T001	-1.37991	1.60191e-18
Zm00001d050371	Zm00001d050371_T001	-2.26442	0.00489785
Zm00001d050383	Zm00001d050383_T001	-1.46228	6.3167e-26
Zm00001d050411	Zm00001d050411_T001	-1.19553	2.80552e-20
Zm00001d050412	Zm00001d050412_T002	-1.07977	1.71053e-05
Zm00001d050748	Zm00001d050748_T001	-1.54874	0.000369288
Zm00001d050824	Zm00001d050824_T001	-4.7227	1.29668e-10
Zm00001d050838	Zm00001d050838_T001	-1.09327	7.30616e-18
Zm00001d050889	Zm00001d050889_T001	-4.12353	2.27213e-42
Zm00001d050905	Zm00001d050905_T001	-1.03898	1.30876e-09
Zm00001d051082	Zm00001d051082_T001	-1.1865	9.18585e-12
Zm00001d051172	Zm00001d051172_T001	-1.89706	3.95515e-21
Zm00001d051223	Zm00001d051223_T001	-2.9868	1.04444e-37
Zm00001d051305	Zm00001d051305_T001	-1.24554	0.00417148
Zm00001d051366	Zm00001d051366_T002	-1.18322	4.85109e-10
Zm00001d051388	Zm00001d051388_T001	-3.08385	0.00157782
Zm00001d051424	Zm00001d051424_T001	-2.13483	0.000621794
Zm00001d051475	Zm00001d051475_T002	-2.86197	1.15601e-20
Zm00001d051495	Zm00001d051495_T001	-1.83227	0.00584146
Zm00001d051498	Zm00001d051498_T001	-1.15888	1.17192e-13
Zm00001d051506	Zm00001d051506_T001	-4.72906	2.03372e-19
Zm00001d051525	Zm00001d051525_T001	-1.33228	8.4847e-06
Zm00001d051535	Zm00001d051535_T002	-1.41178	2.15643e-21
Zm00001d051548	Zm00001d051548_T001	-1.80354	0.0241978
Zm00001d051569	Zm00001d051569_T001	-2.7471	4.05363e-20
Zm00001d051571	Zm00001d051571_T001	-1.16319	1.87527e-10
Zm00001d051577	Zm00001d051577_T001	-1.92836	1.13193e-12
Zm00001d051586	Zm00001d051586_T001	-1.04972	2.47152e-17
Zm00001d051642	Zm00001d051642_T001	-1.75333	0.00354443
Zm00001d051662	Zm00001d051662_T001	-1.48486	2.91503e-29
Zm00001d051669	Zm00001d051669_T003	-1.84906	0.00573324
Zm00001d051793	Zm00001d051793_T001	-5.38486	3.67946e-09
Zm00001d051801	Zm00001d051801_T003	-2.28728	0.0125329
Zm00001d051842	Zm00001d051842_T003	-1.03723	5.08801e-05
Zm00001d051860	Zm00001d051860_T001	-1.07892	3.34709e-16
Zm00001d051914	Zm00001d051914_T001	-2.46002	0.00140404
Zm00001d051929	Zm00001d051929_T001	-1.50798	4.58223e-41
Zm00001d051964	Zm00001d051964_T001	-1.2152	0.00136152
Zm00001d051990	Zm00001d051990_T002	-1.52484	1.18422e-07
Zm00001d051995	Zm00001d051995_T001	-2.17386	1.13576e-29
Zm00001d052003	Zm00001d052003_T001	-1.06317	1.0201e-11
Zm00001d052026	Zm00001d052026_T001	-2.94692	9.82381e-09
Zm00001d052036	Zm00001d052036_T001	-1.22657	0.00222573
Zm00001d052039	Zm00001d052039_T001	-1.57475	6.53765e-19
Zm00001d052054	Zm00001d052054_T001	-1.72886	3.26225e-07
Zm00001d052075	Zm00001d052075_T001	-1.63048	3.98244e-24
Zm00001d052133	Zm00001d052133_T002	-1.0665	3.74061e-12
Zm00001d052165	Zm00001d052165_T001	-1.18365	0.00129965
Zm00001d052194	Zm00001d052194_T001	-1.80117	0.0106846
Zm00001d052266	Zm00001d052266_T001	-1.54236	2.4231e-19
Zm00001d052386	Zm00001d052386_T001	-3.21776	0.0114953
Zm00001d052390	Zm00001d052390_T001	-2.41152	4.96915e-06
Zm00001d052401	Zm00001d052401_T001	-1.28379	0.0302436
Zm00001d052405	Zm00001d052405_T002	-1.23051	4.43426e-05
Zm00001d052423	Zm00001d052423_T001	-2.55129	8.60314e-66
Zm00001d052461	Zm00001d052461_T001	-1.02494	1.55317e-07
Zm00001d052518	Zm00001d052518_T001	-2.45655	4.03023e-09
Zm00001d052527	Zm00001d052527_T001	-3.26134	0.00994879
Zm00001d052537	Zm00001d052537_T001	-4.61414	8.45949e-06
Zm00001d052595	Zm00001d052595_T001	-1.06821	2.65476e-07
Zm00001d052613	Zm00001d052613_T001	-2.92626	0.0263733
Zm00001d052616	Zm00001d052616_T001	-2.67217	2.59292e-28
Zm00001d052667	Zm00001d052667_T001	-2.75849	2.44341e-05
Zm00001d052749	Zm00001d052749_T001	-1.98849	3.39716e-22
Zm00001d052770	Zm00001d052770_T001	-1.28129	1.17272e-05
Zm00001d052827	Zm00001d052827_T001	-2.8316	0.0203106
Zm00001d052842	Zm00001d052842_T001	-1.30645	0.0172425
Zm00001d052910	Zm00001d052910_T001	-2.14217	2.03276e-25
Zm00001d052939	Zm00001d052939_T001	-1.6049	2.25715e-09
Zm00001d052979	Zm00001d052979_T001	-1.24711	5.54191e-07
Zm00001d053006	Zm00001d053006_T001	-1.60705	1.56731e-09
Zm00001d053156	Zm00001d053156_T001	-3.00492	3.37535e-25
Zm00001d053237	Zm00001d053237_T001	-2.79011	0.0354099
Zm00001d053290	Zm00001d053290_T001	-1.17447	1.22576e-16
Zm00001d053307	Zm00001d053307_T001	-2.95909	0.000221883
Zm00001d053353	Zm00001d053353_T001	-2.84129	0.0319351
Zm00001d053545	Zm00001d053545_T004	-1.08778	2.25398e-12
Zm00001d053782	Zm00001d053782_T002	-1.17036	2.80276e-15
Zm00001d053801	Zm00001d053801_T001	-1.48826	3.32263e-13
Zm00001d053829	Zm00001d053829_T001	-2.26428	1.34188e-13
Zm00001d053830	Zm00001d053830_T001	-1.68413	9.69669e-13
Zm00001d053861	Zm00001d053861_T003	-2.07412	4.22301e-33
Zm00001d053873	Zm00001d053873_T001	-1.21752	1.81974e-15
Zm00001d053890	Zm00001d053890_T003	-1.20824	9.26593e-15
Zm00001d053911	Zm00001d053911_T002	-1.06308	1.57443e-09
Zm00001d053976	Zm00001d053976_T001	-1.04292	2.70904e-09
Zm00001d053982	Zm00001d053982_T001	-5.3132	8.60357e-08
Zm00001d054095	Zm00001d054095_T001	-2.06331	1.43396e-06
Zm00001d054096	Zm00001d054096_T001	-2.89185	0.0284204
Zm00001d021176	Zm00001d021176_T001	-2.23061	0.00570307
