# Supplementary material for: Using iRNA-seq analysis to predict gene expression regulatory level and activity in Zea mays tissues
Source: G3 (Bethesda). 2022 Apr 11;12(6):jkac086. doi: 10.1093/g3journal/jkac086 (PMC9157096; doi:10.1093/g3journal/jkac086)
Supplement: jkac086_File_S5 [file jkac086_file_s5.xlsx]

## Sheet: GO Figure Details
GO Term (significant biological process terms only)	Husk log10 (% genes)	IST log10 (% genes)
Response to endogenous stimulus [GO:0009719]	0.46	0
Response to stimulus [GO:0050896]	1.02	0
Response to external stimulus [GO:0009605]	0.43	0
Response to biotic stimulus [GO:0009607]	0.33	0
Signal transduction [GO:0007165]	0.59	0
Cell communication [GO:0007154]	0.63	0
Multi-organism process [GO:0051704]	0.45	0
Response to abiotic stimulus [GO:0009628]	0.51	0.21
Response to stress [GO:0006950]	0.75	0
Lipid metabolic process [GO:0006629]	0.34	0.12
Cell death [GO:0008219]	-0.04	0
Anatomical structure development [GO:0048856]	0.79	0
Secondary metabolic process [GO:0019748]	0	-0.29
Response to extracellular stimulus [GO:0009991]	-0.29	0
Transport [GO:0006810]	0.64	0
Carbohydrate metabolic process [GO:0005975]	0.32	0.03
Developmental process [GO:0032502]	0.85	0
Multicellular organism development [GO:0007275]	0.75	0.46
Cellular protein modification process [GO:0006464]	0.61	0
Cell growth [GO:0016049]	-0.11	0
Establishment of localization [GO:0051234]	0.66	0
Regulation of cellular process [GO:0050794]	0.92	0
Multicellular organismal process [GO:0032501]	0.85	0
Localization [GO:0051179]	0.72	0
Developmental process involved in reproduction [GO:0003006]	0.28	0.08
Photosynthesis [GO:0015979]	0	-0.17
Generation of precursor metabolites and energy [GO:0006091]	0	-0.13
Translation [GO:0006412]	0	0.05
Cellular biosynthetic process [GO:0044249]	0	0.69
Biosynthetic process [GO:0009058]	0	0.72
Nitrogen compound metabolic process [GO:0006807]	0	0.75
Gene expression [GO:0010467]	0	0.56
Cellular component organization [GO:0016043]	0	0.58
Nucleobase-containing compound metabolic process [GO:0006139]	0	0.66
Flower development [GO:0009908]	0	-0.15
Post-embryonic development [GO:0009791]	0	0.14
Cellular macromolecule biosynthetic process [GO:0034645]	0	0.53
Macromolecule biosynthetic process [GO:0009059]	0	0.55
Reproductive structure development [GO:0048608]	0	0.02
Cell cycle [GO:0007049]	0	-0.05
Regulation of gene expression, epigenetic [GO:0040029]	0	-0.47
Reproduction [GO:0000003]	0	0.18
Reproductive process [GO:0022414]	0	0.14
Cellular metabolic process [GO:0044237]	0	0.88
Cellular protein metabolic process [GO:0044267]	0	0.48
Metabolic process [GO:0008152]	0	0.9
Primary metabolic process [GO:0044238]	0	0.87
Cellular macromolecule metabolic process [GO:0044260]	0	0.76
Embryo development [GO:0009790]	0	-0.3
Protein metabolic process [GO:0019538]	0	0.51
Regulation of macromolecule metabolic process [GO:0060255]	0	0.35
Anatomical structure morphogenesis [GO:0009653]	0	0.09
Catabolic process [GO:0009056]	0	0.19
Cellular homeostasis [GO:0019725]	0	-0.52
Macromolecule metabolic process [GO:0043170]	0	0.79

## Sheet: Husk-Biological Process (P)
GO_acc	term_type	Term (significant terms in bold)	queryitem	querytotal	bgitem	bgtotal	pvalue	FDR	entries
GO:0009719	P	response to endogenous stimulus	475	2573	4462	39324	1.6e-24	5.9e-22	// Zm00001d052209 // Zm00001d012791 // Zm00001d045264 // Zm00001d013716 // Zm00001d048430 // Zm00001d025574 // Zm00001d013486 // Zm00001d051791 // Zm00001d018038 // Zm00001d037181 // Zm00001d035323 // Zm00001d026204 // Zm00001d031086 // Zm00001d028399 // Zm00001d026334 // Zm00001d015289 // Zm00001d053648 // Zm00001d025055 // Zm00001d021090 // Zm00001d013230 // Zm00001d044685 // Zm00001d025011 // …
GO:0050896	P	response to stimulus	1738	2573	22704	39324	2.4e-23	4.4e-21	// Zm00001d003229 // Zm00001d052209 // Zm00001d052207 // Zm00001d007255 // Zm00001d017727 // Zm00001d015579 // Zm00001d051267 // Zm00001d032253 // Zm00001d032250 // Zm00001d051791 // Zm00001d004126 // Zm00001d002153 // Zm00001d026204 // Zm00001d029468 // Zm00001d002797 // Zm00001d017613 // Zm00001d011835 // Zm00001d030907 // Zm00001d003632 // Zm00001d021535 // Zm00001d026334 // Zm00001d015289 // …
GO:0009605	P	response to external stimulus	451	2573	4265	39324	1.1e-22	1.4e-20	// Zm00001d022460 // Zm00001d027656 // Zm00001d045264 // Zm00001d003632 // Zm00001d007255 // Zm00001d025572 // Zm00001d048430 // Zm00001d017158 // Zm00001d013486 // Zm00001d051791 // Zm00001d029768 // Zm00001d011625 // Zm00001d011627 // Zm00001d035323 // Zm00001d002153 // Zm00001d025983 // Zm00001d026322 // Zm00001d002797 // Zm00001d028399 // Zm00001d048329 // Zm00001d021535 // Zm00001d025977 // …
GO:0009607	P	response to biotic stimulus	355	2573	3201	39324	1.1e-20	1e-18	// Zm00001d022460 // Zm00001d027656 // Zm00001d045264 // Zm00001d007255 // Zm00001d025572 // Zm00001d020136 // Zm00001d048430 // Zm00001d017158 // Zm00001d013486 // Zm00001d051791 // Zm00001d029768 // Zm00001d011625 // Zm00001d011627 // Zm00001d035323 // Zm00001d002153 // Zm00001d025983 // Zm00001d026322 // Zm00001d002797 // Zm00001d028399 // Zm00001d048329 // Zm00001d021535 // Zm00001d025977 // …
GO:0007165	P	signal transduction	646	2573	7006	39324	2.9e-19	2.1e-17	// Zm00001d052209 // Zm00001d002292 // Zm00001d003632 // Zm00001d051546 // Zm00001d013716 // Zm00001d050985 // Zm00001d017727 // Zm00001d048430 // Zm00001d013486 // Zm00001d026383 // Zm00001d017157 // Zm00001d006509 // Zm00001d035157 // Zm00001d028217 // Zm00001d029488 // Zm00001d011625 // Zm00001d020726 // Zm00001d011628 // Zm00001d011629 // Zm00001d030676 // Zm00001d029468 // Zm00001d026322 // …
GO:0007154	P	cell communication	714	2573	7931	39324	3.5e-19	2.2e-17	// Zm00001d052209 // Zm00001d002292 // Zm00001d003632 // Zm00001d051546 // Zm00001d013716 // Zm00001d050985 // Zm00001d017727 // Zm00001d048430 // Zm00001d013486 // Zm00001d026383 // Zm00001d017157 // Zm00001d006509 // Zm00001d035157 // Zm00001d028217 // Zm00001d029488 // Zm00001d011625 // Zm00001d020726 // Zm00001d011628 // Zm00001d011629 // Zm00001d030676 // Zm00001d029468 // Zm00001d026322 // …
GO:0051704	P	multi-organism process	472	2573	4833	39324	1.2e-17	6.1e-16	// Zm00001d022460 // Zm00001d027656 // Zm00001d045264 // Zm00001d007255 // Zm00001d025572 // Zm00001d020136 // Zm00001d048430 // Zm00001d017158 // Zm00001d032250 // Zm00001d013486 // Zm00001d051791 // Zm00001d026383 // Zm00001d029768 // Zm00001d011625 // Zm00001d011627 // Zm00001d035323 // Zm00001d002153 // Zm00001d025983 // Zm00001d026322 // Zm00001d015242 // Zm00001d043253 // Zm00001d002797 // …
GO:0009628	P	response to abiotic stimulus	532	2573	5674	39324	8.1e-17	3.7e-15	// Zm00001d017682 // Zm00001d028320 // Zm00001d050985 // Zm00001d017727 // Zm00001d048430 // Zm00001d025574 // Zm00001d013486 // Zm00001d048796 // Zm00001d049430 // Zm00001d035157 // Zm00001d004048 // Zm00001d040705 // Zm00001d037181 // Zm00001d026204 // Zm00001d031086 // Zm00001d003186 // Zm00001d039043 // Zm00001d010618 // Zm00001d003632 // Zm00001d025059 // Zm00001d020002 // Zm00001d026334 // …
GO:0006950	P	response to stress	945	2573	12007	39324	4.8e-11	2e-09	// Zm00001d050575 // Zm00001d052209 // Zm00001d052207 // Zm00001d039032 // Zm00001d027656 // Zm00001d005092 // Zm00001d045264 // Zm00001d017682 // Zm00001d051546 // Zm00001d024768 // Zm00001d028320 // Zm00001d017727 // Zm00001d052852 // Zm00001d025572 // Zm00001d020136 // Zm00001d048430 // Zm00001d017158 // Zm00001d042961 // Zm00001d025574 // Zm00001d013486 // Zm00001d051791 // Zm00001d037601 // …
GO:0006629	P	lipid metabolic process	361	2573	4009	39324	2e-09	7.2e-08	// Zm00001d010840 // Zm00001d035028 // Zm00001d045264 // Zm00001d013719 // Zm00001d008569 // Zm00001d048841 // Zm00001d032253 // Zm00001d052837 // Zm00001d051791 // Zm00001d017251 // Zm00001d004048 // Zm00001d024231 // Zm00001d045008 // Zm00001d039043 // Zm00001d010618 // Zm00001d033579 // Zm00001d031814 // Zm00001d020006 // Zm00001d011823 // Zm00001d025055 // Zm00001d004951 // Zm00001d031555 // …
GO:0008219	P	cell death	152	2573	1410	39324	1.3e-08	4.4e-07	// Zm00001d027524 // Zm00001d052209 // Zm00001d027656 // Zm00001d044015 // Zm00001d042767 // Zm00001d028484 // Zm00001d042210 // Zm00001d032866 // Zm00001d042215 // Zm00001d000046 // Zm00001d048430 // Zm00001d044095 // Zm00001d004443 // Zm00001d045540 // Zm00001d025665 // Zm00001d021524 // Zm00001d024204 // Zm00001d035157 // Zm00001d006621 // Zm00001d003784 // Zm00001d013220 // Zm00001d036726 // …
GO:0048856	P	anatomical structure development	1036	2573	13917	39324	3.9e-07	1.2e-05	// Zm00001d050575 // Zm00001d039032 // Zm00001d027656 // Zm00001d005092 // Zm00001d022198 // Zm00001d037605 // Zm00001d007255 // Zm00001d013716 // Zm00001d028320 // Zm00001d043047 // Zm00001d051140 // Zm00001d033602 // Zm00001d023932 // Zm00001d042961 // Zm00001d052837 // Zm00001d013486 // Zm00001d026383 // Zm00001d017157 // Zm00001d028214 // Zm00001d017251 // Zm00001d014525 // Zm00001d018038 // …
GO:0019748	P	secondary metabolic process	167	2573	1706	39324	8.1e-07	2.3e-05	// Zm00001d037605 // Zm00001d026369 // Zm00001d028484 // Zm00001d042210 // Zm00001d052673 // Zm00001d012972 // Zm00001d004443 // Zm00001d048923 // Zm00001d002326 // Zm00001d010744 // Zm00001d025665 // Zm00001d031802 // Zm00001d021835 // Zm00001d016982 // Zm00001d047276 // Zm00001d006621 // Zm00001d004048 // Zm00001d032152 // Zm00001d038642 // Zm00001d034635 // Zm00001d007403 // Zm00001d042453 // …
GO:0009991	P	response to extracellular stimulus	86	2573	740	39324	1.4e-06	3.4e-05	// Zm00001d000204 // Zm00001d038326 // Zm00001d027809 // Zm00001d010210 // Zm00001d042215 // Zm00001d051546 // Zm00001d012263 // Zm00001d029083 // Zm00001d023507 // Zm00001d038642 // Zm00001d009010 // Zm00001d010838 // Zm00001d038726 // Zm00001d047582 // Zm00001d040020 // Zm00001d042695 // Zm00001d014608 // Zm00001d020006 // Zm00001d020636 // Zm00001d040805 // Zm00001d021829 // Zm00001d022272 // …
GO:0006810	P	transport	726	2573	9455	39324	1.4e-06	3.4e-05	// Zm00001d052209 // Zm00001d035028 // Zm00001d006787 // Zm00001d007255 // Zm00001d013716 // Zm00001d020134 // Zm00001d025572 // Zm00001d017158 // Zm00001d052837 // Zm00001d006509 // Zm00001d042969 // Zm00001d035157 // Zm00001d018037 // Zm00001d006810 // Zm00001d002091 // Zm00001d052063 // Zm00001d025983 // Zm00001d025980 // Zm00001d030676 // Zm00001d039721 // Zm00001d010209 // Zm00001d002797 // …
GO:0005975	P	carbohydrate metabolic process	348	2573	4161	39324	3.5e-06	7.9e-05	// Zm00001d052361 // Zm00001d010840 // Zm00001d022460 // Zm00001d014525 // Zm00001d002725 // Zm00001d003632 // Zm00001d039139 // Zm00001d048430 // Zm00001d032253 // Zm00001d043286 // Zm00001d043283 // Zm00001d038792 // Zm00001d011627 // Zm00001d003252 // Zm00001d039043 // Zm00001d025696 // Zm00001d033572 // Zm00001d033573 // Zm00001d021535 // Zm00001d036206 // Zm00001d031555 // Zm00001d000452 // …
GO:0032502	P	developmental process	1186	2573	16379	39324	5.7e-06	0.00012	// Zm00001d050575 // Zm00001d022460 // Zm00001d039032 // Zm00001d027656 // Zm00001d005092 // Zm00001d034000 // Zm00001d022198 // Zm00001d037605 // Zm00001d003635 // Zm00001d007255 // Zm00001d013716 // Zm00001d028320 // Zm00001d043047 // Zm00001d051267 // Zm00001d033602 // Zm00001d023932 // Zm00001d032253 // Zm00001d042961 // Zm00001d052837 // Zm00001d013486 // Zm00001d026383 // Zm00001d017157 // …
GO:0007275	P	multicellular organism development	924	2573	12465	39324	6e-06	0.00012	// Zm00001d050575 // Zm00001d039032 // Zm00001d027656 // Zm00001d022198 // Zm00001d037605 // Zm00001d028320 // Zm00001d051140 // Zm00001d033602 // Zm00001d048430 // Zm00001d042961 // Zm00001d052837 // Zm00001d013486 // Zm00001d026383 // Zm00001d017157 // Zm00001d017251 // Zm00001d014525 // Zm00001d018038 // Zm00001d047808 // Zm00001d023654 // Zm00001d011628 // Zm00001d011629 // Zm00001d025980 // …
GO:0006464	P	cellular protein modification process	676	2573	8892	39324	1.3e-05	0.00026	// Zm00001d003229 // Zm00001d052207 // Zm00001d040639 // Zm00001d022198 // Zm00001d007256 // Zm00001d003635 // Zm00001d051546 // Zm00001d013716 // Zm00001d028320 // Zm00001d039139 // Zm00001d013258 // Zm00001d048430 // Zm00001d052837 // Zm00001d013486 // Zm00001d026383 // Zm00001d017157 // Zm00001d035157 // Zm00001d028217 // Zm00001d029488 // Zm00001d052565 // Zm00001d037181 // Zm00001d011625 // …
GO:0016049	P	cell growth	130	2573	1386	39324	7.9e-05	0.0014	// Zm00001d037214 // Zm00001d010210 // Zm00001d044153 // Zm00001d000046 // Zm00001d015100 // Zm00001d042961 // Zm00001d051178 // Zm00001d002326 // Zm00001d051952 // Zm00001d031749 // Zm00001d008604 // Zm00001d038251 // Zm00001d029934 // Zm00001d047276 // Zm00001d039965 // Zm00001d009010 // Zm00001d020556 // Zm00001d020555 // Zm00001d020923 // Zm00001d052273 // Zm00001d040232 // Zm00001d052981 // …
GO:0051234	P	establishment of localization	757	2573	10218	39324	7.9e-05	0.0014	// Zm00001d052209 // Zm00001d035028 // Zm00001d017682 // Zm00001d007255 // Zm00001d008569 // Zm00001d020134 // Zm00001d025572 // Zm00001d017158 // Zm00001d052837 // Zm00001d006509 // Zm00001d042969 // Zm00001d035157 // Zm00001d018037 // Zm00001d006810 // Zm00001d002091 // Zm00001d052063 // Zm00001d025983 // Zm00001d025980 // Zm00001d030676 // Zm00001d039721 // Zm00001d010209 // Zm00001d002797 // …
GO:0050794	P	regulation of cellular process	1377	2573	19579	39324	0.00013	0.0022	// Zm00001d052209 // Zm00001d052207 // Zm00001d017727 // Zm00001d043045 // Zm00001d051267 // Zm00001d032253 // Zm00001d004126 // Zm00001d006810 // Zm00001d026204 // Zm00001d029468 // Zm00001d052666 // Zm00001d022198 // Zm00001d017614 // Zm00001d017613 // Zm00001d021535 // Zm00001d015289 // Zm00001d053648 // Zm00001d002579 // Zm00001d003555 // Zm00001d038035 // Zm00001d032079 // Zm00001d037759 // …
GO:0032501	P	multicellular organismal process	1179	2573	16632	39324	0.00025	0.0041	// Zm00001d050575 // Zm00001d039032 // Zm00001d027656 // Zm00001d005092 // Zm00001d034000 // Zm00001d022198 // Zm00001d017682 // Zm00001d037605 // Zm00001d051546 // Zm00001d028320 // Zm00001d050985 // Zm00001d017727 // Zm00001d051140 // Zm00001d021573 // Zm00001d048430 // Zm00001d017158 // Zm00001d032253 // Zm00001d042961 // Zm00001d052837 // Zm00001d013486 // Zm00001d026383 // Zm00001d017157 // …
GO:0051179	P	localization	871	2573	12018	39324	0.00027	0.0042	// Zm00001d052209 // Zm00001d035028 // Zm00001d017682 // Zm00001d003635 // Zm00001d007255 // Zm00001d008569 // Zm00001d020134 // Zm00001d025572 // Zm00001d017158 // Zm00001d052837 // Zm00001d013486 // Zm00001d006509 // Zm00001d042969 // Zm00001d035157 // Zm00001d018037 // Zm00001d006810 // Zm00001d002091 // Zm00001d052063 // Zm00001d025983 // Zm00001d025980 // Zm00001d030676 // Zm00001d039721 // …
GO:0003006	P	developmental process involved in reproduction	316	2573	3998	39324	0.00047	0.0068	// Zm00001d026060 // Zm00001d037191 // Zm00001d048046 // Zm00001d009667 // Zm00001d042591 // Zm00001d053172 // Zm00001d039032 // Zm00001d027656 // Zm00001d006094 // Zm00001d038489 // Zm00001d020932 // Zm00001d039858 // Zm00001d040020 // Zm00001d011117 // Zm00001d006199 // Zm00001d000046 // Zm00001d028320 // Zm00001d035899 // Zm00001d052079 // Zm00001d029087 // Zm00001d015100 // Zm00001d025669 // …
GO:0065007	P	biological regulation	1728	2573	25239	39324	0.0011	0.016	// Zm00001d052209 // Zm00001d052207 // Zm00001d017727 // Zm00001d043045 // Zm00001d051267 // Zm00001d032253 // Zm00001d032250 // Zm00001d004126 // Zm00001d006810 // Zm00001d026204 // Zm00001d029468 // Zm00001d052666 // Zm00001d022198 // Zm00001d017614 // Zm00001d017613 // Zm00001d021535 // Zm00001d026334 // Zm00001d015289 // Zm00001d053648 // Zm00001d048172 // Zm00001d031549 // Zm00001d002579 // …
GO:0040007	P	growth	170	2573	2046	39324	0.0016	0.022	// Zm00001d048046 // Zm00001d037214 // Zm00001d010210 // Zm00001d044153 // Zm00001d042447 // Zm00001d000046 // Zm00001d038481 // Zm00001d015100 // Zm00001d042961 // Zm00001d051178 // Zm00001d002326 // Zm00001d051952 // Zm00001d018809 // Zm00001d002540 // Zm00001d031749 // Zm00001d008604 // Zm00001d029934 // Zm00001d047276 // Zm00001d049174 // Zm00001d039965 // Zm00001d009010 // Zm00001d020556 // …
GO:0048608	P	reproductive structure development	247	2573	3139	39324	0.0024	0.032	// Zm00001d026060 // Zm00001d037191 // Zm00001d048046 // Zm00001d052079 // Zm00001d042591 // Zm00001d053172 // Zm00001d039032 // Zm00001d027656 // Zm00001d006094 // Zm00001d038489 // Zm00001d020932 // Zm00001d040020 // Zm00001d011117 // Zm00001d024691 // Zm00001d028320 // Zm00001d013258 // Zm00001d029087 // Zm00001d033602 // Zm00001d025669 // Zm00001d030864 // Zm00001d052837 // Zm00001d020804 // …
GO:0030154	P	cell differentiation	257	2573	3301	39324	0.0033	0.04	// Zm00001d023306 // Zm00001d017849 // Zm00001d017422 // Zm00001d021236 // Zm00001d021231 // Zm00001d030282 // Zm00001d027656 // Zm00001d028890 // Zm00001d026231 // Zm00001d022198 // Zm00001d010210 // Zm00001d037191 // Zm00001d000046 // Zm00001d004413 // Zm00001d015100 // Zm00001d028073 // Zm00001d023932 // Zm00001d045386 // Zm00001d042961 // Zm00001d048890 // Zm00001d010159 // Zm00001d021934 // …
GO:0009838	P	abscission	15	2573	96	39324	0.0033	0.04	// Zm00001d029083 // Zm00001d052837 // Zm00001d013032 // Zm00001d004966 // Zm00001d038453 // Zm00001d040597 // Zm00001d041056 // Zm00001d023246 // Zm00001d047276 // Zm00001d052468 // Zm00001d016128 // Zm00001d042111 // Zm00001d006602 // Zm00001d033607 // Zm00001d022081
GO:0009856	P	pollination	68	2573	728	39324	0.004	0.047	// Zm00001d047020 // Zm00001d013448 // Zm00001d021664 // Zm00001d023994 // Zm00001d008604 // Zm00001d025735 // Zm00001d046774 // Zm00001d001928 // Zm00001d046364 // Zm00001d043562 // Zm00001d049910 // Zm00001d024531 // Zm00001d028565 // Zm00001d034802 // Zm00001d000046 // Zm00001d012591 // Zm00001d019505 // Zm00001d005426 // Zm00001d029457 // Zm00001d015100 // Zm00001d024000 // Zm00001d042961 // …
GO:0022414	P	reproductive process	370	2573	4935	39324	0.0042	0.048	// Zm00001d039032 // Zm00001d027656 // Zm00001d003635 // Zm00001d028320 // Zm00001d042961 // Zm00001d052837 // Zm00001d026383 // Zm00001d042685 // Zm00001d046802 // Zm00001d017251 // Zm00001d014525 // Zm00001d025980 // Zm00001d031086 // Zm00001d043253 // Zm00001d002797 // Zm00001d017614 // Zm00001d028399 // Zm00001d021535 // Zm00001d025977 // Zm00001d018142 // Zm00001d025055 // Zm00001d043813 // …
GO:0009791	P	post-embryonic development	319	2573	4254	39324	0.0077	0.086	// Zm00001d014055 // Zm00001d037191 // Zm00001d048046 // Zm00001d038726 // Zm00001d042591 // Zm00001d053172 // Zm00001d039032 // Zm00001d038326 // Zm00001d006094 // Zm00001d044015 // Zm00001d020932 // Zm00001d040020 // Zm00001d011117 // Zm00001d002000 // Zm00001d052079 // Zm00001d024691 // Zm00001d028320 // Zm00001d037601 // Zm00001d035899 // Zm00001d012263 // Zm00001d032664 // Zm00001d029087 // …
GO:0048869	P	cellular developmental process	348	2573	4685	39324	0.0088	0.095	// Zm00001d027656 // Zm00001d022198 // Zm00001d013716 // Zm00001d035084 // Zm00001d023932 // Zm00001d042961 // Zm00001d004126 // Zm00001d050185 // Zm00001d030676 // Zm00001d010618 // Zm00001d020408 // Zm00001d018142 // Zm00001d049910 // Zm00001d045134 // Zm00001d037453 // Zm00001d037759 // Zm00001d042107 // Zm00001d006722 // Zm00001d017874 // Zm00001d007072 // Zm00001d023664 // Zm00001d009645 // …
GO:0000003	P	reproduction	390	2573	5342	39324	0.014	0.14	// Zm00001d039032 // Zm00001d027656 // Zm00001d003635 // Zm00001d028320 // Zm00001d042961 // Zm00001d052837 // Zm00001d026383 // Zm00001d042685 // Zm00001d046802 // Zm00001d017251 // Zm00001d014525 // Zm00001d025980 // Zm00001d031086 // Zm00001d037608 // Zm00001d043253 // Zm00001d002797 // Zm00001d017614 // Zm00001d028399 // Zm00001d021535 // Zm00001d025977 // Zm00001d018142 // Zm00001d025055 // …
GO:0009056	P	catabolic process	460	2573	6365	39324	0.014	0.14	// Zm00001d010840 // Zm00001d022460 // Zm00001d027656 // Zm00001d040639 // Zm00001d045264 // Zm00001d003632 // Zm00001d013716 // Zm00001d048841 // Zm00001d020134 // Zm00001d048923 // Zm00001d052837 // Zm00001d051791 // Zm00001d006509 // Zm00001d038792 // Zm00001d017251 // Zm00001d040705 // Zm00001d052565 // Zm00001d025983 // Zm00001d003252 // Zm00001d039043 // Zm00001d010618 // Zm00001d033572 // …
GO:0009653	P	anatomical structure morphogenesis	348	2573	4749	39324	0.017	0.17	// Zm00001d027656 // Zm00001d013716 // Zm00001d043047 // Zm00001d042961 // Zm00001d052837 // Zm00001d050185 // Zm00001d017068 // Zm00001d010618 // Zm00001d017614 // Zm00001d021535 // Zm00001d018142 // Zm00001d025055 // Zm00001d031555 // Zm00001d049910 // Zm00001d023446 // Zm00001d047461 // Zm00001d037453 // Zm00001d021672 // Zm00001d042107 // Zm00001d006722 // Zm00001d007072 // Zm00001d023664 // …
GO:0050789	P	regulation of biological process	1578	2573	23410	39324	0.037	0.36	// Zm00001d052209 // Zm00001d052207 // Zm00001d017727 // Zm00001d043045 // Zm00001d051267 // Zm00001d032253 // Zm00001d004126 // Zm00001d006810 // Zm00001d002153 // Zm00001d026204 // Zm00001d029468 // Zm00001d052666 // Zm00001d022198 // Zm00001d017614 // Zm00001d017613 // Zm00001d003632 // Zm00001d021535 // Zm00001d019084 // Zm00001d015289 // Zm00001d053648 // Zm00001d048172 // Zm00001d038105 // …
GO:0008361	P	regulation of cell size	17	2573	163	39324	0.052	0.49	// Zm00001d042809 // Zm00001d039967 // Zm00001d020556 // Zm00001d003399 // Zm00001d020555 // Zm00001d025674 // Zm00001d010411 // Zm00001d002446 // Zm00001d002447 // Zm00001d017765 // Zm00001d033976 // Zm00001d037872 // Zm00001d047208 // Zm00001d047276 // Zm00001d038481 // Zm00001d036918 // Zm00001d022081
GO:0019725	P	cellular homeostasis	77	2573	982	39324	0.071	0.65	// Zm00001d022274 // Zm00001d050277 // Zm00001d019936 // Zm00001d023495 // Zm00001d052733 // Zm00001d047857 // Zm00001d028093 // Zm00001d010231 // Zm00001d028368 // Zm00001d029432 // Zm00001d038618 // Zm00001d010210 // Zm00001d038576 // Zm00001d001984 // Zm00001d041217 // Zm00001d011013 // Zm00001d033874 // Zm00001d012591 // Zm00001d049954 // Zm00001d040281 // Zm00001d029457 // Zm00001d005394 // …
GO:0043412	P	macromolecule modification	722	2573	10581	39324	0.11	0.94	// Zm00001d003229 // Zm00001d025870 // Zm00001d052207 // Zm00001d040639 // Zm00001d022198 // Zm00001d007256 // Zm00001d003635 // Zm00001d051546 // Zm00001d013716 // Zm00001d028320 // Zm00001d039139 // Zm00001d013258 // Zm00001d048430 // Zm00001d052837 // Zm00001d013486 // Zm00001d026383 // Zm00001d017157 // Zm00001d035157 // Zm00001d050575 // Zm00001d028217 // Zm00001d029488 // Zm00001d052565 // …
GO:0044238	P	primary metabolic process	2137	2573	33501	39324	1	1	// Zm00001d003229 // Zm00001d052209 // Zm00001d052207 // Zm00001d007256 // Zm00001d008569 // Zm00001d015579 // Zm00001d043045 // Zm00001d051267 // Zm00001d032253 // Zm00001d032250 // Zm00001d051791 // Zm00001d043286 // Zm00001d043283 // Zm00001d004126 // Zm00001d006810 // Zm00001d002153 // Zm00001d052061 // Zm00001d026204 // Zm00001d029266 // Zm00001d029468 // Zm00001d052666 // Zm00001d022198 // …
GO:0019222	P	regulation of metabolic process	754	2573	11973	39324	0.89	1	// Zm00001d022460 // Zm00001d039032 // Zm00001d027656 // Zm00001d027657 // Zm00001d022198 // Zm00001d003632 // Zm00001d037605 // Zm00001d003635 // Zm00001d013716 // Zm00001d051141 // Zm00001d015274 // Zm00001d043045 // Zm00001d051267 // Zm00001d020136 // Zm00001d023932 // Zm00001d025574 // Zm00001d013486 // Zm00001d017157 // Zm00001d028217 // Zm00001d005092 // Zm00001d018038 // Zm00001d004126 // …
GO:0009790	P	embryo development	82	2573	1630	39324	0.99	1	// Zm00001d052269 // Zm00001d047020 // Zm00001d013448 // Zm00001d037191 // Zm00001d039017 // Zm00001d022440 // Zm00001d004698 // Zm00001d053172 // Zm00001d027656 // Zm00001d041067 // Zm00001d017964 // Zm00001d014405 // Zm00001d033602 // Zm00001d040020 // Zm00001d028548 // Zm00001d021524 // Zm00001d005306 // Zm00001d003833 // Zm00001d042886 // Zm00001d034802 // Zm00001d048907 // Zm00001d025055 // …
GO:0006807	P	nitrogen compound metabolic process	1202	2573	22193	39324	1	1	// Zm00001d052361 // Zm00001d025870 // Zm00001d039032 // Zm00001d027656 // Zm00001d027657 // Zm00001d002725 // Zm00001d029366 // Zm00001d037605 // Zm00001d003635 // Zm00001d051141 // Zm00001d015274 // Zm00001d043045 // Zm00001d051267 // Zm00001d020134 // Zm00001d033602 // Zm00001d020136 // Zm00001d023932 // Zm00001d032253 // Zm00001d032250 // Zm00001d013486 // Zm00001d017157 // Zm00001d006509 // …
GO:0034645	P	cellular macromolecule biosynthetic process	769	2573	12897	39324	1	1	// Zm00001d039032 // Zm00001d027656 // Zm00001d027657 // Zm00001d002725 // Zm00001d022198 // Zm00001d037605 // Zm00001d003635 // Zm00001d051546 // Zm00001d051141 // Zm00001d015274 // Zm00001d043045 // Zm00001d051267 // Zm00001d020136 // Zm00001d023932 // Zm00001d032253 // Zm00001d013486 // Zm00001d035157 // Zm00001d014525 // Zm00001d026010 // Zm00001d018038 // Zm00001d004126 // Zm00001d052565 // …
GO:0010467	P	gene expression	711	2573	13390	39324	1	1	// Zm00001d052361 // Zm00001d025870 // Zm00001d039032 // Zm00001d027656 // Zm00001d027657 // Zm00001d022198 // Zm00001d037605 // Zm00001d003635 // Zm00001d051141 // Zm00001d015274 // Zm00001d043045 // Zm00001d051267 // Zm00001d020136 // Zm00001d023932 // Zm00001d013486 // Zm00001d017157 // Zm00001d035157 // Zm00001d026010 // Zm00001d018038 // Zm00001d004126 // Zm00001d006810 // Zm00001d047808 // …
GO:0015979	P	photosynthesis	27	2573	585	39324	0.97	1	// Zm00001d038485 // Zm00001d044015 // Zm00001d044301 // Zm00001d011131 // Zm00001d002260 // Zm00001d043060 // Zm00001d044095 // Zm00001d025574 // Zm00001d040129 // Zm00001d027884 // Zm00001d012505 // Zm00001d014292 // Zm00001d051178 // Zm00001d052061 // Zm00001d010172 // Zm00001d014692 // Zm00001d005826 // Zm00001d044183 // Zm00001d026414 // Zm00001d039163 // Zm00001d015242 // Zm00001d003750 // …
GO:0007049	P	cell cycle	111	2573	2584	39324	1	1	// Zm00001d037097 // Zm00001d046970 // Zm00001d047107 // Zm00001d020731 // Zm00001d047808 // Zm00001d027809 // Zm00001d003635 // Zm00001d028320 // Zm00001d043129 // Zm00001d032250 // Zm00001d006509 // Zm00001d032937 // Zm00001d007915 // Zm00001d041964 // Zm00001d038642 // Zm00001d034817 // Zm00001d052666 // Zm00001d010618 // Zm00001d017998 // Zm00001d032710 // Zm00001d002316 // Zm00001d045558 // …
GO:0044267	P	cellular protein metabolic process	808	2573	12390	39324	0.55	1	// Zm00001d003229 // Zm00001d052207 // Zm00001d040639 // Zm00001d022198 // Zm00001d007256 // Zm00001d003635 // Zm00001d051546 // Zm00001d013716 // Zm00001d028320 // Zm00001d039139 // Zm00001d043045 // Zm00001d013258 // Zm00001d048430 // Zm00001d052837 // Zm00001d013486 // Zm00001d026383 // Zm00001d017157 // Zm00001d035157 // Zm00001d050575 // Zm00001d028217 // Zm00001d029488 // Zm00001d017390 // …
GO:0044260	P	cellular macromolecule metabolic process	1527	2573	25692	39324	1	1	// Zm00001d003229 // Zm00001d052207 // Zm00001d007256 // Zm00001d007255 // Zm00001d043045 // Zm00001d051267 // Zm00001d032253 // Zm00001d032250 // Zm00001d004126 // Zm00001d006810 // Zm00001d002153 // Zm00001d052061 // Zm00001d026204 // Zm00001d029266 // Zm00001d029468 // Zm00001d052666 // Zm00001d022198 // Zm00001d017614 // Zm00001d017613 // Zm00001d030907 // Zm00001d021823 // Zm00001d026334 // …
GO:0040029	P	regulation of gene expression, epigenetic	38	2573	784	39324	0.98	1	// Zm00001d013797 // Zm00001d025899 // Zm00001d040777 // Zm00001d027657 // Zm00001d017964 // Zm00001d046652 // Zm00001d006211 // Zm00001d042447 // Zm00001d024471 // Zm00001d024470 // Zm00001d005714 // Zm00001d028320 // Zm00001d005137 // Zm00001d041941 // Zm00001d026039 // Zm00001d049107 // Zm00001d046881 // Zm00001d053751 // Zm00001d025881 // Zm00001d010678 // Zm00001d038377 // Zm00001d028890 // …
GO:0016043	P	cellular component organization	827	2573	14143	39324	1	1	// Zm00001d047989 // Zm00001d052361 // Zm00001d052209 // Zm00001d022460 // Zm00001d014525 // Zm00001d027656 // Zm00001d005092 // Zm00001d029366 // Zm00001d003635 // Zm00001d051546 // Zm00001d008569 // Zm00001d028320 // Zm00001d043047 // Zm00001d043045 // Zm00001d050981 // Zm00001d023932 // Zm00001d032250 // Zm00001d052837 // Zm00001d013486 // Zm00001d006509 // Zm00001d035157 // Zm00001d041725 // …
GO:0090066	P	regulation of anatomical structure size	32	2573	397	39324	0.15	1	// Zm00001d038481 // Zm00001d025899 // Zm00001d030282 // Zm00001d026460 // Zm00001d010210 // Zm00001d029125 // Zm00001d050981 // Zm00001d042809 // Zm00001d017765 // Zm00001d006351 // Zm00001d017983 // Zm00001d002064 // Zm00001d003399 // Zm00001d044184 // Zm00001d020556 // Zm00001d047276 // Zm00001d020555 // Zm00001d052273 // Zm00001d002446 // Zm00001d002447 // Zm00001d002934 // Zm00001d037872 // …
GO:0042592	P	homeostatic process	134	2573	2491	39324	0.99	1	// Zm00001d050277 // Zm00001d019936 // Zm00001d047808 // Zm00001d011117 // Zm00001d010210 // Zm00001d028320 // Zm00001d002006 // Zm00001d025476 // Zm00001d025665 // Zm00001d038792 // Zm00001d037779 // Zm00001d027884 // Zm00001d033925 // Zm00001d037181 // Zm00001d010838 // Zm00001d034037 // Zm00001d050185 // Zm00001d008799 // Zm00001d002797 // Zm00001d007397 // Zm00001d017429 // Zm00001d005479 // …
GO:0065008	P	regulation of biological quality	292	2573	4509	39324	0.58	1	// Zm00001d043727 // Zm00001d050277 // Zm00001d038481 // Zm00001d038480 // Zm00001d019936 // Zm00001d030282 // Zm00001d029031 // Zm00001d017983 // Zm00001d048480 // Zm00001d011117 // Zm00001d010210 // Zm00001d044153 // Zm00001d028320 // Zm00001d002006 // Zm00001d052673 // Zm00001d053563 // Zm00001d050981 // Zm00001d030864 // Zm00001d043868 // Zm00001d051178 // Zm00001d025476 // Zm00001d018809 // …
GO:0009908	P	flower development	118	2573	1657	39324	0.19	1	// Zm00001d014055 // Zm00001d038481 // Zm00001d042591 // Zm00001d027656 // Zm00001d006094 // Zm00001d038489 // Zm00001d028320 // Zm00001d052837 // Zm00001d029934 // Zm00001d005137 // Zm00001d020923 // Zm00001d026231 // Zm00001d004966 // Zm00001d030864 // Zm00001d011430 // Zm00001d017614 // Zm00001d028399 // Zm00001d034404 // Zm00001d021535 // Zm00001d028711 // Zm00001d013259 // Zm00001d042111 // …
GO:0010468	P	regulation of gene expression	500	2573	7837	39324	0.74	1	// Zm00001d039032 // Zm00001d027656 // Zm00001d027657 // Zm00001d022198 // Zm00001d005736 // Zm00001d051141 // Zm00001d015274 // Zm00001d043045 // Zm00001d051267 // Zm00001d020136 // Zm00001d023932 // Zm00001d013486 // Zm00001d017157 // Zm00001d018038 // Zm00001d029488 // Zm00001d006810 // Zm00001d035323 // Zm00001d026204 // Zm00001d050185 // Zm00001d045008 // Zm00001d052666 // Zm00001d049870 // …
GO:0006139	P	nucleobase-containing compound metabolic process	915	2573	17801	39324	1	1	// Zm00001d052361 // Zm00001d025870 // Zm00001d039032 // Zm00001d027656 // Zm00001d027657 // Zm00001d029366 // Zm00001d037605 // Zm00001d003635 // Zm00001d051141 // Zm00001d015274 // Zm00001d043045 // Zm00001d051267 // Zm00001d020134 // Zm00001d020136 // Zm00001d023932 // Zm00001d032253 // Zm00001d032250 // Zm00001d013486 // Zm00001d006509 // Zm00001d038792 // Zm00001d026010 // Zm00001d018038 // …
GO:0060255	P	regulation of macromolecule metabolic process	572	2573	9376	39324	0.97	1	// Zm00001d039032 // Zm00001d027656 // Zm00001d027657 // Zm00001d022198 // Zm00001d037605 // Zm00001d003635 // Zm00001d013716 // Zm00001d051141 // Zm00001d015274 // Zm00001d043045 // Zm00001d051267 // Zm00001d020136 // Zm00001d023932 // Zm00001d052837 // Zm00001d013486 // Zm00001d017157 // Zm00001d018038 // Zm00001d004126 // Zm00001d017390 // Zm00001d006810 // Zm00001d037181 // Zm00001d035323 // …
GO:0009058	P	biosynthetic process	1326	2573	20332	39324	0.57	1	// Zm00001d025524 // Zm00001d005821 // Zm00001d035028 // Zm00001d014525 // Zm00001d027656 // Zm00001d020960 // Zm00001d002725 // Zm00001d022198 // Zm00001d037605 // Zm00001d003635 // Zm00001d051546 // Zm00001d008569 // Zm00001d051141 // Zm00001d011063 // Zm00001d048841 // Zm00001d043045 // Zm00001d051267 // Zm00001d052852 // Zm00001d020136 // Zm00001d023932 // Zm00001d017158 // Zm00001d032253 // …
GO:0009059	P	macromolecule biosynthetic process	812	2573	13698	39324	1	1	// Zm00001d039032 // Zm00001d027656 // Zm00001d027657 // Zm00001d002725 // Zm00001d022198 // Zm00001d037605 // Zm00001d003635 // Zm00001d051546 // Zm00001d051141 // Zm00001d015274 // Zm00001d043045 // Zm00001d051267 // Zm00001d020136 // Zm00001d023932 // Zm00001d032253 // Zm00001d013486 // Zm00001d035157 // Zm00001d017251 // Zm00001d014525 // Zm00001d026010 // Zm00001d018038 // Zm00001d004126 // …
GO:0008152	P	metabolic process	2374	2573	36782	39324	0.99	1	// Zm00001d003229 // Zm00001d052209 // Zm00001d052207 // Zm00001d007256 // Zm00001d007255 // Zm00001d008569 // Zm00001d017727 // Zm00001d015579 // Zm00001d043045 // Zm00001d051267 // Zm00001d032253 // Zm00001d032250 // Zm00001d051791 // Zm00001d043286 // Zm00001d043283 // Zm00001d004126 // Zm00001d006810 // Zm00001d002153 // Zm00001d052061 // Zm00001d026204 // Zm00001d029266 // Zm00001d029468 // …
GO:0007267	P	cell-cell signaling	23	2573	323	39324	0.38	1	// Zm00001d025899 // Zm00001d016918 // Zm00001d034803 // Zm00001d034802 // Zm00001d040281 // Zm00001d038480 // Zm00001d001928 // Zm00001d041941 // Zm00001d021839 // Zm00001d000236 // Zm00001d036701 // Zm00001d002613 // Zm00001d022334 // Zm00001d028862 // Zm00001d042341 // Zm00001d028890 // Zm00001d036338 // Zm00001d006351 // Zm00001d005783 // Zm00001d005306 // Zm00001d025830 // Zm00001d008742 // …
GO:0006091	P	generation of precursor metabolites and energy	69	2573	1278	39324	0.95	1	// Zm00001d038485 // Zm00001d033931 // Zm00001d008189 // Zm00001d036206 // Zm00001d052079 // Zm00001d011487 // Zm00001d027656 // Zm00001d000452 // Zm00001d044015 // Zm00001d030133 // Zm00001d044301 // Zm00001d011131 // Zm00001d049954 // Zm00001d017727 // Zm00001d003081 // Zm00001d006365 // Zm00001d043060 // Zm00001d024572 // Zm00001d052653 // Zm00001d044095 // Zm00001d017453 // Zm00001d003750 // …
GO:0009606	P	tropism	15	2573	300	39324	0.88	1	// Zm00001d052269 // Zm00001d042809 // Zm00001d030864 // Zm00001d025963 // Zm00001d025899 // Zm00001d005769 // Zm00001d033976 // Zm00001d020512 // Zm00001d049707 // Zm00001d022440 // Zm00001d011644 // Zm00001d040541 // Zm00001d010411 // Zm00001d030958 // Zm00001d036918
GO:0044249	P	cellular biosynthetic process	1212	2573	18699	39324	0.68	1	// Zm00001d025524 // Zm00001d035028 // Zm00001d014525 // Zm00001d027656 // Zm00001d020960 // Zm00001d002725 // Zm00001d022198 // Zm00001d037605 // Zm00001d003635 // Zm00001d051546 // Zm00001d008569 // Zm00001d051141 // Zm00001d011063 // Zm00001d048841 // Zm00001d043045 // Zm00001d051267 // Zm00001d052852 // Zm00001d020136 // Zm00001d023932 // Zm00001d017158 // Zm00001d032253 // Zm00001d013486 // …
GO:0019538	P	protein metabolic process	872	2573	13852	39324	0.92	1	// Zm00001d003229 // Zm00001d052207 // Zm00001d040639 // Zm00001d022198 // Zm00001d007256 // Zm00001d003635 // Zm00001d051546 // Zm00001d013716 // Zm00001d028320 // Zm00001d039139 // Zm00001d043045 // Zm00001d013258 // Zm00001d048430 // Zm00001d052837 // Zm00001d013486 // Zm00001d026383 // Zm00001d017157 // Zm00001d035157 // Zm00001d050575 // Zm00001d028217 // Zm00001d029488 // Zm00001d017390 // …
GO:0044237	P	cellular metabolic process	2218	2573	34545	39324	0.99	1	// Zm00001d003229 // Zm00001d052209 // Zm00001d052207 // Zm00001d007256 // Zm00001d007255 // Zm00001d008569 // Zm00001d017727 // Zm00001d015579 // Zm00001d043045 // Zm00001d051267 // Zm00001d032253 // Zm00001d032250 // Zm00001d051791 // Zm00001d043286 // Zm00001d043283 // Zm00001d004126 // Zm00001d006810 // Zm00001d051375 // Zm00001d002153 // Zm00001d052061 // Zm00001d026204 // Zm00001d029266 // …
GO:0043170	P	macromolecule metabolic process	1645	2573	27702	39324	1	1	// Zm00001d003229 // Zm00001d052207 // Zm00001d007256 // Zm00001d007255 // Zm00001d043045 // Zm00001d051267 // Zm00001d032253 // Zm00001d032250 // Zm00001d004126 // Zm00001d006810 // Zm00001d002153 // Zm00001d052061 // Zm00001d026204 // Zm00001d029266 // Zm00001d029468 // Zm00001d052666 // Zm00001d022198 // Zm00001d017614 // Zm00001d017613 // Zm00001d030907 // Zm00001d021823 // Zm00001d026334 // …
GO:0009875	P	pollen-pistil interaction	10	2573	132	39324	0.37	1	// Zm00001d002174 // Zm00001d046881 // Zm00001d035585 // Zm00001d032408 // Zm00001d043253 // Zm00001d026383 // Zm00001d002326 // Zm00001d026293 // Zm00001d046802 // Zm00001d012177
GO:0006259	P	DNA metabolic process	93	2573	3591	39324	1	1	// Zm00001d020320 // Zm00001d046970 // Zm00001d039721 // Zm00001d037199 // Zm00001d028320 // Zm00001d047107 // Zm00001d044187 // Zm00001d005137 // Zm00001d020420 // Zm00001d032831 // Zm00001d052565 // Zm00001d047808 // Zm00001d027657 // Zm00001d038523 // Zm00001d049902 // Zm00001d045008 // Zm00001d007396 // Zm00001d010618 // Zm00001d020447 // Zm00001d032710 // Zm00001d034404 // Zm00001d025507 // …
GO:0009987	P	cellular process	2566	2573	39268	39324	0.96	1	// Zm00001d003229 // Zm00001d052209 // Zm00001d052207 // Zm00001d007256 // Zm00001d007255 // Zm00001d008569 // Zm00001d017727 // Zm00001d015579 // Zm00001d043045 // Zm00001d051267 // Zm00001d032253 // Zm00001d032250 // Zm00001d051791 // Zm00001d043286 // Zm00001d043283 // Zm00001d004126 // Zm00001d006810 // Zm00001d052063 // Zm00001d002153 // Zm00001d052061 // Zm00001d026204 // Zm00001d029266 // …
GO:0006412	P	translation	90	2573	2568	39324	1	1	// Zm00001d047776 // Zm00001d038489 // Zm00001d002415 // Zm00001d048430 // Zm00001d028077 // Zm00001d051753 // Zm00001d024204 // Zm00001d035157 // Zm00001d013241 // Zm00001d006625 // Zm00001d009010 // Zm00001d011536 // Zm00001d030068 // Zm00001d052170 // Zm00001d010620 // Zm00001d000299 // Zm00001d033573 // Zm00001d002316 // Zm00001d017997 // Zm00001d021535 // Zm00001d047662 // Zm00001d018142 // …
GO:0032535	P	regulation of cellular component size	32	2573	392	39324	0.13	1	// Zm00001d038481 // Zm00001d025899 // Zm00001d030282 // Zm00001d026460 // Zm00001d010210 // Zm00001d029125 // Zm00001d050981 // Zm00001d042809 // Zm00001d017765 // Zm00001d006351 // Zm00001d017983 // Zm00001d002064 // Zm00001d003399 // Zm00001d044184 // Zm00001d020556 // Zm00001d047276 // Zm00001d020555 // Zm00001d052273 // Zm00001d002446 // Zm00001d002447 // Zm00001d002934 // Zm00001d037872 // …

## Sheet: IST-Biological Process (P)
GO_acc	term_type	Term (significant terms in bold)	queryitem	querytotal	bgitem	bgtotal	pvalue	FDR	entries
GO:0015979	P	photosynthesis	225	2768	585	39324	4.2e-80	1.5e-77	// Zm00001d015837 // Zm00001d026700 // Zm00001d034007 // Zm00001d030762 // Zm00001d050666 // Zm00001d013013 // Zm00001d043201 // Zm00001d038084 // Zm00001d036340 // Zm00001d044224 // Zm00001d013918 // Zm00001d043299 // Zm00001d006159 // Zm00001d016943 // Zm00001d005446 // Zm00001d022599 // Zm00001d042044 // Zm00001d052682 // Zm00001d012407 // Zm00001d042289 // Zm00001d006588 // Zm00001d018034 // …
GO:0006091	P	generation of precursor metabolites and energy	246	2768	1278	39324	6e-40	1.1e-37	// Zm00001d037210 // Zm00001d015837 // Zm00001d026700 // Zm00001d043831 // Zm00001d034007 // Zm00001d011615 // Zm00001d004977 // Zm00001d030762 // Zm00001d050666 // Zm00001d045261 // Zm00001d042600 // Zm00001d037689 // Zm00001d036340 // Zm00001d044224 // Zm00001d005114 // Zm00001d042840 // Zm00001d042842 // Zm00001d043299 // Zm00001d017555 // Zm00001d006159 // Zm00001d016943 // Zm00001d005446 // …
GO:0006412	P	translation	372	2768	2568	39324	9.3e-36	1.1e-33	// Zm00001d041727 // Zm00001d039036 // Zm00001d009868 // Zm00001d024511 // Zm00001d042966 // Zm00001d052689 // Zm00001d022463 // Zm00001d046352 // Zm00001d032896 // Zm00001d011741 // Zm00001d010614 // Zm00001d047345 // Zm00001d047262 // Zm00001d049500 // Zm00001d018147 // Zm00001d009417 // Zm00001d047909 // Zm00001d011956 // Zm00001d021764 // Zm00001d044287 // Zm00001d043423 // Zm00001d038535 // …
GO:0044249	P	cellular biosynthetic process	1634	2768	18699	39324	8.2e-32	7.3e-30	// Zm00001d003954 // Zm00001d048354 // Zm00001d017720 // Zm00001d051790 // Zm00001d037794 // Zm00001d043287 // Zm00001d052682 // Zm00001d002806 // Zm00001d052684 // Zm00001d052689 // Zm00001d018916 // Zm00001d047743 // Zm00001d032896 // Zm00001d033473 // Zm00001d016714 // Zm00001d047345 // Zm00001d006028 // Zm00001d038832 // Zm00001d028840 // Zm00001d047909 // Zm00001d021645 // Zm00001d021310 // …
GO:0009058	P	biosynthetic process	1726	2768	20332	39324	6.3e-28	4.5e-26	// Zm00001d003954 // Zm00001d048354 // Zm00001d007254 // Zm00001d017720 // Zm00001d051790 // Zm00001d037794 // Zm00001d043287 // Zm00001d052682 // Zm00001d002806 // Zm00001d029487 // Zm00001d052684 // Zm00001d052689 // Zm00001d018916 // Zm00001d047743 // Zm00001d032896 // Zm00001d034681 // Zm00001d033473 // Zm00001d016714 // Zm00001d047345 // Zm00001d006028 // Zm00001d038832 // Zm00001d028840 // …
GO:0006807	P	nitrogen compound metabolic process	1851	2768	22193	39324	1.2e-27	7.2e-26	// Zm00001d003954 // Zm00001d048354 // Zm00001d043736 // Zm00001d051790 // Zm00001d043287 // Zm00001d015139 // Zm00001d029483 // Zm00001d029482 // Zm00001d002806 // Zm00001d052684 // Zm00001d052689 // Zm00001d018916 // Zm00001d019398 // Zm00001d032896 // Zm00001d034681 // Zm00001d033473 // Zm00001d047345 // Zm00001d019249 // Zm00001d028840 // Zm00001d047909 // Zm00001d021645 // Zm00001d021310 // …
GO:0010467	P	gene expression	1211	2768	13390	39324	1.2e-24	6e-23	// Zm00001d035023 // Zm00001d040147 // Zm00001d034007 // Zm00001d041727 // Zm00001d039036 // Zm00001d022466 // Zm00001d052163 // Zm00001d009868 // Zm00001d041595 // Zm00001d023432 // Zm00001d043736 // Zm00001d040322 // Zm00001d039167 // Zm00001d038812 // Zm00001d042966 // Zm00001d017097 // Zm00001d021518 // Zm00001d043325 // Zm00001d043287 // Zm00001d048531 // Zm00001d011992 // Zm00001d029483 // …
GO:0016043	P	cellular component organization	1261	2768	14143	39324	9.7e-24	4.3e-22	// Zm00001d052364 // Zm00001d038126 // Zm00001d015837 // Zm00001d035023 // Zm00001d040147 // Zm00001d026700 // Zm00001d041727 // Zm00001d052368 // Zm00001d045304 // Zm00001d050666 // Zm00001d035201 // Zm00001d007351 // Zm00001d051544 // Zm00001d007254 // Zm00001d010062 // Zm00001d043520 // Zm00001d043736 // Zm00001d042840 // Zm00001d006100 // Zm00001d017097 // Zm00001d034487 // Zm00001d040409 // …
GO:0006139	P	nucleobase-containing compound metabolic process	1518	2768	17801	39324	1.1e-22	4.4e-21	// Zm00001d048354 // Zm00001d017720 // Zm00001d051790 // Zm00001d043287 // Zm00001d029483 // Zm00001d029482 // Zm00001d002806 // Zm00001d052689 // Zm00001d018916 // Zm00001d019398 // Zm00001d034681 // Zm00001d033473 // Zm00001d047345 // Zm00001d019249 // Zm00001d028840 // Zm00001d047909 // Zm00001d021645 // Zm00001d021310 // Zm00001d028195 // Zm00001d025234 // Zm00001d013534 // Zm00001d013282 // …
GO:0009908	P	flower development	236	2768	1657	39324	8.7e-22	3.1e-20	// Zm00001d043524 // Zm00001d021378 // Zm00001d053070 // Zm00001d040147 // Zm00001d026540 // Zm00001d010525 // Zm00001d044581 // Zm00001d036917 // Zm00001d007254 // Zm00001d044069 // Zm00001d041489 // Zm00001d017720 // Zm00001d018441 // Zm00001d023420 // Zm00001d045098 // Zm00001d045544 // Zm00001d011210 // Zm00001d002829 // Zm00001d033147 // Zm00001d021447 // Zm00001d015474 // Zm00001d021636 // …
GO:0009791	P	post-embryonic development	461	2768	4254	39324	3.5e-19	1.1e-17	// Zm00001d015837 // Zm00001d040147 // Zm00001d007254 // Zm00001d017720 // Zm00001d042840 // Zm00001d048434 // Zm00001d048531 // Zm00001d011210 // Zm00001d002806 // Zm00001d017391 // Zm00001d049343 // Zm00001d026286 // Zm00001d037189 // Zm00001d011746 // Zm00001d012092 // Zm00001d005029 // Zm00001d010611 // Zm00001d033473 // Zm00001d048693 // Zm00001d035439 // Zm00001d018145 // Zm00001d020437 // …
GO:0006629	P	lipid metabolic process	433	2768	4009	39324	9.3e-18	2.8e-16	// Zm00001d010662 // Zm00001d046995 // Zm00001d047103 // Zm00001d045304 // Zm00001d050666 // Zm00001d045261 // Zm00001d015095 // Zm00001d042840 // Zm00001d017097 // Zm00001d048434 // Zm00001d048531 // Zm00001d052682 // Zm00001d018034 // Zm00001d017399 // Zm00001d047743 // Zm00001d032896 // Zm00001d043071 // Zm00001d016714 // Zm00001d038922 // Zm00001d035439 // Zm00001d031777 // Zm00001d030688 // …
GO:0034645	P	cellular macromolecule biosynthetic process	1126	2768	12897	39324	3.1e-17	8.5e-16	// Zm00001d035023 // Zm00001d034007 // Zm00001d041727 // Zm00001d015839 // Zm00001d039036 // Zm00001d045304 // Zm00001d051542 // Zm00001d045261 // Zm00001d052163 // Zm00001d009868 // Zm00001d041595 // Zm00001d017720 // Zm00001d042840 // Zm00001d042842 // Zm00001d037603 // Zm00001d038812 // Zm00001d042966 // Zm00001d021518 // Zm00001d007858 // Zm00001d043325 // Zm00001d051790 // Zm00001d043287 // …
GO:0009059	P	macromolecule biosynthetic process	1182	2768	13698	39324	8.1e-17	2e-15	// Zm00001d035023 // Zm00001d034007 // Zm00001d041727 // Zm00001d015839 // Zm00001d039036 // Zm00001d045304 // Zm00001d051542 // Zm00001d045261 // Zm00001d052163 // Zm00001d007254 // Zm00001d009868 // Zm00001d041595 // Zm00001d017720 // Zm00001d042840 // Zm00001d042842 // Zm00001d037603 // Zm00001d038812 // Zm00001d042966 // Zm00001d021518 // Zm00001d007858 // Zm00001d043325 // Zm00001d051790 // …
GO:0048608	P	reproductive structure development	346	2768	3139	39324	2.7e-15	6.4e-14	// Zm00001d015837 // Zm00001d040147 // Zm00001d007254 // Zm00001d017720 // Zm00001d048434 // Zm00001d048531 // Zm00001d011210 // Zm00001d017391 // Zm00001d026286 // Zm00001d037189 // Zm00001d011746 // Zm00001d010611 // Zm00001d048693 // Zm00001d045098 // Zm00001d018145 // Zm00001d020437 // Zm00001d009417 // Zm00001d043423 // Zm00001d028195 // Zm00001d052010 // Zm00001d042847 // Zm00001d003412 // …
GO:0007049	P	cell cycle	295	2768	2584	39324	8.6e-15	1.9e-13	// Zm00001d050274 // Zm00001d044018 // Zm00001d035023 // Zm00001d040147 // Zm00001d002082 // Zm00001d043831 // Zm00001d013495 // Zm00001d011615 // Zm00001d018976 // Zm00001d010525 // Zm00001d050475 // Zm00001d043201 // Zm00001d031678 // Zm00001d029478 // Zm00001d027801 // Zm00001d023839 // Zm00001d017720 // Zm00001d012708 // Zm00001d035898 // Zm00001d044220 // Zm00001d033259 // Zm00001d047469 // …
GO:0009628	P	response to abiotic stimulus	541	2768	5674	39324	9.1e-13	1.9e-11	// Zm00001d003380 // Zm00001d003954 // Zm00001d050666 // Zm00001d045261 // Zm00001d007254 // Zm00001d024511 // Zm00001d042840 // Zm00001d042842 // Zm00001d006500 // Zm00001d043325 // Zm00001d051790 // Zm00001d007857 // Zm00001d032420 // Zm00001d002806 // Zm00001d040702 // Zm00001d044920 // Zm00001d047743 // Zm00001d029263 // Zm00001d011746 // Zm00001d012092 // Zm00001d033478 // Zm00001d005029 // …
GO:0003006	P	developmental process involved in reproduction	400	2768	3998	39324	6.1e-12	1.2e-10	// Zm00001d015837 // Zm00001d040147 // Zm00001d007254 // Zm00001d017720 // Zm00001d048434 // Zm00001d048531 // Zm00001d011210 // Zm00001d017391 // Zm00001d026286 // Zm00001d037189 // Zm00001d011746 // Zm00001d010611 // Zm00001d012549 // Zm00001d048693 // Zm00001d006028 // Zm00001d045098 // Zm00001d018145 // Zm00001d020437 // Zm00001d009417 // Zm00001d043423 // Zm00001d028197 // Zm00001d028195 // …
GO:0040029	P	regulation of gene expression, epigenetic	112	2768	784	39324	5.2e-11	9.7e-10	// Zm00001d043524 // Zm00001d023226 // Zm00001d011615 // Zm00001d039036 // Zm00001d013392 // Zm00001d053070 // Zm00001d045782 // Zm00001d027801 // Zm00001d017720 // Zm00001d018441 // Zm00001d028243 // Zm00001d043287 // Zm00001d042044 // Zm00001d015474 // Zm00001d021636 // Zm00001d017555 // Zm00001d018916 // Zm00001d039638 // Zm00001d015802 // Zm00001d022578 // Zm00001d017913 // Zm00001d044540 // …
GO:0000003	P	reproduction	498	2768	5342	39324	2.2e-10	3.9e-09	// Zm00001d015837 // Zm00001d040147 // Zm00001d003954 // Zm00001d007254 // Zm00001d010062 // Zm00001d017720 // Zm00001d048434 // Zm00001d038794 // Zm00001d043287 // Zm00001d048531 // Zm00001d011210 // Zm00001d018036 // Zm00001d017391 // Zm00001d026286 // Zm00001d037189 // Zm00001d011746 // Zm00001d010611 // Zm00001d012549 // Zm00001d048693 // Zm00001d006028 // Zm00001d035439 // Zm00001d018145 // …
GO:0022414	P	reproductive process	463	2768	4935	39324	5.1e-10	8.6e-09	// Zm00001d015837 // Zm00001d040147 // Zm00001d007254 // Zm00001d017720 // Zm00001d048434 // Zm00001d043287 // Zm00001d048531 // Zm00001d011210 // Zm00001d017391 // Zm00001d026286 // Zm00001d037189 // Zm00001d011746 // Zm00001d010611 // Zm00001d012549 // Zm00001d048693 // Zm00001d006028 // Zm00001d035439 // Zm00001d018145 // Zm00001d026331 // Zm00001d020437 // Zm00001d009417 // Zm00001d011956 // …
GO:0044237	P	cellular metabolic process	2525	2768	34545	39324	2.3e-08	3.7e-07	// Zm00001d003380 // Zm00001d003954 // Zm00001d048354 // Zm00001d007254 // Zm00001d043737 // Zm00001d043736 // Zm00001d015374 // Zm00001d051790 // Zm00001d037794 // Zm00001d043287 // Zm00001d018130 // Zm00001d015139 // Zm00001d029483 // Zm00001d029482 // Zm00001d002806 // Zm00001d029487 // Zm00001d052684 // Zm00001d052689 // Zm00001d018916 // Zm00001d019398 // Zm00001d047743 // Zm00001d029263 // …
GO:0044267	P	cellular protein metabolic process	999	2768	12390	39324	4e-07	6.2e-06	// Zm00001d052364 // Zm00001d041727 // Zm00001d015839 // Zm00001d039036 // Zm00001d013572 // Zm00001d050666 // Zm00001d035201 // Zm00001d007254 // Zm00001d009868 // Zm00001d017720 // Zm00001d042840 // Zm00001d037603 // Zm00001d042966 // Zm00001d015374 // Zm00001d044418 // Zm00001d051790 // Zm00001d007857 // Zm00001d011210 // Zm00001d018034 // Zm00001d017399 // Zm00001d052689 // Zm00001d019696 // …
GO:0008152	P	metabolic process	2649	2768	36782	39324	1.2e-06	1.8e-05	// Zm00001d003380 // Zm00001d003954 // Zm00001d048354 // Zm00001d007254 // Zm00001d043737 // Zm00001d043736 // Zm00001d015374 // Zm00001d051790 // Zm00001d037794 // Zm00001d043287 // Zm00001d018130 // Zm00001d015139 // Zm00001d029483 // Zm00001d029482 // Zm00001d002806 // Zm00001d029487 // Zm00001d052684 // Zm00001d052689 // Zm00001d018916 // Zm00001d019398 // Zm00001d047743 // Zm00001d047746 // …
GO:0044238	P	primary metabolic process	2442	2768	33501	39324	4.4e-06	6.2e-05	// Zm00001d003380 // Zm00001d048354 // Zm00001d007254 // Zm00001d043736 // Zm00001d015374 // Zm00001d051790 // Zm00001d037794 // Zm00001d043287 // Zm00001d018130 // Zm00001d015139 // Zm00001d029483 // Zm00001d029482 // Zm00001d002806 // Zm00001d029487 // Zm00001d052684 // Zm00001d052689 // Zm00001d018916 // Zm00001d019398 // Zm00001d047743 // Zm00001d029263 // Zm00001d047749 // Zm00001d032896 // …
GO:0044260	P	cellular macromolecule metabolic process	1922	2768	25692	39324	5.2e-06	7.1e-05	// Zm00001d007254 // Zm00001d043736 // Zm00001d015374 // Zm00001d051790 // Zm00001d043287 // Zm00001d029483 // Zm00001d029482 // Zm00001d002806 // Zm00001d052689 // Zm00001d018916 // Zm00001d029263 // Zm00001d032896 // Zm00001d034681 // Zm00001d019397 // Zm00001d033473 // Zm00001d047345 // Zm00001d019249 // Zm00001d028840 // Zm00001d026331 // Zm00001d047909 // Zm00001d021645 // Zm00001d037338 // …
GO:0019748	P	secondary metabolic process	172	2768	1706	39324	6.6e-06	8.7e-05	// Zm00001d031209 // Zm00001d003954 // Zm00001d029270 // Zm00001d045304 // Zm00001d044016 // Zm00001d050666 // Zm00001d013151 // Zm00001d009929 // Zm00001d042840 // Zm00001d007858 // Zm00001d019956 // Zm00001d018445 // Zm00001d003530 // Zm00001d051790 // Zm00001d034917 // Zm00001d032651 // Zm00001d046277 // Zm00001d022060 // Zm00001d032156 // Zm00001d042049 // Zm00001d022578 // Zm00001d011746 // …
GO:0009790	P	embryo development	165	2768	1630	39324	8.3e-06	0.00011	// Zm00001d015837 // Zm00001d035023 // Zm00001d043831 // Zm00001d026540 // Zm00001d011615 // Zm00001d043201 // Zm00001d045014 // Zm00001d044069 // Zm00001d041489 // Zm00001d011357 // Zm00001d030990 // Zm00001d048434 // Zm00001d048531 // Zm00001d028401 // Zm00001d039258 // Zm00001d002829 // Zm00001d013240 // Zm00001d048856 // Zm00001d041414 // Zm00001d017391 // Zm00001d021716 // Zm00001d008497 // …
GO:0019538	P	protein metabolic process	1079	2768	13852	39324	3.9e-05	0.00048	// Zm00001d052364 // Zm00001d041727 // Zm00001d015839 // Zm00001d039036 // Zm00001d013572 // Zm00001d050666 // Zm00001d035201 // Zm00001d007254 // Zm00001d009868 // Zm00001d017720 // Zm00001d040322 // Zm00001d020030 // Zm00001d042966 // Zm00001d015374 // Zm00001d044418 // Zm00001d051790 // Zm00001d007857 // Zm00001d011210 // Zm00001d031009 // Zm00001d029487 // Zm00001d018034 // Zm00001d017399 // …
GO:0060255	P	regulation of macromolecule metabolic process	752	2768	9376	39324	5.1e-05	0.00061	// Zm00001d035023 // Zm00001d034005 // Zm00001d034007 // Zm00001d039036 // Zm00001d017720 // Zm00001d042840 // Zm00001d038812 // Zm00001d038813 // Zm00001d021518 // Zm00001d043325 // Zm00001d043287 // Zm00001d027479 // Zm00001d017151 // Zm00001d002806 // Zm00001d052047 // Zm00001d018034 // Zm00001d019696 // Zm00001d018916 // Zm00001d032950 // Zm00001d035321 // Zm00001d002056 // Zm00001d042454 // …
GO:0009653	P	anatomical structure morphogenesis	405	2768	4749	39324	6e-05	0.00069	// Zm00001d038126 // Zm00001d035023 // Zm00001d040147 // Zm00001d034007 // Zm00001d007254 // Zm00001d010062 // Zm00001d042840 // Zm00001d048434 // Zm00001d048531 // Zm00001d011210 // Zm00001d052682 // Zm00001d017391 // Zm00001d027729 // Zm00001d005029 // Zm00001d033473 // Zm00001d011073 // Zm00001d006028 // Zm00001d035439 // Zm00001d030688 // Zm00001d043831 // Zm00001d047516 // Zm00001d011956 // …
GO:0005975	P	carbohydrate metabolic process	356	2768	4161	39324	0.00014	0.0016	// Zm00001d040147 // Zm00001d034007 // Zm00001d052368 // Zm00001d039036 // Zm00001d045304 // Zm00001d050666 // Zm00001d045261 // Zm00001d007254 // Zm00001d022192 // Zm00001d042847 // Zm00001d042840 // Zm00001d032311 // Zm00001d036101 // Zm00001d007858 // Zm00001d048434 // Zm00001d051790 // Zm00001d038794 // Zm00001d052689 // Zm00001d027729 // Zm00001d004513 // Zm00001d024051 // Zm00001d021433 // …
GO:0009056	P	catabolic process	520	2768	6365	39324	0.00024	0.0026	// Zm00001d040147 // Zm00001d050666 // Zm00001d051542 // Zm00001d009868 // Zm00001d017720 // Zm00001d042842 // Zm00001d025047 // Zm00001d015374 // Zm00001d007858 // Zm00001d044418 // Zm00001d048434 // Zm00001d038794 // Zm00001d048531 // Zm00001d046168 // Zm00001d018036 // Zm00001d052689 // Zm00001d040702 // Zm00001d019398 // Zm00001d044920 // Zm00001d032896 // Zm00001d004513 // Zm00001d003707 // …
GO:0019725	P	cellular homeostasis	101	2768	982	39324	0.00027	0.0028	// Zm00001d009779 // Zm00001d043831 // Zm00001d004977 // Zm00001d049939 // Zm00001d050666 // Zm00001d043201 // Zm00001d037689 // Zm00001d028325 // Zm00001d012973 // Zm00001d005446 // Zm00001d046277 // Zm00001d022474 // Zm00001d034634 // Zm00001d037189 // Zm00001d020921 // Zm00001d032528 // Zm00001d002396 // Zm00001d016588 // Zm00001d004354 // Zm00001d003308 // Zm00001d002496 // Zm00001d020434 // …
GO:0007275	P	multicellular organism development	964	2768	12465	39324	0.00038	0.0038	// Zm00001d015837 // Zm00001d035023 // Zm00001d040147 // Zm00001d034007 // Zm00001d022466 // Zm00001d050666 // Zm00001d052163 // Zm00001d007254 // Zm00001d010062 // Zm00001d017720 // Zm00001d042840 // Zm00001d038812 // Zm00001d015374 // Zm00001d020685 // Zm00001d048434 // Zm00001d038794 // Zm00001d048531 // Zm00001d011210 // Zm00001d052682 // Zm00001d002806 // Zm00001d031009 // Zm00001d018034 // …
GO:0043170	P	macromolecule metabolic process	2031	2768	27702	39324	0.00053	0.0052	// Zm00001d007254 // Zm00001d043736 // Zm00001d015374 // Zm00001d051790 // Zm00001d043287 // Zm00001d029483 // Zm00001d029482 // Zm00001d002806 // Zm00001d029487 // Zm00001d052689 // Zm00001d018916 // Zm00001d029263 // Zm00001d032896 // Zm00001d034681 // Zm00001d019397 // Zm00001d033473 // Zm00001d047345 // Zm00001d019249 // Zm00001d028840 // Zm00001d026331 // Zm00001d047909 // Zm00001d021645 // …
GO:0010468	P	regulation of gene expression	619	2768	7837	39324	0.0012	0.012	// Zm00001d035023 // Zm00001d034007 // Zm00001d039036 // Zm00001d017720 // Zm00001d038812 // Zm00001d038813 // Zm00001d021518 // Zm00001d043325 // Zm00001d043287 // Zm00001d017151 // Zm00001d002806 // Zm00001d052047 // Zm00001d018916 // Zm00001d032950 // Zm00001d035321 // Zm00001d002056 // Zm00001d005871 // Zm00001d012092 // Zm00001d027729 // Zm00001d005029 // Zm00001d010611 // Zm00001d033473 // …
GO:0006259	P	DNA metabolic process	295	2768	3591	39324	0.0046	0.043	// Zm00001d043524 // Zm00001d022111 // Zm00001d003038 // Zm00001d035023 // Zm00001d010715 // Zm00001d002082 // Zm00001d013495 // Zm00001d007417 // Zm00001d011615 // Zm00001d036131 // Zm00001d010525 // Zm00001d013392 // Zm00001d013013 // Zm00001d051542 // Zm00001d045782 // Zm00001d044490 // Zm00001d027801 // Zm00001d008890 // Zm00001d017720 // Zm00001d035953 // Zm00001d049724 // Zm00001d018441 // …
GO:0009605	P	response to external stimulus	345	2768	4265	39324	0.0052	0.047	// Zm00001d010662 // Zm00001d039036 // Zm00001d045304 // Zm00001d050666 // Zm00001d007254 // Zm00001d042840 // Zm00001d020685 // Zm00001d048531 // Zm00001d011210 // Zm00001d011746 // Zm00001d050187 // Zm00001d005029 // Zm00001d004513 // Zm00001d003707 // Zm00001d012145 // Zm00001d045098 // Zm00001d020008 // Zm00001d011956 // Zm00001d021764 // Zm00001d043423 // Zm00001d038535 // Zm00001d028197 // …
GO:0048856	P	anatomical structure development	1047	2768	13917	39324	0.0053	0.047	// Zm00001d038126 // Zm00001d015837 // Zm00001d035023 // Zm00001d040147 // Zm00001d047103 // Zm00001d034007 // Zm00001d022466 // Zm00001d050666 // Zm00001d052163 // Zm00001d007254 // Zm00001d010062 // Zm00001d017720 // Zm00001d042840 // Zm00001d035512 // Zm00001d038812 // Zm00001d015374 // Zm00001d039166 // Zm00001d048434 // Zm00001d038794 // Zm00001d048531 // Zm00001d011210 // Zm00001d052682 // …
GO:0030154	P	cell differentiation	271	2768	3301	39324	0.0068	0.059	// Zm00001d035023 // Zm00001d005029 // Zm00001d010785 // Zm00001d009560 // Zm00001d034007 // Zm00001d043989 // Zm00001d016935 // Zm00001d030285 // Zm00001d016361 // Zm00001d053004 // Zm00001d031678 // Zm00001d007254 // Zm00001d045556 // Zm00001d041489 // Zm00001d017720 // Zm00001d045661 // Zm00001d047469 // Zm00001d040409 // Zm00001d020490 // Zm00001d048623 // Zm00001d022599 // Zm00001d043330 // …
GO:0043412	P	macromolecule modification	804	2768	10581	39324	0.0079	0.067	// Zm00001d052364 // Zm00001d043524 // Zm00001d034007 // Zm00001d022463 // Zm00001d050666 // Zm00001d035201 // Zm00001d007254 // Zm00001d017720 // Zm00001d042840 // Zm00001d036101 // Zm00001d017097 // Zm00001d044418 // Zm00001d051790 // Zm00001d017043 // Zm00001d011210 // Zm00001d031009 // Zm00001d018034 // Zm00001d022514 // Zm00001d019696 // Zm00001d048599 // Zm00001d035321 // Zm00001d037189 // …
GO:0019222	P	regulation of metabolic process	903	2768	11973	39324	0.0089	0.074	// Zm00001d003380 // Zm00001d035023 // Zm00001d040147 // Zm00001d026700 // Zm00001d034005 // Zm00001d034007 // Zm00001d039036 // Zm00001d045304 // Zm00001d050666 // Zm00001d010062 // Zm00001d017720 // Zm00001d042840 // Zm00001d038812 // Zm00001d038813 // Zm00001d039166 // Zm00001d043325 // Zm00001d043287 // Zm00001d027479 // Zm00001d017151 // Zm00001d052682 // Zm00001d002806 // Zm00001d019697 // …
GO:0009607	P	response to biotic stimulus	260	2768	3201	39324	0.012	0.099	// Zm00001d053070 // Zm00001d031209 // Zm00001d011615 // Zm00001d005174 // Zm00001d045304 // Zm00001d044016 // Zm00001d050666 // Zm00001d029736 // Zm00001d007351 // Zm00001d020838 // Zm00001d013151 // Zm00001d020296 // Zm00001d042840 // Zm00001d038718 // Zm00001d045661 // Zm00001d012294 // Zm00001d010180 // Zm00001d031449 // Zm00001d028409 // Zm00001d044099 // Zm00001d048531 // Zm00001d045544 // …
GO:0051704	P	multi-organism process	373	2768	4833	39324	0.037	0.29	// Zm00001d015839 // Zm00001d039036 // Zm00001d045304 // Zm00001d050666 // Zm00001d051544 // Zm00001d042840 // Zm00001d020685 // Zm00001d048531 // Zm00001d011210 // Zm00001d029482 // Zm00001d018036 // Zm00001d019697 // Zm00001d004513 // Zm00001d012549 // Zm00001d003707 // Zm00001d050061 // Zm00001d005743 // Zm00001d020008 // Zm00001d026331 // Zm00001d011956 // Zm00001d021764 // Zm00001d009008 // …
GO:0009991	P	response to extracellular stimulus	66	2768	740	39324	0.04	0.31	// Zm00001d010662 // Zm00001d044513 // Zm00001d034487 // Zm00001d043248 // Zm00001d016957 // Zm00001d027511 // Zm00001d053932 // Zm00001d037468 // Zm00001d000123 // Zm00001d039467 // Zm00001d031653 // Zm00001d030623 // Zm00001d041489 // Zm00001d038362 // Zm00001d010336 // Zm00001d035476 // Zm00001d009967 // Zm00001d031439 // Zm00001d022627 // Zm00001d033259 // Zm00001d018445 // Zm00001d012145 // …
GO:0006950	P	response to stress	881	2768	12007	39324	0.08	0.61	// Zm00001d052364 // Zm00001d003380 // Zm00001d035023 // Zm00001d040147 // Zm00001d007092 // Zm00001d034005 // Zm00001d015839 // Zm00001d039036 // Zm00001d045304 // Zm00001d050666 // Zm00001d045261 // Zm00001d052163 // Zm00001d024511 // Zm00001d042840 // Zm00001d035512 // Zm00001d032311 // Zm00001d025047 // Zm00001d017097 // Zm00001d020685 // Zm00001d006500 // Zm00001d044415 // Zm00001d012867 // …
GO:0048869	P	cellular developmental process	355	2768	4685	39324	0.082	0.61	// Zm00001d035023 // Zm00001d034007 // Zm00001d007254 // Zm00001d010062 // Zm00001d017720 // Zm00001d028325 // Zm00001d038794 // Zm00001d011210 // Zm00001d017391 // Zm00001d047749 // Zm00001d027729 // Zm00001d005029 // Zm00001d012549 // Zm00001d035439 // Zm00001d030688 // Zm00001d020437 // Zm00001d043423 // Zm00001d002384 // Zm00001d028197 // Zm00001d012245 // Zm00001d049916 // Zm00001d031913 // …
GO:0008361	P	regulation of cell size	16	2768	163	39324	0.13	0.95	// Zm00001d043071 // Zm00001d039325 // Zm00001d028796 // Zm00001d018445 // Zm00001d028401 // Zm00001d029059 // Zm00001d048968 // Zm00001d021063 // Zm00001d038932 // Zm00001d049916 // Zm00001d007254 // Zm00001d039218 // Zm00001d034724 // Zm00001d030310 // Zm00001d031913 // Zm00001d009493
GO:0032502	P	developmental process	1176	2768	16379	39324	0.2	1	// Zm00001d038126 // Zm00001d015837 // Zm00001d035023 // Zm00001d040147 // Zm00001d007687 // Zm00001d047103 // Zm00001d034007 // Zm00001d022466 // Zm00001d050666 // Zm00001d052163 // Zm00001d007254 // Zm00001d010062 // Zm00001d031449 // Zm00001d017720 // Zm00001d042840 // Zm00001d035512 // Zm00001d038812 // Zm00001d015374 // Zm00001d039166 // Zm00001d048434 // Zm00001d038794 // Zm00001d048531 // …
GO:0007165	P	signal transduction	371	2768	7006	39324	1	1	// Zm00001d003380 // Zm00001d002893 // Zm00001d050666 // Zm00001d052163 // Zm00001d007254 // Zm00001d042840 // Zm00001d006500 // Zm00001d043325 // Zm00001d007857 // Zm00001d011210 // Zm00001d018036 // Zm00001d011746 // Zm00001d041036 // Zm00001d035439 // Zm00001d048445 // Zm00001d014876 // Zm00001d030688 // Zm00001d028967 // Zm00001d044284 // Zm00001d021764 // Zm00001d008209 // Zm00001d021645 // …
GO:0008219	P	cell death	94	2768	1410	39324	0.71	1	// Zm00001d043248 // Zm00001d050666 // Zm00001d007351 // Zm00001d031678 // Zm00001d042840 // Zm00001d022594 // Zm00001d028409 // Zm00001d007857 // Zm00001d045544 // Zm00001d005334 // Zm00001d008815 // Zm00001d020980 // Zm00001d042049 // Zm00001d035689 // Zm00001d008226 // Zm00001d004513 // Zm00001d045123 // Zm00001d015033 // Zm00001d018781 // Zm00001d053855 // Zm00001d034523 // Zm00001d023450 // …
GO:0009719	P	response to endogenous stimulus	307	2768	4462	39324	0.67	1	// Zm00001d003380 // Zm00001d034984 // Zm00001d043520 // Zm00001d043248 // Zm00001d002893 // Zm00001d026540 // Zm00001d029270 // Zm00001d002089 // Zm00001d043632 // Zm00001d050666 // Zm00001d022544 // Zm00001d038085 // Zm00001d028745 // Zm00001d007254 // Zm00001d036340 // Zm00001d013151 // Zm00001d036593 // Zm00001d044672 // Zm00001d042840 // Zm00001d008387 // Zm00001d045661 // Zm00001d025047 // …
GO:0016049	P	cell growth	77	2768	1386	39324	0.99	1	// Zm00001d045027 // Zm00001d032529 // Zm00001d025721 // Zm00001d002396 // Zm00001d043523 // Zm00001d037338 // Zm00001d028197 // Zm00001d044479 // Zm00001d028401 // Zm00001d024037 // Zm00001d048968 // Zm00001d012245 // Zm00001d052143 // Zm00001d021378 // Zm00001d049916 // Zm00001d007254 // Zm00001d043164 // Zm00001d040314 // Zm00001d005051 // Zm00001d013873 // Zm00001d006823 // Zm00001d047538 // …
GO:0090066	P	regulation of anatomical structure size	33	2768	397	39324	0.2	1	// Zm00001d038126 // Zm00001d043523 // Zm00001d011615 // Zm00001d030285 // Zm00001d048968 // Zm00001d049916 // Zm00001d007254 // Zm00001d041489 // Zm00001d001945 // Zm00001d009493 // Zm00001d008869 // Zm00001d018445 // Zm00001d038282 // Zm00001d005696 // Zm00001d028401 // Zm00001d038932 // Zm00001d039240 // Zm00001d039325 // Zm00001d030310 // Zm00001d010732 // Zm00001d020355 // Zm00001d029059 // …
GO:0042592	P	homeostatic process	155	2768	2491	39324	0.94	1	// Zm00001d052364 // Zm00001d009779 // Zm00001d053070 // Zm00001d043831 // Zm00001d004977 // Zm00001d049939 // Zm00001d050666 // Zm00001d043201 // Zm00001d031678 // Zm00001d037689 // Zm00001d013918 // Zm00001d049724 // Zm00001d012973 // Zm00001d005446 // Zm00001d046277 // Zm00001d003308 // Zm00001d039638 // Zm00001d022474 // Zm00001d022578 // Zm00001d006063 // Zm00001d037189 // Zm00001d020921 // …
GO:0065007	P	biological regulation	1743	2768	25239	39324	0.9	1	// Zm00001d003380 // Zm00001d048354 // Zm00001d007254 // Zm00001d017720 // Zm00001d051790 // Zm00001d043287 // Zm00001d052682 // Zm00001d002806 // Zm00001d029487 // Zm00001d018916 // Zm00001d047746 // Zm00001d047749 // Zm00001d019397 // Zm00001d033473 // Zm00001d016714 // Zm00001d047345 // Zm00001d019249 // Zm00001d006028 // Zm00001d038832 // Zm00001d028840 // Zm00001d019312 // Zm00001d026331 // …
GO:0040007	P	growth	145	2768	2046	39324	0.48	1	// Zm00001d041215 // Zm00001d020450 // Zm00001d044276 // Zm00001d022466 // Zm00001d007145 // Zm00001d021378 // Zm00001d045014 // Zm00001d041489 // Zm00001d028325 // Zm00001d018445 // Zm00001d043523 // Zm00001d028401 // Zm00001d010135 // Zm00001d029478 // Zm00001d021447 // Zm00001d017391 // Zm00001d035689 // Zm00001d031485 // Zm00001d026286 // Zm00001d039434 // Zm00001d041957 // Zm00001d008221 // …
GO:0065008	P	regulation of biological quality	304	2768	4509	39324	0.79	1	// Zm00001d052364 // Zm00001d031691 // Zm00001d009779 // Zm00001d053070 // Zm00001d002396 // Zm00001d031209 // Zm00001d047067 // Zm00001d004513 // Zm00001d011615 // Zm00001d004977 // Zm00001d030285 // Zm00001d049939 // Zm00001d050666 // Zm00001d013013 // Zm00001d046277 // Zm00001d043201 // Zm00001d031678 // Zm00001d007254 // Zm00001d037689 // Zm00001d041489 // Zm00001d053004 // Zm00001d013918 // …
GO:0032501	P	multicellular organismal process	1186	2768	16632	39324	0.29	1	// Zm00001d038126 // Zm00001d015837 // Zm00001d035023 // Zm00001d040147 // Zm00001d034007 // Zm00001d041727 // Zm00001d015839 // Zm00001d022466 // Zm00001d050666 // Zm00001d052163 // Zm00001d007254 // Zm00001d010062 // Zm00001d017720 // Zm00001d042840 // Zm00001d038812 // Zm00001d046354 // Zm00001d015374 // Zm00001d043009 // Zm00001d048434 // Zm00001d038794 // Zm00001d048531 // Zm00001d011210 // …
GO:0006810	P	transport	638	2768	9455	39324	0.89	1	// Zm00001d015837 // Zm00001d002893 // Zm00001d003954 // Zm00001d015839 // Zm00001d050666 // Zm00001d048354 // Zm00001d007254 // Zm00001d043736 // Zm00001d042840 // Zm00001d036101 // Zm00001d017097 // Zm00001d006500 // Zm00001d051790 // Zm00001d007857 // Zm00001d032420 // Zm00001d007200 // Zm00001d012407 // Zm00001d029487 // Zm00001d052586 // Zm00001d026012 // Zm00001d019398 // Zm00001d002090 // …
GO:0006464	P	cellular protein modification process	560	2768	8892	39324	1	1	// Zm00001d052364 // Zm00001d050666 // Zm00001d007254 // Zm00001d017720 // Zm00001d042840 // Zm00001d017097 // Zm00001d044418 // Zm00001d051790 // Zm00001d007857 // Zm00001d011210 // Zm00001d018034 // Zm00001d019696 // Zm00001d048599 // Zm00001d035321 // Zm00001d037189 // Zm00001d011746 // Zm00001d012092 // Zm00001d010611 // Zm00001d040686 // Zm00001d047345 // Zm00001d048998 // Zm00001d045098 // …
GO:0050794	P	regulation of cellular process	1322	2768	19579	39324	0.98	1	// Zm00001d003380 // Zm00001d038126 // Zm00001d035023 // Zm00001d040147 // Zm00001d026700 // Zm00001d047103 // Zm00001d002893 // Zm00001d034007 // Zm00001d039036 // Zm00001d038930 // Zm00001d050666 // Zm00001d007351 // Zm00001d052163 // Zm00001d007254 // Zm00001d002358 // Zm00001d017720 // Zm00001d042840 // Zm00001d038812 // Zm00001d038813 // Zm00001d043170 // Zm00001d006500 // Zm00001d043325 // …
GO:0007267	P	cell-cell signaling	14	2768	323	39324	0.98	1	// Zm00001d017913 // Zm00001d053070 // Zm00001d011956 // Zm00001d014550 // Zm00001d037297 // Zm00001d033634 // Zm00001d036917 // Zm00001d020238 // Zm00001d030005 // Zm00001d003376 // Zm00001d040622 // Zm00001d020685 // Zm00001d046438 // Zm00001d014456
GO:0051234	P	establishment of localization	730	2768	10218	39324	0.33	1	// Zm00001d015837 // Zm00001d007092 // Zm00001d002893 // Zm00001d003954 // Zm00001d015839 // Zm00001d050666 // Zm00001d048354 // Zm00001d007254 // Zm00001d043736 // Zm00001d042840 // Zm00001d036101 // Zm00001d017097 // Zm00001d006500 // Zm00001d051790 // Zm00001d007857 // Zm00001d048349 // Zm00001d007200 // Zm00001d012407 // Zm00001d029487 // Zm00001d052586 // Zm00001d039606 // Zm00001d026012 // …
GO:0051179	P	localization	847	2768	12018	39324	0.49	1	// Zm00001d015837 // Zm00001d007092 // Zm00001d002893 // Zm00001d003954 // Zm00001d015839 // Zm00001d050666 // Zm00001d051544 // Zm00001d007254 // Zm00001d043736 // Zm00001d042840 // Zm00001d036101 // Zm00001d017097 // Zm00001d006500 // Zm00001d051790 // Zm00001d007857 // Zm00001d048349 // Zm00001d007200 // Zm00001d012407 // Zm00001d029487 // Zm00001d052586 // Zm00001d018034 // Zm00001d026012 // …
GO:0009606	P	tropism	20	2768	300	39324	0.63	1	// Zm00001d023314 // Zm00001d017079 // Zm00001d044812 // Zm00001d028361 // Zm00001d007082 // Zm00001d032565 // Zm00001d034401 // Zm00001d052442 // Zm00001d028401 // Zm00001d016898 // Zm00001d005871 // Zm00001d034298 // Zm00001d045098 // Zm00001d050959 // Zm00001d052380 // Zm00001d005029 // Zm00001d030310 // Zm00001d005051 // Zm00001d005812 // Zm00001d045946
GO:0050896	P	response to stimulus	1568	2768	22704	39324	0.87	1	// Zm00001d003380 // Zm00001d003954 // Zm00001d009928 // Zm00001d007254 // Zm00001d017720 // Zm00001d051790 // Zm00001d037794 // Zm00001d043287 // Zm00001d029482 // Zm00001d002806 // Zm00001d029487 // Zm00001d052689 // Zm00001d019398 // Zm00001d047743 // Zm00001d029263 // Zm00001d019397 // Zm00001d033478 // Zm00001d016714 // Zm00001d047345 // Zm00001d019249 // Zm00001d021645 // Zm00001d037338 // …
GO:0050789	P	regulation of biological process	1604	2768	23410	39324	0.95	1	// Zm00001d003954 // Zm00001d007254 // Zm00001d017720 // Zm00001d051790 // Zm00001d043287 // Zm00001d052682 // Zm00001d002806 // Zm00001d029487 // Zm00001d018916 // Zm00001d047749 // Zm00001d032896 // Zm00001d033473 // Zm00001d016714 // Zm00001d047345 // Zm00001d006028 // Zm00001d028840 // Zm00001d026331 // Zm00001d051544 // Zm00001d047909 // Zm00001d021645 // Zm00001d021310 // Zm00001d028197 // …
GO:0007154	P	cell communication	443	2768	7931	39324	1	1	// Zm00001d003380 // Zm00001d010662 // Zm00001d002893 // Zm00001d050666 // Zm00001d052163 // Zm00001d007254 // Zm00001d042840 // Zm00001d042443 // Zm00001d006500 // Zm00001d043325 // Zm00001d007857 // Zm00001d011210 // Zm00001d029487 // Zm00001d018034 // Zm00001d011746 // Zm00001d050187 // Zm00001d004513 // Zm00001d041036 // Zm00001d012145 // Zm00001d045098 // Zm00001d048445 // Zm00001d014876 // …
GO:0009856	P	pollination	31	2768	728	39324	1	1	// Zm00001d052240 // Zm00001d006823 // Zm00001d028197 // Zm00001d041776 // Zm00001d011210 // Zm00001d012245 // Zm00001d045327 // Zm00001d046938 // Zm00001d005051 // Zm00001d018693 // Zm00001d003776 // Zm00001d045563 // Zm00001d053067 // Zm00001d039434 // Zm00001d041777 // Zm00001d014459 // Zm00001d011100 // Zm00001d002396 // Zm00001d028337 // Zm00001d007082 // Zm00001d006063 // Zm00001d010732 // …
GO:0009987	P	cellular process	2764	2768	39268	39324	0.64	1	// Zm00001d003380 // Zm00001d003954 // Zm00001d048354 // Zm00001d007254 // Zm00001d043737 // Zm00001d043736 // Zm00001d015374 // Zm00001d051790 // Zm00001d037794 // Zm00001d043287 // Zm00001d018130 // Zm00001d015139 // Zm00001d029483 // Zm00001d052682 // Zm00001d002806 // Zm00001d029487 // Zm00001d052684 // Zm00001d052689 // Zm00001d018916 // Zm00001d019398 // Zm00001d047743 // Zm00001d047746 // …
GO:0032535	P	regulation of cellular component size	33	2768	392	39324	0.18	1	// Zm00001d038126 // Zm00001d043523 // Zm00001d011615 // Zm00001d030285 // Zm00001d048968 // Zm00001d049916 // Zm00001d007254 // Zm00001d041489 // Zm00001d001945 // Zm00001d009493 // Zm00001d008869 // Zm00001d018445 // Zm00001d038282 // Zm00001d005696 // Zm00001d028401 // Zm00001d038932 // Zm00001d039240 // Zm00001d039325 // Zm00001d030310 // Zm00001d010732 // Zm00001d020355 // Zm00001d029059 // …

## Sheet: Husk-Molecular Function (F)
GO_acc	term_type	Term (significant terms in bold)	queryitem	querytotal	bgitem	bgtotal	pvalue	FDR	entries
GO:0003700	F	transcription factor activity, sequence-specific DNA binding	202	2573	1850	39324	1.8e-11	2.1e-09	// Zm00001d037607 // Zm00001d037605 // Zm00001d048046 // Zm00001d021236 // Zm00001d042591 // Zm00001d039032 // Zm00001d006094 // Zm00001d026231 // Zm00001d046755 // Zm00001d020932 // Zm00001d045044 // Zm00001d002006 // Zm00001d042609 // Zm00001d025669 // Zm00001d023932 // Zm00001d045386 // Zm00001d020804 // Zm00001d021934 // Zm00001d029934 // Zm00001d008528 // Zm00001d005137 // Zm00001d023507 // …
GO:0016301	F	kinase activity	338	2573	3991	39324	1.8e-06	0.00011	// Zm00001d038485 // Zm00001d038484 // Zm00001d050575 // Zm00001d037191 // Zm00001d038481 // Zm00001d030942 // Zm00001d011288 // Zm00001d038326 // Zm00001d024291 // Zm00001d034000 // Zm00001d001887 // Zm00001d028386 // Zm00001d027809 // Zm00001d040023 // Zm00001d013080 // Zm00001d025342 // Zm00001d011426 // Zm00001d011351 // Zm00001d012263 // Zm00001d029578 // Zm00001d015100 // Zm00001d028244 // …
GO:0016740	F	transferase activity	762	2573	10355	39324	0.00016	0.0065	// Zm00001d003229 // Zm00001d052209 // Zm00001d014525 // Zm00001d040639 // Zm00001d034000 // Zm00001d029366 // Zm00001d003635 // Zm00001d013716 // Zm00001d039139 // Zm00001d048430 // Zm00001d048923 // Zm00001d013486 // Zm00001d026383 // Zm00001d043286 // Zm00001d025476 // Zm00001d043283 // Zm00001d038792 // Zm00001d022041 // Zm00001d052565 // Zm00001d011625 // Zm00001d002725 // Zm00001d019317 // …
GO:0005215	F	transporter activity	259	2573	3219	39324	0.00062	0.019	// Zm00001d000204 // Zm00001d050272 // Zm00001d035028 // Zm00001d041067 // Zm00001d016855 // Zm00001d010210 // Zm00001d007255 // Zm00001d023838 // Zm00001d002006 // Zm00001d019510 // Zm00001d025572 // Zm00001d045667 // Zm00001d025474 // Zm00001d051952 // Zm00001d042969 // Zm00001d008604 // Zm00001d024204 // Zm00001d035157 // Zm00001d027884 // Zm00001d052937 // Zm00001d026010 // Zm00001d044826 // …
GO:0016772	F	transferase activity, transferring phosphorus-containing groups	368	2573	4834	39324	0.0018	0.043	// Zm00001d034000 // Zm00001d048430 // Zm00001d013486 // Zm00001d026383 // Zm00001d043286 // Zm00001d025476 // Zm00001d043283 // Zm00001d038792 // Zm00001d022041 // Zm00001d011625 // Zm00001d011628 // Zm00001d011629 // Zm00001d029468 // Zm00001d041941 // Zm00001d048694 // Zm00001d017613 // Zm00001d043038 // Zm00001d030907 // Zm00001d021535 // Zm00001d010292 // Zm00001d021829 // Zm00001d021090 // …
GO:0060089	F	molecular transducer activity	77	2573	825	39324	0.0023	0.047	// Zm00001d030551 // Zm00001d021090 // Zm00001d036715 // Zm00001d048342 // Zm00001d048046 // Zm00001d004372 // Zm00001d004698 // Zm00001d011288 // Zm00001d036300 // Zm00001d038481 // Zm00001d022549 // Zm00001d040125 // Zm00001d011426 // Zm00001d010210 // Zm00001d035713 // Zm00001d045112 // Zm00001d040303 // Zm00001d046939 // Zm00001d043480 // Zm00001d038252 // Zm00001d015527 // Zm00001d003632 // …
GO:0004871	F	signal transducer activity	86	2573	968	39324	0.0047	0.08	// Zm00001d048046 // Zm00001d046755 // Zm00001d003632 // Zm00001d011426 // Zm00001d038481 // Zm00001d048430 // Zm00001d013486 // Zm00001d008431 // Zm00001d021303 // Zm00001d007240 // Zm00001d047875 // Zm00001d030864 // Zm00001d027934 // Zm00001d017307 // Zm00001d019555 // Zm00001d017613 // Zm00001d027932 // Zm00001d053997 // Zm00001d021535 // Zm00001d020636 // Zm00001d020631 // Zm00001d021090 // …
GO:0030246	F	carbohydrate binding	56	2573	618	39324	0.014	0.21	// Zm00001d053172 // Zm00001d052382 // Zm00001d038049 // Zm00001d003019 // Zm00001d042767 // Zm00001d010212 // Zm00001d019994 // Zm00001d039139 // Zm00001d048783 // Zm00001d043993 // Zm00001d038971 // Zm00001d038915 // Zm00001d032925 // Zm00001d007745 // Zm00001d007187 // Zm00001d003434 // Zm00001d003432 // Zm00001d034511 // Zm00001d038792 // Zm00001d024975 // Zm00001d047252 // Zm00001d030282 // …
GO:0008289	F	lipid binding	46	2573	522	39324	0.035	0.39	// Zm00001d021236 // Zm00001d047105 // Zm00001d038892 // Zm00001d009010 // Zm00001d035723 // Zm00001d007106 // Zm00001d050649 // Zm00001d012572 // Zm00001d026642 // Zm00001d044179 // Zm00001d028505 // Zm00001d012972 // Zm00001d032692 // Zm00001d025452 // Zm00001d032691 // Zm00001d018278 // Zm00001d038691 // Zm00001d044683 // Zm00001d042215 // Zm00001d017881 // Zm00001d033948 // Zm00001d035028 // …
GO:0005515	F	protein binding	352	2573	4891	39324	0.036	0.39	// Zm00001d041725 // Zm00001d045264 // Zm00001d003632 // Zm00001d013716 // Zm00001d050985 // Zm00001d050981 // Zm00001d052837 // Zm00001d013486 // Zm00001d026383 // Zm00001d029768 // Zm00001d032485 // Zm00001d002153 // Zm00001d037608 // Zm00001d049870 // Zm00001d017614 // Zm00001d018142 // Zm00001d021090 // Zm00001d047043 // Zm00001d009007 // Zm00001d002478 // Zm00001d029215 // Zm00001d034433 // …
GO:0004872	F	receptor activity	61	2573	722	39324	0.034	0.39	// Zm00001d021090 // Zm00001d018499 // Zm00001d036715 // Zm00001d038481 // Zm00001d008431 // Zm00001d004698 // Zm00001d011288 // Zm00001d036300 // Zm00001d022549 // Zm00001d040125 // Zm00001d006328 // Zm00001d014243 // Zm00001d007363 // Zm00001d038618 // Zm00001d046939 // Zm00001d043480 // Zm00001d038252 // Zm00001d015527 // Zm00001d003632 // Zm00001d003555 // Zm00001d046852 // Zm00001d005783 // …
GO:0003824	F	catalytic activity	1637	2573	24350	39324	0.044	0.44	// Zm00001d003229 // Zm00001d052209 // Zm00001d052207 // Zm00001d008569 // Zm00001d017727 // Zm00001d015579 // Zm00001d032253 // Zm00001d032250 // Zm00001d051791 // Zm00001d043286 // Zm00001d043283 // Zm00001d029266 // Zm00001d029468 // Zm00001d003630 // Zm00001d017613 // Zm00001d030907 // Zm00001d021823 // Zm00001d026334 // Zm00001d021829 // Zm00001d038105 // Zm00001d002579 // Zm00001d003555 // …
GO:0005198	F	structural molecule activity	32	2573	1252	39324	1	1	// Zm00001d053741 // Zm00001d051633 // Zm00001d012634 // Zm00001d031430 // Zm00001d031099 // Zm00001d043047 // Zm00001d048802 // Zm00001d028077 // Zm00001d025574 // Zm00001d032507 // Zm00001d011536 // Zm00001d045875 // Zm00001d045877 // Zm00001d024049 // Zm00001d013080 // Zm00001d006625 // Zm00001d017390 // Zm00001d010385 // Zm00001d047934 // Zm00001d038476 // Zm00001d045433 // Zm00001d033457 // …
GO:0000166	F	nucleotide binding	519	2573	7663	39324	0.2	1	// Zm00001d050575 // Zm00001d051546 // Zm00001d015274 // Zm00001d050981 // Zm00001d020134 // Zm00001d048430 // Zm00001d032250 // Zm00001d026383 // Zm00001d006509 // Zm00001d038792 // Zm00001d026010 // Zm00001d022041 // Zm00001d011625 // Zm00001d011628 // Zm00001d011629 // Zm00001d029468 // Zm00001d039721 // Zm00001d041941 // Zm00001d013908 // Zm00001d003252 // Zm00001d010618 // Zm00001d033572 // …
GO:0016818	F	hydrolase activity, acting on acid anhydrides, in phosphorus-containing anhydrides	119	2573	2990	39324	1	1	// Zm00001d020521 // Zm00001d041154 // Zm00001d026627 // Zm00001d028320 // Zm00001d002006 // Zm00001d020134 // Zm00001d016664 // Zm00001d001928 // Zm00001d011197 // Zm00001d006509 // Zm00001d008810 // Zm00001d027884 // Zm00001d026010 // Zm00001d002865 // Zm00001d050911 // Zm00001d035526 // Zm00001d052273 // Zm00001d007156 // Zm00001d019796 // Zm00001d039721 // Zm00001d009702 // Zm00001d010452 // …
GO:0016817	F	hydrolase activity, acting on acid anhydrides	120	2573	3007	39324	1	1	// Zm00001d020521 // Zm00001d041154 // Zm00001d026627 // Zm00001d028320 // Zm00001d002006 // Zm00001d020134 // Zm00001d016664 // Zm00001d001928 // Zm00001d011197 // Zm00001d006509 // Zm00001d008810 // Zm00001d027884 // Zm00001d026010 // Zm00001d002865 // Zm00001d050911 // Zm00001d035526 // Zm00001d052273 // Zm00001d007156 // Zm00001d019796 // Zm00001d039721 // Zm00001d009702 // Zm00001d010452 // …
GO:0005488	F	binding	1734	2573	26963	39324	0.9	1	// Zm00001d007256 // Zm00001d008569 // Zm00001d017727 // Zm00001d015579 // Zm00001d043045 // Zm00001d051267 // Zm00001d032250 // Zm00001d004126 // Zm00001d006810 // Zm00001d002153 // Zm00001d026204 // Zm00001d029266 // Zm00001d029468 // Zm00001d017614 // Zm00001d017613 // Zm00001d011835 // Zm00001d003632 // Zm00001d021535 // Zm00001d019084 // Zm00001d015289 // Zm00001d053648 // Zm00001d047900 // …
GO:0003676	F	nucleic acid binding	462	2573	9561	39324	1	1	// Zm00001d025870 // Zm00001d039032 // Zm00001d039531 // Zm00001d027657 // Zm00001d034000 // Zm00001d022198 // Zm00001d037605 // Zm00001d007256 // Zm00001d003635 // Zm00001d028320 // Zm00001d043045 // Zm00001d051267 // Zm00001d020136 // Zm00001d023932 // Zm00001d018038 // Zm00001d029488 // Zm00001d035323 // Zm00001d002153 // Zm00001d026204 // Zm00001d025980 // Zm00001d050185 // Zm00001d039721 // …
GO:0003677	F	DNA binding	323	2573	4863	39324	0.4	1	// Zm00001d037607 // Zm00001d037605 // Zm00001d048046 // Zm00001d049902 // Zm00001d021236 // Zm00001d042591 // Zm00001d038557 // Zm00001d039032 // Zm00001d039531 // Zm00001d006094 // Zm00001d026231 // Zm00001d034000 // Zm00001d020932 // Zm00001d047961 // Zm00001d003635 // Zm00001d045044 // Zm00001d002005 // Zm00001d043045 // Zm00001d051267 // Zm00001d033602 // Zm00001d025669 // Zm00001d023932 // …
GO:0003774	F	motor activity	14	2573	268	39324	0.83	1	// Zm00001d044982 // Zm00001d012807 // Zm00001d020521 // Zm00001d001910 // Zm00001d011197 // Zm00001d035526 // Zm00001d001928 // Zm00001d048731 // Zm00001d043504 // Zm00001d032464 // Zm00001d029804 // Zm00001d002817 // Zm00001d038383 // Zm00001d040312
GO:0016787	F	hydrolase activity	573	2573	9725	39324	1	1	// Zm00001d052361 // Zm00001d025870 // Zm00001d010840 // Zm00001d052207 // Zm00001d003630 // Zm00001d045264 // Zm00001d005736 // Zm00001d028320 // Zm00001d048841 // Zm00001d020134 // Zm00001d032253 // Zm00001d032250 // Zm00001d051791 // Zm00001d043286 // Zm00001d006509 // Zm00001d043283 // Zm00001d022460 // Zm00001d026010 // Zm00001d020726 // Zm00001d011628 // Zm00001d011629 // Zm00001d005973 // …
GO:0016788	F	hydrolase activity, acting on ester bonds	208	2573	3090	39324	0.35	1	// Zm00001d013797 // Zm00001d037191 // Zm00001d049902 // Zm00001d025870 // Zm00001d010840 // Zm00001d022460 // Zm00001d030765 // Zm00001d044015 // Zm00001d037609 // Zm00001d003630 // Zm00001d045264 // Zm00001d013014 // Zm00001d012573 // Zm00001d048841 // Zm00001d032919 // Zm00001d028073 // Zm00001d018331 // Zm00001d032253 // Zm00001d051791 // Zm00001d048721 // Zm00001d043286 // Zm00001d043283 // …
GO:0016462	F	pyrophosphatase activity	118	2573	2950	39324	1	1	// Zm00001d020521 // Zm00001d041154 // Zm00001d026627 // Zm00001d028320 // Zm00001d002006 // Zm00001d020134 // Zm00001d016664 // Zm00001d001928 // Zm00001d011197 // Zm00001d006509 // Zm00001d008810 // Zm00001d027884 // Zm00001d026010 // Zm00001d002865 // Zm00001d050911 // Zm00001d035526 // Zm00001d052273 // Zm00001d007156 // Zm00001d019796 // Zm00001d039721 // Zm00001d009702 // Zm00001d010452 // …
GO:0004518	F	nuclease activity	38	2573	1181	39324	1	1	// Zm00001d013797 // Zm00001d050530 // Zm00001d049902 // Zm00001d025870 // Zm00001d012672 // Zm00001d036549 // Zm00001d005193 // Zm00001d037191 // Zm00001d003495 // Zm00001d020972 // Zm00001d036911 // Zm00001d000223 // Zm00001d032253 // Zm00001d052450 // Zm00001d012022 // Zm00001d020112 // Zm00001d048317 // Zm00001d034366 // Zm00001d025899 // Zm00001d047681 // Zm00001d035989 // Zm00001d004903 // …
GO:0003723	F	RNA binding	91	2573	3065	39324	1	1	// Zm00001d013797 // Zm00001d020524 // Zm00001d025870 // Zm00001d012672 // Zm00001d038489 // Zm00001d042598 // Zm00001d002415 // Zm00001d047776 // Zm00001d020521 // Zm00001d051753 // Zm00001d013241 // Zm00001d041964 // Zm00001d002153 // Zm00001d011536 // Zm00001d025980 // Zm00001d000293 // Zm00001d001834 // Zm00001d010620 // Zm00001d005473 // Zm00001d002316 // Zm00001d021945 // Zm00001d019084 // …
GO:0005102	F	receptor binding	12	2573	234	39324	0.83	1	// Zm00001d052500 // Zm00001d009649 // Zm00001d047086 // Zm00001d038993 // Zm00001d049023 // Zm00001d035310 // Zm00001d015186 // Zm00001d028761 // Zm00001d038195 // Zm00001d016501 // Zm00001d047723 // Zm00001d007396
GO:0003682	F	chromatin binding	48	2573	632	39324	0.18	1	// Zm00001d053210 // Zm00001d039118 // Zm00001d009435 // Zm00001d043729 // Zm00001d026231 // Zm00001d046755 // Zm00001d038080 // Zm00001d003632 // Zm00001d037605 // Zm00001d002439 // Zm00001d045112 // Zm00001d011669 // Zm00001d048046 // Zm00001d005547 // Zm00001d051267 // Zm00001d050350 // Zm00001d018465 // Zm00001d018698 // Zm00001d018421 // Zm00001d050400 // Zm00001d028854 // Zm00001d028930 // …
GO:0008135	F	translation factor activity, RNA binding	26	2573	552	39324	0.96	1	// Zm00001d047776 // Zm00001d012515 // Zm00001d035317 // Zm00001d023653 // Zm00001d038489 // Zm00001d042598 // Zm00001d021668 // Zm00001d002415 // Zm00001d003615 // Zm00001d016849 // Zm00001d032274 // Zm00001d013241 // Zm00001d038171 // Zm00001d034771 // Zm00001d006351 // Zm00001d048135 // Zm00001d007037 // Zm00001d010620 // Zm00001d033557 // Zm00001d024403 // Zm00001d010737 // Zm00001d043074 // …
GO:0030234	F	enzyme regulator activity	41	2573	902	39324	0.99	1	// Zm00001d047020 // Zm00001d022460 // Zm00001d038327 // Zm00001d021176 // Zm00001d042624 // Zm00001d040028 // Zm00001d002437 // Zm00001d029234 // Zm00001d044179 // Zm00001d043129 // Zm00001d015164 // Zm00001d019624 // Zm00001d029850 // Zm00001d017881 // Zm00001d024671 // Zm00001d030031 // Zm00001d040936 // Zm00001d038173 // Zm00001d039364 // Zm00001d006602 // Zm00001d017390 // Zm00001d037181 // …
GO:0017111	F	nucleoside-triphosphatase activity	111	2573	2807	39324	1	1	// Zm00001d020521 // Zm00001d041154 // Zm00001d026627 // Zm00001d028320 // Zm00001d002006 // Zm00001d020134 // Zm00001d016664 // Zm00001d001928 // Zm00001d011197 // Zm00001d006509 // Zm00001d008810 // Zm00001d027884 // Zm00001d026010 // Zm00001d002865 // Zm00001d050911 // Zm00001d035526 // Zm00001d052273 // Zm00001d007156 // Zm00001d019796 // Zm00001d039721 // Zm00001d009702 // Zm00001d048329 // …

## Sheet: IST-Molecular Function (F)
GO_acc	term_type	Term (significant terms in bold)	queryitem	querytotal	bgitem	bgtotal	pvalue	FDR	entries
GO:0005198	F	structural molecule activity	247	2768	1252	39324	1.2e-41	1.4e-39	// Zm00001d022111 // Zm00001d009657 // Zm00001d037603 // Zm00001d020450 // Zm00001d045889 // Zm00001d034059 // Zm00001d041727 // Zm00001d007145 // Zm00001d000120 // Zm00001d011753 // Zm00001d009579 // Zm00001d038084 // Zm00001d024511 // Zm00001d012878 // Zm00001d042966 // Zm00001d034550 // Zm00001d003672 // Zm00001d028240 // Zm00001d012978 // Zm00001d007200 // Zm00001d010135 // Zm00001d005334 // …
GO:0003723	F	RNA binding	384	2768	3065	39324	1.4e-25	8.4e-24	// Zm00001d034005 // Zm00001d041727 // Zm00001d022466 // Zm00001d009868 // Zm00001d024511 // Zm00001d051790 // Zm00001d048531 // Zm00001d029483 // Zm00001d029487 // Zm00001d022514 // Zm00001d022463 // Zm00001d046352 // Zm00001d043529 // Zm00001d010614 // Zm00001d033473 // Zm00001d042445 // Zm00001d019249 // Zm00001d038922 // Zm00001d012141 // Zm00001d049500 // Zm00001d018147 // Zm00001d018141 // …
GO:0003676	F	nucleic acid binding	797	2768	9561	39324	1.1e-07	4.3e-06	// Zm00001d034005 // Zm00001d041727 // Zm00001d052368 // Zm00001d022466 // Zm00001d028661 // Zm00001d051542 // Zm00001d052163 // Zm00001d009868 // Zm00001d017720 // Zm00001d038812 // Zm00001d038813 // Zm00001d051790 // Zm00001d043287 // Zm00001d048531 // Zm00001d029483 // Zm00001d029482 // Zm00001d029487 // Zm00001d022514 // Zm00001d018916 // Zm00001d022463 // Zm00001d046352 // Zm00001d035321 // …
GO:0003774	F	motor activity	34	2768	268	39324	0.0016	0.049	// Zm00001d022276 // Zm00001d052615 // Zm00001d041353 // Zm00001d049938 // Zm00001d041323 // Zm00001d038131 // Zm00001d003368 // Zm00001d009926 // Zm00001d013951 // Zm00001d018441 // Zm00001d006500 // Zm00001d018014 // Zm00001d005696 // Zm00001d010525 // Zm00001d031943 // Zm00001d025149 // Zm00001d044903 // Zm00001d030230 // Zm00001d039617 // Zm00001d009402 // Zm00001d034030 // Zm00001d020515 // …
GO:0005488	F	binding	1962	2768	26963	39324	0.0057	0.14	// Zm00001d003380 // Zm00001d003954 // Zm00001d048354 // Zm00001d007254 // Zm00001d043736 // Zm00001d051790 // Zm00001d002350 // Zm00001d043287 // Zm00001d015139 // Zm00001d029483 // Zm00001d029482 // Zm00001d002806 // Zm00001d029487 // Zm00001d052684 // Zm00001d052689 // Zm00001d018916 // Zm00001d019398 // Zm00001d047746 // Zm00001d029263 // Zm00001d034681 // Zm00001d019397 // Zm00001d033473 // …
GO:0005515	F	protein binding	387	2768	4891	39324	0.01	0.18	// Zm00001d035023 // Zm00001d003954 // Zm00001d015839 // Zm00001d007254 // Zm00001d042847 // Zm00001d006500 // Zm00001d044415 // Zm00001d043831 // Zm00001d049007 // Zm00001d052684 // Zm00001d052689 // Zm00001d049343 // Zm00001d029263 // Zm00001d011746 // Zm00001d038961 // Zm00001d005029 // Zm00001d048693 // Zm00001d016714 // Zm00001d048998 // Zm00001d018624 // Zm00001d031074 // Zm00001d020437 // …
GO:0003682	F	chromatin binding	62	2768	632	39324	0.0092	0.18	// Zm00001d010785 // Zm00001d035764 // Zm00001d026427 // Zm00001d030849 // Zm00001d016935 // Zm00001d038930 // Zm00001d051527 // Zm00001d026291 // Zm00001d018097 // Zm00001d052325 // Zm00001d039718 // Zm00001d051520 // Zm00001d023839 // Zm00001d038851 // Zm00001d002649 // Zm00001d033310 // Zm00001d017702 // Zm00001d017555 // Zm00001d002330 // Zm00001d003412 // Zm00001d023402 // Zm00001d035666 // …
GO:0000166	F	nucleotide binding	584	2768	7663	39324	0.021	0.32	// Zm00001d035023 // Zm00001d028661 // Zm00001d051542 // Zm00001d007254 // Zm00001d009868 // Zm00001d017720 // Zm00001d017097 // Zm00001d006500 // Zm00001d048531 // Zm00001d011210 // Zm00001d015519 // Zm00001d029482 // Zm00001d018036 // Zm00001d018034 // Zm00001d052689 // Zm00001d018916 // Zm00001d019398 // Zm00001d049343 // Zm00001d053901 // Zm00001d011746 // Zm00001d011741 // Zm00001d010200 // …
GO:0004518	F	nuclease activity	99	2768	1181	39324	0.053	0.71	// Zm00001d021708 // Zm00001d022111 // Zm00001d043526 // Zm00001d023226 // Zm00001d034865 // Zm00001d006098 // Zm00001d009773 // Zm00001d012673 // Zm00001d031471 // Zm00001d034868 // Zm00001d043529 // Zm00001d044496 // Zm00001d044490 // Zm00001d045014 // Zm00001d024511 // Zm00001d049724 // Zm00001d002082 // Zm00001d001806 // Zm00001d043287 // Zm00001d022599 // Zm00001d017607 // Zm00001d022514 // …
GO:0060089	F	molecular transducer activity	50	2768	825	39324	0.87	1	// Zm00001d038126 // Zm00001d038135 // Zm00001d003671 // Zm00001d035476 // Zm00001d037468 // Zm00001d043466 // Zm00001d041215 // Zm00001d011465 // Zm00001d053446 // Zm00001d050768 // Zm00001d005051 // Zm00001d017079 // Zm00001d032447 // Zm00001d018445 // Zm00001d028746 // Zm00001d035812 // Zm00001d050959 // Zm00001d034257 // Zm00001d050850 // Zm00001d053120 // Zm00001d031145 // Zm00001d002599 // …
GO:0016740	F	transferase activity	571	2768	10355	39324	1	1	// Zm00001d052364 // Zm00001d010662 // Zm00001d014284 // Zm00001d039036 // Zm00001d022466 // Zm00001d045261 // Zm00001d052163 // Zm00001d007254 // Zm00001d043737 // Zm00001d042847 // Zm00001d032311 // Zm00001d036101 // Zm00001d042443 // Zm00001d017097 // Zm00001d044418 // Zm00001d043325 // Zm00001d011210 // Zm00001d019697 // Zm00001d052684 // Zm00001d002097 // Zm00001d011746 // Zm00001d019397 // …
GO:0016818	F	hydrolase activity, acting on acid anhydrides, in phosphorus-containing anhydrides	201	2768	2990	39324	0.75	1	// Zm00001d052021 // Zm00001d043831 // Zm00001d034868 // Zm00001d034318 // Zm00001d020087 // Zm00001d041480 // Zm00001d013013 // Zm00001d051542 // Zm00001d047965 // Zm00001d009868 // Zm00001d017720 // Zm00001d035898 // Zm00001d033259 // Zm00001d018441 // Zm00001d006500 // Zm00001d001806 // Zm00001d048531 // Zm00001d022598 // Zm00001d033704 // Zm00001d042044 // Zm00001d029482 // Zm00001d046277 // …
GO:0016817	F	hydrolase activity, acting on acid anhydrides	202	2768	3007	39324	0.76	1	// Zm00001d052021 // Zm00001d043831 // Zm00001d034868 // Zm00001d034318 // Zm00001d020087 // Zm00001d041480 // Zm00001d013013 // Zm00001d051542 // Zm00001d047965 // Zm00001d009868 // Zm00001d017720 // Zm00001d035898 // Zm00001d033259 // Zm00001d018441 // Zm00001d006500 // Zm00001d001806 // Zm00001d048531 // Zm00001d022598 // Zm00001d035812 // Zm00001d042044 // Zm00001d029482 // Zm00001d046277 // …
GO:0003677	F	DNA binding	343	2768	4863	39324	0.49	1	// Zm00001d041727 // Zm00001d052368 // Zm00001d051542 // Zm00001d052163 // Zm00001d017720 // Zm00001d038812 // Zm00001d038813 // Zm00001d043287 // Zm00001d018916 // Zm00001d035321 // Zm00001d001879 // Zm00001d012092 // Zm00001d005029 // Zm00001d010611 // Zm00001d041036 // Zm00001d003251 // Zm00001d050061 // Zm00001d012145 // Zm00001d035439 // Zm00001d021433 // Zm00001d021430 // Zm00001d032790 // …
GO:0016787	F	hydrolase activity	636	2768	9725	39324	0.98	1	// Zm00001d003380 // Zm00001d043524 // Zm00001d015837 // Zm00001d040147 // Zm00001d026700 // Zm00001d052368 // Zm00001d043581 // Zm00001d051542 // Zm00001d009868 // Zm00001d022192 // Zm00001d017720 // Zm00001d042840 // Zm00001d039167 // Zm00001d032311 // Zm00001d015374 // Zm00001d006500 // Zm00001d048434 // Zm00001d051790 // Zm00001d038794 // Zm00001d043287 // Zm00001d048531 // Zm00001d029482 // …
GO:0016301	F	kinase activity	213	2768	3991	39324	1	1	// Zm00001d038126 // Zm00001d044018 // Zm00001d002129 // Zm00001d010662 // Zm00001d020329 // Zm00001d049290 // Zm00001d038894 // Zm00001d023290 // Zm00001d050475 // Zm00001d007254 // Zm00001d037689 // Zm00001d021036 // Zm00001d043737 // Zm00001d042847 // Zm00001d036101 // Zm00001d017097 // Zm00001d011210 // Zm00001d017491 // Zm00001d008815 // Zm00001d030212 // Zm00001d021447 // Zm00001d003149 // …
GO:0016788	F	hydrolase activity, acting on ester bonds	211	2768	3090	39324	0.68	1	// Zm00001d021708 // Zm00001d022111 // Zm00001d015837 // Zm00001d023226 // Zm00001d040147 // Zm00001d034865 // Zm00001d006098 // Zm00001d009773 // Zm00001d012673 // Zm00001d031471 // Zm00001d034868 // Zm00001d037512 // Zm00001d043526 // Zm00001d044496 // Zm00001d044490 // Zm00001d045014 // Zm00001d043520 // Zm00001d022192 // Zm00001d024511 // Zm00001d042840 // Zm00001d022594 // Zm00001d043405 // …
GO:0003824	F	catalytic activity	1627	2768	24350	39324	1	1	// Zm00001d003380 // Zm00001d007254 // Zm00001d043737 // Zm00001d017720 // Zm00001d015374 // Zm00001d051790 // Zm00001d037794 // Zm00001d043287 // Zm00001d029482 // Zm00001d029487 // Zm00001d052684 // Zm00001d052689 // Zm00001d019398 // Zm00001d047743 // Zm00001d047749 // Zm00001d034681 // Zm00001d019397 // Zm00001d047345 // Zm00001d019249 // Zm00001d018624 // Zm00001d028840 // Zm00001d026331 // …
GO:0016772	F	transferase activity, transferring phosphorus-containing groups	270	2768	4834	39324	1	1	// Zm00001d038126 // Zm00001d044018 // Zm00001d043526 // Zm00001d053070 // Zm00001d041215 // Zm00001d002129 // Zm00001d010662 // Zm00001d020329 // Zm00001d039036 // Zm00001d038894 // Zm00001d023290 // Zm00001d050475 // Zm00001d052163 // Zm00001d007254 // Zm00001d037689 // Zm00001d021036 // Zm00001d008890 // Zm00001d043737 // Zm00001d042847 // Zm00001d006343 // Zm00001d036101 // Zm00001d012197 // …
GO:0016462	F	pyrophosphatase activity	197	2768	2950	39324	0.78	1	// Zm00001d052021 // Zm00001d043831 // Zm00001d034868 // Zm00001d034318 // Zm00001d020087 // Zm00001d041480 // Zm00001d013013 // Zm00001d051542 // Zm00001d047965 // Zm00001d009868 // Zm00001d017720 // Zm00001d035898 // Zm00001d033259 // Zm00001d018441 // Zm00001d006500 // Zm00001d001806 // Zm00001d048531 // Zm00001d022598 // Zm00001d033704 // Zm00001d042044 // Zm00001d029482 // Zm00001d046277 // …
GO:0005215	F	transporter activity	209	2768	3219	39324	0.89	1	// Zm00001d023895 // Zm00001d043831 // Zm00001d002893 // Zm00001d029251 // Zm00001d003913 // Zm00001d047965 // Zm00001d052442 // Zm00001d035953 // Zm00001d016665 // Zm00001d040243 // Zm00001d018445 // Zm00001d028401 // Zm00001d033887 // Zm00001d046277 // Zm00001d038155 // Zm00001d033317 // Zm00001d020980 // Zm00001d051174 // Zm00001d000350 // Zm00001d004094 // Zm00001d008226 // Zm00001d044335 // …
GO:0008289	F	lipid binding	31	2768	522	39324	0.84	1	// Zm00001d014641 // Zm00001d030661 // Zm00001d010606 // Zm00001d015084 // Zm00001d041489 // Zm00001d019545 // Zm00001d023420 // Zm00001d048479 // Zm00001d034416 // Zm00001d043023 // Zm00001d034415 // Zm00001d007832 // Zm00001d031061 // Zm00001d002090 // Zm00001d030101 // Zm00001d015485 // Zm00001d013699 // Zm00001d029886 // Zm00001d048693 // Zm00001d013598 // Zm00001d004700 // Zm00001d042697 // …
GO:0005102	F	receptor binding	11	2768	234	39324	0.93	1	// Zm00001d049152 // Zm00001d034840 // Zm00001d025130 // Zm00001d039104 // Zm00001d048968 // Zm00001d007254 // Zm00001d039218 // Zm00001d026406 // Zm00001d035191 // Zm00001d044224 // Zm00001d039086
GO:0030246	F	carbohydrate binding	37	2768	618	39324	0.85	1	// Zm00001d043524 // Zm00001d035476 // Zm00001d034007 // Zm00001d046134 // Zm00001d030285 // Zm00001d004348 // Zm00001d015231 // Zm00001d002348 // Zm00001d037689 // Zm00001d004342 // Zm00001d006343 // Zm00001d028243 // Zm00001d035212 // Zm00001d010728 // Zm00001d033233 // Zm00001d004220 // Zm00001d031395 // Zm00001d029950 // Zm00001d019312 // Zm00001d033098 // Zm00001d047407 // Zm00001d031872 // …
GO:0004872	F	receptor activity	38	2768	722	39324	0.97	1	// Zm00001d038126 // Zm00001d038135 // Zm00001d003671 // Zm00001d035476 // Zm00001d037468 // Zm00001d043466 // Zm00001d041215 // Zm00001d053446 // Zm00001d032447 // Zm00001d018445 // Zm00001d035812 // Zm00001d020568 // Zm00001d050850 // Zm00001d053120 // Zm00001d031145 // Zm00001d002599 // Zm00001d016160 // Zm00001d053396 // Zm00001d002097 // Zm00001d031211 // Zm00001d012743 // Zm00001d010852 // …
GO:0004871	F	signal transducer activity	55	2768	968	39324	0.95	1	// Zm00001d038126 // Zm00001d038135 // Zm00001d003671 // Zm00001d020355 // Zm00001d035476 // Zm00001d037468 // Zm00001d043466 // Zm00001d041215 // Zm00001d011465 // Zm00001d050768 // Zm00001d005051 // Zm00001d017079 // Zm00001d032447 // Zm00001d018445 // Zm00001d005696 // Zm00001d028746 // Zm00001d028745 // Zm00001d035812 // Zm00001d050959 // Zm00001d020568 // Zm00001d050850 // Zm00001d029625 // …
GO:0008135	F	translation factor activity, RNA binding	44	2768	552	39324	0.23	1	// Zm00001d047909 // Zm00001d012993 // Zm00001d002089 // Zm00001d019501 // Zm00001d044479 // Zm00001d023305 // Zm00001d009868 // Zm00001d034773 // Zm00001d031161 // Zm00001d049490 // Zm00001d028782 // Zm00001d040855 // Zm00001d027581 // Zm00001d040857 // Zm00001d041969 // Zm00001d002822 // Zm00001d015929 // Zm00001d020236 // Zm00001d048717 // Zm00001d021715 // Zm00001d040622 // Zm00001d018873 // …
GO:0030234	F	enzyme regulator activity	39	2768	902	39324	1	1	// Zm00001d010662 // Zm00001d007290 // Zm00001d037843 // Zm00001d005544 // Zm00001d007103 // Zm00001d029478 // Zm00001d010062 // Zm00001d019462 // Zm00001d035087 // Zm00001d041804 // Zm00001d034487 // Zm00001d004220 // Zm00001d018401 // Zm00001d048660 // Zm00001d053396 // Zm00001d003663 // Zm00001d042017 // Zm00001d040381 // Zm00001d023707 // Zm00001d002611 // Zm00001d014679 // Zm00001d044581 // …
GO:0017111	F	nucleoside-triphosphatase activity	186	2768	2807	39324	0.81	1	// Zm00001d052021 // Zm00001d043831 // Zm00001d034868 // Zm00001d034318 // Zm00001d041480 // Zm00001d013013 // Zm00001d051542 // Zm00001d047965 // Zm00001d009868 // Zm00001d017720 // Zm00001d035898 // Zm00001d033259 // Zm00001d018441 // Zm00001d006500 // Zm00001d001806 // Zm00001d048531 // Zm00001d022598 // Zm00001d033704 // Zm00001d042044 // Zm00001d029482 // Zm00001d046277 // Zm00001d024805 // …
GO:0003700	F	transcription factor activity, sequence-specific DNA binding	133	2768	1850	39324	0.42	1	// Zm00001d046759 // Zm00001d010785 // Zm00001d029270 // Zm00001d022295 // Zm00001d042443 // Zm00001d027395 // Zm00001d038087 // Zm00001d041489 // Zm00001d013151 // Zm00001d045661 // Zm00001d046568 // Zm00001d022613 // Zm00001d002828 // Zm00001d052288 // Zm00001d013240 // Zm00001d041036 // Zm00001d043707 // Zm00001d037771 // Zm00001d039306 // Zm00001d002056 // Zm00001d039434 // Zm00001d005029 // …

## Sheet: Husk-Cellular Component (C)
GO_acc	term_type	Term (significant terms in bold)	queryitem	querytotal	bgitem	bgtotal	pvalue	FDR	entries
GO:0005886	C	plasma membrane	709	2573	6798	39324	7.2e-36	1.6e-33	// Zm00001d052361 // Zm00001d022460 // Zm00001d041725 // Zm00001d046112 // Zm00001d007255 // Zm00001d039139 // Zm00001d025572 // Zm00001d048430 // Zm00001d026383 // Zm00001d043286 // Zm00001d043283 // Zm00001d028214 // Zm00001d035028 // Zm00001d029768 // Zm00001d035157 // Zm00001d018037 // Zm00001d026010 // Zm00001d022041 // Zm00001d017390 // Zm00001d037181 // Zm00001d011625 // Zm00001d020726 // …
GO:0016020	C	membrane	1811	2573	24684	39324	2e-15	2.3e-13	// Zm00001d052209 // Zm00001d052207 // Zm00001d007255 // Zm00001d008569 // Zm00001d017727 // Zm00001d015579 // Zm00001d043045 // Zm00001d032253 // Zm00001d032250 // Zm00001d051791 // Zm00001d043286 // Zm00001d043283 // Zm00001d052063 // Zm00001d002153 // Zm00001d052061 // Zm00001d029266 // Zm00001d029468 // Zm00001d002797 // Zm00001d022198 // Zm00001d017613 // Zm00001d021823 // Zm00001d026334 // …
GO:0005773	C	vacuole	288	2573	3129	39324	1.7e-08	1.3e-06	// Zm00001d043105 // Zm00001d052361 // Zm00001d010840 // Zm00001d012791 // Zm00001d027525 // Zm00001d044495 // Zm00001d016708 // Zm00001d036714 // Zm00001d000046 // Zm00001d002006 // Zm00001d052673 // Zm00001d005783 // Zm00001d025572 // Zm00001d028244 // Zm00001d012972 // Zm00001d029083 // Zm00001d025474 // Zm00001d010744 // Zm00001d022439 // Zm00001d042969 // Zm00001d033313 // Zm00001d005158 // …
GO:0005576	C	extracellular region	250	2573	2695	39324	9.2e-08	5.2e-06	// Zm00001d014055 // Zm00001d038726 // Zm00001d027411 // Zm00001d022460 // Zm00001d030282 // Zm00001d044691 // Zm00001d042767 // Zm00001d017076 // Zm00001d010212 // Zm00001d045264 // Zm00001d016708 // Zm00001d010926 // Zm00001d012572 // Zm00001d040028 // Zm00001d006345 // Zm00001d043047 // Zm00001d032664 // Zm00001d012970 // Zm00001d028073 // Zm00001d051814 // Zm00001d044095 // Zm00001d004443 // …
GO:0044464	C	cell part	2079	2573	30318	39324	5.5e-06	0.00025	// Zm00001d003229 // Zm00001d052209 // Zm00001d007255 // Zm00001d008569 // Zm00001d017727 // Zm00001d043045 // Zm00001d032253 // Zm00001d032250 // Zm00001d043286 // Zm00001d043283 // Zm00001d004126 // Zm00001d006810 // Zm00001d052063 // Zm00001d002153 // Zm00001d052061 // Zm00001d026204 // Zm00001d029266 // Zm00001d029468 // Zm00001d052666 // Zm00001d022198 // Zm00001d017614 // Zm00001d017613 // …
GO:0005794	C	Golgi apparatus	203	2573	2276	39324	1.6e-05	0.00059	// Zm00001d037214 // Zm00001d038892 // Zm00001d014525 // Zm00001d037199 // Zm00001d023830 // Zm00001d036545 // Zm00001d042353 // Zm00001d004525 // Zm00001d049725 // Zm00001d048430 // Zm00001d018507 // Zm00001d038676 // Zm00001d002326 // Zm00001d022439 // Zm00001d042969 // Zm00001d037779 // Zm00001d031589 // Zm00001d028725 // Zm00001d041964 // Zm00001d020986 // Zm00001d020552 // Zm00001d013787 // …
GO:0005623	C	cell	2079	2573	30411	39324	1.9e-05	0.0006	// Zm00001d003229 // Zm00001d052209 // Zm00001d007255 // Zm00001d008569 // Zm00001d017727 // Zm00001d043045 // Zm00001d032253 // Zm00001d032250 // Zm00001d043286 // Zm00001d043283 // Zm00001d004126 // Zm00001d006810 // Zm00001d052063 // Zm00001d002153 // Zm00001d052061 // Zm00001d026204 // Zm00001d029266 // Zm00001d029468 // Zm00001d052666 // Zm00001d022198 // Zm00001d017614 // Zm00001d017613 // …
GO:0005777	C	peroxisome	52	2573	465	39324	0.00036	0.008	// Zm00001d014097 // Zm00001d020343 // Zm00001d011487 // Zm00001d044288 // Zm00001d044289 // Zm00001d013109 // Zm00001d031220 // Zm00001d003630 // Zm00001d002266 // Zm00001d012590 // Zm00001d002260 // Zm00001d003504 // Zm00001d006133 // Zm00001d028073 // Zm00001d016248 // Zm00001d051877 // Zm00001d034372 // Zm00001d033055 // Zm00001d008999 // Zm00001d007953 // Zm00001d032811 // Zm00001d047461 // …
GO:0042579	C	microbody	52	2573	465	39324	0.00036	0.008	// Zm00001d014097 // Zm00001d020343 // Zm00001d011487 // Zm00001d044288 // Zm00001d044289 // Zm00001d013109 // Zm00001d031220 // Zm00001d003630 // Zm00001d002266 // Zm00001d012590 // Zm00001d002260 // Zm00001d003504 // Zm00001d006133 // Zm00001d028073 // Zm00001d016248 // Zm00001d051877 // Zm00001d034372 // Zm00001d033055 // Zm00001d008999 // Zm00001d007953 // Zm00001d032811 // Zm00001d047461 // …
GO:0012505	C	endomembrane system	367	2573	4696	39324	0.00034	0.008	// Zm00001d052361 // Zm00001d014525 // Zm00001d010526 // Zm00001d013719 // Zm00001d008569 // Zm00001d048430 // Zm00001d032250 // Zm00001d013486 // Zm00001d042969 // Zm00001d017251 // Zm00001d017390 // Zm00001d052565 // Zm00001d052061 // Zm00001d029266 // Zm00001d033573 // Zm00001d019327 // Zm00001d021823 // Zm00001d047043 // Zm00001d013230 // Zm00001d002579 // Zm00001d010443 // Zm00001d043879 // …
GO:0005618	C	cell wall	150	2573	1901	39324	0.015	0.3	// Zm00001d029672 // Zm00001d027411 // Zm00001d022460 // Zm00001d038874 // Zm00001d038327 // Zm00001d036715 // Zm00001d042767 // Zm00001d010212 // Zm00001d045264 // Zm00001d016708 // Zm00001d035899 // Zm00001d029087 // Zm00001d008173 // Zm00001d049430 // Zm00001d037779 // Zm00001d018037 // Zm00001d047276 // Zm00001d030282 // Zm00001d044826 // Zm00001d011853 // Zm00001d020986 // Zm00001d003784 // …
GO:0030312	C	external encapsulating structure	152	2573	1960	39324	0.023	0.43	// Zm00001d029672 // Zm00001d027411 // Zm00001d022460 // Zm00001d038874 // Zm00001d038327 // Zm00001d036715 // Zm00001d042767 // Zm00001d010212 // Zm00001d045264 // Zm00001d016708 // Zm00001d035899 // Zm00001d029087 // Zm00001d035700 // Zm00001d008173 // Zm00001d049430 // Zm00001d037779 // Zm00001d018037 // Zm00001d047276 // Zm00001d030282 // Zm00001d044826 // Zm00001d011853 // Zm00001d020986 // …
GO:0005615	C	extracellular space	24	2573	247	39324	0.046	0.8	// Zm00001d036541 // Zm00001d038049 // Zm00001d035310 // Zm00001d042140 // Zm00001d005391 // Zm00001d002065 // Zm00001d010744 // Zm00001d017076 // Zm00001d023973 // Zm00001d019721 // Zm00001d045875 // Zm00001d045877 // Zm00001d012641 // Zm00001d038052 // Zm00001d010671 // Zm00001d022036 // Zm00001d027748 // Zm00001d047086 // Zm00001d043293 // Zm00001d032664 // Zm00001d049113 // Zm00001d020636 // …
GO:0005783	C	endoplasmic reticulum	144	2573	2031	39324	0.18	1	// Zm00001d014055 // Zm00001d045159 // Zm00001d008985 // Zm00001d010210 // Zm00001d044153 // Zm00001d008569 // Zm00001d052673 // Zm00001d012972 // Zm00001d032250 // Zm00001d013486 // Zm00001d036541 // Zm00001d045817 // Zm00001d021524 // Zm00001d050972 // Zm00001d017251 // Zm00001d040979 // Zm00001d017390 // Zm00001d052565 // Zm00001d039965 // Zm00001d003781 // Zm00001d034635 // Zm00001d007403 // …
GO:0031974	C	membrane-enclosed lumen	94	2573	3307	39324	1	1	// Zm00001d037601 // Zm00001d047808 // Zm00001d005736 // Zm00001d025342 // Zm00001d023694 // Zm00001d052273 // Zm00001d007401 // Zm00001d042453 // Zm00001d034817 // Zm00001d043701 // Zm00001d019004 // Zm00001d048521 // Zm00001d002316 // Zm00001d017997 // Zm00001d039882 // Zm00001d011066 // Zm00001d035436 // Zm00001d017383 // Zm00001d022274 // Zm00001d003017 // Zm00001d012557 // Zm00001d038734 // …
GO:0031975	C	envelope	109	2573	2224	39324	1	1	// Zm00001d029672 // Zm00001d008311 // Zm00001d027656 // Zm00001d047808 // Zm00001d034000 // Zm00001d017727 // Zm00001d016664 // Zm00001d044095 // Zm00001d025574 // Zm00001d035700 // Zm00001d017157 // Zm00001d025665 // Zm00001d037779 // Zm00001d027884 // Zm00001d024049 // Zm00001d040979 // Zm00001d039549 // Zm00001d030277 // Zm00001d052061 // Zm00001d042453 // Zm00001d048745 // Zm00001d007153 // …
GO:0031981	C	nuclear lumen	78	2573	2884	39324	1	1	// Zm00001d007042 // Zm00001d022454 // Zm00001d003017 // Zm00001d033004 // Zm00001d000223 // Zm00001d053269 // Zm00001d037601 // Zm00001d012557 // Zm00001d025735 // Zm00001d047808 // Zm00001d032916 // Zm00001d022549 // Zm00001d007106 // Zm00001d034771 // Zm00001d012958 // Zm00001d005736 // Zm00001d025342 // Zm00001d024470 // Zm00001d046939 // Zm00001d033602 // Zm00001d033858 // Zm00001d009844 // …
GO:0031967	C	organelle envelope	107	2573	2171	39324	1	1	// Zm00001d029672 // Zm00001d008311 // Zm00001d027656 // Zm00001d047808 // Zm00001d034000 // Zm00001d017727 // Zm00001d016664 // Zm00001d044095 // Zm00001d025574 // Zm00001d017157 // Zm00001d025665 // Zm00001d037779 // Zm00001d027884 // Zm00001d024049 // Zm00001d040979 // Zm00001d039549 // Zm00001d030277 // Zm00001d052061 // Zm00001d042453 // Zm00001d048745 // Zm00001d007153 // Zm00001d037695 // …
GO:0005829	C	cytosol	284	2573	4562	39324	0.81	1	// Zm00001d011999 // Zm00001d043727 // Zm00001d037191 // Zm00001d052079 // Zm00001d047020 // Zm00001d042695 // Zm00001d038326 // Zm00001d053171 // Zm00001d022198 // Zm00001d039280 // Zm00001d003632 // Zm00001d042215 // Zm00001d023838 // Zm00001d018799 // Zm00001d011063 // Zm00001d034433 // Zm00001d010588 // Zm00001d050981 // Zm00001d029087 // Zm00001d048430 // Zm00001d018331 // Zm00001d017601 // …
GO:0043233	C	organelle lumen	94	2573	3307	39324	1	1	// Zm00001d037601 // Zm00001d047808 // Zm00001d005736 // Zm00001d025342 // Zm00001d023694 // Zm00001d052273 // Zm00001d007401 // Zm00001d042453 // Zm00001d034817 // Zm00001d043701 // Zm00001d019004 // Zm00001d048521 // Zm00001d002316 // Zm00001d017997 // Zm00001d039882 // Zm00001d011066 // Zm00001d035436 // Zm00001d017383 // Zm00001d022274 // Zm00001d003017 // Zm00001d012557 // Zm00001d038734 // …
GO:0043231	C	intracellular membrane-bounded organelle	1471	2573	22488	39324	0.51	1	// Zm00001d003229 // Zm00001d052209 // Zm00001d008569 // Zm00001d017727 // Zm00001d043045 // Zm00001d032253 // Zm00001d032250 // Zm00001d004126 // Zm00001d052063 // Zm00001d002153 // Zm00001d052061 // Zm00001d026204 // Zm00001d029266 // Zm00001d052666 // Zm00001d003630 // Zm00001d017614 // Zm00001d003632 // Zm00001d021823 // Zm00001d026334 // Zm00001d020642 // Zm00001d020277 // Zm00001d026442 // …
GO:0044428	C	nuclear part	103	2573	3641	39324	1	1	// Zm00001d008311 // Zm00001d037601 // Zm00001d047808 // Zm00001d005736 // Zm00001d025342 // Zm00001d025665 // Zm00001d024049 // Zm00001d029488 // Zm00001d052273 // Zm00001d052061 // Zm00001d042453 // Zm00001d034817 // Zm00001d007401 // Zm00001d019004 // Zm00001d048521 // Zm00001d002316 // Zm00001d035436 // Zm00001d017383 // Zm00001d003017 // Zm00001d012557 // Zm00001d010231 // Zm00001d040124 // …
GO:0044424	C	intracellular part	1731	2573	26820	39324	0.84	1	// Zm00001d003229 // Zm00001d052209 // Zm00001d008569 // Zm00001d017727 // Zm00001d043045 // Zm00001d032253 // Zm00001d032250 // Zm00001d004126 // Zm00001d006810 // Zm00001d052063 // Zm00001d002153 // Zm00001d052061 // Zm00001d026204 // Zm00001d029266 // Zm00001d052666 // Zm00001d022198 // Zm00001d017614 // Zm00001d011835 // Zm00001d003632 // Zm00001d021823 // Zm00001d026334 // Zm00001d048172 // …
GO:0044421	C	extracellular region part	42	2573	527	39324	0.13	1	// Zm00001d014055 // Zm00001d013448 // Zm00001d036541 // Zm00001d010744 // Zm00001d038049 // Zm00001d038137 // Zm00001d035310 // Zm00001d003630 // Zm00001d002046 // Zm00001d005818 // Zm00001d038052 // Zm00001d029234 // Zm00001d042140 // Zm00001d012791 // Zm00001d005391 // Zm00001d002065 // Zm00001d049430 // Zm00001d017076 // Zm00001d023973 // Zm00001d019721 // Zm00001d045875 // Zm00001d017251 // …
GO:0043232	C	intracellular non-membrane-bounded organelle	162	2573	4899	39324	1	1	// Zm00001d003229 // Zm00001d020524 // Zm00001d037214 // Zm00001d020521 // Zm00001d037601 // Zm00001d041154 // Zm00001d038489 // Zm00001d000293 // Zm00001d003632 // Zm00001d025342 // Zm00001d050981 // Zm00001d001928 // Zm00001d011197 // Zm00001d051952 // Zm00001d032932 // Zm00001d013080 // Zm00001d006625 // Zm00001d048050 // Zm00001d009010 // Zm00001d047808 // Zm00001d035526 // Zm00001d052273 // …
GO:0043229	C	intracellular organelle	1522	2573	23739	39324	0.89	1	// Zm00001d003229 // Zm00001d052209 // Zm00001d008569 // Zm00001d017727 // Zm00001d043045 // Zm00001d032253 // Zm00001d032250 // Zm00001d004126 // Zm00001d052063 // Zm00001d002153 // Zm00001d052061 // Zm00001d026204 // Zm00001d029266 // Zm00001d052666 // Zm00001d003630 // Zm00001d017614 // Zm00001d003632 // Zm00001d021823 // Zm00001d026334 // Zm00001d020642 // Zm00001d020277 // Zm00001d026442 // …
GO:0005622	C	intracellular	1788	2573	27648	39324	0.82	1	// Zm00001d003229 // Zm00001d052209 // Zm00001d008569 // Zm00001d017727 // Zm00001d043045 // Zm00001d032253 // Zm00001d032250 // Zm00001d004126 // Zm00001d006810 // Zm00001d052063 // Zm00001d002153 // Zm00001d052061 // Zm00001d026204 // Zm00001d029266 // Zm00001d052666 // Zm00001d022198 // Zm00001d017614 // Zm00001d011835 // Zm00001d003632 // Zm00001d021823 // Zm00001d026334 // Zm00001d053648 // …
GO:0043227	C	membrane-bounded organelle	1475	2573	22556	39324	0.52	1	// Zm00001d003229 // Zm00001d052209 // Zm00001d008569 // Zm00001d017727 // Zm00001d043045 // Zm00001d032253 // Zm00001d032250 // Zm00001d004126 // Zm00001d052063 // Zm00001d002153 // Zm00001d052061 // Zm00001d026204 // Zm00001d029266 // Zm00001d052666 // Zm00001d003630 // Zm00001d017614 // Zm00001d003632 // Zm00001d021823 // Zm00001d026334 // Zm00001d020642 // Zm00001d020277 // Zm00001d026442 // …
GO:0009579	C	thylakoid	43	2573	1020	39324	1	1	// Zm00001d038485 // Zm00001d052268 // Zm00001d029672 // Zm00001d006069 // Zm00001d038726 // Zm00001d011487 // Zm00001d044288 // Zm00001d044289 // Zm00001d027656 // Zm00001d050514 // Zm00001d025991 // Zm00001d006211 // Zm00001d018090 // Zm00001d038268 // Zm00001d044095 // Zm00001d025574 // Zm00001d040953 // Zm00001d037756 // Zm00001d027884 // Zm00001d025524 // Zm00001d010838 // Zm00001d025166 // …
GO:0005654	C	nucleoplasm	42	2573	1387	39324	1	1	// Zm00001d007042 // Zm00001d003017 // Zm00001d012557 // Zm00001d011719 // Zm00001d007106 // Zm00001d040124 // Zm00001d005736 // Zm00001d024470 // Zm00001d033858 // Zm00001d033602 // Zm00001d018255 // Zm00001d049023 // Zm00001d039589 // Zm00001d033215 // Zm00001d002153 // Zm00001d037148 // Zm00001d019004 // Zm00001d041453 // Zm00001d041450 // Zm00001d034301 // Zm00001d022454 // Zm00001d007401 // …
GO:0005840	C	ribosome	39	2573	1443	39324	1	1	// Zm00001d027350 // Zm00001d022131 // Zm00001d044288 // Zm00001d044289 // Zm00001d051633 // Zm00001d039914 // Zm00001d019875 // Zm00001d030666 // Zm00001d031099 // Zm00001d037947 // Zm00001d052653 // Zm00001d002260 // Zm00001d052753 // Zm00001d034771 // Zm00001d028077 // Zm00001d039859 // Zm00001d026039 // Zm00001d048099 // Zm00001d006625 // Zm00001d022434 // Zm00001d048050 // Zm00001d034143 // …
GO:0044446	C	intracellular organelle part	534	2573	10606	39324	1	1	// Zm00001d003229 // Zm00001d014525 // Zm00001d027656 // Zm00001d034000 // Zm00001d003632 // Zm00001d005736 // Zm00001d013719 // Zm00001d008569 // Zm00001d017727 // Zm00001d050981 // Zm00001d048430 // Zm00001d025574 // Zm00001d013486 // Zm00001d017157 // Zm00001d006509 // Zm00001d042969 // Zm00001d017251 // Zm00001d029488 // Zm00001d017390 // Zm00001d052565 // Zm00001d032485 // Zm00001d052063 // …
GO:0044444	C	cytoplasmic part	1048	2573	16509	39324	0.9	1	// Zm00001d003229 // Zm00001d052361 // Zm00001d025870 // Zm00001d010840 // Zm00001d014525 // Zm00001d027656 // Zm00001d002292 // Zm00001d002725 // Zm00001d034000 // Zm00001d022198 // Zm00001d017682 // Zm00001d001906 // Zm00001d013719 // Zm00001d008569 // Zm00001d011063 // Zm00001d017727 // Zm00001d043045 // Zm00001d050981 // Zm00001d025572 // Zm00001d048430 // Zm00001d032250 // Zm00001d025574 // …
GO:0044422	C	organelle part	546	2573	10752	39324	1	1	// Zm00001d003229 // Zm00001d014525 // Zm00001d027656 // Zm00001d034000 // Zm00001d003632 // Zm00001d005736 // Zm00001d013719 // Zm00001d008569 // Zm00001d017727 // Zm00001d050981 // Zm00001d048430 // Zm00001d025574 // Zm00001d013486 // Zm00001d017157 // Zm00001d006509 // Zm00001d042969 // Zm00001d017251 // Zm00001d029488 // Zm00001d017390 // Zm00001d052565 // Zm00001d032485 // Zm00001d052063 // …
GO:0000323	C	lytic vacuole	18	2573	182	39324	0.068	1	// Zm00001d052269 // Zm00001d044495 // Zm00001d028244 // Zm00001d005391 // Zm00001d036541 // Zm00001d030282 // Zm00001d002065 // Zm00001d011811 // Zm00001d023973 // Zm00001d026442 // Zm00001d002751 // Zm00001d011174 // Zm00001d020636 // Zm00001d049113 // Zm00001d022036 // Zm00001d022035 // Zm00001d002824 // Zm00001d031971
GO:0031012	C	extracellular matrix	12	2573	121	39324	0.12	1	// Zm00001d014055 // Zm00001d013448 // Zm00001d012791 // Zm00001d030656 // Zm00001d046865 // Zm00001d049430 // Zm00001d038137 // Zm00001d025059 // Zm00001d045875 // Zm00001d017251 // Zm00001d045877 // Zm00001d011853
GO:0005730	C	nucleolus	31	2573	1327	39324	1	1	// Zm00001d037601 // Zm00001d012557 // Zm00001d022549 // Zm00001d012958 // Zm00001d025342 // Zm00001d046939 // Zm00001d024470 // Zm00001d009844 // Zm00001d041801 // Zm00001d025735 // Zm00001d033210 // Zm00001d018503 // Zm00001d052523 // Zm00001d034771 // Zm00001d052273 // Zm00001d009500 // Zm00001d027743 // Zm00001d033457 // Zm00001d036337 // Zm00001d012277 // Zm00001d010159 // Zm00001d047893 // …
GO:0005634	C	nucleus	786	2573	12629	39324	0.95	1	// Zm00001d003229 // Zm00001d039032 // Zm00001d034000 // Zm00001d003630 // Zm00001d003632 // Zm00001d037605 // Zm00001d005736 // Zm00001d051141 // Zm00001d043045 // Zm00001d051140 // Zm00001d025572 // Zm00001d023932 // Zm00001d032253 // Zm00001d032250 // Zm00001d025574 // Zm00001d010159 // Zm00001d017157 // Zm00001d006509 // Zm00001d028217 // Zm00001d018038 // Zm00001d004126 // Zm00001d017390 // …
GO:0005635	C	nuclear envelope	17	2573	441	39324	0.99	1	// Zm00001d053143 // Zm00001d007042 // Zm00001d023700 // Zm00001d008311 // Zm00001d004138 // Zm00001d052061 // Zm00001d031430 // Zm00001d010231 // Zm00001d025665 // Zm00001d047808 // Zm00001d015091 // Zm00001d034803 // Zm00001d034802 // Zm00001d048745 // Zm00001d024049 // Zm00001d005997 // Zm00001d007401
GO:0005739	C	mitochondrion	151	2573	3430	39324	1	1	// Zm00001d029672 // Zm00001d022181 // Zm00001d025870 // Zm00001d027656 // Zm00001d002725 // Zm00001d003630 // Zm00001d017682 // Zm00001d017727 // Zm00001d043045 // Zm00001d052079 // Zm00001d049725 // Zm00001d029083 // Zm00001d001804 // Zm00001d025574 // Zm00001d002326 // Zm00001d045817 // Zm00001d038792 // Zm00001d031802 // Zm00001d040440 // Zm00001d033925 // Zm00001d039549 // Zm00001d010838 // …
GO:0030529	C	intracellular ribonucleoprotein complex	62	2573	2552	39324	1	1	// Zm00001d013797 // Zm00001d032582 // Zm00001d025899 // Zm00001d022131 // Zm00001d044288 // Zm00001d044289 // Zm00001d051633 // Zm00001d034462 // Zm00001d039914 // Zm00001d019875 // Zm00001d003495 // Zm00001d013716 // Zm00001d030666 // Zm00001d031099 // Zm00001d037947 // Zm00001d052653 // Zm00001d002260 // Zm00001d052753 // Zm00001d027350 // Zm00001d012811 // Zm00001d034771 // Zm00001d028077 // …
GO:0032991	C	macromolecular complex	270	2573	8042	39324	1	1	// Zm00001d013797 // Zm00001d003229 // Zm00001d008311 // Zm00001d037214 // Zm00001d020521 // Zm00001d037601 // Zm00001d038892 // Zm00001d041154 // Zm00001d038489 // Zm00001d037608 // Zm00001d029366 // Zm00001d003632 // Zm00001d020524 // Zm00001d026627 // Zm00001d013716 // Zm00001d050981 // Zm00001d012970 // Zm00001d007709 // Zm00001d006351 // Zm00001d043504 // Zm00001d052837 // Zm00001d011197 // …
GO:0043228	C	non-membrane-bounded organelle	162	2573	4907	39324	1	1	// Zm00001d003229 // Zm00001d020524 // Zm00001d037214 // Zm00001d020521 // Zm00001d037601 // Zm00001d041154 // Zm00001d038489 // Zm00001d000293 // Zm00001d003632 // Zm00001d025342 // Zm00001d050981 // Zm00001d001928 // Zm00001d011197 // Zm00001d051952 // Zm00001d032932 // Zm00001d013080 // Zm00001d006625 // Zm00001d048050 // Zm00001d009010 // Zm00001d047808 // Zm00001d035526 // Zm00001d052273 // …
GO:0009536	C	plastid	322	2573	5796	39324	1	1	// Zm00001d038485 // Zm00001d022547 // Zm00001d003229 // Zm00001d000204 // Zm00001d022181 // Zm00001d025870 // Zm00001d012672 // Zm00001d027656 // Zm00001d029672 // Zm00001d001887 // Zm00001d022198 // Zm00001d001834 // Zm00001d038726 // Zm00001d018826 // Zm00001d025170 // Zm00001d046970 // Zm00001d047461 // Zm00001d004525 // Zm00001d004413 // Zm00001d038268 // Zm00001d029087 // Zm00001d016664 // …
GO:0005856	C	cytoskeleton	68	2573	1367	39324	0.99	1	// Zm00001d003229 // Zm00001d020524 // Zm00001d037214 // Zm00001d012515 // Zm00001d051952 // Zm00001d041154 // Zm00001d038489 // Zm00001d000224 // Zm00001d043504 // Zm00001d010620 // Zm00001d042097 // Zm00001d030526 // Zm00001d034803 // Zm00001d034802 // Zm00001d029215 // Zm00001d040312 // Zm00001d039919 // Zm00001d052753 // Zm00001d050981 // Zm00001d044982 // Zm00001d020521 // Zm00001d001928 // …
GO:0005737	C	cytoplasm	1275	2573	19628	39324	0.65	1	// Zm00001d003229 // Zm00001d052361 // Zm00001d025870 // Zm00001d010840 // Zm00001d022460 // Zm00001d014525 // Zm00001d027656 // Zm00001d002292 // Zm00001d002725 // Zm00001d034000 // Zm00001d022198 // Zm00001d017682 // Zm00001d001906 // Zm00001d013719 // Zm00001d008569 // Zm00001d011063 // Zm00001d048841 // Zm00001d017727 // Zm00001d043045 // Zm00001d050981 // Zm00001d025572 // Zm00001d048430 // …
GO:0005764	C	lysosome	12	2573	147	39324	0.27	1	// Zm00001d028244 // Zm00001d005391 // Zm00001d036541 // Zm00001d030282 // Zm00001d002065 // Zm00001d023973 // Zm00001d002751 // Zm00001d020636 // Zm00001d049113 // Zm00001d022036 // Zm00001d022035 // Zm00001d031971
GO:0070013	C	intracellular organelle lumen	94	2573	3307	39324	1	1	// Zm00001d037601 // Zm00001d047808 // Zm00001d005736 // Zm00001d025342 // Zm00001d023694 // Zm00001d052273 // Zm00001d007401 // Zm00001d042453 // Zm00001d034817 // Zm00001d043701 // Zm00001d019004 // Zm00001d048521 // Zm00001d002316 // Zm00001d017997 // Zm00001d039882 // Zm00001d011066 // Zm00001d035436 // Zm00001d017383 // Zm00001d022274 // Zm00001d003017 // Zm00001d012557 // Zm00001d038734 // …
GO:0043226	C	organelle	1528	2573	23816	39324	0.89	1	// Zm00001d003229 // Zm00001d052209 // Zm00001d008569 // Zm00001d017727 // Zm00001d043045 // Zm00001d032253 // Zm00001d032250 // Zm00001d004126 // Zm00001d052063 // Zm00001d002153 // Zm00001d052061 // Zm00001d026204 // Zm00001d029266 // Zm00001d052666 // Zm00001d003630 // Zm00001d017614 // Zm00001d003632 // Zm00001d021823 // Zm00001d026334 // Zm00001d020642 // Zm00001d020277 // Zm00001d026442 // …
GO:0005768	C	endosome	65	2573	872	39324	0.17	1	// Zm00001d002625 // Zm00001d036545 // Zm00001d052361 // Zm00001d004698 // Zm00001d036549 // Zm00001d020986 // Zm00001d023653 // Zm00001d026460 // Zm00001d047522 // Zm00001d038905 // Zm00001d042276 // Zm00001d053783 // Zm00001d024531 // Zm00001d034803 // Zm00001d034802 // Zm00001d013055 // Zm00001d001906 // Zm00001d042809 // Zm00001d030864 // Zm00001d048430 // Zm00001d043272 // Zm00001d047992 // …

## Sheet: IST-Cellualr Component (C)
GO_acc	term_type	Term (significant terms in bold)	queryitem	querytotal	bgitem	bgtotal	pvalue	FDR	entries
GO:0009536	C	plastid	1125	2768	5796	39324	4.4e-219	9.3e-217	// Zm00001d052364 // Zm00001d015837 // Zm00001d026700 // Zm00001d045556 // Zm00001d034007 // Zm00001d039029 // Zm00001d043526 // Zm00001d050666 // Zm00001d020900 // Zm00001d039036 // Zm00001d045261 // Zm00001d052163 // Zm00001d009868 // Zm00001d043737 // Zm00001d017720 // Zm00001d040322 // Zm00001d039167 // Zm00001d042842 // Zm00001d015374 // Zm00001d031449 // Zm00001d007858 // Zm00001d043325 // …
GO:0009579	C	thylakoid	324	2768	1020	39324	7e-98	7.3e-96	// Zm00001d004978 // Zm00001d010715 // Zm00001d046971 // Zm00001d033893 // Zm00001d023757 // Zm00001d002490 // Zm00001d004977 // Zm00001d030762 // Zm00001d031779 // Zm00001d049939 // Zm00001d050666 // Zm00001d000123 // Zm00001d023833 // Zm00001d043201 // Zm00001d038084 // Zm00001d044228 // Zm00001d036340 // Zm00001d040539 // Zm00001d013918 // Zm00001d015705 // Zm00001d015374 // Zm00001d000399 // …
GO:0044446	C	intracellular organelle part	1271	2768	10606	39324	1.4e-93	9.7e-92	// Zm00001d014284 // Zm00001d015837 // Zm00001d035023 // Zm00001d003954 // Zm00001d034007 // Zm00001d041727 // Zm00001d015839 // Zm00001d022466 // Zm00001d050666 // Zm00001d045261 // Zm00001d048354 // Zm00001d053149 // Zm00001d009868 // Zm00001d017720 // Zm00001d040322 // Zm00001d008512 // Zm00001d009071 // Zm00001d042966 // Zm00001d045514 // Zm00001d031449 // Zm00001d007858 // Zm00001d034487 // …
GO:0044422	C	organelle part	1280	2768	10752	39324	1.2e-92	6.3e-91	// Zm00001d014284 // Zm00001d015837 // Zm00001d035023 // Zm00001d003954 // Zm00001d034007 // Zm00001d041727 // Zm00001d015839 // Zm00001d022466 // Zm00001d050666 // Zm00001d045261 // Zm00001d048354 // Zm00001d053149 // Zm00001d009868 // Zm00001d017720 // Zm00001d040322 // Zm00001d008512 // Zm00001d009071 // Zm00001d042966 // Zm00001d045514 // Zm00001d031449 // Zm00001d007858 // Zm00001d034487 // …
GO:0044444	C	cytoplasmic part	1692	2768	16509	39324	2.9e-85	1.2e-83	// Zm00001d003954 // Zm00001d048354 // Zm00001d043737 // Zm00001d017720 // Zm00001d015374 // Zm00001d051790 // Zm00001d018130 // Zm00001d029483 // Zm00001d029482 // Zm00001d029487 // Zm00001d052689 // Zm00001d047743 // Zm00001d029263 // Zm00001d032896 // Zm00001d019397 // Zm00001d033473 // Zm00001d016714 // Zm00001d047345 // Zm00001d019249 // Zm00001d028840 // Zm00001d026331 // Zm00001d047909 // …
GO:0043229	C	intracellular organelle	2163	2768	23739	39324	4.8e-83	1.7e-81	// Zm00001d003954 // Zm00001d048354 // Zm00001d043737 // Zm00001d017720 // Zm00001d015374 // Zm00001d051790 // Zm00001d043287 // Zm00001d018130 // Zm00001d029483 // Zm00001d029482 // Zm00001d002806 // Zm00001d029487 // Zm00001d052689 // Zm00001d018916 // Zm00001d047743 // Zm00001d047746 // Zm00001d029263 // Zm00001d032896 // Zm00001d030902 // Zm00001d019397 // Zm00001d033473 // Zm00001d016714 // …
GO:0043226	C	organelle	2164	2768	23816	39324	9.4e-82	2.8e-80	// Zm00001d003954 // Zm00001d048354 // Zm00001d043737 // Zm00001d017720 // Zm00001d015374 // Zm00001d051790 // Zm00001d043287 // Zm00001d018130 // Zm00001d029483 // Zm00001d029482 // Zm00001d002806 // Zm00001d029487 // Zm00001d052689 // Zm00001d018916 // Zm00001d047743 // Zm00001d047746 // Zm00001d029263 // Zm00001d032896 // Zm00001d030902 // Zm00001d019397 // Zm00001d033473 // Zm00001d016714 // …
GO:0043231	C	intracellular membrane-bounded organelle	2077	2768	22488	39324	3.2e-80	8.4e-79	// Zm00001d003954 // Zm00001d048354 // Zm00001d043737 // Zm00001d017720 // Zm00001d015374 // Zm00001d051790 // Zm00001d043287 // Zm00001d018130 // Zm00001d029483 // Zm00001d029482 // Zm00001d002806 // Zm00001d029487 // Zm00001d052689 // Zm00001d018916 // Zm00001d047743 // Zm00001d047746 // Zm00001d029263 // Zm00001d032896 // Zm00001d030902 // Zm00001d019397 // Zm00001d033473 // Zm00001d016714 // …
GO:0043227	C	membrane-bounded organelle	2077	2768	22556	39324	8.4e-79	2e-77	// Zm00001d003954 // Zm00001d048354 // Zm00001d043737 // Zm00001d017720 // Zm00001d015374 // Zm00001d051790 // Zm00001d043287 // Zm00001d018130 // Zm00001d029483 // Zm00001d029482 // Zm00001d002806 // Zm00001d029487 // Zm00001d052689 // Zm00001d018916 // Zm00001d047743 // Zm00001d047746 // Zm00001d029263 // Zm00001d032896 // Zm00001d030902 // Zm00001d019397 // Zm00001d033473 // Zm00001d016714 // …
GO:0005737	C	cytoplasm	1877	2768	19628	39324	7.2e-76	1.5e-74	// Zm00001d003954 // Zm00001d048354 // Zm00001d043737 // Zm00001d017720 // Zm00001d015374 // Zm00001d051790 // Zm00001d018130 // Zm00001d029483 // Zm00001d029482 // Zm00001d029487 // Zm00001d052689 // Zm00001d047743 // Zm00001d029263 // Zm00001d032896 // Zm00001d019397 // Zm00001d033473 // Zm00001d016714 // Zm00001d047345 // Zm00001d019249 // Zm00001d006028 // Zm00001d018624 // Zm00001d028840 // …
GO:0044424	C	intracellular part	2299	2768	26820	39324	1.3e-66	2.4e-65	// Zm00001d003954 // Zm00001d048354 // Zm00001d043737 // Zm00001d017720 // Zm00001d015374 // Zm00001d051790 // Zm00001d043287 // Zm00001d018130 // Zm00001d029483 // Zm00001d029482 // Zm00001d002806 // Zm00001d029487 // Zm00001d052689 // Zm00001d018916 // Zm00001d047743 // Zm00001d047746 // Zm00001d029263 // Zm00001d032896 // Zm00001d030902 // Zm00001d019397 // Zm00001d033473 // Zm00001d016714 // …
GO:0031967	C	organelle envelope	401	2768	2171	39324	8.7e-62	1.5e-60	// Zm00001d015837 // Zm00001d050666 // Zm00001d048354 // Zm00001d042840 // Zm00001d008512 // Zm00001d012820 // Zm00001d007858 // Zm00001d007857 // Zm00001d018034 // Zm00001d044920 // Zm00001d047743 // Zm00001d032896 // Zm00001d019397 // Zm00001d016714 // Zm00001d041036 // Zm00001d003251 // Zm00001d050061 // Zm00001d019249 // Zm00001d048998 // Zm00001d018145 // Zm00001d031071 // Zm00001d047965 // …
GO:0005622	C	intracellular	2331	2768	27648	39324	2.9e-61	4.7e-60	// Zm00001d003954 // Zm00001d048354 // Zm00001d043737 // Zm00001d017720 // Zm00001d015374 // Zm00001d051790 // Zm00001d037794 // Zm00001d043287 // Zm00001d018130 // Zm00001d029483 // Zm00001d029482 // Zm00001d002806 // Zm00001d029487 // Zm00001d052689 // Zm00001d018916 // Zm00001d047743 // Zm00001d047746 // Zm00001d029263 // Zm00001d032896 // Zm00001d030902 // Zm00001d019397 // Zm00001d033473 // …
GO:0031975	C	envelope	404	2768	2224	39324	1.4e-60	2.1e-59	// Zm00001d015837 // Zm00001d050666 // Zm00001d048354 // Zm00001d042840 // Zm00001d008512 // Zm00001d012820 // Zm00001d007858 // Zm00001d007857 // Zm00001d018034 // Zm00001d044920 // Zm00001d047743 // Zm00001d032896 // Zm00001d019397 // Zm00001d016714 // Zm00001d041036 // Zm00001d003251 // Zm00001d050061 // Zm00001d019249 // Zm00001d048998 // Zm00001d018145 // Zm00001d031071 // Zm00001d047965 // …
GO:0044464	C	cell part	2468	2768	30318	39324	3.7e-57	5.1e-56	// Zm00001d003380 // Zm00001d003954 // Zm00001d048354 // Zm00001d007254 // Zm00001d043737 // Zm00001d017720 // Zm00001d015374 // Zm00001d051790 // Zm00001d037794 // Zm00001d043287 // Zm00001d018130 // Zm00001d015139 // Zm00001d029483 // Zm00001d029482 // Zm00001d002806 // Zm00001d029487 // Zm00001d052689 // Zm00001d018916 // Zm00001d047743 // Zm00001d047746 // Zm00001d029263 // Zm00001d032896 // …
GO:0005623	C	cell	2472	2768	30411	39324	8.5e-57	1.1e-55	// Zm00001d003380 // Zm00001d003954 // Zm00001d048354 // Zm00001d007254 // Zm00001d043737 // Zm00001d017720 // Zm00001d015374 // Zm00001d051790 // Zm00001d037794 // Zm00001d043287 // Zm00001d018130 // Zm00001d015139 // Zm00001d029483 // Zm00001d029482 // Zm00001d002806 // Zm00001d029487 // Zm00001d052689 // Zm00001d018916 // Zm00001d047743 // Zm00001d047746 // Zm00001d029263 // Zm00001d032896 // …
GO:0005840	C	ribosome	267	2768	1443	39324	1e-40	1.2e-39	// Zm00001d022111 // Zm00001d037603 // Zm00001d045889 // Zm00001d034059 // Zm00001d041727 // Zm00001d039036 // Zm00001d022466 // Zm00001d020087 // Zm00001d000120 // Zm00001d009579 // Zm00001d038084 // Zm00001d024511 // Zm00001d036101 // Zm00001d012878 // Zm00001d042966 // Zm00001d000399 // Zm00001d028409 // Zm00001d028240 // Zm00001d012978 // Zm00001d045544 // Zm00001d011992 // Zm00001d005334 // …
GO:0043232	C	intracellular non-membrane-bounded organelle	602	2768	4899	39324	3.5e-39	4.1e-38	// Zm00001d035023 // Zm00001d041727 // Zm00001d015839 // Zm00001d039036 // Zm00001d022466 // Zm00001d051542 // Zm00001d009868 // Zm00001d017720 // Zm00001d036101 // Zm00001d042966 // Zm00001d043325 // Zm00001d048531 // Zm00001d029483 // Zm00001d041353 // Zm00001d022463 // Zm00001d035321 // Zm00001d037189 // Zm00001d032896 // Zm00001d011741 // Zm00001d012092 // Zm00001d010614 // Zm00001d053713 // …
GO:0043228	C	non-membrane-bounded organelle	602	2768	4907	39324	5.5e-39	6e-38	// Zm00001d035023 // Zm00001d041727 // Zm00001d015839 // Zm00001d039036 // Zm00001d022466 // Zm00001d051542 // Zm00001d009868 // Zm00001d017720 // Zm00001d036101 // Zm00001d042966 // Zm00001d043325 // Zm00001d048531 // Zm00001d029483 // Zm00001d041353 // Zm00001d022463 // Zm00001d035321 // Zm00001d037189 // Zm00001d032896 // Zm00001d011741 // Zm00001d012092 // Zm00001d010614 // Zm00001d053713 // …
GO:0005730	C	nucleolus	233	2768	1327	39324	1.5e-32	1.6e-31	// Zm00001d022111 // Zm00001d020450 // Zm00001d022463 // Zm00001d015839 // Zm00001d000432 // Zm00001d022466 // Zm00001d007145 // Zm00001d013392 // Zm00001d000120 // Zm00001d009868 // Zm00001d024511 // Zm00001d006100 // Zm00001d012878 // Zm00001d042966 // Zm00001d034550 // Zm00001d028409 // Zm00001d012978 // Zm00001d048531 // Zm00001d045544 // Zm00001d011992 // Zm00001d029483 // Zm00001d047271 // …
GO:0030529	C	intracellular ribonucleoprotein complex	355	2768	2552	39324	5.2e-31	5.2e-30	// Zm00001d041727 // Zm00001d039036 // Zm00001d022466 // Zm00001d024511 // Zm00001d036101 // Zm00001d042966 // Zm00001d029483 // Zm00001d022463 // Zm00001d032896 // Zm00001d011741 // Zm00001d010614 // Zm00001d012549 // Zm00001d047262 // Zm00001d049500 // Zm00001d009417 // Zm00001d044328 // Zm00001d044287 // Zm00001d038535 // Zm00001d053547 // Zm00001d028786 // Zm00001d028782 // Zm00001d054084 // …
GO:0005829	C	cytosol	518	2768	4562	39324	1e-25	9.5e-25	// Zm00001d033160 // Zm00001d040147 // Zm00001d007687 // Zm00001d034005 // Zm00001d041727 // Zm00001d052368 // Zm00001d039036 // Zm00001d035023 // Zm00001d010062 // Zm00001d024511 // Zm00001d032311 // Zm00001d042966 // Zm00001d029483 // Zm00001d029487 // Zm00001d052689 // Zm00001d022463 // Zm00001d032950 // Zm00001d037189 // Zm00001d032896 // Zm00001d011741 // Zm00001d050187 // Zm00001d010614 // …
GO:0031974	C	membrane-enclosed lumen	392	2768	3307	39324	3.9e-22	3.2e-21	// Zm00001d035023 // Zm00001d022463 // Zm00001d015839 // Zm00001d022466 // Zm00001d009868 // Zm00001d017720 // Zm00001d042966 // Zm00001d048531 // Zm00001d029483 // Zm00001d026012 // Zm00001d018916 // Zm00001d029263 // Zm00001d011746 // Zm00001d011741 // Zm00001d005871 // Zm00001d012092 // Zm00001d010611 // Zm00001d012549 // Zm00001d049500 // Zm00001d018145 // Zm00001d020437 // Zm00001d018141 // …
GO:0043233	C	organelle lumen	392	2768	3307	39324	3.9e-22	3.2e-21	// Zm00001d035023 // Zm00001d022463 // Zm00001d015839 // Zm00001d022466 // Zm00001d009868 // Zm00001d017720 // Zm00001d042966 // Zm00001d048531 // Zm00001d029483 // Zm00001d026012 // Zm00001d018916 // Zm00001d029263 // Zm00001d011746 // Zm00001d011741 // Zm00001d005871 // Zm00001d012092 // Zm00001d010611 // Zm00001d012549 // Zm00001d049500 // Zm00001d018145 // Zm00001d020437 // Zm00001d018141 // …
GO:0070013	C	intracellular organelle lumen	392	2768	3307	39324	3.9e-22	3.2e-21	// Zm00001d035023 // Zm00001d022463 // Zm00001d015839 // Zm00001d022466 // Zm00001d009868 // Zm00001d017720 // Zm00001d042966 // Zm00001d048531 // Zm00001d029483 // Zm00001d026012 // Zm00001d018916 // Zm00001d029263 // Zm00001d011746 // Zm00001d011741 // Zm00001d005871 // Zm00001d012092 // Zm00001d010611 // Zm00001d012549 // Zm00001d049500 // Zm00001d018145 // Zm00001d020437 // Zm00001d018141 // …
GO:0031981	C	nuclear lumen	343	2768	2884	39324	1.5e-19	1.2e-18	// Zm00001d035023 // Zm00001d022463 // Zm00001d015839 // Zm00001d022466 // Zm00001d009868 // Zm00001d017720 // Zm00001d042966 // Zm00001d048531 // Zm00001d029483 // Zm00001d026012 // Zm00001d018916 // Zm00001d037189 // Zm00001d011746 // Zm00001d011741 // Zm00001d005871 // Zm00001d012092 // Zm00001d010611 // Zm00001d012549 // Zm00001d049500 // Zm00001d020437 // Zm00001d018141 // Zm00001d044287 // …
GO:0005739	C	mitochondrion	391	2768	3430	39324	2e-19	1.5e-18	// Zm00001d015837 // Zm00001d050666 // Zm00001d045261 // Zm00001d009868 // Zm00001d032311 // Zm00001d020685 // Zm00001d051790 // Zm00001d018036 // Zm00001d022514 // Zm00001d052689 // Zm00001d031471 // Zm00001d044920 // Zm00001d046352 // Zm00001d029263 // Zm00001d030677 // Zm00001d004513 // Zm00001d033473 // Zm00001d016714 // Zm00001d041036 // Zm00001d019249 // Zm00001d047262 // Zm00001d024051 // …
GO:0032991	C	macromolecular complex	742	2768	8042	39324	6.4e-15	4.8e-14	// Zm00001d035023 // Zm00001d034007 // Zm00001d041727 // Zm00001d039036 // Zm00001d022466 // Zm00001d051542 // Zm00001d051544 // Zm00001d017720 // Zm00001d036101 // Zm00001d042966 // Zm00001d020685 // Zm00001d043325 // Zm00001d007857 // Zm00001d011992 // Zm00001d029483 // Zm00001d041353 // Zm00001d018916 // Zm00001d049343 // Zm00001d022463 // Zm00001d035321 // Zm00001d011746 // Zm00001d032896 // …
GO:0044428	C	nuclear part	381	2768	3641	39324	8.6e-14	6.2e-13	// Zm00001d035023 // Zm00001d022463 // Zm00001d015839 // Zm00001d022466 // Zm00001d009868 // Zm00001d017720 // Zm00001d042966 // Zm00001d048531 // Zm00001d029483 // Zm00001d026012 // Zm00001d018916 // Zm00001d037189 // Zm00001d011746 // Zm00001d011741 // Zm00001d005871 // Zm00001d012092 // Zm00001d010611 // Zm00001d012549 // Zm00001d003251 // Zm00001d049500 // Zm00001d020437 // Zm00001d018141 // …
GO:0005634	C	nucleus	996	2768	12629	39324	1.7e-05	0.00012	// Zm00001d035023 // Zm00001d040147 // Zm00001d034005 // Zm00001d003954 // Zm00001d041727 // Zm00001d015839 // Zm00001d022466 // Zm00001d051542 // Zm00001d052163 // Zm00001d010062 // Zm00001d017720 // Zm00001d038812 // Zm00001d042966 // Zm00001d045514 // Zm00001d044418 // Zm00001d043325 // Zm00001d043287 // Zm00001d048531 // Zm00001d011210 // Zm00001d007200 // Zm00001d029483 // Zm00001d002806 // …
GO:0005618	C	cell wall	181	2768	1901	39324	7.2e-05	0.00049	// Zm00001d003380 // Zm00001d043524 // Zm00001d043520 // Zm00001d043523 // Zm00001d045889 // Zm00001d030285 // Zm00001d041480 // Zm00001d048354 // Zm00001d038718 // Zm00001d010180 // Zm00001d034550 // Zm00001d004839 // Zm00001d003530 // Zm00001d038794 // Zm00001d049666 // Zm00001d040702 // Zm00001d012176 // Zm00001d035689 // Zm00001d019147 // Zm00001d029174 // Zm00001d051572 // Zm00001d046352 // …
GO:0030312	C	external encapsulating structure	185	2768	1960	39324	9.2e-05	0.0006	// Zm00001d003380 // Zm00001d043524 // Zm00001d043520 // Zm00001d043523 // Zm00001d045889 // Zm00001d030285 // Zm00001d041480 // Zm00001d048354 // Zm00001d038718 // Zm00001d010180 // Zm00001d034550 // Zm00001d004839 // Zm00001d003530 // Zm00001d038794 // Zm00001d049666 // Zm00001d040702 // Zm00001d012176 // Zm00001d035689 // Zm00001d019147 // Zm00001d029174 // Zm00001d051572 // Zm00001d046352 // …
GO:0005886	C	plasma membrane	528	2768	6798	39324	0.0094	0.059	// Zm00001d003380 // Zm00001d002893 // Zm00001d034007 // Zm00001d022463 // Zm00001d015839 // Zm00001d007254 // Zm00001d010062 // Zm00001d024511 // Zm00001d025047 // Zm00001d048434 // Zm00001d043831 // Zm00001d002090 // Zm00001d046352 // Zm00001d011746 // Zm00001d011741 // Zm00001d004513 // Zm00001d049938 // Zm00001d047262 // Zm00001d024051 // Zm00001d032828 // Zm00001d045098 // Zm00001d028840 // …
GO:0005576	C	extracellular region	223	2768	2695	39324	0.0099	0.061	// Zm00001d003380 // Zm00001d043524 // Zm00001d031444 // Zm00001d002893 // Zm00001d003062 // Zm00001d015839 // Zm00001d043581 // Zm00001d042840 // Zm00001d050666 // Zm00001d007351 // Zm00001d029478 // Zm00001d029476 // Zm00001d013918 // Zm00001d013706 // Zm00001d028409 // Zm00001d003530 // Zm00001d007857 // Zm00001d045544 // Zm00001d019312 // Zm00001d012178 // Zm00001d020238 // Zm00001d021447 // …
GO:0005783	C	endoplasmic reticulum	107	2768	2031	39324	1	1	// Zm00001d000439 // Zm00001d044016 // Zm00001d017418 // Zm00001d025005 // Zm00001d038087 // Zm00001d053272 // Zm00001d028325 // Zm00001d034487 // Zm00001d017607 // Zm00001d032651 // Zm00001d024596 // Zm00001d021445 // Zm00001d035689 // Zm00001d002090 // Zm00001d037343 // Zm00001d020557 // Zm00001d000113 // Zm00001d011104 // Zm00001d042345 // Zm00001d005621 // Zm00001d007391 // Zm00001d022188 // …
GO:0005773	C	vacuole	215	2768	3129	39324	0.65	1	// Zm00001d022111 // Zm00001d037603 // Zm00001d020450 // Zm00001d003954 // Zm00001d011615 // Zm00001d030285 // Zm00001d000120 // Zm00001d009579 // Zm00001d048354 // Zm00001d009868 // Zm00001d024511 // Zm00001d022594 // Zm00001d025047 // Zm00001d006287 // Zm00001d023420 // Zm00001d043831 // Zm00001d028401 // Zm00001d007200 // Zm00001d032651 // Zm00001d046277 // Zm00001d032789 // Zm00001d003345 // …
GO:0016020	C	membrane	1689	2768	24684	39324	0.97	1	// Zm00001d003954 // Zm00001d048354 // Zm00001d007254 // Zm00001d043737 // Zm00001d043736 // Zm00001d015374 // Zm00001d051790 // Zm00001d018130 // Zm00001d029482 // Zm00001d052684 // Zm00001d019398 // Zm00001d047743 // Zm00001d047746 // Zm00001d047749 // Zm00001d032896 // Zm00001d019397 // Zm00001d033478 // Zm00001d016714 // Zm00001d047345 // Zm00001d019249 // Zm00001d028840 // Zm00001d026331 // …
GO:0005777	C	peroxisome	29	2768	465	39324	0.76	1	// Zm00001d031494 // Zm00001d026273 // Zm00001d045327 // Zm00001d027511 // Zm00001d012752 // Zm00001d043632 // Zm00001d017786 // Zm00001d052321 // Zm00001d034519 // Zm00001d025047 // Zm00001d035212 // Zm00001d035200 // Zm00001d006875 // Zm00001d027769 // Zm00001d023583 // Zm00001d043625 // Zm00001d043451 // Zm00001d052043 // Zm00001d042498 // Zm00001d011761 // Zm00001d037240 // Zm00001d002426 // …
GO:0042579	C	microbody	29	2768	465	39324	0.76	1	// Zm00001d031494 // Zm00001d026273 // Zm00001d045327 // Zm00001d027511 // Zm00001d012752 // Zm00001d043632 // Zm00001d017786 // Zm00001d052321 // Zm00001d034519 // Zm00001d025047 // Zm00001d035212 // Zm00001d035200 // Zm00001d006875 // Zm00001d027769 // Zm00001d023583 // Zm00001d043625 // Zm00001d043451 // Zm00001d052043 // Zm00001d042498 // Zm00001d011761 // Zm00001d037240 // Zm00001d002426 // …
GO:0005794	C	Golgi apparatus	79	2768	2276	39324	1	1	// Zm00001d011840 // Zm00001d014284 // Zm00001d041608 // Zm00001d006823 // Zm00001d017945 // Zm00001d047103 // Zm00001d008380 // Zm00001d038910 // Zm00001d037468 // Zm00001d028401 // Zm00001d043465 // Zm00001d009097 // Zm00001d012598 // Zm00001d047774 // Zm00001d014852 // Zm00001d006321 // Zm00001d003368 // Zm00001d024511 // Zm00001d010566 // Zm00001d039299 // Zm00001d047477 // Zm00001d012878 // …
GO:0044421	C	extracellular region part	25	2768	527	39324	0.98	1	// Zm00001d015839 // Zm00001d036718 // Zm00001d042092 // Zm00001d029478 // Zm00001d029476 // Zm00001d012407 // Zm00001d051932 // Zm00001d006205 // Zm00001d031908 // Zm00001d017111 // Zm00001d048669 // Zm00001d012176 // Zm00001d035689 // Zm00001d042141 // Zm00001d020557 // Zm00001d002611 // Zm00001d011890 // Zm00001d025199 // Zm00001d021063 // Zm00001d018369 // Zm00001d031444 // Zm00001d017676 // …
GO:0005654	C	nucleoplasm	87	2768	1387	39324	0.87	1	// Zm00001d035023 // Zm00001d000432 // Zm00001d031678 // Zm00001d006343 // Zm00001d035953 // Zm00001d033704 // Zm00001d005334 // Zm00001d041969 // Zm00001d013940 // Zm00001d018916 // Zm00001d037615 // Zm00001d011746 // Zm00001d051572 // Zm00001d005871 // Zm00001d013702 // Zm00001d013495 // Zm00001d026012 // Zm00001d054013 // Zm00001d034020 // Zm00001d013238 // Zm00001d036322 // Zm00001d052495 // …
GO:0012505	C	endomembrane system	200	2768	4696	39324	1	1	// Zm00001d014284 // Zm00001d000439 // Zm00001d047103 // Zm00001d044016 // Zm00001d031569 // Zm00001d035761 // Zm00001d038087 // Zm00001d053272 // Zm00001d024511 // Zm00001d028325 // Zm00001d007391 // Zm00001d035953 // Zm00001d012878 // Zm00001d034487 // Zm00001d018445 // Zm00001d053652 // Zm00001d028401 // Zm00001d007200 // Zm00001d032651 // Zm00001d024596 // Zm00001d047407 // Zm00001d015474 // …
GO:0005635	C	nuclear envelope	18	2768	441	39324	0.99	1	// Zm00001d049821 // Zm00001d051474 // Zm00001d035953 // Zm00001d025721 // Zm00001d033887 // Zm00001d010512 // Zm00001d006845 // Zm00001d052955 // Zm00001d007105 // Zm00001d003249 // Zm00001d053732 // Zm00001d034837 // Zm00001d015474 // Zm00001d013056 // Zm00001d012830 // Zm00001d007200 // Zm00001d013277 // Zm00001d003251
GO:0005856	C	cytoskeleton	103	2768	1367	39324	0.26	1	// Zm00001d050274 // Zm00001d035023 // Zm00001d043523 // Zm00001d011615 // Zm00001d010525 // Zm00001d049938 // Zm00001d031678 // Zm00001d018441 // Zm00001d043831 // Zm00001d008815 // Zm00001d021636 // Zm00001d031485 // Zm00001d038131 // Zm00001d034030 // Zm00001d011928 // Zm00001d041323 // Zm00001d013410 // Zm00001d045655 // Zm00001d045554 // Zm00001d001939 // Zm00001d023692 // Zm00001d013495 // …
GO:0005615	C	extracellular space	15	2768	247	39324	0.75	1	// Zm00001d035689 // Zm00001d031908 // Zm00001d042141 // Zm00001d017676 // Zm00001d002611 // Zm00001d053932 // Zm00001d011890 // Zm00001d015839 // Zm00001d036718 // Zm00001d025199 // Zm00001d021063 // Zm00001d018369 // Zm00001d031444 // Zm00001d002989 // Zm00001d012176
GO:0005768	C	endosome	18	2768	872	39324	1	1	// Zm00001d014284 // Zm00001d017079 // Zm00001d040202 // Zm00001d035876 // Zm00001d047538 // Zm00001d028401 // Zm00001d014550 // Zm00001d050959 // Zm00001d045098 // Zm00001d005334 // Zm00001d018356 // Zm00001d053858 // Zm00001d047407 // Zm00001d030310 // Zm00001d052689 // Zm00001d002599 // Zm00001d015569 // Zm00001d030623
