# Supplementary material for: Using iRNA-seq analysis to predict gene expression regulatory level and activity in Zea mays tissues
Source: G3 (Bethesda). 2022 Apr 11;12(6):jkac086. doi: 10.1093/g3journal/jkac086 (PMC9157096; doi:10.1093/g3journal/jkac086)
Supplement: jkac086_File_S6 [file jkac086_file_s6.xlsx]

## Sheet: IST Genes Linked to Enhancers
Transcriptionally differentially expressed IST-specific genes linked to IST-specific enhancers (25)	Post-transcriptionally differentially expressed IST-specific genes linked to IST-specific enhancers (6)
Zm00001d002599	Zm00001d004768
Zm00001d002860	Zm00001d030074
Zm00001d005785	Zm00001d036788
Zm00001d008623	Zm00001d038896
Zm00001d010366	Zm00001d049452
Zm00001d013511	Zm00001d050173
Zm00001d018894
Zm00001d020515
Zm00001d023929
Zm00001d027878
Zm00001d030841
Zm00001d035428
Zm00001d035569
Zm00001d038352
Zm00001d038682
Zm00001d038894
Zm00001d039638
Zm00001d039840
Zm00001d043515
Zm00001d043516
Zm00001d046385
Zm00001d048568
Zm00001d050810
Zm00001d051116
Zm00001d053377
