# Supplementary material for: Using iRNA-seq analysis to predict gene expression regulatory level and activity in Zea mays tissues
Source: G3 (Bethesda). 2022 Apr 11;12(6):jkac086. doi: 10.1093/g3journal/jkac086 (PMC9157096; doi:10.1093/g3journal/jkac086)
Supplement: jkac086_File_S7 [file jkac086_file_s7.xlsx]

## Sheet: Husk Genes Linked to Enhancers
Transcriptionally differentially expressed Husk-specific genes linked to Husk-specific enahncers (179)	Post-transcriptionally differentially expressed Husk-specific genes linked to Husk-specific enhancers (46)
Zm00001d002005	Zm00001d004843
Zm00001d002006	Zm00001d005392
Zm00001d002064	Zm00001d006549
Zm00001d002514	Zm00001d006581
Zm00001d002751	Zm00001d006711
Zm00001d002847	Zm00001d010050
Zm00001d002848	Zm00001d010667
Zm00001d002865	Zm00001d011193
Zm00001d002929	Zm00001d012479
Zm00001d002999	Zm00001d012747
Zm00001d003108	Zm00001d014017
Zm00001d003399	Zm00001d014850
Zm00001d003852	Zm00001d018059
Zm00001d004689	Zm00001d018973
Zm00001d004876	Zm00001d019527
Zm00001d005547	Zm00001d019576
Zm00001d005727	Zm00001d021491
Zm00001d005798	Zm00001d022461
Zm00001d006103	Zm00001d022569
Zm00001d006345	Zm00001d023984
Zm00001d006451	Zm00001d024102
Zm00001d006551	Zm00001d024325
Zm00001d006582	Zm00001d024781
Zm00001d006705	Zm00001d026269
Zm00001d007037	Zm00001d027802
Zm00001d007311	Zm00001d028140
Zm00001d008173	Zm00001d028995
Zm00001d008201	Zm00001d029601
Zm00001d008587	Zm00001d031580
Zm00001d008742	Zm00001d033419
Zm00001d008799	Zm00001d035416
Zm00001d008904	Zm00001d037550
Zm00001d008925	Zm00001d040780
Zm00001d009844	Zm00001d042260
Zm00001d010452	Zm00001d042461
Zm00001d011195	Zm00001d042506
Zm00001d011527	Zm00001d043156
Zm00001d012277	Zm00001d043612
Zm00001d012292	Zm00001d044033
Zm00001d012515	Zm00001d044455
Zm00001d013466	Zm00001d045519
Zm00001d013470	Zm00001d046073
Zm00001d014608	Zm00001d047555
Zm00001d015186	Zm00001d048234
Zm00001d015292	Zm00001d053119
Zm00001d015421	Zm00001d053759
Zm00001d016128
Zm00001d016242
Zm00001d017077
Zm00001d017084
Zm00001d017978
Zm00001d018421
Zm00001d019173
Zm00001d019317
Zm00001d019507
Zm00001d019672
Zm00001d020454
Zm00001d020714
Zm00001d020794
Zm00001d020804
Zm00001d020963
Zm00001d021839
Zm00001d021934
Zm00001d021945
Zm00001d021995
Zm00001d022041
Zm00001d022059
Zm00001d022131
Zm00001d022132
Zm00001d022179
Zm00001d022227
Zm00001d022449
Zm00001d022460
Zm00001d024043
Zm00001d024317
Zm00001d024531
Zm00001d026311
Zm00001d026398
Zm00001d027455
Zm00001d027676
Zm00001d027766
Zm00001d027854
Zm00001d027859
Zm00001d028093
Zm00001d028267
Zm00001d028293
Zm00001d028304
Zm00001d028344
Zm00001d028386
Zm00001d028399
Zm00001d028412
Zm00001d028514
Zm00001d028565
Zm00001d028599
Zm00001d028601
Zm00001d028867
Zm00001d029125
Zm00001d029126
Zm00001d029785
Zm00001d029850
Zm00001d029934
Zm00001d030031
Zm00001d030526
Zm00001d030613
Zm00001d030851
Zm00001d030958
Zm00001d031487
Zm00001d031561
Zm00001d031745
Zm00001d032473
Zm00001d032539
Zm00001d032686
Zm00001d033976
Zm00001d034050
Zm00001d034205
Zm00001d034373
Zm00001d035317
Zm00001d035561
Zm00001d035562
Zm00001d035713
Zm00001d035723
Zm00001d036382
Zm00001d037547
Zm00001d038146
Zm00001d038239
Zm00001d038306
Zm00001d038453
Zm00001d038762
Zm00001d038784
Zm00001d038847
Zm00001d039967
Zm00001d040160
Zm00001d040399
Zm00001d042107
Zm00001d042437
Zm00001d042540
Zm00001d042541
Zm00001d042598
Zm00001d042767
Zm00001d042809
Zm00001d042886
Zm00001d043047
Zm00001d043062
Zm00001d043293
Zm00001d043395
Zm00001d043652
Zm00001d043950
Zm00001d044008
Zm00001d044826
Zm00001d044951
Zm00001d044982
Zm00001d045948
Zm00001d046534
Zm00001d046690
Zm00001d046778
Zm00001d046915
Zm00001d046916
Zm00001d047441
Zm00001d047554
Zm00001d047736
Zm00001d047808
Zm00001d047814
Zm00001d048178
Zm00001d048298
Zm00001d048496
Zm00001d049541
Zm00001d050350
Zm00001d050455
Zm00001d051178
Zm00001d051550
Zm00001d051981
Zm00001d051986
Zm00001d052207
Zm00001d052209
Zm00001d052264
Zm00001d052500
Zm00001d052733
Zm00001d053151
Zm00001d053746
