# Supplementary material for: Using iRNA-seq analysis to predict gene expression regulatory level and activity in Zea mays tissues
Source: G3 (Bethesda). 2022 Apr 11;12(6):jkac086. doi: 10.1093/g3journal/jkac086 (PMC9157096; doi:10.1093/g3journal/jkac086)
Supplement: jkac086_File_S8 [file jkac086_file_s8.xlsx]

## Sheet: Trans. D. E. TFs
Transcriptionally Differentially Expressed IST TFs (83) 5b+	Transcriptionally Differentially Expressed IST TFs (83) AGPv4
GRMZM2G106276	Zm00001d045400
GRMZM2G008234	Zm00001d018731
GRMZM2G140694	Zm00001d017788
GRMZM2G103647	Zm00001d046937
GRMZM2G021573	Zm00001d048004
AC232238.2_FG004	Zm00001d012294
GRMZM2G143718	Zm00001d021278
GRMZM2G378653	Zm00001d046759
GRMZM2G065374	Zm00001d034298
GRMZM2G025685	Zm00001d022295
GRMZM2G700665	Zm00001d010987
GRMZM2G529859	Zm00001d017391
GRMZM2G159119	Zm00001d023402
GRMZM2G472945	Zm00001d015485
GRMZM2G086573	Zm00001d002025
GRMZM2G013657	Zm00001d038087
GRMZM2G094241	Zm00001d010948
GRMZM2G000842	Zm00001d038296
GRMZM2G028151	Zm00001d034204
GRMZM2G111354	Zm00001d012789
GRMZM2G160730	Zm00001d046621
GRMZM2G178102	Zm00001d041489
GRMZM2G078274	Zm00001d001879
GRMZM2G055243	Zm00001d046568
GRMZM2G069325	Zm00001d038930
GRMZM2G470307	Zm00001d039306
GRMZM2G401521	Zm00001d038761
GRMZM2G073427	Zm00001d030995
GRMZM2G089244	Zm00001d053060
GRMZM2G015080	Zm00001d005029
GRMZM2G146688	Zm00001d007840
AC187157.4_FG005	Zm00001d008869
GRMZM2G112548	Zm00001d013151
GRMZM2G083717	Zm00001d034888
GRMZM2G052102	Zm00001d053442
GRMZM2G076272	Zm00001d046223
GRMZM2G027972	Zm00001d052847
GRMZM2G000743	Zm00001d033861
GRMZM2G448605	Zm00001d009595
GRMZM2G060216	Zm00001d042777
GRMZM2G396114	Zm00001d033898
GRMZM2G106204	Zm00001d018829
GRMZM2G361659	Zm00001d052288
GRMZM2G399072	Zm00001d027878
GRMZM2G104260	Zm00001d026486
GRMZM2G107886	Zm00001d045661
GRMZM2G111731	Zm00001d040423
GRMZM2G421899	Zm00001d017831
GRMZM2G032655	Zm00001d003412
GRMZM5G879527	Zm00001d031441
GRMZM2G003509	Zm00001d031061
AC205574.3_FG006	Zm00001d039371
GRMZM5G832409	Zm00001d035439
GRMZM2G015433	Zm00001d010805
GRMZM2G378665	Zm00001d017986
GRMZM2G088189	Zm00001d014989
GRMZM2G094935	Zm00001d038812
GRMZM2G147880	Zm00001d013307
GRMZM2G067921	Zm00001d022613
GRMZM2G017087	Zm00001d033859
AC216247.3_FG001	Zm00001d029270
GRMZM2G064638	Zm00001d016095
GRMZM2G088242	Zm00001d005843
GRMZM2G163641	Zm00001d046405
GRMZM2G178998	Zm00001d002828
AC197146.3_FG002	Zm00001d023282
GRMZM2G052544	Zm00001d015407
GRMZM2G039586	Zm00001d046354
GRMZM5G833253	Zm00001d051520
GRMZM2G031983	Zm00001d016361
GRMZM2G087741	Zm00001d040611
GRMZM2G135381	Zm00001d010785
GRMZM2G125969	Zm00001d018941
GRMZM2G136494	Zm00001d026684
GRMZM2G048136	Zm00001d048623
GRMZM2G017268	Zm00001d052804
GRMZM2G139082	Zm00001d046913
GRMZM2G064466	Zm00001d029736
GRMZM2G406204	Zm00001d027395
GRMZM2G131516	Zm00001d052380
GRMZM2G159547	Zm00001d018097
GRMZM2G416701	Zm00001d035512
GRMZM2G034840	Zm00001d001945

## Sheet: Predicted TF Targets
Predicted IST TF Targets (25172) AGPv4
Zm00001d012146
Zm00001d034017
Zm00001d027486
Zm00001d047750
Zm00001d043441
Zm00001d021572
Zm00001d020256
Zm00001d014957
Zm00001d001995
Zm00001d044184
Zm00001d034582
Zm00001d053680
Zm00001d007792
Zm00001d016736
Zm00001d016690
Zm00001d002941
Zm00001d012681
Zm00001d022618
Zm00001d034897
Zm00001d041204
Zm00001d052690
Zm00001d035980
Zm00001d044333
Zm00001d015249
Zm00001d053232
Zm00001d054077
Zm00001d008744
Zm00001d036415
Zm00001d038352
Zm00001d045400
Zm00001d034865
Zm00001d021665
Zm00001d038005
Zm00001d036410
Zm00001d027807
Zm00001d006373
Zm00001d031676
Zm00001d006132
Zm00001d038961
Zm00001d030920
Zm00001d047020
Zm00001d034739
Zm00001d017522
Zm00001d029214
Zm00001d034479
Zm00001d005406
Zm00001d037338
Zm00001d012557
Zm00001d022592
Zm00001d052813
Zm00001d024418
Zm00001d032655
Zm00001d010615
Zm00001d018927
Zm00001d038530
Zm00001d012350
Zm00001d049387
Zm00001d053928
Zm00001d050893
Zm00001d018336
Zm00001d032685
Zm00001d043707
Zm00001d047772
Zm00001d034501
Zm00001d006493
Zm00001d034379
Zm00001d026435
Zm00001d011208
Zm00001d024835
Zm00001d020311
Zm00001d025816
Zm00001d034433
Zm00001d002847
Zm00001d016874
Zm00001d025396
Zm00001d014916
Zm00001d021897
Zm00001d049313
Zm00001d006008
Zm00001d044513
Zm00001d004330
Zm00001d049984
Zm00001d051305
Zm00001d013680
Zm00001d019228
Zm00001d015651
Zm00001d021249
Zm00001d010855
Zm00001d019534
Zm00001d046336
Zm00001d027877
Zm00001d010082
Zm00001d048831
Zm00001d007978
Zm00001d024839
Zm00001d014783
Zm00001d029965
Zm00001d024854
Zm00001d013492
Zm00001d044018
Zm00001d038150
Zm00001d029198
Zm00001d037556
Zm00001d038067
Zm00001d021297
Zm00001d039144
Zm00001d009603
Zm00001d014584
Zm00001d014770
Zm00001d039029
Zm00001d014984
Zm00001d018731
Zm00001d009848
Zm00001d037790
Zm00001d046096
Zm00001d047105
Zm00001d038023
Zm00001d052200
Zm00001d007012
Zm00001d047829
Zm00001d049325
Zm00001d043037
Zm00001d035608
Zm00001d044224
Zm00001d017526
Zm00001d039882
Zm00001d040599
Zm00001d037968
Zm00001d033316
Zm00001d007849
Zm00001d018193
Zm00001d041191
Zm00001d038321
Zm00001d014498
Zm00001d008296
Zm00001d033882
Zm00001d017866
Zm00001d015277
Zm00001d047015
Zm00001d011928
Zm00001d014166
Zm00001d004460
Zm00001d020694
Zm00001d053995
Zm00001d036827
Zm00001d034338
Zm00001d018600
Zm00001d033825
Zm00001d046378
Zm00001d050514
Zm00001d037181
Zm00001d024534
Zm00001d020001
Zm00001d020983
Zm00001d022099
Zm00001d027729
Zm00001d042180
Zm00001d053801
Zm00001d018838
Zm00001d011741
Zm00001d014412
Zm00001d036927
Zm00001d006567
Zm00001d029028
Zm00001d046827
Zm00001d049763
Zm00001d015747
Zm00001d053872
Zm00001d044920
Zm00001d025517
Zm00001d015468
Zm00001d037607
Zm00001d014449
Zm00001d002393
Zm00001d007489
Zm00001d027801
Zm00001d045202
Zm00001d042724
Zm00001d024602
Zm00001d053782
Zm00001d029044
Zm00001d031804
Zm00001d030098
Zm00001d028317
Zm00001d054013
Zm00001d029427
Zm00001d010062
Zm00001d049219
Zm00001d040173
Zm00001d013632
Zm00001d035089
Zm00001d039325
Zm00001d030173
Zm00001d045169
Zm00001d004012
Zm00001d016933
Zm00001d013840
Zm00001d052043
Zm00001d010946
Zm00001d044694
Zm00001d005590
Zm00001d017288
Zm00001d044693
Zm00001d005791
Zm00001d035092
Zm00001d005396
Zm00001d038328
Zm00001d016676
Zm00001d048004
Zm00001d010803
Zm00001d049501
Zm00001d041497
Zm00001d040597
Zm00001d045191
Zm00001d047516
Zm00001d015375
Zm00001d006166
Zm00001d008452
Zm00001d010661
Zm00001d022042
Zm00001d007200
Zm00001d025673
Zm00001d020054
Zm00001d039824
Zm00001d017216
Zm00001d011461
Zm00001d018177
Zm00001d028040
Zm00001d009439
Zm00001d028651
Zm00001d029703
Zm00001d003345
Zm00001d047767
Zm00001d016922
Zm00001d013079
Zm00001d009740
Zm00001d019108
Zm00001d010632
Zm00001d002295
Zm00001d021974
Zm00001d027751
Zm00001d013081
Zm00001d017926
Zm00001d021024
Zm00001d017976
Zm00001d048333
Zm00001d029495
Zm00001d047909
Zm00001d052420
Zm00001d003025
Zm00001d049148
Zm00001d020063
Zm00001d017987
Zm00001d053397
Zm00001d046342
Zm00001d003252
Zm00001d038932
Zm00001d029896
Zm00001d022414
Zm00001d026057
Zm00001d053591
Zm00001d007868
Zm00001d043062
Zm00001d002446
Zm00001d032857
Zm00001d014507
Zm00001d052898
Zm00001d008394
Zm00001d016577
Zm00001d006842
Zm00001d020736
Zm00001d020037
Zm00001d044023
Zm00001d003830
Zm00001d031678
Zm00001d027749
Zm00001d013521
Zm00001d018937
Zm00001d049926
Zm00001d020851
Zm00001d043831
Zm00001d037949
Zm00001d017043
Zm00001d032672
Zm00001d025710
Zm00001d029763
Zm00001d038685
Zm00001d029072
Zm00001d034278
Zm00001d041827
Zm00001d002290
Zm00001d005335
Zm00001d053393
Zm00001d054049
Zm00001d003108
Zm00001d024523
Zm00001d007394
Zm00001d022046
Zm00001d022092
Zm00001d040720
Zm00001d043104
Zm00001d043632
Zm00001d023366
Zm00001d028815
Zm00001d026148
Zm00001d033280
Zm00001d032516
Zm00001d027995
Zm00001d036567
Zm00001d046652
Zm00001d030220
Zm00001d003107
Zm00001d002617
Zm00001d050664
Zm00001d032721
Zm00001d014072
Zm00001d027901
Zm00001d037096
Zm00001d018867
Zm00001d038688
Zm00001d038878
Zm00001d015988
Zm00001d025057
Zm00001d033303
Zm00001d014280
Zm00001d041768
Zm00001d028280
Zm00001d052717
Zm00001d018981
Zm00001d028117
Zm00001d007745
Zm00001d028187
Zm00001d053124
Zm00001d039077
Zm00001d013812
Zm00001d016332
Zm00001d029149
Zm00001d041842
Zm00001d027387
Zm00001d041556
Zm00001d014327
Zm00001d005306
Zm00001d044604
Zm00001d024734
Zm00001d050208
Zm00001d025063
Zm00001d024953
Zm00001d017392
Zm00001d029290
Zm00001d028203
Zm00001d017070
Zm00001d036608
Zm00001d036494
Zm00001d041947
Zm00001d043911
Zm00001d047812
Zm00001d051174
Zm00001d005645
Zm00001d032935
Zm00001d030945
Zm00001d010262
Zm00001d038970
Zm00001d025581
Zm00001d033555
Zm00001d017560
Zm00001d037059
Zm00001d020206
Zm00001d000122
Zm00001d006090
Zm00001d046972
Zm00001d006127
Zm00001d005609
Zm00001d032858
Zm00001d010675
Zm00001d037695
Zm00001d013357
Zm00001d016381
Zm00001d039264
Zm00001d005933
Zm00001d018135
Zm00001d037852
Zm00001d015138
Zm00001d002510
Zm00001d021569
Zm00001d038287
Zm00001d024873
Zm00001d046811
Zm00001d047896
Zm00001d028225
Zm00001d002642
Zm00001d018364
Zm00001d028436
Zm00001d042433
Zm00001d016768
Zm00001d020272
Zm00001d017800
Zm00001d017423
Zm00001d028863
Zm00001d053931
Zm00001d038252
Zm00001d037830
Zm00001d051867
Zm00001d006330
Zm00001d024555
Zm00001d036181
Zm00001d025476
Zm00001d005748
Zm00001d022429
Zm00001d045570
Zm00001d003683
Zm00001d024258
Zm00001d012815
Zm00001d037389
Zm00001d028294
Zm00001d020731
Zm00001d020515
Zm00001d009122
Zm00001d052845
Zm00001d014335
Zm00001d017952
Zm00001d037174
Zm00001d051742
Zm00001d018908
Zm00001d053377
Zm00001d023264
Zm00001d043543
Zm00001d045121
Zm00001d043970
Zm00001d042325
Zm00001d008237
Zm00001d023830
Zm00001d032088
Zm00001d014102
Zm00001d052749
Zm00001d027444
Zm00001d014649
Zm00001d051699
Zm00001d042569
Zm00001d004621
Zm00001d044220
Zm00001d044908
Zm00001d025566
Zm00001d015737
Zm00001d024778
Zm00001d031317
Zm00001d026664
Zm00001d036395
Zm00001d042357
Zm00001d028406
Zm00001d045176
Zm00001d032902
Zm00001d033401
Zm00001d008573
Zm00001d042872
Zm00001d037992
Zm00001d021557
Zm00001d013583
Zm00001d014066
Zm00001d034001
Zm00001d003601
Zm00001d024159
Zm00001d044699
Zm00001d039038
Zm00001d042902
Zm00001d034059
Zm00001d036770
Zm00001d002373
Zm00001d020974
Zm00001d024729
Zm00001d029328
Zm00001d019124
Zm00001d031128
Zm00001d015090
Zm00001d018001
Zm00001d028705
Zm00001d034856
Zm00001d040270
Zm00001d042421
Zm00001d049660
Zm00001d047271
Zm00001d027533
Zm00001d009811
Zm00001d031706
Zm00001d005355
Zm00001d034613
Zm00001d012244
Zm00001d052765
Zm00001d002806
Zm00001d035634
Zm00001d026206
Zm00001d052661
Zm00001d008549
Zm00001d016901
Zm00001d025548
Zm00001d045435
Zm00001d030742
Zm00001d052609
Zm00001d029075
Zm00001d028964
Zm00001d021659
Zm00001d018072
Zm00001d051272
Zm00001d029983
Zm00001d005027
Zm00001d048527
Zm00001d021815
Zm00001d050840
Zm00001d003603
Zm00001d038346
Zm00001d048448
Zm00001d041871
Zm00001d039833
Zm00001d024397
Zm00001d007585
Zm00001d008218
Zm00001d012935
Zm00001d014946
Zm00001d008411
Zm00001d013219
Zm00001d003306
Zm00001d009517
Zm00001d025208
Zm00001d033167
Zm00001d012685
Zm00001d028782
Zm00001d004817
Zm00001d010239
Zm00001d042717
Zm00001d037468
Zm00001d009612
Zm00001d009745
Zm00001d044324
Zm00001d020585
Zm00001d029750
Zm00001d006377
Zm00001d046759
Zm00001d041926
Zm00001d020627
Zm00001d003021
Zm00001d009859
Zm00001d053952
Zm00001d025848
Zm00001d021623
Zm00001d043261
Zm00001d022126
Zm00001d053289
Zm00001d022581
Zm00001d018142
Zm00001d017256
Zm00001d030727
Zm00001d020915
Zm00001d017718
Zm00001d017564
Zm00001d039439
Zm00001d046593
Zm00001d027539
Zm00001d038327
Zm00001d012118
Zm00001d010514
Zm00001d019727
Zm00001d032993
Zm00001d000079
Zm00001d003288
Zm00001d044136
Zm00001d035772
Zm00001d013432
Zm00001d029459
Zm00001d031712
Zm00001d032372
Zm00001d013239
Zm00001d038865
Zm00001d048944
Zm00001d051020
Zm00001d051666
Zm00001d023698
Zm00001d003640
Zm00001d032919
Zm00001d009014
Zm00001d031136
Zm00001d045911
Zm00001d048593
Zm00001d052188
Zm00001d017251
Zm00001d053732
Zm00001d029227
Zm00001d013654
Zm00001d034518
Zm00001d011197
Zm00001d052519
Zm00001d007233
Zm00001d013318
Zm00001d049362
Zm00001d041471
Zm00001d045480
Zm00001d013656
Zm00001d053724
Zm00001d028608
Zm00001d029011
Zm00001d013976
Zm00001d000034
Zm00001d045352
Zm00001d016649
Zm00001d027869
Zm00001d049443
Zm00001d015394
Zm00001d049043
Zm00001d041567
Zm00001d039568
Zm00001d013522
Zm00001d009929
Zm00001d026426
Zm00001d017203
Zm00001d003664
Zm00001d035243
Zm00001d052205
Zm00001d021946
Zm00001d051692
Zm00001d038718
Zm00001d023785
Zm00001d043248
Zm00001d008826
Zm00001d047207
Zm00001d054014
Zm00001d046249
Zm00001d028465
Zm00001d031894
Zm00001d027588
Zm00001d011932
Zm00001d048059
Zm00001d020728
Zm00001d034405
Zm00001d027363
Zm00001d010924
Zm00001d002999
Zm00001d023779
Zm00001d041998
Zm00001d034191
Zm00001d021282
Zm00001d011401
Zm00001d001831
Zm00001d015196
Zm00001d048146
Zm00001d047423
Zm00001d017177
Zm00001d043946
Zm00001d009762
Zm00001d043075
Zm00001d037785
Zm00001d020025
Zm00001d028785
Zm00001d033979
Zm00001d044267
Zm00001d007179
Zm00001d047889
Zm00001d041632
Zm00001d004329
Zm00001d019314
Zm00001d042131
Zm00001d017887
Zm00001d050048
Zm00001d002943
Zm00001d005065
Zm00001d017378
Zm00001d004934
Zm00001d036750
Zm00001d012439
Zm00001d017886
Zm00001d030299
Zm00001d012243
Zm00001d022245
Zm00001d052895
Zm00001d047581
Zm00001d034698
Zm00001d053968
Zm00001d048366
Zm00001d005169
Zm00001d053897
Zm00001d027434
Zm00001d032253
Zm00001d035601
Zm00001d021342
Zm00001d016613
Zm00001d017833
Zm00001d044211
Zm00001d017461
Zm00001d034495
Zm00001d041016
Zm00001d017768
Zm00001d039674
Zm00001d027231
Zm00001d042508
Zm00001d000133
Zm00001d040857
Zm00001d047479
Zm00001d020695
Zm00001d018603
Zm00001d030398
Zm00001d034808
Zm00001d031155
Zm00001d017152
Zm00001d042973
Zm00001d006293
Zm00001d010790
Zm00001d031041
Zm00001d038646
Zm00001d049704
Zm00001d012834
Zm00001d043776
Zm00001d025307
Zm00001d033870
Zm00001d028309
Zm00001d039407
Zm00001d020365
Zm00001d032468
Zm00001d022541
Zm00001d014017
Zm00001d033063
Zm00001d034883
Zm00001d046961
Zm00001d023710
Zm00001d022109
Zm00001d027520
Zm00001d028391
Zm00001d029762
Zm00001d010918
Zm00001d048362
Zm00001d014235
Zm00001d017642
Zm00001d045793
Zm00001d031943
Zm00001d040067
Zm00001d006002
Zm00001d026267
Zm00001d013427
Zm00001d018629
Zm00001d012292
Zm00001d003076
Zm00001d034918
Zm00001d031502
Zm00001d030148
Zm00001d051930
Zm00001d018957
Zm00001d052033
Zm00001d027555
Zm00001d041957
Zm00001d049420
Zm00001d052471
Zm00001d052744
Zm00001d051543
Zm00001d017539
Zm00001d003615
Zm00001d053859
Zm00001d053910
Zm00001d002708
Zm00001d032353
Zm00001d050970
Zm00001d050368
Zm00001d047820
Zm00001d043969
Zm00001d022373
Zm00001d042317
Zm00001d010115
Zm00001d043618
Zm00001d048407
Zm00001d037120
Zm00001d011649
Zm00001d027394
Zm00001d010954
Zm00001d027939
Zm00001d035492
Zm00001d031747
Zm00001d000310
Zm00001d022295
Zm00001d028783
Zm00001d043058
Zm00001d010199
Zm00001d045655
Zm00001d012544
Zm00001d042268
Zm00001d017126
Zm00001d038579
Zm00001d031703
Zm00001d041243
Zm00001d045740
Zm00001d020438
Zm00001d016545
Zm00001d002244
Zm00001d043200
Zm00001d045544
Zm00001d037550
Zm00001d014587
Zm00001d037359
Zm00001d014094
Zm00001d041183
Zm00001d002829
Zm00001d030310
Zm00001d018230
Zm00001d004079
Zm00001d053378
Zm00001d011396
Zm00001d032428
Zm00001d046097
Zm00001d049133
Zm00001d047402
Zm00001d027706
Zm00001d035604
Zm00001d029038
Zm00001d017179
Zm00001d023636
Zm00001d039564
Zm00001d010048
Zm00001d023865
Zm00001d017120
Zm00001d028714
Zm00001d038291
Zm00001d007154
Zm00001d004123
Zm00001d004523
Zm00001d016256
Zm00001d031201
Zm00001d028992
Zm00001d022326
Zm00001d048324
Zm00001d030985
Zm00001d034521
Zm00001d029550
Zm00001d044071
Zm00001d042274
Zm00001d021436
Zm00001d053070
Zm00001d043137
Zm00001d020134
Zm00001d005989
Zm00001d017772
Zm00001d002712
Zm00001d035133
Zm00001d052683
Zm00001d018349
Zm00001d027685
Zm00001d040051
Zm00001d051544
Zm00001d048550
Zm00001d002178
Zm00001d037981
Zm00001d036539
Zm00001d033189
Zm00001d029603
Zm00001d006353
Zm00001d005713
Zm00001d011615
Zm00001d006112
Zm00001d051879
Zm00001d034641
Zm00001d046531
Zm00001d047765
Zm00001d023800
Zm00001d017391
Zm00001d045972
Zm00001d020361
Zm00001d053671
Zm00001d034401
Zm00001d014193
Zm00001d020133
Zm00001d029093
Zm00001d010018
Zm00001d047334
Zm00001d040582
Zm00001d022246
Zm00001d029287
Zm00001d036807
Zm00001d034037
Zm00001d013617
Zm00001d025670
Zm00001d039948
Zm00001d044445
Zm00001d050324
Zm00001d047469
Zm00001d018441
Zm00001d033863
Zm00001d043164
Zm00001d029138
Zm00001d038589
Zm00001d016793
Zm00001d026458
Zm00001d006941
Zm00001d050929
Zm00001d007417
Zm00001d025584
Zm00001d043932
Zm00001d030795
Zm00001d016197
Zm00001d016298
Zm00001d045533
Zm00001d049091
Zm00001d031163
Zm00001d043450
Zm00001d034872
Zm00001d035578
Zm00001d008308
Zm00001d010825
Zm00001d004976
Zm00001d031911
Zm00001d043149
Zm00001d048422
Zm00001d038004
Zm00001d009152
Zm00001d049619
Zm00001d034919
Zm00001d047346
Zm00001d035004
Zm00001d025300
Zm00001d050714
Zm00001d010654
Zm00001d016952
Zm00001d012855
Zm00001d037315
Zm00001d025374
Zm00001d003104
Zm00001d042055
Zm00001d034878
Zm00001d053887
Zm00001d035543
Zm00001d008668
Zm00001d036228
Zm00001d031572
Zm00001d053825
Zm00001d002432
Zm00001d032240
Zm00001d050018
Zm00001d013495
Zm00001d051287
Zm00001d032204
Zm00001d047309
Zm00001d004955
Zm00001d043419
Zm00001d029573
Zm00001d050319
Zm00001d011953
Zm00001d029839
Zm00001d035140
Zm00001d018624
Zm00001d044677
Zm00001d031419
Zm00001d042582
Zm00001d012576
Zm00001d050798
Zm00001d006355
Zm00001d002873
Zm00001d012231
Zm00001d045036
Zm00001d006580
Zm00001d021269
Zm00001d002491
Zm00001d016077
Zm00001d053649
Zm00001d014112
Zm00001d013550
Zm00001d052208
Zm00001d018826
Zm00001d046745
Zm00001d053010
Zm00001d051861
Zm00001d019422
Zm00001d011150
Zm00001d042245
Zm00001d010009
Zm00001d026265
Zm00001d016529
Zm00001d050616
Zm00001d010305
Zm00001d042279
Zm00001d019177
Zm00001d053861
Zm00001d041889
Zm00001d008559
Zm00001d046170
Zm00001d050022
Zm00001d006117
Zm00001d052009
Zm00001d025985
Zm00001d032075
Zm00001d023439
Zm00001d023529
Zm00001d032633
Zm00001d013954
Zm00001d021959
Zm00001d043234
Zm00001d013555
Zm00001d024187
Zm00001d047636
Zm00001d039795
Zm00001d032582
Zm00001d020727
Zm00001d006704
Zm00001d003678
Zm00001d051932
Zm00001d012671
Zm00001d050329
Zm00001d027688
Zm00001d027975
Zm00001d027451
Zm00001d019699
Zm00001d029872
Zm00001d016506
Zm00001d038274
Zm00001d012862
Zm00001d019641
Zm00001d013105
Zm00001d048138
Zm00001d007420
Zm00001d033817
Zm00001d018184
Zm00001d025894
Zm00001d045497
Zm00001d053998
Zm00001d008720
Zm00001d025598
Zm00001d051420
Zm00001d017751
Zm00001d029782
Zm00001d015442
Zm00001d037484
Zm00001d049242
Zm00001d021404
Zm00001d034097
Zm00001d042662
Zm00001d026262
Zm00001d017466
Zm00001d006323
Zm00001d022202
Zm00001d028625
Zm00001d033404
Zm00001d047235
Zm00001d010256
Zm00001d012757
Zm00001d052875
Zm00001d032961
Zm00001d043580
Zm00001d002801
Zm00001d029948
Zm00001d048178
Zm00001d045381
Zm00001d028894
Zm00001d013610
Zm00001d035476
Zm00001d025423
Zm00001d044076
Zm00001d014413
Zm00001d022286
Zm00001d012979
Zm00001d006497
Zm00001d013598
Zm00001d005168
Zm00001d042302
Zm00001d009686
Zm00001d012086
Zm00001d018542
Zm00001d034513
Zm00001d026111
Zm00001d024935
Zm00001d006886
Zm00001d027351
Zm00001d004894
Zm00001d047582
Zm00001d038273
Zm00001d026655
Zm00001d052130
Zm00001d045495
Zm00001d045448
Zm00001d006175
Zm00001d050918
Zm00001d014145
Zm00001d048292
Zm00001d030990
Zm00001d020516
Zm00001d043538
Zm00001d022368
Zm00001d049853
Zm00001d043974
Zm00001d026517
Zm00001d014258
Zm00001d053702
Zm00001d039682
Zm00001d030739
Zm00001d014263
Zm00001d027442
Zm00001d049380
Zm00001d052933
Zm00001d026046
Zm00001d023234
Zm00001d036073
Zm00001d050981
Zm00001d038208
Zm00001d048953
Zm00001d029105
Zm00001d017330
Zm00001d006512
Zm00001d053358
Zm00001d020691
Zm00001d017014
Zm00001d037164
Zm00001d038548
Zm00001d018041
Zm00001d024601
Zm00001d028693
Zm00001d039678
Zm00001d025866
Zm00001d042900
Zm00001d022380
Zm00001d021654
Zm00001d030159
Zm00001d025458
Zm00001d020502
Zm00001d016561
Zm00001d051611
Zm00001d040905
Zm00001d008883
Zm00001d034488
Zm00001d040342
Zm00001d017049
Zm00001d006509
Zm00001d005297
Zm00001d032409
Zm00001d029627
Zm00001d042335
Zm00001d015661
Zm00001d031326
Zm00001d019754
Zm00001d014351
Zm00001d039046
Zm00001d042958
Zm00001d048819
Zm00001d036485
Zm00001d021840
Zm00001d011597
Zm00001d017079
Zm00001d020580
Zm00001d028542
Zm00001d042637
Zm00001d017638
Zm00001d018111
Zm00001d040029
Zm00001d014360
Zm00001d044854
Zm00001d013416
Zm00001d038923
Zm00001d014097
Zm00001d017167
Zm00001d014313
Zm00001d042697
Zm00001d003420
Zm00001d006899
Zm00001d045864
Zm00001d007034
Zm00001d052873
Zm00001d034809
Zm00001d012752
Zm00001d032383
Zm00001d007094
Zm00001d014423
Zm00001d005179
Zm00001d034914
Zm00001d045517
Zm00001d020457
Zm00001d051620
Zm00001d026106
Zm00001d033294
Zm00001d038275
Zm00001d025788
Zm00001d022401
Zm00001d013635
Zm00001d051629
Zm00001d032896
Zm00001d018820
Zm00001d006415
Zm00001d021791
Zm00001d054074
Zm00001d031738
Zm00001d030361
Zm00001d026026
Zm00001d048389
Zm00001d043358
Zm00001d023213
Zm00001d023768
Zm00001d040186
Zm00001d052883
Zm00001d049980
Zm00001d013238
Zm00001d025847
Zm00001d019045
Zm00001d005790
Zm00001d002483
Zm00001d029254
Zm00001d041299
Zm00001d023270
Zm00001d015463
Zm00001d028417
Zm00001d003062
Zm00001d053151
Zm00001d003038
Zm00001d018966
Zm00001d029375
Zm00001d021668
Zm00001d006037
Zm00001d052061
Zm00001d033248
Zm00001d014669
Zm00001d019034
Zm00001d045703
Zm00001d053526
Zm00001d017686
Zm00001d008454
Zm00001d021624
Zm00001d034671
Zm00001d002169
Zm00001d043799
Zm00001d014926
Zm00001d022161
Zm00001d008721
Zm00001d023987
Zm00001d029583
Zm00001d020136
Zm00001d013485
Zm00001d041309
Zm00001d033800
Zm00001d042094
Zm00001d050242
Zm00001d002534
Zm00001d001894
Zm00001d034606
Zm00001d003226
Zm00001d026175
Zm00001d038118
Zm00001d047859
Zm00001d006361
Zm00001d051343
Zm00001d011228
Zm00001d003780
Zm00001d015776
Zm00001d013196
Zm00001d007167
Zm00001d039148
Zm00001d018810
Zm00001d049193
Zm00001d018613
Zm00001d029441
Zm00001d027499
Zm00001d008503
Zm00001d031496
Zm00001d032870
Zm00001d005520
Zm00001d012748
Zm00001d022185
Zm00001d039946
Zm00001d051247
Zm00001d021444
Zm00001d043459
Zm00001d011919
Zm00001d010304
Zm00001d036348
Zm00001d025400
Zm00001d028757
Zm00001d041327
Zm00001d040210
Zm00001d046788
Zm00001d015976
Zm00001d048526
Zm00001d048491
Zm00001d007272
Zm00001d019091
Zm00001d008968
Zm00001d014650
Zm00001d028925
Zm00001d029611
Zm00001d006788
Zm00001d015822
Zm00001d051116
Zm00001d017380
Zm00001d026369
Zm00001d043601
Zm00001d036300
Zm00001d049707
Zm00001d026056
Zm00001d044759
Zm00001d018660
Zm00001d024382
Zm00001d028567
Zm00001d039874
Zm00001d014722
Zm00001d041994
Zm00001d050885
Zm00001d011712
Zm00001d020533
Zm00001d017949
Zm00001d046743
Zm00001d008753
Zm00001d005693
Zm00001d048066
Zm00001d049324
Zm00001d045147
Zm00001d007870
Zm00001d001834
Zm00001d042017
Zm00001d036550
Zm00001d017291
Zm00001d007935
Zm00001d011797
Zm00001d042436
Zm00001d025958
Zm00001d053017
Zm00001d039827
Zm00001d019397
Zm00001d048799
Zm00001d035551
Zm00001d043439
Zm00001d052083
Zm00001d012565
Zm00001d019123
Zm00001d011189
Zm00001d048440
Zm00001d038351
Zm00001d036177
Zm00001d041958
Zm00001d035023
Zm00001d050872
Zm00001d023456
Zm00001d034756
Zm00001d012423
Zm00001d025991
Zm00001d014808
Zm00001d013651
Zm00001d039715
Zm00001d003023
Zm00001d053750
Zm00001d000029
Zm00001d022599
Zm00001d044435
Zm00001d030133
Zm00001d015968
Zm00001d029887
Zm00001d008791
Zm00001d041769
Zm00001d025337
Zm00001d016816
Zm00001d052306
Zm00001d017409
Zm00001d032805
Zm00001d042498
Zm00001d040197
Zm00001d033038
Zm00001d039583
Zm00001d008203
Zm00001d028456
Zm00001d017953
Zm00001d017298
Zm00001d013824
Zm00001d014055
Zm00001d038734
Zm00001d012418
Zm00001d039167
Zm00001d028695
Zm00001d047340
Zm00001d016708
Zm00001d028505
Zm00001d000143
Zm00001d002940
Zm00001d027756
Zm00001d026271
Zm00001d002027
Zm00001d000102
Zm00001d052323
Zm00001d044463
Zm00001d037499
Zm00001d031700
Zm00001d006333
Zm00001d053726
Zm00001d042549
Zm00001d022077
Zm00001d045568
Zm00001d008621
Zm00001d030184
Zm00001d029448
Zm00001d053410
Zm00001d032368
Zm00001d044079
Zm00001d049588
Zm00001d002668
Zm00001d036831
Zm00001d032740
Zm00001d052049
Zm00001d042393
Zm00001d051110
Zm00001d013842
Zm00001d040191
Zm00001d028423
Zm00001d023753
Zm00001d020540
Zm00001d042686
Zm00001d026022
Zm00001d020923
Zm00001d052841
Zm00001d052726
Zm00001d048628
Zm00001d002053
Zm00001d050963
Zm00001d012607
Zm00001d029183
Zm00001d013536
Zm00001d038337
Zm00001d032950
Zm00001d030343
Zm00001d003993
Zm00001d036250
Zm00001d002127
Zm00001d040571
Zm00001d038668
Zm00001d005707
Zm00001d010611
Zm00001d023579
Zm00001d022637
Zm00001d030579
Zm00001d044925
Zm00001d010446
Zm00001d012596
Zm00001d049500
Zm00001d025166
Zm00001d046286
Zm00001d035199
Zm00001d051424
Zm00001d009312
Zm00001d008333
Zm00001d021621
Zm00001d009071
Zm00001d022435
Zm00001d013869
Zm00001d049431
Zm00001d021426
Zm00001d013240
Zm00001d023769
Zm00001d013736
Zm00001d030781
Zm00001d043168
Zm00001d044518
Zm00001d031465
Zm00001d038156
Zm00001d012954
Zm00001d053342
Zm00001d021261
Zm00001d002742
Zm00001d046182
Zm00001d038087
Zm00001d023542
Zm00001d041995
Zm00001d030256
Zm00001d016134
Zm00001d041753
Zm00001d029726
Zm00001d018032
Zm00001d037747
Zm00001d052054
Zm00001d017220
Zm00001d017613
Zm00001d020657
Zm00001d026510
Zm00001d014583
Zm00001d033905
Zm00001d013330
Zm00001d010958
Zm00001d053642
Zm00001d038760
Zm00001d053909
Zm00001d011956
Zm00001d041568
Zm00001d053196
Zm00001d020613
Zm00001d033383
Zm00001d003645
Zm00001d003718
Zm00001d013676
Zm00001d017100
Zm00001d005324
Zm00001d053351
Zm00001d030163
Zm00001d014611
Zm00001d050615
Zm00001d034054
Zm00001d044208
Zm00001d048494
Zm00001d048393
Zm00001d014082
Zm00001d020921
Zm00001d053450
Zm00001d027300
Zm00001d009320
Zm00001d007679
Zm00001d036683
Zm00001d022332
Zm00001d030900
Zm00001d031802
Zm00001d006916
Zm00001d030688
Zm00001d022248
Zm00001d012306
Zm00001d012289
Zm00001d041624
Zm00001d043238
Zm00001d052375
Zm00001d033918
Zm00001d052903
Zm00001d043752
Zm00001d050978
Zm00001d021639
Zm00001d013346
Zm00001d048208
Zm00001d046135
Zm00001d035201
Zm00001d046945
Zm00001d002707
Zm00001d013272
Zm00001d009539
Zm00001d038841
Zm00001d018529
Zm00001d002501
Zm00001d008288
Zm00001d050139
Zm00001d036319
Zm00001d049692
Zm00001d020431
Zm00001d017492
Zm00001d022153
Zm00001d036560
Zm00001d003937
Zm00001d043380
Zm00001d015338
Zm00001d004903
Zm00001d030762
Zm00001d036351
Zm00001d053694
Zm00001d013951
Zm00001d004200
Zm00001d051057
Zm00001d015842
Zm00001d032308
Zm00001d027715
Zm00001d012560
Zm00001d033654
Zm00001d002676
Zm00001d039065
Zm00001d020144
Zm00001d022434
Zm00001d038448
Zm00001d014032
Zm00001d004706
Zm00001d013767
Zm00001d023507
Zm00001d049916
Zm00001d027326
Zm00001d045575
Zm00001d006836
Zm00001d017908
Zm00001d034920
Zm00001d043031
Zm00001d006118
Zm00001d046005
Zm00001d028549
Zm00001d044593
Zm00001d037117
Zm00001d046168
Zm00001d029714
Zm00001d012611
Zm00001d021943
Zm00001d013303
Zm00001d041880
Zm00001d029810
Zm00001d015863
Zm00001d016694
Zm00001d015342
Zm00001d036044
Zm00001d019892
Zm00001d048318
Zm00001d028219
Zm00001d042029
Zm00001d041220
Zm00001d044691
Zm00001d039595
Zm00001d034333
Zm00001d045251
Zm00001d017704
Zm00001d000424
Zm00001d019887
Zm00001d002503
Zm00001d006159
Zm00001d033320
Zm00001d034145
Zm00001d008236
Zm00001d034245
Zm00001d009404
Zm00001d041787
Zm00001d045559
Zm00001d019256
Zm00001d044496
Zm00001d038296
Zm00001d014951
Zm00001d034876
Zm00001d006578
Zm00001d006871
Zm00001d034013
Zm00001d030775
Zm00001d015085
Zm00001d039338
Zm00001d011771
Zm00001d013086
Zm00001d002259
Zm00001d027838
Zm00001d030691
Zm00001d021208
Zm00001d036978
Zm00001d029314
Zm00001d021627
Zm00001d049636
Zm00001d053808
Zm00001d031560
Zm00001d023479
Zm00001d037696
Zm00001d035783
Zm00001d053565
Zm00001d024815
Zm00001d012079
Zm00001d027928
Zm00001d045159
Zm00001d015649
Zm00001d016957
Zm00001d041595
Zm00001d034018
Zm00001d033092
Zm00001d020955
Zm00001d046485
Zm00001d043771
Zm00001d008455
Zm00001d048165
Zm00001d007514
Zm00001d048709
Zm00001d007258
Zm00001d009700
Zm00001d002543
Zm00001d007609
Zm00001d020312
Zm00001d030832
Zm00001d045051
Zm00001d018369
Zm00001d006757
Zm00001d041439
Zm00001d035007
Zm00001d008357
Zm00001d028197
Zm00001d002756
Zm00001d006872
Zm00001d051849
Zm00001d041660
Zm00001d031473
Zm00001d012537
Zm00001d005276
Zm00001d042848
Zm00001d028447
Zm00001d005976
Zm00001d024698
Zm00001d052147
Zm00001d002115
Zm00001d033569
Zm00001d022104
Zm00001d029674
Zm00001d048732
Zm00001d002063
Zm00001d037239
Zm00001d042178
Zm00001d040190
Zm00001d033192
Zm00001d023208
Zm00001d053828
Zm00001d007145
Zm00001d039285
Zm00001d029721
Zm00001d039772
Zm00001d019756
Zm00001d028690
Zm00001d010399
Zm00001d033951
Zm00001d001812
Zm00001d008762
Zm00001d048119
Zm00001d015309
Zm00001d035000
Zm00001d051650
Zm00001d037327
Zm00001d018366
Zm00001d031134
Zm00001d006521
Zm00001d010189
Zm00001d038408
Zm00001d042480
Zm00001d006538
Zm00001d051779
Zm00001d018295
Zm00001d007486
Zm00001d021341
Zm00001d010567
Zm00001d039706
Zm00001d001868
Zm00001d026425
Zm00001d027308
Zm00001d014512
Zm00001d037420
Zm00001d031627
Zm00001d025947
Zm00001d046490
Zm00001d029034
Zm00001d022595
Zm00001d003800
Zm00001d009163
Zm00001d007975
Zm00001d040705
Zm00001d050406
Zm00001d004095
Zm00001d004138
Zm00001d040641
Zm00001d020225
Zm00001d020017
Zm00001d015306
Zm00001d038911
Zm00001d009296
Zm00001d037787
Zm00001d048777
Zm00001d015491
Zm00001d034380
Zm00001d012832
Zm00001d018761
Zm00001d033098
Zm00001d009715
Zm00001d020692
Zm00001d049273
Zm00001d043171
Zm00001d046740
Zm00001d031338
Zm00001d040202
Zm00001d052612
Zm00001d043249
Zm00001d040696
Zm00001d003380
Zm00001d026296
Zm00001d005802
Zm00001d018634
Zm00001d051112
Zm00001d020557
Zm00001d033572
Zm00001d032517
Zm00001d048166
Zm00001d009873
Zm00001d029264
Zm00001d039469
Zm00001d053020
Zm00001d053171
Zm00001d029885
Zm00001d026063
Zm00001d027503
Zm00001d053179
Zm00001d009582
Zm00001d012632
Zm00001d029046
Zm00001d013706
Zm00001d032475
Zm00001d024927
Zm00001d034507
Zm00001d006683
Zm00001d047389
Zm00001d012718
Zm00001d007441
Zm00001d042932
Zm00001d047481
Zm00001d023313
Zm00001d017387
Zm00001d020093
Zm00001d032649
Zm00001d010877
Zm00001d033704
Zm00001d008354
Zm00001d024210
Zm00001d005504
Zm00001d033278
Zm00001d002531
Zm00001d050146
Zm00001d021368
Zm00001d022614
Zm00001d030229
Zm00001d018896
Zm00001d049624
Zm00001d020420
Zm00001d039313
Zm00001d036306
Zm00001d049929
Zm00001d022049
Zm00001d053749
Zm00001d043835
Zm00001d033448
Zm00001d041672
Zm00001d023465
Zm00001d022588
Zm00001d043554
Zm00001d027344
Zm00001d049954
Zm00001d042033
Zm00001d037270
Zm00001d042443
Zm00001d012924
Zm00001d002811
Zm00001d039617
Zm00001d033155
Zm00001d016735
Zm00001d045706
Zm00001d051798
Zm00001d038717
Zm00001d002064
Zm00001d010159
Zm00001d012159
Zm00001d033815
Zm00001d028039
Zm00001d035764
Zm00001d027907
Zm00001d028216
Zm00001d029260
Zm00001d001924
Zm00001d013597
Zm00001d009907
Zm00001d002876
Zm00001d002593
Zm00001d018668
Zm00001d006185
Zm00001d046630
Zm00001d039548
Zm00001d042599
Zm00001d007301
Zm00001d048720
Zm00001d038768
Zm00001d015759
Zm00001d053675
Zm00001d051848
Zm00001d042507
Zm00001d043048
Zm00001d047712
Zm00001d006192
Zm00001d026614
Zm00001d053664
Zm00001d025100
Zm00001d041195
Zm00001d038558
Zm00001d049141
Zm00001d019233
Zm00001d028692
Zm00001d052062
Zm00001d002755
Zm00001d027987
Zm00001d028550
Zm00001d023278
Zm00001d023371
Zm00001d042808
Zm00001d045064
Zm00001d034035
Zm00001d043695
Zm00001d017584
Zm00001d002639
Zm00001d050434
Zm00001d012530
Zm00001d042266
Zm00001d013061
Zm00001d049550
Zm00001d024762
Zm00001d017374
Zm00001d013410
Zm00001d006697
Zm00001d018009
Zm00001d005936
Zm00001d004153
Zm00001d037225
Zm00001d006499
Zm00001d005482
Zm00001d033109
Zm00001d052364
Zm00001d053985
Zm00001d051946
Zm00001d024000
Zm00001d044866
Zm00001d046492
Zm00001d014183
Zm00001d043155
Zm00001d012090
Zm00001d046112
Zm00001d028630
Zm00001d042420
Zm00001d014385
Zm00001d034399
Zm00001d004478
Zm00001d037656
Zm00001d032683
Zm00001d042884
Zm00001d048472
Zm00001d004169
Zm00001d051441
Zm00001d034204
Zm00001d040294
Zm00001d044182
Zm00001d019852
Zm00001d048133
Zm00001d013441
Zm00001d003776
Zm00001d016278
Zm00001d037140
Zm00001d040297
Zm00001d050099
Zm00001d037748
Zm00001d005894
Zm00001d025433
Zm00001d033139
Zm00001d008345
Zm00001d011004
Zm00001d012287
Zm00001d002542
Zm00001d005732
Zm00001d037333
Zm00001d031766
Zm00001d017242
Zm00001d042262
Zm00001d008748
Zm00001d040257
Zm00001d029753
Zm00001d039011
Zm00001d026590
Zm00001d002253
Zm00001d028721
Zm00001d006810
Zm00001d015568
Zm00001d028186
Zm00001d003328
Zm00001d049305
Zm00001d001941
Zm00001d035954
Zm00001d037672
Zm00001d002827
Zm00001d018006
Zm00001d025721
Zm00001d023593
Zm00001d012633
Zm00001d015229
Zm00001d021388
Zm00001d037732
Zm00001d034664
Zm00001d021061
Zm00001d003505
Zm00001d044243
Zm00001d028493
Zm00001d005347
Zm00001d011923
Zm00001d042802
Zm00001d017951
Zm00001d034543
Zm00001d024066
Zm00001d042370
Zm00001d042943
Zm00001d033309
Zm00001d027288
Zm00001d026532
Zm00001d018333
Zm00001d047427
Zm00001d050862
Zm00001d033333
Zm00001d002547
Zm00001d026213
Zm00001d044101
Zm00001d044951
Zm00001d029464
Zm00001d006517
Zm00001d034422
Zm00001d045604
Zm00001d018669
Zm00001d007915
Zm00001d041025
Zm00001d018324
Zm00001d011210
Zm00001d030842
Zm00001d031925
Zm00001d041913
Zm00001d014161
Zm00001d033965
Zm00001d006700
Zm00001d048026
Zm00001d051542
Zm00001d014608
Zm00001d039444
Zm00001d052941
Zm00001d045488
Zm00001d048020
[truncated: 23,173 more rows]

## Sheet: Trans. D. E. TF Targets 
Transcriptionally Differentially Expressed IST TF Targets (2554) AGPv4
Zm00001d047463
Zm00001d021685
Zm00001d029201
Zm00001d038135
Zm00001d028813
Zm00001d018575
Zm00001d029478
Zm00001d026568
Zm00001d038922
Zm00001d020344
Zm00001d002490
Zm00001d017812
Zm00001d021196
Zm00001d045354
Zm00001d032789
Zm00001d012868
Zm00001d010606
Zm00001d013268
Zm00001d025857
Zm00001d031118
Zm00001d039903
Zm00001d003373
Zm00001d051389
Zm00001d014456
Zm00001d037189
Zm00001d010585
Zm00001d028039
Zm00001d012337
Zm00001d011448
Zm00001d023431
Zm00001d017930
Zm00001d031602
Zm00001d018926
Zm00001d028840
Zm00001d002056
Zm00001d008497
Zm00001d048524
Zm00001d036297
Zm00001d017089
Zm00001d002676
Zm00001d034196
Zm00001d037228
Zm00001d007810
Zm00001d014425
Zm00001d025944
Zm00001d047581
Zm00001d023292
Zm00001d049343
Zm00001d018006
Zm00001d017043
Zm00001d019987
Zm00001d008515
Zm00001d047707
Zm00001d032142
Zm00001d005094
Zm00001d025130
Zm00001d019518
Zm00001d027939
Zm00001d043023
Zm00001d052368
Zm00001d031939
Zm00001d026046
Zm00001d030549
Zm00001d011067
Zm00001d015248
Zm00001d007773
Zm00001d053684
Zm00001d044529
Zm00001d007351
Zm00001d010662
Zm00001d024373
Zm00001d029174
Zm00001d044780
Zm00001d023536
Zm00001d007603
Zm00001d003680
Zm00001d039578
Zm00001d053630
Zm00001d053766
Zm00001d030009
Zm00001d049938
Zm00001d030614
Zm00001d019147
Zm00001d039448
Zm00001d002082
Zm00001d021899
Zm00001d037209
Zm00001d034463
Zm00001d019696
Zm00001d013392
Zm00001d032027
Zm00001d039299
Zm00001d005920
Zm00001d053120
Zm00001d018466
Zm00001d001960
Zm00001d010424
Zm00001d017151
Zm00001d034318
Zm00001d020568
Zm00001d003423
Zm00001d043431
Zm00001d034082
Zm00001d003404
Zm00001d039167
Zm00001d010180
Zm00001d022240
Zm00001d047477
Zm00001d019899
Zm00001d039064
Zm00001d016358
Zm00001d008221
Zm00001d006287
Zm00001d022097
Zm00001d028325
Zm00001d035051
Zm00001d042620
Zm00001d013170
Zm00001d046837
Zm00001d039467
Zm00001d019483
Zm00001d038005
Zm00001d015004
Zm00001d038358
Zm00001d018916
Zm00001d028228
Zm00001d017146
Zm00001d018756
Zm00001d047680
Zm00001d000399
Zm00001d021280
Zm00001d023340
Zm00001d025005
Zm00001d020434
Zm00001d047395
Zm00001d038646
Zm00001d025273
Zm00001d029027
Zm00001d042381
Zm00001d023912
Zm00001d005843
Zm00001d013778
Zm00001d034764
Zm00001d025545
Zm00001d014122
Zm00001d046489
Zm00001d038547
Zm00001d005051
Zm00001d037694
Zm00001d018147
Zm00001d042723
Zm00001d044615
Zm00001d032502
Zm00001d003251
Zm00001d009868
Zm00001d010791
Zm00001d043182
Zm00001d035752
Zm00001d030786
Zm00001d023757
Zm00001d028562
Zm00001d021310
Zm00001d012886
Zm00001d041496
Zm00001d034634
Zm00001d043529
Zm00001d012294
Zm00001d034855
Zm00001d048373
Zm00001d018485
Zm00001d019956
Zm00001d011840
Zm00001d036624
Zm00001d033338
Zm00001d005814
Zm00001d037974
Zm00001d033898
Zm00001d009969
Zm00001d011615
Zm00001d010656
Zm00001d033365
Zm00001d028746
Zm00001d049161
Zm00001d004342
Zm00001d044745
Zm00001d012178
Zm00001d044211
Zm00001d033259
Zm00001d032651
Zm00001d051362
Zm00001d052410
Zm00001d010528
Zm00001d017168
Zm00001d035569
Zm00001d027729
Zm00001d026432
Zm00001d044650
Zm00001d007978
Zm00001d043330
Zm00001d016082
Zm00001d042371
Zm00001d033038
Zm00001d036522
Zm00001d047451
Zm00001d039071
Zm00001d027369
Zm00001d044479
Zm00001d021708
Zm00001d016550
Zm00001d007391
Zm00001d008228
Zm00001d007597
Zm00001d027451
Zm00001d003157
Zm00001d031444
Zm00001d000241
Zm00001d032529
Zm00001d016988
Zm00001d037689
Zm00001d036593
Zm00001d033310
Zm00001d052021
Zm00001d008321
Zm00001d035094
Zm00001d031071
Zm00001d048366
Zm00001d007103
Zm00001d004921
Zm00001d005544
Zm00001d035185
Zm00001d013651
Zm00001d009181
Zm00001d037720
Zm00001d023479
Zm00001d017176
Zm00001d006624
Zm00001d045529
Zm00001d006117
Zm00001d043405
Zm00001d052682
Zm00001d003760
Zm00001d007824
Zm00001d019473
Zm00001d030230
Zm00001d000316
Zm00001d037781
Zm00001d032805
Zm00001d041308
Zm00001d034192
Zm00001d021508
Zm00001d010785
Zm00001d047746
Zm00001d016361
Zm00001d031074
Zm00001d002654
Zm00001d004495
Zm00001d049684
Zm00001d042525
Zm00001d049884
Zm00001d032790
Zm00001d028536
Zm00001d045400
Zm00001d049606
Zm00001d053953
Zm00001d024965
Zm00001d046792
Zm00001d015569
Zm00001d000294
Zm00001d013257
Zm00001d039306
Zm00001d029809
Zm00001d039470
Zm00001d013031
Zm00001d011041
Zm00001d047204
Zm00001d017937
Zm00001d030995
Zm00001d021433
Zm00001d037651
Zm00001d011147
Zm00001d010440
Zm00001d016461
Zm00001d045563
Zm00001d046971
Zm00001d017293
Zm00001d033543
Zm00001d000350
Zm00001d020230
Zm00001d021368
Zm00001d053547
Zm00001d034416
Zm00001d000060
Zm00001d025687
Zm00001d054085
Zm00001d034479
Zm00001d053998
Zm00001d025848
Zm00001d045538
Zm00001d045544
Zm00001d048643
Zm00001d047186
Zm00001d015366
Zm00001d013598
Zm00001d049929
Zm00001d045366
Zm00001d038579
Zm00001d015224
Zm00001d010062
Zm00001d011993
Zm00001d042847
Zm00001d036506
Zm00001d027878
Zm00001d008610
Zm00001d013706
Zm00001d002351
Zm00001d037856
Zm00001d017982
Zm00001d041727
Zm00001d033079
Zm00001d038371
Zm00001d033605
Zm00001d046490
Zm00001d029625
Zm00001d020544
Zm00001d051116
Zm00001d041480
Zm00001d030345
Zm00001d007581
Zm00001d049724
Zm00001d023887
Zm00001d052364
Zm00001d015084
Zm00001d014919
Zm00001d050104
Zm00001d021423
Zm00001d014073
Zm00001d049610
Zm00001d018838
Zm00001d007716
Zm00001d040361
Zm00001d048445
Zm00001d025565
Zm00001d052240
Zm00001d035092
Zm00001d036135
Zm00001d018155
Zm00001d038842
Zm00001d045782
Zm00001d031992
Zm00001d006066
Zm00001d037340
Zm00001d003684
Zm00001d013006
Zm00001d048569
Zm00001d047498
Zm00001d017111
Zm00001d044018
Zm00001d010525
Zm00001d044217
Zm00001d014991
Zm00001d000034
Zm00001d038131
Zm00001d041606
Zm00001d012998
Zm00001d028338
Zm00001d045946
Zm00001d017455
Zm00001d038926
Zm00001d013786
Zm00001d010732
Zm00001d032224
Zm00001d033160
Zm00001d031270
Zm00001d021645
Zm00001d007345
Zm00001d048382
Zm00001d038805
Zm00001d033893
Zm00001d020982
Zm00001d034523
Zm00001d011876
Zm00001d037873
Zm00001d034343
Zm00001d045556
Zm00001d046277
Zm00001d053807
Zm00001d015123
Zm00001d018415
Zm00001d006323
Zm00001d009877
Zm00001d021075
Zm00001d030101
Zm00001d040625
Zm00001d028786
Zm00001d029270
Zm00001d038832
Zm00001d051572
Zm00001d053652
Zm00001d002317
Zm00001d038084
Zm00001d003724
Zm00001d049290
Zm00001d051928
Zm00001d029293
Zm00001d009071
Zm00001d033098
Zm00001d049666
Zm00001d020921
Zm00001d035097
Zm00001d046442
Zm00001d047935
Zm00001d024281
Zm00001d040409
Zm00001d018731
Zm00001d040183
Zm00001d048953
Zm00001d017179
Zm00001d014704
Zm00001d028787
Zm00001d022463
Zm00001d028829
Zm00001d027527
Zm00001d008976
Zm00001d049785
Zm00001d008529
Zm00001d012646
Zm00001d004697
Zm00001d021841
Zm00001d012598
Zm00001d033333
Zm00001d025354
Zm00001d017047
Zm00001d005520
Zm00001d025819
Zm00001d033473
Zm00001d018693
Zm00001d031127
Zm00001d047574
Zm00001d003663
Zm00001d041712
Zm00001d037538
Zm00001d002097
Zm00001d003162
Zm00001d053633
Zm00001d032380
Zm00001d042130
Zm00001d016588
Zm00001d037327
Zm00001d052227
Zm00001d016036
Zm00001d018130
Zm00001d049007
Zm00001d043740
Zm00001d021445
Zm00001d022188
Zm00001d007602
Zm00001d042017
Zm00001d018432
Zm00001d011780
Zm00001d017800
Zm00001d034674
Zm00001d001939
Zm00001d006871
Zm00001d035211
Zm00001d010428
Zm00001d038506
Zm00001d009132
Zm00001d040186
Zm00001d045575
Zm00001d031899
Zm00001d019326
Zm00001d041962
Zm00001d052325
Zm00001d028863
Zm00001d040582
Zm00001d017949
Zm00001d045599
Zm00001d052932
Zm00001d030381
Zm00001d031449
Zm00001d044972
Zm00001d013240
Zm00001d008294
Zm00001d045604
Zm00001d017399
Zm00001d005694
Zm00001d036360
Zm00001d020557
Zm00001d038527
Zm00001d020443
Zm00001d002869
Zm00001d022466
Zm00001d034401
Zm00001d048968
Zm00001d044101
Zm00001d043736
Zm00001d007082
Zm00001d021379
Zm00001d017130
Zm00001d026286
Zm00001d045069
Zm00001d006353
Zm00001d034005
Zm00001d011799
Zm00001d014306
Zm00001d013223
Zm00001d035689
Zm00001d041215
Zm00001d004839
Zm00001d039085
Zm00001d025435
Zm00001d052622
Zm00001d052612
Zm00001d007840
Zm00001d051746
Zm00001d018270
Zm00001d050329
Zm00001d034062
Zm00001d011445
Zm00001d044812
Zm00001d052442
Zm00001d020971
Zm00001d039687
Zm00001d013066
Zm00001d045480
Zm00001d034877
Zm00001d003896
Zm00001d028586
Zm00001d019926
Zm00001d031657
Zm00001d034017
Zm00001d039325
Zm00001d032239
Zm00001d007179
Zm00001d005373
Zm00001d052847
Zm00001d021061
Zm00001d053272
Zm00001d038583
Zm00001d042908
Zm00001d021580
Zm00001d011454
Zm00001d009402
Zm00001d024003
Zm00001d030982
Zm00001d039218
Zm00001d038794
Zm00001d049939
Zm00001d006938
Zm00001d005846
Zm00001d049011
Zm00001d039852
Zm00001d004506
Zm00001d004220
Zm00001d022563
Zm00001d037420
Zm00001d015844
Zm00001d021570
Zm00001d013744
Zm00001d025149
Zm00001d017986
Zm00001d047697
Zm00001d028742
Zm00001d046510
Zm00001d017079
Zm00001d047828
Zm00001d002053
Zm00001d044317
Zm00001d023314
Zm00001d023699
Zm00001d019052
Zm00001d033109
Zm00001d013151
Zm00001d018386
Zm00001d043922
Zm00001d052184
Zm00001d038163
Zm00001d023273
Zm00001d015210
Zm00001d038374
Zm00001d035898
Zm00001d053234
Zm00001d019397
Zm00001d029983
Zm00001d020355
Zm00001d048253
Zm00001d003672
Zm00001d031599
Zm00001d029487
Zm00001d029193
Zm00001d018941
Zm00001d006110
Zm00001d003846
Zm00001d003412
Zm00001d015226
Zm00001d042454
Zm00001d037992
Zm00001d039471
Zm00001d039076
Zm00001d026486
Zm00001d023429
Zm00001d018488
Zm00001d013979
Zm00001d028782
Zm00001d051912
Zm00001d048028
Zm00001d002296
Zm00001d026429
Zm00001d031784
Zm00001d051235
Zm00001d049500
Zm00001d010314
Zm00001d047392
Zm00001d045261
Zm00001d039166
Zm00001d043489
Zm00001d052047
Zm00001d043989
Zm00001d052321
Zm00001d033665
Zm00001d034868
Zm00001d041926
Zm00001d038894
Zm00001d012394
Zm00001d035608
Zm00001d042663
Zm00001d006022
Zm00001d034721
Zm00001d042178
Zm00001d014626
Zm00001d015231
Zm00001d039883
Zm00001d048531
Zm00001d003954
Zm00001d029950
Zm00001d006175
Zm00001d033110
Zm00001d023833
Zm00001d027422
Zm00001d046405
Zm00001d046354
Zm00001d049583
Zm00001d009657
Zm00001d006673
Zm00001d011139
Zm00001d002510
Zm00001d011130
Zm00001d009074
Zm00001d019218
Zm00001d050963
Zm00001d052139
Zm00001d032156
Zm00001d007394
Zm00001d052918
Zm00001d014562
Zm00001d024048
Zm00001d029715
Zm00001d034984
Zm00001d038198
Zm00001d048411
Zm00001d013320
Zm00001d040264
Zm00001d019697
Zm00001d035491
Zm00001d024702
Zm00001d006788
Zm00001d002822
Zm00001d013252
Zm00001d000230
Zm00001d021430
Zm00001d007960
Zm00001d006100
Zm00001d025369
Zm00001d022192
Zm00001d023559
Zm00001d039598
Zm00001d051778
Zm00001d031893
Zm00001d029124
Zm00001d034415
Zm00001d027320
Zm00001d037468
Zm00001d043558
Zm00001d028796
Zm00001d047289
Zm00001d046385
Zm00001d028180
Zm00001d009723
Zm00001d002090
Zm00001d002348
Zm00001d039884
Zm00001d024511
Zm00001d045384
Zm00001d021453
Zm00001d052248
Zm00001d007815
Zm00001d017175
Zm00001d007012
Zm00001d006738
Zm00001d050320
Zm00001d040696
Zm00001d052002
Zm00001d018796
Zm00001d028229
Zm00001d011579
Zm00001d020201
Zm00001d017790
Zm00001d030849
Zm00001d032922
Zm00001d010805
Zm00001d018096
Zm00001d030212
Zm00001d002395
Zm00001d013307
Zm00001d017147
Zm00001d022626
Zm00001d044099
Zm00001d052885
Zm00001d018151
Zm00001d048175
Zm00001d034606
Zm00001d034900
Zm00001d001806
Zm00001d041036
Zm00001d016926
Zm00001d045025
Zm00001d027544
Zm00001d042601
Zm00001d020008
Zm00001d004478
Zm00001d003612
Zm00001d033859
Zm00001d050637
Zm00001d013495
Zm00001d052396
Zm00001d044228
Zm00001d020748
Zm00001d003345
Zm00001d054013
Zm00001d033350
Zm00001d019180
Zm00001d015929
Zm00001d031258
Zm00001d028538
Zm00001d023801
Zm00001d021518
Zm00001d041824
Zm00001d002806
Zm00001d023432
Zm00001d028401
Zm00001d053342
Zm00001d013029
Zm00001d049956
Zm00001d011753
Zm00001d026540
Zm00001d022381
Zm00001d037815
Zm00001d040991
Zm00001d041769
Zm00001d026012
Zm00001d046942
Zm00001d025199
Zm00001d052586
Zm00001d040040
Zm00001d051016
Zm00001d031047
Zm00001d051741
Zm00001d036521
Zm00001d016276
Zm00001d006036
Zm00001d047067
Zm00001d038984
Zm00001d039371
Zm00001d006008
Zm00001d025616
Zm00001d029141
Zm00001d029590
Zm00001d037512
Zm00001d016824
Zm00001d012197
Zm00001d006657
Zm00001d037480
Zm00001d034252
Zm00001d019249
Zm00001d013221
Zm00001d044698
Zm00001d022396
Zm00001d023781
Zm00001d017187
Zm00001d024143
Zm00001d006054
Zm00001d039638
Zm00001d012485
Zm00001d037929
Zm00001d009097
Zm00001d036785
Zm00001d027395
Zm00001d043872
Zm00001d025234
Zm00001d033527
Zm00001d019398
Zm00001d013566
Zm00001d049965
Zm00001d013204
Zm00001d012673
Zm00001d049399
Zm00001d044534
Zm00001d034699
Zm00001d053585
Zm00001d023929
Zm00001d018445
Zm00001d033128
Zm00001d013721
Zm00001d020685
Zm00001d013702
Zm00001d035052
Zm00001d052615
Zm00001d039337
Zm00001d022388
Zm00001d014550
Zm00001d003264
Zm00001d023450
Zm00001d022599
Zm00001d007905
Zm00001d026331
Zm00001d021396
Zm00001d020515
Zm00001d039771
Zm00001d007832
Zm00001d013238
Zm00001d040804
Zm00001d027541
Zm00001d021762
Zm00001d031439
Zm00001d018401
Zm00001d048639
Zm00001d023279
Zm00001d003149
Zm00001d046170
Zm00001d006700
Zm00001d045014
Zm00001d020236
Zm00001d036875
Zm00001d024966
Zm00001d004841
Zm00001d039579
Zm00001d042533
Zm00001d027801
Zm00001d013758
Zm00001d020826
Zm00001d010899
Zm00001d013861
Zm00001d039900
Zm00001d051020
Zm00001d015202
Zm00001d006028
Zm00001d035764
Zm00001d039956
Zm00001d052556
Zm00001d011773
Zm00001d015064
Zm00001d052389
Zm00001d028185
Zm00001d009417
Zm00001d015519
Zm00001d045567
Zm00001d041889
Zm00001d053004
Zm00001d053913
Zm00001d008222
Zm00001d018034
Zm00001d052101
Zm00001d042842
Zm00001d022028
Zm00001d011362
Zm00001d011108
Zm00001d051823
Zm00001d038091
Zm00001d053149
Zm00001d047262
Zm00001d053855
Zm00001d024037
Zm00001d048479
Zm00001d028714
Zm00001d002191
Zm00001d015603
Zm00001d033822
Zm00001d015724
Zm00001d029848
Zm00001d037603
Zm00001d019130
Zm00001d050403
Zm00001d027999
Zm00001d025015
Zm00001d014455
Zm00001d049742
Zm00001d036371
Zm00001d020867
Zm00001d042869
Zm00001d050150
Zm00001d018362
Zm00001d034023
Zm00001d033147
Zm00001d005174
Zm00001d021278
Zm00001d039190
Zm00001d048193
Zm00001d004977
Zm00001d042560
Zm00001d016943
Zm00001d031691
Zm00001d014756
Zm00001d047538
Zm00001d024105
Zm00001d030348
Zm00001d034486
Zm00001d039062
Zm00001d011513
Zm00001d003776
Zm00001d040611
Zm00001d020182
Zm00001d004021
Zm00001d044490
Zm00001d049228
Zm00001d042144
Zm00001d031253
Zm00001d043515
Zm00001d038149
Zm00001d002611
Zm00001d009928
Zm00001d038932
Zm00001d015837
Zm00001d052025
Zm00001d020490
Zm00001d010799
Zm00001d012830
Zm00001d033181
Zm00001d046568
Zm00001d035034
Zm00001d002339
Zm00001d029599
Zm00001d002025
Zm00001d045098
Zm00001d012973
Zm00001d040275
Zm00001d003756
Zm00001d013779
Zm00001d049160
Zm00001d031471
Zm00001d032181
Zm00001d006126
Zm00001d027479
Zm00001d012168
Zm00001d048233
Zm00001d008869
Zm00001d040416
Zm00001d009493
Zm00001d035876
Zm00001d026195
Zm00001d048856
Zm00001d006237
Zm00001d039451
Zm00001d041804
Zm00001d002130
Zm00001d045487
Zm00001d013937
Zm00001d009848
Zm00001d028243
Zm00001d023888
Zm00001d016736
Zm00001d031485
Zm00001d013798
Zm00001d029078
Zm00001d052112
Zm00001d041323
Zm00001d018894
Zm00001d023707
Zm00001d007630
Zm00001d002001
Zm00001d051111
Zm00001d008203
Zm00001d010566
Zm00001d021378
Zm00001d002860
Zm00001d038910
Zm00001d043661
Zm00001d042034
Zm00001d047103
Zm00001d039840
Zm00001d004052
Zm00001d036345
Zm00001d002052
Zm00001d026137
Zm00001d037543
Zm00001d028837
Zm00001d013177
Zm00001d028414
Zm00001d014016
Zm00001d002789
Zm00001d053625
Zm00001d023300
Zm00001d034851
Zm00001d042475
Zm00001d045940
Zm00001d026130
Zm00001d049916
Zm00001d003767
Zm00001d019648
Zm00001d047894
Zm00001d020684
Zm00001d029074
Zm00001d052010
Zm00001d018243
Zm00001d043299
Zm00001d032383
Zm00001d034020
Zm00001d006063
Zm00001d046583
Zm00001d047749
Zm00001d053868
Zm00001d050768
Zm00001d046621
Zm00001d014989
Zm00001d018358
Zm00001d025047
Zm00001d048354
Zm00001d021242
Zm00001d029059
Zm00001d040202
Zm00001d035212
Zm00001d018413
Zm00001d017214
Zm00001d036177
Zm00001d011890
Zm00001d032029
Zm00001d043380
Zm00001d031913
Zm00001d037248
Zm00001d033717
Zm00001d047462
Zm00001d022474
Zm00001d016072
Zm00001d004709
Zm00001d013076
Zm00001d003715
Zm00001d002450
Zm00001d010261
Zm00001d005785
Zm00001d049365
Zm00001d031569
Zm00001d013468
Zm00001d053632
Zm00001d016665
Zm00001d012141
Zm00001d031134
Zm00001d007871
Zm00001d044581
Zm00001d029529
Zm00001d018964
Zm00001d015239
Zm00001d032311
Zm00001d030638
Zm00001d052317
Zm00001d012992
Zm00001d017692
Zm00001d047506
Zm00001d012867
Zm00001d012407
Zm00001d013219
Zm00001d021636
Zm00001d045579
Zm00001d053680
Zm00001d046642
Zm00001d002312
Zm00001d032407
Zm00001d042302
Zm00001d053556
Zm00001d046491
Zm00001d002104
Zm00001d039391
Zm00001d045539
Zm00001d020032
Zm00001d002599
Zm00001d043296
Zm00001d002829
Zm00001d020437
Zm00001d043242
Zm00001d011465
Zm00001d012092
Zm00001d037794
Zm00001d036917
Zm00001d045432
Zm00001d053880
Zm00001d029144
Zm00001d049055
Zm00001d017537
Zm00001d009497
Zm00001d043451
Zm00001d032615
Zm00001d016957
Zm00001d023583
Zm00001d034257
Zm00001d037984
Zm00001d027363
Zm00001d005450
Zm00001d007117
Zm00001d051567
Zm00001d041777
Zm00001d046134
Zm00001d019124
Zm00001d017786
Zm00001d009800
Zm00001d052718
Zm00001d003429
Zm00001d022496
Zm00001d031145
Zm00001d033347
Zm00001d009212
Zm00001d052163
Zm00001d003411
Zm00001d037972
Zm00001d017288
Zm00001d035515
Zm00001d013951
Zm00001d031161
Zm00001d005482
Zm00001d025652
Zm00001d007204
Zm00001d024635
Zm00001d026273
Zm00001d002956
Zm00001d038865
Zm00001d051474
Zm00001d015291
Zm00001d002330
Zm00001d032337
Zm00001d031640
Zm00001d032668
Zm00001d019312
Zm00001d013534
Zm00001d035428
Zm00001d026578
Zm00001d042050
Zm00001d008369
Zm00001d023226
Zm00001d042772
Zm00001d011912
Zm00001d032806
Zm00001d035434
Zm00001d015863
Zm00001d047345
Zm00001d023839
Zm00001d010631
Zm00001d003671
Zm00001d010536
Zm00001d044355
Zm00001d047909
Zm00001d020220
Zm00001d011069
Zm00001d043526
Zm00001d013455
Zm00001d012161
Zm00001d034022
Zm00001d039096
Zm00001d035937
Zm00001d008503
Zm00001d006499
Zm00001d050284
Zm00001d018600
Zm00001d047124
Zm00001d038535
Zm00001d039718
Zm00001d011709
Zm00001d033861
Zm00001d016095
Zm00001d018751
Zm00001d043625
Zm00001d026684
Zm00001d041568
Zm00001d050790
Zm00001d038097
Zm00001d039415
Zm00001d050897
Zm00001d027337
Zm00001d037479
Zm00001d014459
Zm00001d011104
Zm00001d046438
Zm00001d038087
Zm00001d046887
Zm00001d048705
Zm00001d047481
Zm00001d006684
Zm00001d003648
Zm00001d044208
Zm00001d041345
Zm00001d009773
Zm00001d028967
Zm00001d017121
Zm00001d034790
Zm00001d008815
Zm00001d029039
Zm00001d038467
Zm00001d012601
Zm00001d039081
Zm00001d029249
Zm00001d026163
Zm00001d047743
Zm00001d039617
Zm00001d008380
Zm00001d036131
Zm00001d029121
Zm00001d029183
Zm00001d040583
Zm00001d004509
Zm00001d009509
Zm00001d022111
Zm00001d017138
Zm00001d044496
Zm00001d017659
Zm00001d013034
Zm00001d030285
Zm00001d037343
Zm00001d038682
Zm00001d052630
Zm00001d029095
Zm00001d030962
Zm00001d009431
Zm00001d030496
Zm00001d034935
Zm00001d045475
Zm00001d034838
Zm00001d014687
Zm00001d034422
Zm00001d028160
Zm00001d046223
Zm00001d034832
Zm00001d027511
Zm00001d009596
Zm00001d021610
Zm00001d026371
Zm00001d031653
Zm00001d009613
Zm00001d017945
Zm00001d009315
Zm00001d034888
Zm00001d013887
Zm00001d023462
Zm00001d021173
Zm00001d035737
Zm00001d026360
Zm00001d044040
Zm00001d015705
Zm00001d039372
Zm00001d035081
Zm00001d044328
Zm00001d009907
Zm00001d022144
Zm00001d009028
Zm00001d048573
Zm00001d007254
Zm00001d049079
Zm00001d041179
Zm00001d033892
Zm00001d024539
Zm00001d018441
Zm00001d013054
Zm00001d027769
Zm00001d019325
Zm00001d043523
Zm00001d044276
Zm00001d016898
Zm00001d034487
Zm00001d018552
Zm00001d031611
Zm00001d026025
Zm00001d002420
Zm00001d028585
Zm00001d033704
Zm00001d032230
Zm00001d020775
Zm00001d013022
Zm00001d023941
Zm00001d044415
Zm00001d007514
Zm00001d049851
Zm00001d028210
Zm00001d031970
Zm00001d003058
Zm00001d038542
Zm00001d025710
Zm00001d035789
Zm00001d015613
Zm00001d018141
Zm00001d028810
Zm00001d045421
Zm00001d033873
Zm00001d018624
Zm00001d013277
Zm00001d032576
Zm00001d041957
Zm00001d030701
Zm00001d037843
Zm00001d028299
Zm00001d048599
Zm00001d016893
Zm00001d006663
Zm00001d021699
Zm00001d039913
Zm00001d013038
Zm00001d008623
Zm00001d018201
Zm00001d033112
Zm00001d033896
Zm00001d015139
Zm00001d002432
Zm00001d040322
Zm00001d011455
Zm00001d042966
Zm00001d022560
Zm00001d012743
Zm00001d002690
Zm00001d049855
Zm00001d036750
Zm00001d018987
Zm00001d032197
Zm00001d011797
Zm00001d042905
Zm00001d051885
Zm00001d031908
Zm00001d021906
Zm00001d038812
Zm00001d017952
Zm00001d013507
Zm00001d015484
Zm00001d048717
Zm00001d008622
Zm00001d047774
Zm00001d038976
Zm00001d031969
Zm00001d031678
Zm00001d047753
Zm00001d031945
Zm00001d034059
Zm00001d040857
Zm00001d043524
Zm00001d001945
Zm00001d018145
Zm00001d045747
Zm00001d035649
Zm00001d003894
Zm00001d051851
Zm00001d022337
Zm00001d052216
Zm00001d000432
Zm00001d024321
Zm00001d033280
Zm00001d044801
Zm00001d026528
Zm00001d005276
Zm00001d019980
Zm00001d011657
Zm00001d050061
Zm00001d005301
Zm00001d040733
Zm00001d031539
Zm00001d049989
Zm00001d048422
Zm00001d020851
Zm00001d008226
Zm00001d042257
Zm00001d047512
Zm00001d011741
Zm00001d028807
Zm00001d031696
Zm00001d042611
Zm00001d007105
Zm00001d014926
Zm00001d049046
Zm00001d008731
Zm00001d023282
Zm00001d015033
Zm00001d049694
Zm00001d006037
Zm00001d012492
Zm00001d041180
Zm00001d033317
Zm00001d048020
Zm00001d015060
Zm00001d039435
Zm00001d040466
Zm00001d048595
Zm00001d031026
Zm00001d050293
Zm00001d034248
Zm00001d038282
Zm00001d051740
Zm00001d047457
Zm00001d027456
Zm00001d008890
Zm00001d041753
Zm00001d030194
Zm00001d010321
Zm00001d025738
Zm00001d054065
Zm00001d010366
Zm00001d013295
Zm00001d018781
Zm00001d035321
Zm00001d015485
Zm00001d012787
Zm00001d047634
Zm00001d022233
Zm00001d026406
Zm00001d024830
Zm00001d053713
Zm00001d009161
Zm00001d008196
Zm00001d027446
Zm00001d030062
Zm00001d027419
Zm00001d037913
Zm00001d039667
Zm00001d048368
Zm00001d008209
Zm00001d051542
Zm00001d003184
Zm00001d030048
Zm00001d024805
Zm00001d043019
Zm00001d023692
Zm00001d006875
Zm00001d031484
Zm00001d009339
Zm00001d022598
Zm00001d031326
Zm00001d052684
Zm00001d045728
Zm00001d050705
Zm00001d027760
Zm00001d053839
Zm00001d002951
Zm00001d043465
Zm00001d039772
Zm00001d029429
Zm00001d052797
Zm00001d026593
Zm00001d025082
Zm00001d009374
Zm00001d003013
Zm00001d033985
Zm00001d031777
Zm00001d010793
Zm00001d014749
Zm00001d030688
Zm00001d021020
Zm00001d010611
Zm00001d033594
Zm00001d014852
Zm00001d037267
Zm00001d033752
Zm00001d026700
Zm00001d015374
Zm00001d023305
Zm00001d027295
Zm00001d011365
Zm00001d034766
Zm00001d013572
Zm00001d044640
Zm00001d051561
Zm00001d018601
Zm00001d032739
Zm00001d015605
Zm00001d024051
Zm00001d042141
Zm00001d046246
Zm00001d043880
Zm00001d009983
Zm00001d012287
Zm00001d012752
Zm00001d048159
Zm00001d019219
Zm00001d017607
Zm00001d029840
Zm00001d007233
Zm00001d053858
Zm00001d012812
Zm00001d046643
Zm00001d013957
Zm00001d021607
Zm00001d039036
Zm00001d044833
Zm00001d005881
Zm00001d049267
Zm00001d018829
Zm00001d008963
Zm00001d032565
Zm00001d006064
Zm00001d042445
Zm00001d054093
Zm00001d035634
Zm00001d008612
Zm00001d032322
Zm00001d002199
Zm00001d033541
Zm00001d017046
Zm00001d002770
Zm00001d023802
Zm00001d032357
Zm00001d039181
Zm00001d036080
Zm00001d038362
Zm00001d050810
Zm00001d048829
Zm00001d044732
Zm00001d043516
Zm00001d013184
Zm00001d030109
Zm00001d031873
Zm00001d025453
Zm00001d030005
Zm00001d029203
Zm00001d044517
Zm00001d007366
Zm00001d029946
Zm00001d018383
Zm00001d013520
Zm00001d040213
Zm00001d033158
Zm00001d051592
Zm00001d042345
Zm00001d020980
Zm00001d033738
Zm00001d051174
Zm00001d021653
Zm00001d015127
Zm00001d008590
Zm00001d027595
Zm00001d012708
Zm00001d024058
Zm00001d044606
Zm00001d038840
Zm00001d006845
Zm00001d009152
Zm00001d014058
Zm00001d012836
Zm00001d040617
Zm00001d044220
Zm00001d008499
Zm00001d007160
Zm00001d038189
Zm00001d036807
Zm00001d048201
Zm00001d018903
Zm00001d034126
Zm00001d019562
Zm00001d007189
Zm00001d009494
Zm00001d039682
Zm00001d006002
Zm00001d007324
Zm00001d020087
Zm00001d014716
Zm00001d051837
Zm00001d011364
Zm00001d000168
Zm00001d004497
Zm00001d037495
Zm00001d014090
Zm00001d003066
Zm00001d046759
Zm00001d052809
Zm00001d041776
Zm00001d012274
Zm00001d040242
Zm00001d021469
Zm00001d043071
Zm00001d003718
Zm00001d033130
Zm00001d004354
Zm00001d033465
Zm00001d053588
Zm00001d036933
Zm00001d002358
Zm00001d053622
Zm00001d050960
Zm00001d052043
Zm00001d042049
Zm00001d023538
Zm00001d043411
Zm00001d021511
Zm00001d002089
Zm00001d025827
Zm00001d046317
Zm00001d037210
Zm00001d011393
Zm00001d053636
Zm00001d028337
Zm00001d013425
Zm00001d012245
Zm00001d028901
Zm00001d026222
Zm00001d028664
Zm00001d043581
Zm00001d026501
Zm00001d004348
Zm00001d006899
Zm00001d039477
Zm00001d001899
Zm00001d018891
Zm00001d049790
Zm00001d029886
Zm00001d034550
Zm00001d021403
Zm00001d040686
Zm00001d009929
Zm00001d050334
Zm00001d008393
Zm00001d034609
Zm00001d021241
Zm00001d011895
Zm00001d020445
Zm00001d010512
Zm00001d009967
Zm00001d044666
Zm00001d006833
Zm00001d039256
Zm00001d017418
Zm00001d046352
Zm00001d038170
Zm00001d054079
Zm00001d044267
Zm00001d036718
Zm00001d038296
Zm00001d046781
Zm00001d013873
Zm00001d017420
Zm00001d035191
Zm00001d033478
Zm00001d002828
Zm00001d018097
Zm00001d037079
Zm00001d004055
Zm00001d047170
Zm00001d009314
Zm00001d021351
Zm00001d040665
Zm00001d023895
Zm00001d004196
Zm00001d027589
Zm00001d033091
Zm00001d026427
Zm00001d052288
Zm00001d051527
Zm00001d038352
Zm00001d041353
Zm00001d006098
Zm00001d033312
Zm00001d012993
Zm00001d018870
Zm00001d002129
Zm00001d013918
Zm00001d019184
Zm00001d050694
Zm00001d004978
Zm00001d011256
Zm00001d006473
Zm00001d037775
Zm00001d047516
Zm00001d010049
Zm00001d023792
Zm00001d051932
Zm00001d034030
Zm00001d028153
Zm00001d019344
Zm00001d020450
Zm00001d008512
Zm00001d010818
Zm00001d001860
Zm00001d050187
Zm00001d053979
Zm00001d030127
Zm00001d037860
Zm00001d033366
Zm00001d036520
Zm00001d020392
Zm00001d023713
Zm00001d043170
Zm00001d009008
Zm00001d009579
Zm00001d043520
Zm00001d014180
Zm00001d052719
Zm00001d002496
Zm00001d027879
Zm00001d005200
Zm00001d028107
Zm00001d043508
Zm00001d033484
Zm00001d026402
Zm00001d005812
Zm00001d017482
Zm00001d048998
Zm00001d039498
Zm00001d041819
Zm00001d002649
Zm00001d043101
Zm00001d034278
Zm00001d020675
Zm00001d022564
Zm00001d052495
Zm00001d029924
Zm00001d031943
Zm00001d021025
Zm00001d049152
Zm00001d045554
Zm00001d031659
Zm00001d010200
Zm00001d053743
Zm00001d033025
Zm00001d033727
Zm00001d017718
Zm00001d011073
Zm00001d039029
Zm00001d018274
Zm00001d006588
Zm00001d046629
Zm00001d029313
Zm00001d005148
Zm00001d031773
Zm00001d026685
Zm00001d044202
Zm00001d002989
Zm00001d035682
Zm00001d050615
Zm00001d026244
Zm00001d045812
Zm00001d034932
Zm00001d039568
Zm00001d022226
Zm00001d018384
Zm00001d008427
Zm00001d007328
Zm00001d039833
Zm00001d009761
Zm00001d012166
Zm00001d035934
Zm00001d048346
Zm00001d011093
Zm00001d022206
Zm00001d051062
Zm00001d030149
Zm00001d029482
Zm00001d048772
Zm00001d045889
Zm00001d043548
Zm00001d031751
Zm00001d042528
Zm00001d011100
Zm00001d045448
Zm00001d015702
Zm00001d033620
Zm00001d047128
Zm00001d044335
Zm00001d019593
Zm00001d042713
Zm00001d038718
Zm00001d030993
Zm00001d043110
Zm00001d032420
Zm00001d029736
Zm00001d044224
Zm00001d044584
Zm00001d013624
Zm00001d013166
Zm00001d014969
Zm00001d017785
Zm00001d003618
Zm00001d042289
Zm00001d050319
Zm00001d028377
Zm00001d024835
Zm00001d012922
Zm00001d010056
Zm00001d049490
Zm00001d010852
Zm00001d053974
Zm00001d034962
Zm00001d007858
Zm00001d007572
Zm00001d043248
Zm00001d044287
Zm00001d044601
Zm00001d041707
Zm00001d019573
Zm00001d017961
Zm00001d008496
Zm00001d044016
Zm00001d031799
Zm00001d051790
Zm00001d030661
Zm00001d009595
Zm00001d013127
Zm00001d053447
Zm00001d041608
Zm00001d052804
Zm00001d017045
Zm00001d044669
Zm00001d030762
Zm00001d028669
Zm00001d049821
Zm00001d030130
Zm00001d053067
Zm00001d002436
Zm00001d021932
Zm00001d034665
Zm00001d024241
Zm00001d010672
Zm00001d028373
Zm00001d028089
Zm00001d051453
Zm00001d015268
Zm00001d022395
Zm00001d044069
Zm00001d045550
Zm00001d027714
Zm00001d021698
Zm00001d028197
Zm00001d003368
Zm00001d024258
Zm00001d013250
Zm00001d015407
Zm00001d007857
Zm00001d012820
Zm00001d019220
Zm00001d018157
Zm00001d047271
Zm00001d025249
Zm00001d018197
Zm00001d052946
Zm00001d038684
Zm00001d018341
Zm00001d035169
Zm00001d005867
Zm00001d035476
Zm00001d031494
Zm00001d043325
Zm00001d024248
Zm00001d050921
Zm00001d026129
Zm00001d039446
Zm00001d027872
Zm00001d039745
Zm00001d006343
Zm00001d007200
Zm00001d044464
Zm00001d003067
Zm00001d053718
Zm00001d016714
Zm00001d026291
Zm00001d001864
Zm00001d019627
Zm00001d009932
Zm00001d036630
Zm00001d021245
Zm00001d047673
Zm00001d021715
Zm00001d005871
Zm00001d044284
Zm00001d024596
Zm00001d013282
Zm00001d017555
Zm00001d033233
Zm00001d037240
Zm00001d018412
Zm00001d022060
Zm00001d052393
Zm00001d009811
Zm00001d005029
Zm00001d033585
Zm00001d031514
Zm00001d004409
Zm00001d021879
Zm00001d049505
Zm00001d040315
Zm00001d043167
Zm00001d045500
Zm00001d051484
Zm00001d003062
Zm00001d021036
Zm00001d002396
Zm00001d046913
Zm00001d033591
Zm00001d010644
Zm00001d048669
Zm00001d032632
Zm00001d010009
Zm00001d010426
Zm00001d017913
Zm00001d016542
Zm00001d032867
Zm00001d053396
Zm00001d044420
Zm00001d013656
Zm00001d013346
Zm00001d027850
Zm00001d028038
Zm00001d032331
Zm00001d032950
Zm00001d039266
Zm00001d030220
Zm00001d046545
Zm00001d048623
Zm00001d028471
Zm00001d014876
Zm00001d018977
Zm00001d040147
Zm00001d032688
Zm00001d034507
Zm00001d027512
Zm00001d052874
Zm00001d042023
Zm00001d029647
Zm00001d046700
Zm00001d013410
Zm00001d041989
Zm00001d044513
Zm00001d052323
Zm00001d015037
Zm00001d041489
Zm00001d023544
Zm00001d027539
Zm00001d052380
Zm00001d000123
Zm00001d042005
Zm00001d024300
Zm00001d032837
Zm00001d035087
Zm00001d039104
Zm00001d005939
Zm00001d037323
Zm00001d032889
Zm00001d029745
Zm00001d034204
Zm00001d013812
Zm00001d016621
Zm00001d034007
Zm00001d042090
Zm00001d014487
Zm00001d027517
Zm00001d049141
Zm00001d045655
Zm00001d024675
Zm00001d017676
Zm00001d012671
Zm00001d052952
Zm00001d008559
Zm00001d052636
Zm00001d006132
Zm00001d022237
Zm00001d017788
Zm00001d015977
Zm00001d035439
Zm00001d013443
Zm00001d046742
Zm00001d006610
Zm00001d054006
Zm00001d021063
Zm00001d007687
Zm00001d053007
Zm00001d041595
Zm00001d018901
Zm00001d034577
Zm00001d028303
Zm00001d042443
Zm00001d042840
Zm00001d013456
Zm00001d010336
Zm00001d011596
Zm00001d012529
Zm00001d012712
Zm00001d046937
Zm00001d040314
Zm00001d044540
Zm00001d019898
Zm00001d004837
Zm00001d052329
Zm00001d053901
Zm00001d036351
Zm00001d026405
Zm00001d024094
Zm00001d038126
Zm00001d027844
Zm00001d008238
Zm00001d027885
Zm00001d051923
Zm00001d004090
Zm00001d023698
Zm00001d011680
[truncated: 555 more rows]

## Sheet: Post-trans. D. E. TF Targets
Post-transcriptionally Differentially Expressed IST TF Targets (1185) AGPv4
Zm00001d019605
Zm00001d049741
Zm00001d002671
Zm00001d026277
Zm00001d033136
Zm00001d029816
Zm00001d051498
Zm00001d004614
Zm00001d049247
Zm00001d005662
Zm00001d018335
Zm00001d025722
Zm00001d001843
Zm00001d052537
Zm00001d026543
Zm00001d042258
Zm00001d013565
Zm00001d033407
Zm00001d004822
Zm00001d014951
Zm00001d006455
Zm00001d041827
Zm00001d043906
Zm00001d028298
Zm00001d014899
Zm00001d025816
Zm00001d038741
Zm00001d048073
Zm00001d030074
Zm00001d037672
Zm00001d024509
Zm00001d013216
Zm00001d034891
Zm00001d028486
Zm00001d018220
Zm00001d039697
Zm00001d044318
Zm00001d049138
Zm00001d046587
Zm00001d036565
Zm00001d014060
Zm00001d041988
Zm00001d013878
Zm00001d028035
Zm00001d051577
Zm00001d015367
Zm00001d053830
Zm00001d010193
Zm00001d007192
Zm00001d039274
Zm00001d028812
Zm00001d028186
Zm00001d025229
Zm00001d040265
Zm00001d027946
Zm00001d038896
Zm00001d047920
Zm00001d017201
Zm00001d001799
Zm00001d005964
Zm00001d018896
Zm00001d031325
Zm00001d027618
Zm00001d014597
Zm00001d032893
Zm00001d026434
Zm00001d020312
Zm00001d051305
Zm00001d053890
Zm00001d002192
Zm00001d033020
Zm00001d035385
Zm00001d035767
Zm00001d048352
Zm00001d049789
Zm00001d021834
Zm00001d013331
Zm00001d042355
Zm00001d001841
Zm00001d028216
Zm00001d011387
Zm00001d016896
Zm00001d008664
Zm00001d028252
Zm00001d044116
Zm00001d039116
Zm00001d020533
Zm00001d052039
Zm00001d032271
Zm00001d031203
Zm00001d033891
Zm00001d053861
Zm00001d042640
Zm00001d029339
Zm00001d027367
Zm00001d011754
Zm00001d008549
Zm00001d024382
Zm00001d005170
Zm00001d012418
Zm00001d018103
Zm00001d016691
Zm00001d000189
Zm00001d023882
Zm00001d022368
Zm00001d048337
Zm00001d013318
Zm00001d003583
Zm00001d046097
Zm00001d002181
Zm00001d007031
Zm00001d052616
Zm00001d027285
Zm00001d042980
Zm00001d036646
Zm00001d038338
Zm00001d007877
Zm00001d042029
Zm00001d015746
Zm00001d012322
Zm00001d002287
Zm00001d026453
Zm00001d002992
Zm00001d024903
Zm00001d038777
Zm00001d010000
Zm00001d014451
Zm00001d016381
Zm00001d028011
Zm00001d027659
Zm00001d012697
Zm00001d051929
Zm00001d003676
Zm00001d017563
Zm00001d012398
Zm00001d024277
Zm00001d043232
Zm00001d051548
Zm00001d015520
Zm00001d027542
Zm00001d025016
Zm00001d048138
Zm00001d013289
Zm00001d043226
Zm00001d037108
Zm00001d037476
Zm00001d028400
Zm00001d026413
Zm00001d009088
Zm00001d038186
Zm00001d020864
Zm00001d051525
Zm00001d007378
Zm00001d046388
Zm00001d031496
Zm00001d013186
Zm00001d020425
Zm00001d034872
Zm00001d016997
Zm00001d015204
Zm00001d007462
Zm00001d048448
Zm00001d042478
Zm00001d022529
Zm00001d004924
Zm00001d017338
Zm00001d003978
Zm00001d036148
Zm00001d027837
Zm00001d051569
Zm00001d002953
Zm00001d016942
Zm00001d017751
Zm00001d023332
Zm00001d018422
Zm00001d042344
Zm00001d016298
Zm00001d008494
Zm00001d022518
Zm00001d006400
Zm00001d048363
Zm00001d026357
Zm00001d014315
Zm00001d021018
Zm00001d032127
Zm00001d016863
Zm00001d021701
Zm00001d044388
Zm00001d024624
Zm00001d011653
Zm00001d051172
Zm00001d017989
Zm00001d038109
Zm00001d036788
Zm00001d002549
Zm00001d042104
Zm00001d048943
Zm00001d041844
Zm00001d037680
Zm00001d018195
Zm00001d046300
Zm00001d006510
Zm00001d006778
Zm00001d031119
Zm00001d025886
Zm00001d052133
Zm00001d007491
Zm00001d026147
Zm00001d028182
Zm00001d012503
Zm00001d009930
Zm00001d005799
Zm00001d008281
Zm00001d022479
Zm00001d023373
Zm00001d022044
Zm00001d050889
Zm00001d051223
Zm00001d029674
Zm00001d006539
Zm00001d018077
Zm00001d027694
Zm00001d053290
Zm00001d005566
Zm00001d037249
Zm00001d000291
Zm00001d011631
Zm00001d033231
Zm00001d018066
Zm00001d050824
Zm00001d041984
Zm00001d050748
Zm00001d016475
Zm00001d011263
Zm00001d023671
Zm00001d035082
Zm00001d035854
Zm00001d044784
Zm00001d053873
Zm00001d024547
Zm00001d017707
Zm00001d002103
Zm00001d029573
Zm00001d006148
Zm00001d040684
Zm00001d050033
Zm00001d024323
Zm00001d001791
Zm00001d034698
Zm00001d034013
Zm00001d047787
Zm00001d012021
Zm00001d026109
Zm00001d012757
Zm00001d038440
Zm00001d024632
Zm00001d028241
Zm00001d010630
Zm00001d025099
Zm00001d007705
Zm00001d043969
Zm00001d004489
Zm00001d013767
Zm00001d016154
Zm00001d036230
Zm00001d041714
Zm00001d003144
Zm00001d035783
Zm00001d049491
Zm00001d024386
Zm00001d024854
Zm00001d004763
Zm00001d039338
Zm00001d042848
Zm00001d033827
Zm00001d004672
Zm00001d012602
Zm00001d042709
Zm00001d003313
Zm00001d002830
Zm00001d014600
Zm00001d029716
Zm00001d004889
Zm00001d038909
Zm00001d014868
Zm00001d015960
Zm00001d009792
Zm00001d027405
Zm00001d034934
Zm00001d028264
Zm00001d045746
Zm00001d016581
Zm00001d026609
Zm00001d010360
Zm00001d016103
Zm00001d048550
Zm00001d051662
Zm00001d042526
Zm00001d021465
Zm00001d003107
Zm00001d031701
Zm00001d029359
Zm00001d034776
Zm00001d017207
Zm00001d033040
Zm00001d050411
Zm00001d034164
Zm00001d035312
Zm00001d017385
Zm00001d022241
Zm00001d040593
Zm00001d037522
Zm00001d024344
Zm00001d000238
Zm00001d034594
Zm00001d002115
Zm00001d010717
Zm00001d043231
Zm00001d000256
Zm00001d034081
Zm00001d007470
Zm00001d018954
Zm00001d025747
Zm00001d031428
Zm00001d032901
Zm00001d015400
Zm00001d001820
Zm00001d047889
Zm00001d013707
Zm00001d042469
Zm00001d043764
Zm00001d048127
Zm00001d020021
Zm00001d023969
Zm00001d038973
Zm00001d052405
Zm00001d043592
Zm00001d005485
Zm00001d029903
Zm00001d032272
Zm00001d011518
Zm00001d029035
Zm00001d041609
Zm00001d023630
Zm00001d024943
Zm00001d050140
Zm00001d034453
Zm00001d045640
Zm00001d043366
Zm00001d037422
Zm00001d038363
Zm00001d013530
Zm00001d037877
Zm00001d017712
Zm00001d039926
Zm00001d023588
Zm00001d027813
Zm00001d009030
Zm00001d044596
Zm00001d032306
Zm00001d025825
Zm00001d022636
Zm00001d024693
Zm00001d036255
Zm00001d018340
Zm00001d016549
Zm00001d008261
Zm00001d048635
Zm00001d014971
Zm00001d044031
Zm00001d010925
Zm00001d046558
Zm00001d011803
Zm00001d016545
Zm00001d020666
Zm00001d044246
Zm00001d006388
Zm00001d002353
Zm00001d015449
Zm00001d034778
Zm00001d007465
Zm00001d013300
Zm00001d021424
Zm00001d046665
Zm00001d041985
Zm00001d012217
Zm00001d034551
Zm00001d032310
Zm00001d014683
Zm00001d029853
Zm00001d002323
Zm00001d030010
Zm00001d006181
Zm00001d021360
Zm00001d043153
Zm00001d010697
Zm00001d001861
Zm00001d027799
Zm00001d043721
Zm00001d027537
Zm00001d017467
Zm00001d012019
Zm00001d049588
Zm00001d038897
Zm00001d033615
Zm00001d010784
Zm00001d026555
Zm00001d033824
Zm00001d029011
Zm00001d040588
Zm00001d011058
Zm00001d022306
Zm00001d038504
Zm00001d017897
Zm00001d038667
Zm00001d014615
Zm00001d004467
Zm00001d019666
Zm00001d016348
Zm00001d020150
Zm00001d034673
Zm00001d012885
Zm00001d043735
Zm00001d032162
Zm00001d009117
Zm00001d037886
Zm00001d029801
Zm00001d047659
Zm00001d006268
Zm00001d007765
Zm00001d008334
Zm00001d020790
Zm00001d032724
Zm00001d032343
Zm00001d046096
Zm00001d010616
Zm00001d032535
Zm00001d021700
Zm00001d048202
Zm00001d049552
Zm00001d045054
Zm00001d002408
Zm00001d004248
Zm00001d053782
Zm00001d049452
Zm00001d053911
Zm00001d052390
Zm00001d005912
Zm00001d040310
Zm00001d044821
Zm00001d037449
Zm00001d028528
Zm00001d005460
Zm00001d016444
Zm00001d038835
Zm00001d036657
Zm00001d044327
Zm00001d003320
Zm00001d045581
Zm00001d015120
Zm00001d007890
Zm00001d022180
Zm00001d011778
Zm00001d024821
Zm00001d016601
Zm00001d049883
Zm00001d003183
Zm00001d012936
Zm00001d033132
Zm00001d012619
Zm00001d003436
Zm00001d007387
Zm00001d046187
Zm00001d049008
Zm00001d014082
Zm00001d012963
Zm00001d017206
Zm00001d028075
Zm00001d010978
Zm00001d008956
Zm00001d047378
Zm00001d042192
Zm00001d031091
Zm00001d047912
Zm00001d036426
Zm00001d018969
Zm00001d031766
Zm00001d011712
Zm00001d020908
Zm00001d034137
Zm00001d047972
Zm00001d036894
Zm00001d031300
Zm00001d007700
Zm00001d025267
Zm00001d022457
Zm00001d007819
Zm00001d028445
Zm00001d033011
Zm00001d052401
Zm00001d029965
Zm00001d037091
Zm00001d012339
Zm00001d032194
Zm00001d007228
Zm00001d043874
Zm00001d004009
Zm00001d051860
Zm00001d008360
Zm00001d050371
Zm00001d011241
Zm00001d012891
Zm00001d019479
Zm00001d008952
Zm00001d021341
Zm00001d039634
Zm00001d025901
Zm00001d005359
Zm00001d019265
Zm00001d003127
Zm00001d044316
Zm00001d051366
Zm00001d007267
Zm00001d050173
Zm00001d038598
Zm00001d052003
Zm00001d011297
Zm00001d020395
Zm00001d006027
Zm00001d032185
Zm00001d020863
Zm00001d029340
Zm00001d041995
Zm00001d022525
Zm00001d013327
Zm00001d033044
Zm00001d001995
Zm00001d029077
Zm00001d002958
Zm00001d027703
Zm00001d039668
Zm00001d025866
Zm00001d048622
Zm00001d048520
Zm00001d011178
Zm00001d006547
Zm00001d013093
Zm00001d005897
Zm00001d013411
Zm00001d006080
Zm00001d033018
Zm00001d003301
Zm00001d004934
Zm00001d049186
Zm00001d042740
Zm00001d020101
Zm00001d024621
Zm00001d007973
Zm00001d025002
Zm00001d037725
Zm00001d052910
Zm00001d029106
Zm00001d005375
Zm00001d023385
Zm00001d028704
Zm00001d047201
Zm00001d044130
Zm00001d007433
Zm00001d008498
Zm00001d012930
Zm00001d043095
Zm00001d052749
Zm00001d019279
Zm00001d004810
Zm00001d017767
Zm00001d049602
Zm00001d018225
Zm00001d043591
Zm00001d037918
Zm00001d052026
Zm00001d021295
Zm00001d052194
Zm00001d029105
Zm00001d003513
Zm00001d018428
Zm00001d041330
Zm00001d041855
Zm00001d005369
Zm00001d043942
Zm00001d039935
Zm00001d030691
Zm00001d051995
Zm00001d026248
Zm00001d020018
Zm00001d032035
Zm00001d014755
Zm00001d018260
Zm00001d008237
Zm00001d028238
Zm00001d032056
Zm00001d049220
Zm00001d044053
Zm00001d045392
Zm00001d043660
Zm00001d046786
Zm00001d032707
Zm00001d028366
Zm00001d022602
Zm00001d050139
Zm00001d005298
Zm00001d030361
Zm00001d038549
Zm00001d019185
Zm00001d013364
Zm00001d039194
Zm00001d039046
Zm00001d014648
Zm00001d005740
Zm00001d039301
Zm00001d048634
Zm00001d031655
Zm00001d049886
Zm00001d036535
Zm00001d023759
Zm00001d038197
Zm00001d003142
Zm00001d050412
Zm00001d023901
Zm00001d018649
Zm00001d014958
Zm00001d034414
Zm00001d010030
Zm00001d012600
Zm00001d026448
Zm00001d024839
Zm00001d029703
Zm00001d031429
Zm00001d038205
Zm00001d038668
Zm00001d031420
Zm00001d037264
Zm00001d003762
Zm00001d018940
Zm00001d034440
Zm00001d036489
Zm00001d035056
Zm00001d012320
Zm00001d018471
Zm00001d009447
Zm00001d015463
Zm00001d027585
Zm00001d014368
Zm00001d006886
Zm00001d050838
Zm00001d006476
Zm00001d017826
Zm00001d012725
Zm00001d029585
Zm00001d010679
Zm00001d046299
Zm00001d032084
Zm00001d051506
Zm00001d028542
Zm00001d027505
Zm00001d017247
Zm00001d010204
Zm00001d021285
Zm00001d026345
Zm00001d039837
Zm00001d007347
Zm00001d052667
Zm00001d012258
Zm00001d048565
Zm00001d016735
Zm00001d031560
Zm00001d015101
Zm00001d025203
Zm00001d011874
Zm00001d021703
Zm00001d021444
Zm00001d014762
Zm00001d005863
Zm00001d017570
Zm00001d000035
Zm00001d034166
Zm00001d029397
Zm00001d017178
Zm00001d051424
Zm00001d028249
Zm00001d042583
Zm00001d027394
Zm00001d008597
Zm00001d026608
Zm00001d026513
Zm00001d013089
Zm00001d003889
Zm00001d011562
Zm00001d045938
Zm00001d009178
Zm00001d031794
Zm00001d022576
Zm00001d003276
Zm00001d045121
Zm00001d043708
Zm00001d035234
Zm00001d033319
Zm00001d005986
Zm00001d040046
Zm00001d025547
Zm00001d037029
Zm00001d035053
Zm00001d011431
Zm00001d015973
Zm00001d035965
Zm00001d040351
Zm00001d039106
Zm00001d006838
Zm00001d036761
Zm00001d028947
Zm00001d018957
Zm00001d024676
Zm00001d022175
Zm00001d035605
Zm00001d015737
Zm00001d043179
Zm00001d026532
Zm00001d042926
Zm00001d002423
Zm00001d034703
Zm00001d013521
Zm00001d035072
Zm00001d023606
Zm00001d036162
Zm00001d019481
Zm00001d045703
Zm00001d050022
Zm00001d035450
Zm00001d045527
Zm00001d042868
Zm00001d018742
Zm00001d002449
Zm00001d046788
Zm00001d007688
Zm00001d049292
Zm00001d028419
Zm00001d007352
Zm00001d008706
Zm00001d022630
Zm00001d042266
Zm00001d003488
Zm00001d052075
Zm00001d016996
Zm00001d017118
Zm00001d021706
Zm00001d021376
Zm00001d015151
Zm00001d007842
Zm00001d026307
Zm00001d048438
Zm00001d029557
Zm00001d038456
Zm00001d014659
Zm00001d012205
Zm00001d006116
Zm00001d044652
Zm00001d013885
Zm00001d053829
Zm00001d024396
Zm00001d016029
Zm00001d017617
Zm00001d027535
Zm00001d018082
Zm00001d014863
Zm00001d029378
Zm00001d039262
Zm00001d009652
Zm00001d012884
Zm00001d047212
Zm00001d045174
Zm00001d032517
Zm00001d038185
Zm00001d053156
Zm00001d023301
Zm00001d026066
Zm00001d033186
Zm00001d016491
Zm00001d046934
Zm00001d010822
Zm00001d046363
Zm00001d016182
Zm00001d015387
Zm00001d049129
Zm00001d011756
Zm00001d016607
Zm00001d044138
Zm00001d037375
Zm00001d022204
Zm00001d003311
Zm00001d052518
Zm00001d026377
Zm00001d007454
Zm00001d030727
Zm00001d027403
Zm00001d017170
Zm00001d010936
Zm00001d043266
Zm00001d020763
Zm00001d048353
Zm00001d021365
Zm00001d024787
Zm00001d032183
Zm00001d051535
Zm00001d043815
Zm00001d027532
Zm00001d039345
Zm00001d009731
Zm00001d039780
Zm00001d034875
Zm00001d053006
Zm00001d019703
Zm00001d039613
Zm00001d046823
Zm00001d020516
Zm00001d041990
Zm00001d021763
Zm00001d019150
Zm00001d026589
Zm00001d049933
Zm00001d043224
Zm00001d029744
Zm00001d031928
Zm00001d029218
Zm00001d052770
Zm00001d029699
Zm00001d036588
Zm00001d044717
Zm00001d030229
Zm00001d007718
Zm00001d009480
Zm00001d000087
Zm00001d032222
Zm00001d035776
Zm00001d049282
Zm00001d048357
Zm00001d037229
Zm00001d046492
Zm00001d012408
Zm00001d043383
Zm00001d027839
Zm00001d016826
Zm00001d005642
Zm00001d036176
Zm00001d009619
Zm00001d045533
Zm00001d048060
Zm00001d027489
Zm00001d047760
Zm00001d047257
Zm00001d051642
Zm00001d048007
Zm00001d033393
Zm00001d044168
Zm00001d033421
Zm00001d013956
Zm00001d003395
Zm00001d029495
Zm00001d038060
Zm00001d038553
Zm00001d040035
Zm00001d043590
Zm00001d050905
Zm00001d030612
Zm00001d044598
Zm00001d023470
Zm00001d037875
Zm00001d040426
Zm00001d017887
Zm00001d029341
Zm00001d014443
Zm00001d039970
Zm00001d052595
Zm00001d031587
Zm00001d048116
Zm00001d028457
Zm00001d019404
Zm00001d045149
Zm00001d037117
Zm00001d018464
Zm00001d051475
Zm00001d035197
Zm00001d021204
Zm00001d012474
Zm00001d046898
Zm00001d015326
Zm00001d012246
Zm00001d038366
Zm00001d034085
Zm00001d044937
Zm00001d013811
Zm00001d005933
Zm00001d039059
Zm00001d047853
Zm00001d029038
Zm00001d021128
Zm00001d009271
Zm00001d021666
Zm00001d025343
Zm00001d028410
Zm00001d036568
Zm00001d037941
Zm00001d034561
Zm00001d051669
Zm00001d048787
Zm00001d034071
Zm00001d019775
Zm00001d049945
Zm00001d048672
Zm00001d044874
Zm00001d030581
Zm00001d045774
Zm00001d023693
Zm00001d001784
Zm00001d025413
Zm00001d019976
Zm00001d022107
Zm00001d013700
Zm00001d052527
Zm00001d006630
Zm00001d045445
Zm00001d041987
Zm00001d024804
Zm00001d004624
Zm00001d020862
Zm00001d026599
Zm00001d005692
Zm00001d048703
Zm00001d004768
Zm00001d021702
Zm00001d027759
Zm00001d030317
Zm00001d013430
Zm00001d017379
Zm00001d035578
Zm00001d035766
Zm00001d012768
Zm00001d003730
Zm00001d022643
Zm00001d001993
Zm00001d004209
Zm00001d015088
Zm00001d050383
Zm00001d051842
Zm00001d030532
Zm00001d048474
Zm00001d025908
Zm00001d027428
Zm00001d052423
Zm00001d031341
Zm00001d021357
Zm00001d038469
Zm00001d010304
Zm00001d044119
Zm00001d042492
Zm00001d018334
Zm00001d029104
Zm00001d038641
Zm00001d021929
Zm00001d025716
Zm00001d005950
Zm00001d022073
Zm00001d021176
Zm00001d043442
Zm00001d003426
Zm00001d004955
Zm00001d005002
Zm00001d038065
Zm00001d043503
Zm00001d052613
Zm00001d021064
Zm00001d016844
Zm00001d039193
Zm00001d012304
Zm00001d003422
Zm00001d027322
Zm00001d049674
Zm00001d017778
Zm00001d037092
Zm00001d010845
Zm00001d021024
Zm00001d031934
Zm00001d010446
Zm00001d037032
Zm00001d042062
Zm00001d021537
Zm00001d021470
Zm00001d004646
Zm00001d013071
Zm00001d019247
Zm00001d030834
Zm00001d005919
Zm00001d010520
Zm00001d044931
Zm00001d009415
Zm00001d052461
Zm00001d018075
Zm00001d012033
Zm00001d002993
Zm00001d022246
Zm00001d012504
Zm00001d029577
Zm00001d017823
Zm00001d026143
Zm00001d033595
Zm00001d014723
Zm00001d006067
Zm00001d023785
Zm00001d036637
Zm00001d002546
Zm00001d035907
Zm00001d050000
Zm00001d019861
Zm00001d040204
Zm00001d036234
Zm00001d044460
Zm00001d013402
Zm00001d006753
Zm00001d017395
Zm00001d015789
Zm00001d031510
Zm00001d025136
Zm00001d003322
Zm00001d020037
Zm00001d011386
Zm00001d044374
Zm00001d011112
Zm00001d033075
Zm00001d039650
Zm00001d008934
Zm00001d033878
Zm00001d051388
Zm00001d002601
Zm00001d016200
Zm00001d052054
Zm00001d046835
Zm00001d043244
Zm00001d031607
Zm00001d021216
Zm00001d035651
Zm00001d002532
Zm00001d046935
Zm00001d009399
Zm00001d019461
Zm00001d017725
Zm00001d010175
Zm00001d042468
Zm00001d026241
Zm00001d052827
Zm00001d018470
Zm00001d029195
Zm00001d022383
Zm00001d052939
Zm00001d051082
Zm00001d030314
Zm00001d038242
Zm00001d026401
Zm00001d051586
Zm00001d022462
Zm00001d004894
Zm00001d025182
Zm00001d006209
Zm00001d002284
Zm00001d025992
Zm00001d028921
Zm00001d027492
Zm00001d006420
Zm00001d049637
Zm00001d052165
Zm00001d025770
Zm00001d036877
Zm00001d009891
Zm00001d013086
Zm00001d005381
Zm00001d015560
Zm00001d004541
Zm00001d020188
Zm00001d018675
Zm00001d011467
Zm00001d034409
Zm00001d040362
Zm00001d013999
Zm00001d013992
Zm00001d004707
Zm00001d033318
Zm00001d001857
Zm00001d007934
Zm00001d042660
Zm00001d051990
Zm00001d016746
Zm00001d036642
Zm00001d022588
Zm00001d005052
Zm00001d038996
Zm00001d049336
Zm00001d048113
Zm00001d039595
Zm00001d020537
Zm00001d049511
Zm00001d033149
Zm00001d027847
Zm00001d031018
Zm00001d053545
Zm00001d021391
Zm00001d043779
Zm00001d053801
Zm00001d032511
Zm00001d052842
Zm00001d025845
Zm00001d006620
Zm00001d046834
Zm00001d041839
Zm00001d049203
Zm00001d013603
Zm00001d041972
Zm00001d026148
Zm00001d019053
Zm00001d003867
Zm00001d053982
Zm00001d008255
Zm00001d007653
Zm00001d008251
Zm00001d002713
Zm00001d049727
Zm00001d017706
Zm00001d053307
Zm00001d023539
Zm00001d039517
Zm00001d047290
Zm00001d027416
Zm00001d040526
Zm00001d000270
Zm00001d031064
Zm00001d011877
Zm00001d025709
Zm00001d042652
Zm00001d017423
Zm00001d049824
Zm00001d051793
Zm00001d038487
Zm00001d026437
Zm00001d037939
Zm00001d046748
Zm00001d036965
Zm00001d020882
Zm00001d032613
Zm00001d014419
Zm00001d046450
Zm00001d029564
Zm00001d025640
Zm00001d018925
Zm00001d052386
Zm00001d031416
Zm00001d002917
Zm00001d040467
Zm00001d019206
Zm00001d004982
Zm00001d003403
Zm00001d025548
Zm00001d039323
Zm00001d038695
Zm00001d007937
Zm00001d002429
Zm00001d043512
Zm00001d029396
Zm00001d038923
Zm00001d034731
Zm00001d043168
Zm00001d003975
Zm00001d026290
Zm00001d023710
Zm00001d010038
Zm00001d043223
Zm00001d049232
Zm00001d037691
Zm00001d038678
Zm00001d012615
