# Supplementary material for: Using iRNA-seq analysis to predict gene expression regulatory level and activity in Zea mays tissues
Source: G3 (Bethesda). 2022 Apr 11;12(6):jkac086. doi: 10.1093/g3journal/jkac086 (PMC9157096; doi:10.1093/g3journal/jkac086)
Supplement: jkac086_File_S9 [file jkac086_file_s9.xlsx]

## Sheet: Trans. D. E. TFs
Transcriptionally Differentially Expressed Husk TFs (157) 5b+	Transcriptionally Differentially Expressed Husk TFs (157) AGPv4
GRMZM2G163200	Zm00001d018421
GRMZM2G163054	Zm00001d037607
GRMZM2G158328	Zm00001d043062
AC190609.3_FG001	Zm00001d052717
GRMZM2G081930	Zm00001d003052
GRMZM2G134671	Zm00001d029149
GRMZM2G104204	Zm00001d021934
GRMZM2G046885	Zm00001d018142
GRMZM2G092137	Zm00001d020025
GRMZM2G072582	Zm00001d018667
GRMZM2G048295	Zm00001d003064
GRMZM2G006745	Zm00001d010048
GRMZM2G011422	Zm00001d050185
GRMZM2G148333	Zm00001d005798
AC233899.1_FG004	Zm00001d048227
GRMZM5G821024	Zm00001d004857
GRMZM2G082264	Zm00001d020384
GRMZM2G148693	Zm00001d007949
GRMZM2G005815	Zm00001d044259
GRMZM2G458728	Zm00001d053151
GRMZM2G014653	Zm00001d042609
GRMZM2G139815	Zm00001d020136
GRMZM2G013398	Zm00001d045804
GRMZM2G035156	Zm00001d027855
GRMZM2G062244	Zm00001d006687
AC196475.3_FG005	Zm00001d049540
GRMZM2G409881	Zm00001d039017
GRMZM2G136266	Zm00001d023507
GRMZM2G087095	Zm00001d034047
GRMZM2G126808	Zm00001d028304
GRMZM2G098179	Zm00001d047182
GRMZM2G431243	Zm00001d047209
GRMZM2G025812	Zm00001d046718
GRMZM2G029979	Zm00001d015846
GRMZM2G117164	Zm00001d017422
GRMZM2G097059	Zm00001d021057
AC203957.3_FG004	Zm00001d005578
GRMZM2G102161	Zm00001d048082
GRMZM5G839518	Zm00001d016873
GRMZM2G060109	Zm00001d007042
GRMZM2G025895	Zm00001d020137
AC209050.3_FG003	Zm00001d036726
GRMZM2G119823	Zm00001d025141
GRMZM2G077124	Zm00001d022550
GRMZM2G160565	Zm00001d017614
GRMZM2G032905	Zm00001d003409
GRMZM2G042494	Zm00001d047554
GRMZM2G098784	Zm00001d047813
GRMZM2G435445	Zm00001d038691
GRMZM5G858197	Zm00001d042721
GRMZM2G159397	Zm00001d031620
GRMZM5G821439	Zm00001d006551
GRMZM2G065496	Zm00001d030907
GRMZM2G063522	Zm00001d014405
GRMZM2G070034	Zm00001d047356
GRMZM2G479760	Zm00001d018178
GRMZM2G085467	Zm00001d020932
GRMZM2G139284	Zm00001d022227
GRMZM2G069047	Zm00001d049678
GRMZM2G005624	Zm00001d028129
GRMZM2G018589	Zm00001d042591
GRMZM2G113779	Zm00001d006451
GRMZM2G143204	Zm00001d034073
GRMZM2G139535	Zm00001d020714
GRMZM2G327349	Zm00001d040554
GRMZM2G049159	Zm00001d028603
GRMZM2G096358	Zm00001d008528
GRMZM2G002075	Zm00001d005884
GRMZM2G013391	Zm00001d012746
GRMZM2G148074	Zm00001d029934
GRMZM2G001875	Zm00001d039496
GRMZM2G116658	Zm00001d021236
GRMZM2G098904	Zm00001d015421
GRMZM2G141299	Zm00001d043474
GRMZM2G026223	Zm00001d027425
GRMZM2G000686	Zm00001d027874
GRMZM2G170049	Zm00001d017383
GRMZM2G441031	Zm00001d023336
GRMZM2G147716	Zm00001d022088
AC206901.3_FG005	Zm00001d025864
GRMZM2G111117	Zm00001d050400
GRMZM2G041462	Zm00001d021268
GRMZM2G056600	Zm00001d020804
GRMZM2G172795	Zm00001d000236
GRMZM2G044752	Zm00001d002754
GRMZM2G152661	Zm00001d025235
GRMZM5G829103	Zm00001d033215
GRMZM2G138427	Zm00001d053210
GRMZM2G132971	Zm00001d034433
GRMZM2G379005	Zm00001d051981
GRMZM5G857944	Zm00001d018255
GRMZM2G126566	Zm00001d020408
GRMZM2G171179	Zm00001d045044
GRMZM2G041415	Zm00001d041853
GRMZM2G052667	Zm00001d020595
GRMZM2G057955	Zm00001d044194
GRMZM2G117851	Zm00001d043992
GRMZM2G153333	Zm00001d038225
GRMZM5G812272	Zm00001d011527
GRMZM2G447551	Zm00001d028007
GRMZM2G468056	Zm00001d012505
GRMZM2G010871	Zm00001d032923
GRMZM2G034110	Zm00001d000184
GRMZM5G816457	Zm00001d003331
GRMZM2G003406	Zm00001d011669
GRMZM2G024530	Zm00001d045046
GRMZM5G870592	Zm00001d034467
GRMZM2G040298	Zm00001d043569
GRMZM2G126239	Zm00001d044081
GRMZM5G805026	Zm00001d012516
AC198725.4_FG009	Zm00001d044162
GRMZM2G135447	Zm00001d034212
GRMZM5G863420	Zm00001d038843
GRMZM2G408012	Zm00001d017129
GRMZM2G026157	Zm00001d013501
GRMZM2G145554	Zm00001d011413
GRMZM2G553379	Zm00001d013259
GRMZM2G169270	Zm00001d031487
GRMZM2G032339	Zm00001d034045
GRMZM2G453571	Zm00001d039032
GRMZM2G360523	Zm00001d046755
GRMZM2G059851	Zm00001d016674
GRMZM2G071620	Zm00001d013258
GRMZM2G178741	Zm00001d048312
GRMZM2G143765	Zm00001d035323
GRMZM2G475984	Zm00001d039531
GRMZM2G169382	Zm00001d040651
GRMZM2G059562	Zm00001d043060
GRMZM2G409974	Zm00001d045112
GRMZM2G031963	Zm00001d025669
GRMZM2G106560	Zm00001d007329
GRMZM2G138683	Zm00001d051550
GRMZM2G151763	Zm00001d043950
GRMZM2G034113	Zm00001d006195
GRMZM2G327059	Zm00001d027435
GRMZM2G098813	Zm00001d026231
GRMZM2G149150	Zm00001d052725
AC194965.4_FG004	Zm00001d037605
GRMZM2G091964	Zm00001d033602
GRMZM2G081127	Zm00001d008176
GRMZM2G129034	Zm00001d006094
GRMZM2G033413	Zm00001d044940
GRMZM2G019806	Zm00001d033848
GRMZM2G119693	Zm00001d009435
GRMZM2G363052	Zm00001d020043
GRMZM2G171600	Zm00001d042313
AC212859.3_FG008	Zm00001d002934
GRMZM2G165972	Zm00001d027757
GRMZM2G126834	Zm00001d048046
GRMZM2G060290	Zm00001d046751
GRMZM2G137510	Zm00001d023736
GRMZM2G359952	Zm00001d008882
GRMZM2G445575	Zm00001d026398
GRMZM2G142962	Zm00001d031745
GRMZM2G030272	Zm00001d028962
GRMZM2G100593	Zm00001d018038
AC194362.3_FG003	Zm00001d044680

## Sheet: Predicted TF Targets
Predicted Husk TF Targets (26469) AGPv4
Zm00001d012146
Zm00001d016705
Zm00001d044660
Zm00001d025330
Zm00001d015291
Zm00001d034017
Zm00001d046828
Zm00001d011155
Zm00001d034896
Zm00001d008512
Zm00001d026598
Zm00001d027486
Zm00001d005038
Zm00001d013116
Zm00001d044099
Zm00001d047750
Zm00001d043441
Zm00001d044292
Zm00001d021572
Zm00001d025407
Zm00001d021131
Zm00001d020256
Zm00001d014957
Zm00001d018912
Zm00001d028237
Zm00001d007898
Zm00001d052009
Zm00001d045732
Zm00001d013449
Zm00001d008413
Zm00001d033950
Zm00001d001995
Zm00001d044184
Zm00001d038392
Zm00001d033981
Zm00001d034582
Zm00001d031594
Zm00001d035899
Zm00001d038972
Zm00001d043375
Zm00001d015605
Zm00001d042961
Zm00001d023536
Zm00001d004503
Zm00001d012822
Zm00001d015457
Zm00001d053680
Zm00001d016276
Zm00001d006651
Zm00001d018423
Zm00001d003854
Zm00001d010066
Zm00001d043762
Zm00001d015184
Zm00001d002590
Zm00001d007792
Zm00001d027728
Zm00001d044508
Zm00001d016736
Zm00001d016690
Zm00001d011183
Zm00001d002941
Zm00001d003044
Zm00001d012681
Zm00001d022618
Zm00001d034897
Zm00001d033968
Zm00001d037784
Zm00001d041204
Zm00001d012630
Zm00001d013817
Zm00001d052690
Zm00001d039719
Zm00001d003799
Zm00001d012969
Zm00001d008469
Zm00001d038890
Zm00001d035980
Zm00001d007216
Zm00001d044333
Zm00001d012857
Zm00001d015134
Zm00001d015249
Zm00001d053232
Zm00001d047491
Zm00001d035066
Zm00001d032710
Zm00001d014274
Zm00001d023570
Zm00001d007663
Zm00001d054077
Zm00001d008744
Zm00001d002703
Zm00001d002896
Zm00001d044467
Zm00001d032807
Zm00001d052689
Zm00001d037235
Zm00001d040455
Zm00001d036415
Zm00001d048954
Zm00001d038352
Zm00001d011753
Zm00001d045400
Zm00001d034356
Zm00001d013528
Zm00001d014226
Zm00001d034865
Zm00001d048446
Zm00001d013175
Zm00001d021930
Zm00001d051956
Zm00001d033969
Zm00001d043395
Zm00001d021665
Zm00001d003275
Zm00001d021810
Zm00001d005047
Zm00001d038005
Zm00001d014719
Zm00001d023337
Zm00001d025346
Zm00001d010884
Zm00001d020776
Zm00001d036410
Zm00001d032313
Zm00001d014755
Zm00001d025757
Zm00001d043801
Zm00001d027807
Zm00001d043672
Zm00001d025529
Zm00001d006373
Zm00001d031676
Zm00001d034933
Zm00001d017124
Zm00001d022159
Zm00001d033428
Zm00001d025024
Zm00001d006132
Zm00001d040468
Zm00001d022563
Zm00001d028217
Zm00001d038961
Zm00001d003689
Zm00001d030920
Zm00001d047020
Zm00001d034739
Zm00001d017522
Zm00001d052320
Zm00001d026634
Zm00001d042881
Zm00001d004465
Zm00001d029214
Zm00001d009415
Zm00001d016771
Zm00001d042347
Zm00001d053208
Zm00001d046598
Zm00001d034479
Zm00001d000163
Zm00001d005406
Zm00001d010644
Zm00001d014742
Zm00001d028664
Zm00001d037338
Zm00001d043782
Zm00001d018454
Zm00001d008541
Zm00001d046719
Zm00001d050150
Zm00001d012557
Zm00001d025000
Zm00001d050258
Zm00001d041337
Zm00001d022592
Zm00001d028152
Zm00001d009979
Zm00001d044008
Zm00001d052813
Zm00001d023511
Zm00001d024418
Zm00001d009840
Zm00001d037191
Zm00001d032655
Zm00001d010615
Zm00001d047306
Zm00001d027983
Zm00001d006876
Zm00001d042965
Zm00001d018927
Zm00001d018616
Zm00001d016100
Zm00001d007434
Zm00001d011981
Zm00001d026252
Zm00001d039196
Zm00001d012407
Zm00001d004203
Zm00001d038530
Zm00001d012350
Zm00001d048044
Zm00001d049387
Zm00001d020948
Zm00001d020616
Zm00001d053928
Zm00001d052415
Zm00001d032418
Zm00001d023887
Zm00001d038358
Zm00001d032659
Zm00001d050893
Zm00001d018336
Zm00001d049135
Zm00001d032685
Zm00001d043707
Zm00001d017351
Zm00001d007706
Zm00001d018792
Zm00001d030223
Zm00001d010850
Zm00001d018842
Zm00001d047772
Zm00001d034501
Zm00001d016833
Zm00001d029855
Zm00001d006493
Zm00001d027361
Zm00001d009339
Zm00001d007158
Zm00001d018936
Zm00001d017591
Zm00001d045757
Zm00001d034379
Zm00001d026435
Zm00001d026691
Zm00001d022280
Zm00001d011208
Zm00001d018421
Zm00001d024835
Zm00001d020311
Zm00001d025310
Zm00001d039010
Zm00001d032547
Zm00001d028361
Zm00001d025816
Zm00001d034433
Zm00001d002847
Zm00001d016874
Zm00001d007038
Zm00001d025396
Zm00001d017381
Zm00001d048991
Zm00001d014916
Zm00001d021897
Zm00001d022535
Zm00001d008264
Zm00001d001988
Zm00001d049313
Zm00001d006008
Zm00001d031734
Zm00001d048136
Zm00001d044513
Zm00001d042906
Zm00001d018615
Zm00001d004330
Zm00001d012561
Zm00001d049984
Zm00001d006040
Zm00001d016878
Zm00001d013737
Zm00001d011137
Zm00001d051305
Zm00001d013036
Zm00001d039142
Zm00001d034319
Zm00001d013680
Zm00001d007089
Zm00001d048150
Zm00001d035693
Zm00001d034528
Zm00001d044103
Zm00001d050986
Zm00001d019228
Zm00001d023916
Zm00001d047006
Zm00001d015651
Zm00001d021249
Zm00001d035918
Zm00001d010855
Zm00001d034067
Zm00001d019534
Zm00001d045210
Zm00001d015509
Zm00001d011843
Zm00001d007387
Zm00001d046336
Zm00001d027877
Zm00001d011220
Zm00001d034190
Zm00001d010082
Zm00001d046632
Zm00001d039328
Zm00001d030893
Zm00001d039758
Zm00001d048831
Zm00001d050403
Zm00001d007978
Zm00001d007139
Zm00001d024839
Zm00001d010815
Zm00001d021420
Zm00001d033987
Zm00001d042917
Zm00001d014783
Zm00001d013034
Zm00001d032888
Zm00001d029965
Zm00001d001792
Zm00001d024854
Zm00001d011646
Zm00001d004300
Zm00001d013415
Zm00001d025827
Zm00001d003411
Zm00001d025479
Zm00001d049038
Zm00001d023534
Zm00001d008178
Zm00001d038728
Zm00001d016505
Zm00001d035762
Zm00001d047639
Zm00001d029907
Zm00001d028802
Zm00001d018027
Zm00001d026005
Zm00001d021148
Zm00001d011222
Zm00001d047178
Zm00001d051961
Zm00001d006084
Zm00001d013492
Zm00001d050190
Zm00001d053296
Zm00001d025129
Zm00001d044982
Zm00001d044018
Zm00001d010373
Zm00001d007961
Zm00001d011414
Zm00001d031682
Zm00001d038150
Zm00001d028368
Zm00001d038776
Zm00001d029198
Zm00001d046148
Zm00001d044396
Zm00001d021632
Zm00001d037556
Zm00001d013073
Zm00001d053273
Zm00001d032465
Zm00001d038067
Zm00001d034564
Zm00001d027339
Zm00001d036020
Zm00001d021297
Zm00001d006015
Zm00001d039144
Zm00001d026619
Zm00001d043087
Zm00001d009603
Zm00001d051645
Zm00001d009019
Zm00001d008322
Zm00001d014584
Zm00001d014770
Zm00001d005837
Zm00001d039029
Zm00001d014984
Zm00001d018731
Zm00001d010144
Zm00001d039089
Zm00001d027743
Zm00001d009848
Zm00001d041142
Zm00001d025044
Zm00001d005137
Zm00001d003290
Zm00001d008212
Zm00001d027511
Zm00001d044394
Zm00001d035683
Zm00001d004407
Zm00001d037790
Zm00001d048242
Zm00001d019086
Zm00001d051644
Zm00001d010867
Zm00001d031810
Zm00001d033895
Zm00001d038604
Zm00001d046096
Zm00001d047105
Zm00001d032430
Zm00001d025712
Zm00001d038023
Zm00001d036540
Zm00001d048506
Zm00001d053165
Zm00001d052200
Zm00001d007012
Zm00001d025746
Zm00001d028208
Zm00001d047829
Zm00001d050195
Zm00001d049325
Zm00001d043037
Zm00001d036404
Zm00001d043914
Zm00001d029713
Zm00001d039448
Zm00001d052317
Zm00001d007909
Zm00001d035608
Zm00001d019704
Zm00001d044224
Zm00001d022239
Zm00001d026331
Zm00001d017526
Zm00001d039882
Zm00001d016796
Zm00001d040599
Zm00001d022252
Zm00001d034801
Zm00001d030357
Zm00001d043510
Zm00001d011426
Zm00001d003539
Zm00001d042338
Zm00001d037968
Zm00001d020521
Zm00001d020631
Zm00001d033316
Zm00001d017777
Zm00001d026192
Zm00001d007849
Zm00001d005001
Zm00001d018193
Zm00001d038258
Zm00001d007618
Zm00001d011410
Zm00001d041191
Zm00001d006109
Zm00001d027695
Zm00001d038321
Zm00001d043558
Zm00001d014498
Zm00001d021205
Zm00001d015459
Zm00001d008296
Zm00001d003451
Zm00001d047401
Zm00001d041537
Zm00001d024211
Zm00001d033882
Zm00001d007106
Zm00001d006331
Zm00001d012503
Zm00001d014656
Zm00001d007014
Zm00001d047186
Zm00001d017866
Zm00001d015277
Zm00001d045144
Zm00001d047015
Zm00001d009140
Zm00001d017788
Zm00001d006034
Zm00001d001897
Zm00001d011928
Zm00001d013185
Zm00001d030770
Zm00001d015036
Zm00001d017550
Zm00001d051399
Zm00001d037644
Zm00001d028571
Zm00001d039701
Zm00001d020622
Zm00001d015216
Zm00001d013782
Zm00001d045082
Zm00001d039730
Zm00001d014166
Zm00001d020429
Zm00001d045788
Zm00001d026199
Zm00001d037032
Zm00001d004460
Zm00001d045130
Zm00001d042156
Zm00001d042908
Zm00001d048614
Zm00001d020694
Zm00001d053995
Zm00001d045311
Zm00001d053966
Zm00001d036827
Zm00001d024809
Zm00001d034338
Zm00001d011257
Zm00001d018600
Zm00001d040981
Zm00001d010488
Zm00001d025385
Zm00001d003247
Zm00001d033825
Zm00001d017454
Zm00001d030989
Zm00001d023915
Zm00001d050572
Zm00001d040348
Zm00001d031555
Zm00001d046378
Zm00001d010691
Zm00001d044502
Zm00001d050514
Zm00001d013627
Zm00001d006247
Zm00001d011716
Zm00001d037181
Zm00001d026010
Zm00001d041852
Zm00001d039483
Zm00001d051966
Zm00001d011269
Zm00001d037540
Zm00001d025857
Zm00001d005566
Zm00001d039367
Zm00001d009702
Zm00001d033483
Zm00001d051012
Zm00001d005715
Zm00001d024533
Zm00001d024534
Zm00001d020001
Zm00001d021058
Zm00001d021329
Zm00001d020983
Zm00001d046937
Zm00001d024647
Zm00001d033853
Zm00001d013378
Zm00001d014497
Zm00001d050277
Zm00001d022099
Zm00001d018337
Zm00001d027729
Zm00001d002737
Zm00001d049333
Zm00001d044038
Zm00001d053589
Zm00001d015100
Zm00001d039910
Zm00001d044704
Zm00001d053514
Zm00001d028098
Zm00001d006277
Zm00001d010792
Zm00001d017990
Zm00001d031619
Zm00001d042180
Zm00001d004494
Zm00001d053801
Zm00001d047418
Zm00001d022510
Zm00001d038139
Zm00001d041695
Zm00001d044190
Zm00001d018838
Zm00001d045610
Zm00001d011741
Zm00001d014412
Zm00001d036927
Zm00001d006567
Zm00001d012178
Zm00001d029028
Zm00001d014001
Zm00001d039745
Zm00001d022427
Zm00001d038071
Zm00001d033998
Zm00001d026374
Zm00001d044159
Zm00001d032307
Zm00001d019724
Zm00001d029424
Zm00001d002541
Zm00001d046827
Zm00001d046020
Zm00001d037232
Zm00001d015012
Zm00001d049763
Zm00001d015747
Zm00001d053872
Zm00001d044920
Zm00001d025517
Zm00001d027338
Zm00001d017215
Zm00001d047534
Zm00001d015468
Zm00001d045876
Zm00001d040725
Zm00001d021714
Zm00001d047012
Zm00001d037607
Zm00001d014449
Zm00001d028439
Zm00001d003072
Zm00001d002393
Zm00001d034928
Zm00001d018684
Zm00001d007489
Zm00001d011059
Zm00001d041915
Zm00001d022141
Zm00001d049292
Zm00001d030509
Zm00001d017925
Zm00001d027801
Zm00001d028252
Zm00001d045202
Zm00001d053640
Zm00001d040003
Zm00001d042724
Zm00001d048903
Zm00001d035999
Zm00001d024602
Zm00001d004848
Zm00001d037640
Zm00001d053782
Zm00001d034824
Zm00001d002790
Zm00001d039335
Zm00001d002961
Zm00001d052358
Zm00001d029044
Zm00001d052700
Zm00001d026326
Zm00001d031804
Zm00001d038240
Zm00001d044939
Zm00001d014285
Zm00001d018665
Zm00001d021730
Zm00001d052910
Zm00001d030098
Zm00001d017859
Zm00001d013007
Zm00001d043430
Zm00001d035040
Zm00001d025425
Zm00001d028317
Zm00001d009760
Zm00001d039073
Zm00001d054013
Zm00001d013440
Zm00001d052803
Zm00001d029427
Zm00001d010062
Zm00001d032651
Zm00001d049219
Zm00001d040173
Zm00001d004250
Zm00001d033490
Zm00001d038521
Zm00001d013632
Zm00001d047921
Zm00001d021615
Zm00001d037792
Zm00001d035089
Zm00001d008422
Zm00001d029052
Zm00001d023693
Zm00001d037465
Zm00001d027800
Zm00001d039325
Zm00001d053805
Zm00001d030173
Zm00001d006885
Zm00001d023453
Zm00001d051892
Zm00001d021688
Zm00001d020989
Zm00001d045169
Zm00001d029826
Zm00001d004012
Zm00001d016933
Zm00001d013840
Zm00001d023329
Zm00001d008772
Zm00001d027745
Zm00001d010616
Zm00001d019504
Zm00001d007754
Zm00001d009495
Zm00001d052043
Zm00001d010946
Zm00001d044694
Zm00001d032932
Zm00001d010230
Zm00001d005590
Zm00001d046645
Zm00001d017288
Zm00001d021445
Zm00001d044693
Zm00001d048695
Zm00001d017382
Zm00001d016456
Zm00001d018511
Zm00001d048629
Zm00001d005791
Zm00001d035092
Zm00001d025144
Zm00001d051837
Zm00001d030154
Zm00001d010750
Zm00001d026675
Zm00001d028554
Zm00001d040162
Zm00001d005396
Zm00001d037393
Zm00001d038328
Zm00001d036262
Zm00001d036761
Zm00001d016676
Zm00001d048004
Zm00001d053173
Zm00001d023523
Zm00001d010803
Zm00001d038874
Zm00001d008323
Zm00001d004320
Zm00001d010672
Zm00001d049083
Zm00001d049501
Zm00001d009594
Zm00001d045041
Zm00001d036741
Zm00001d041497
Zm00001d035039
Zm00001d047116
Zm00001d003538
Zm00001d024639
Zm00001d031973
Zm00001d040597
Zm00001d045191
Zm00001d032620
Zm00001d047516
Zm00001d030105
Zm00001d038204
Zm00001d022083
Zm00001d027726
Zm00001d009064
Zm00001d022241
Zm00001d015375
Zm00001d006166
Zm00001d004891
Zm00001d008452
Zm00001d010661
Zm00001d022042
Zm00001d007200
Zm00001d033684
Zm00001d035224
Zm00001d039053
Zm00001d037089
Zm00001d011405
Zm00001d027973
Zm00001d038517
Zm00001d042504
Zm00001d025673
Zm00001d004856
Zm00001d015670
Zm00001d020054
Zm00001d039824
Zm00001d007060
Zm00001d032501
Zm00001d004543
Zm00001d017216
Zm00001d011461
Zm00001d018177
Zm00001d041752
Zm00001d031224
Zm00001d013568
Zm00001d028040
Zm00001d029585
Zm00001d009439
Zm00001d028651
Zm00001d029703
Zm00001d003345
Zm00001d047767
Zm00001d010158
Zm00001d044085
Zm00001d015125
Zm00001d016922
Zm00001d051458
Zm00001d036751
Zm00001d027550
Zm00001d013079
Zm00001d039040
Zm00001d009182
Zm00001d009740
Zm00001d052247
Zm00001d012420
Zm00001d018712
Zm00001d019108
Zm00001d036425
Zm00001d017979
Zm00001d039919
Zm00001d010632
Zm00001d002295
Zm00001d029878
Zm00001d017943
Zm00001d021974
Zm00001d036447
Zm00001d027751
Zm00001d025047
Zm00001d042820
Zm00001d038503
Zm00001d013081
Zm00001d003292
Zm00001d017926
Zm00001d005188
Zm00001d039618
Zm00001d005756
Zm00001d043404
Zm00001d021024
Zm00001d033552
Zm00001d017976
Zm00001d013797
Zm00001d048333
Zm00001d048805
Zm00001d016854
Zm00001d016553
Zm00001d004009
Zm00001d005440
Zm00001d050594
Zm00001d007803
Zm00001d029495
Zm00001d052168
Zm00001d025837
Zm00001d039783
Zm00001d047909
Zm00001d002240
Zm00001d021703
Zm00001d039305
Zm00001d052420
Zm00001d013672
Zm00001d050164
Zm00001d012173
Zm00001d003025
Zm00001d049148
Zm00001d020063
Zm00001d043209
Zm00001d017987
Zm00001d005674
Zm00001d004509
Zm00001d053397
Zm00001d046342
Zm00001d035756
Zm00001d052819
Zm00001d016230
Zm00001d023270
Zm00001d011418
Zm00001d015553
Zm00001d037464
Zm00001d033149
Zm00001d042142
Zm00001d046912
Zm00001d003252
Zm00001d038932
Zm00001d040202
Zm00001d029896
Zm00001d002854
Zm00001d038125
Zm00001d018420
Zm00001d022414
Zm00001d038955
Zm00001d026057
Zm00001d050220
Zm00001d044728
Zm00001d053591
Zm00001d014796
Zm00001d010892
Zm00001d025625
Zm00001d041839
Zm00001d010211
Zm00001d013392
Zm00001d005772
Zm00001d052186
Zm00001d048451
Zm00001d007868
Zm00001d043062
Zm00001d012273
Zm00001d013960
Zm00001d002446
Zm00001d032857
Zm00001d014507
Zm00001d034312
Zm00001d031910
Zm00001d002385
Zm00001d020642
Zm00001d012765
Zm00001d028344
Zm00001d012768
Zm00001d040331
Zm00001d038194
Zm00001d048827
Zm00001d052898
Zm00001d047694
Zm00001d041949
Zm00001d011096
Zm00001d008394
Zm00001d002624
Zm00001d028454
Zm00001d016577
Zm00001d023620
Zm00001d006842
Zm00001d020736
Zm00001d042154
Zm00001d012643
Zm00001d020037
Zm00001d017766
Zm00001d044023
Zm00001d042520
Zm00001d020892
Zm00001d003830
Zm00001d031678
Zm00001d027749
Zm00001d008238
Zm00001d038452
Zm00001d020498
Zm00001d009723
Zm00001d013521
Zm00001d018937
Zm00001d053424
Zm00001d049926
Zm00001d038176
Zm00001d042243
Zm00001d045043
Zm00001d018756
Zm00001d020851
Zm00001d022417
Zm00001d037759
Zm00001d020409
Zm00001d043831
Zm00001d037949
Zm00001d025214
Zm00001d017043
Zm00001d030094
Zm00001d033380
Zm00001d006504
Zm00001d032672
Zm00001d050914
Zm00001d007454
Zm00001d045574
Zm00001d025710
Zm00001d029763
Zm00001d015866
Zm00001d038685
Zm00001d005993
Zm00001d029072
Zm00001d008789
Zm00001d042087
Zm00001d039694
Zm00001d052179
Zm00001d047937
Zm00001d016908
Zm00001d031969
Zm00001d003066
Zm00001d008458
Zm00001d030640
Zm00001d029590
Zm00001d034835
Zm00001d004372
Zm00001d035920
Zm00001d027468
Zm00001d020640
Zm00001d045445
Zm00001d049767
Zm00001d004348
Zm00001d031429
Zm00001d048513
Zm00001d009557
Zm00001d032974
Zm00001d016784
Zm00001d024851
Zm00001d034278
Zm00001d002353
Zm00001d024594
Zm00001d022525
Zm00001d038777
Zm00001d019084
Zm00001d041827
Zm00001d017754
Zm00001d002290
Zm00001d024855
Zm00001d010869
Zm00001d012725
Zm00001d005335
Zm00001d053393
Zm00001d021906
Zm00001d038546
Zm00001d000124
Zm00001d048883
Zm00001d035598
Zm00001d054049
Zm00001d013359
Zm00001d018088
Zm00001d007390
Zm00001d003108
Zm00001d011555
Zm00001d026605
Zm00001d024523
Zm00001d047457
Zm00001d007394
Zm00001d033670
Zm00001d046919
Zm00001d006267
Zm00001d008759
Zm00001d003002
Zm00001d022046
Zm00001d041346
Zm00001d022092
Zm00001d010852
Zm00001d037248
Zm00001d030937
Zm00001d042850
Zm00001d011274
Zm00001d013937
Zm00001d040720
Zm00001d053228
Zm00001d023581
Zm00001d052138
Zm00001d043104
Zm00001d043632
Zm00001d023366
Zm00001d046367
Zm00001d021217
Zm00001d028815
Zm00001d026148
Zm00001d033280
Zm00001d037005
Zm00001d027965
Zm00001d006574
Zm00001d032516
Zm00001d045946
Zm00001d027995
Zm00001d021127
Zm00001d039417
Zm00001d036567
Zm00001d037503
Zm00001d046652
Zm00001d030220
Zm00001d003107
Zm00001d053114
Zm00001d013863
Zm00001d049838
Zm00001d025886
Zm00001d002617
Zm00001d020172
Zm00001d050664
Zm00001d022267
Zm00001d032721
Zm00001d014072
Zm00001d027901
Zm00001d037096
Zm00001d014128
Zm00001d017307
Zm00001d033897
Zm00001d012958
Zm00001d012294
Zm00001d044657
Zm00001d018867
Zm00001d036318
Zm00001d014681
Zm00001d028593
Zm00001d007241
Zm00001d004785
Zm00001d038688
Zm00001d043687
Zm00001d038878
Zm00001d038372
Zm00001d015988
Zm00001d042197
Zm00001d047656
Zm00001d025057
Zm00001d037543
Zm00001d033358
Zm00001d031325
Zm00001d033303
Zm00001d045742
Zm00001d045631
Zm00001d002352
Zm00001d016877
Zm00001d014280
Zm00001d052425
Zm00001d041768
Zm00001d014896
Zm00001d048687
Zm00001d031389
Zm00001d043465
Zm00001d024507
Zm00001d013220
Zm00001d028280
Zm00001d019570
Zm00001d003496
Zm00001d046384
Zm00001d027319
Zm00001d019226
Zm00001d048504
Zm00001d018981
Zm00001d009394
Zm00001d035296
Zm00001d028117
Zm00001d021011
Zm00001d007745
Zm00001d003052
Zm00001d011966
Zm00001d052174
Zm00001d028187
Zm00001d025228
Zm00001d051633
Zm00001d044654
Zm00001d053124
Zm00001d038758
Zm00001d006020
Zm00001d039077
Zm00001d007891
Zm00001d053866
Zm00001d050017
Zm00001d013812
Zm00001d016332
Zm00001d029149
Zm00001d041842
Zm00001d039620
Zm00001d027767
Zm00001d019054
Zm00001d037816
Zm00001d020042
Zm00001d015354
Zm00001d027387
Zm00001d041556
Zm00001d013653
Zm00001d040050
Zm00001d042712
Zm00001d014327
Zm00001d035989
Zm00001d035876
Zm00001d028451
Zm00001d026645
Zm00001d009908
Zm00001d045792
Zm00001d002591
Zm00001d044916
Zm00001d006657
Zm00001d007117
Zm00001d013702
Zm00001d026599
Zm00001d005306
Zm00001d011099
Zm00001d022604
Zm00001d024505
Zm00001d044604
Zm00001d024734
Zm00001d011560
Zm00001d042532
Zm00001d042063
Zm00001d039145
Zm00001d010421
Zm00001d050208
Zm00001d036359
Zm00001d025063
Zm00001d024953
Zm00001d017392
Zm00001d033128
Zm00001d036118
Zm00001d026465
Zm00001d047353
Zm00001d044921
Zm00001d029290
Zm00001d003888
Zm00001d005459
Zm00001d007882
Zm00001d009233
Zm00001d028203
Zm00001d046210
Zm00001d017070
Zm00001d024806
Zm00001d036608
Zm00001d043191
Zm00001d032471
Zm00001d042778
Zm00001d051168
Zm00001d041785
Zm00001d052350
Zm00001d036092
Zm00001d042916
Zm00001d032162
Zm00001d025501
Zm00001d036494
Zm00001d004413
Zm00001d041947
Zm00001d032223
Zm00001d053446
Zm00001d043911
Zm00001d015082
Zm00001d031450
Zm00001d048023
Zm00001d043303
Zm00001d006179
Zm00001d047812
Zm00001d042952
Zm00001d003829
Zm00001d051174
Zm00001d009473
Zm00001d048595
Zm00001d049583
Zm00001d029657
Zm00001d016255
Zm00001d012605
Zm00001d011223
Zm00001d051242
Zm00001d013250
Zm00001d036222
Zm00001d003463
Zm00001d051914
Zm00001d005645
Zm00001d039273
Zm00001d014312
Zm00001d029823
Zm00001d032935
Zm00001d023400
Zm00001d007091
Zm00001d022055
Zm00001d029820
Zm00001d011156
Zm00001d032107
Zm00001d030945
Zm00001d010262
Zm00001d038970
Zm00001d027243
Zm00001d044619
Zm00001d025581
Zm00001d053014
Zm00001d024924
Zm00001d033555
Zm00001d014665
Zm00001d017560
Zm00001d013572
Zm00001d036828
Zm00001d037059
Zm00001d020206
Zm00001d010282
Zm00001d000122
Zm00001d006090
Zm00001d004357
Zm00001d012504
Zm00001d052993
Zm00001d011719
Zm00001d044056
Zm00001d029026
Zm00001d011717
Zm00001d052532
Zm00001d036700
Zm00001d027568
Zm00001d033240
Zm00001d016239
Zm00001d035115
Zm00001d002172
Zm00001d033060
Zm00001d046972
Zm00001d052939
Zm00001d010032
Zm00001d047031
Zm00001d030267
Zm00001d014757
Zm00001d037188
Zm00001d003713
Zm00001d042020
Zm00001d010056
Zm00001d006127
Zm00001d030772
Zm00001d007490
Zm00001d008340
Zm00001d012238
Zm00001d015560
Zm00001d026638
Zm00001d005609
Zm00001d016896
Zm00001d032858
Zm00001d007175
Zm00001d030234
Zm00001d004591
Zm00001d034682
Zm00001d021214
Zm00001d010675
Zm00001d037695
Zm00001d012892
Zm00001d013357
Zm00001d016381
Zm00001d048291
Zm00001d039264
Zm00001d044628
Zm00001d005933
Zm00001d039504
Zm00001d015816
Zm00001d037619
Zm00001d008923
Zm00001d020726
Zm00001d039150
Zm00001d048093
Zm00001d052376
Zm00001d012532
Zm00001d002296
Zm00001d018135
Zm00001d017676
Zm00001d019691
Zm00001d044284
Zm00001d010324
Zm00001d052979
Zm00001d052452
Zm00001d044389
Zm00001d037852
Zm00001d039817
Zm00001d015138
Zm00001d053736
Zm00001d051438
Zm00001d004490
Zm00001d002510
Zm00001d021569
Zm00001d038287
Zm00001d034446
Zm00001d034239
Zm00001d042346
Zm00001d050696
Zm00001d019562
Zm00001d024873
Zm00001d009957
Zm00001d021180
Zm00001d022166
Zm00001d046811
Zm00001d043878
Zm00001d052344
Zm00001d003616
Zm00001d045862
Zm00001d047896
Zm00001d050111
Zm00001d028225
Zm00001d030021
Zm00001d028736
Zm00001d043263
Zm00001d045314
Zm00001d002642
Zm00001d018364
Zm00001d045772
Zm00001d028436
Zm00001d042433
Zm00001d035145
Zm00001d018106
Zm00001d045139
Zm00001d053086
Zm00001d019243
Zm00001d033706
Zm00001d010746
Zm00001d016768
Zm00001d014555
Zm00001d020272
Zm00001d017800
Zm00001d024841
Zm00001d021905
Zm00001d020644
Zm00001d017423
Zm00001d017275
Zm00001d038844
Zm00001d040245
Zm00001d011288
Zm00001d044313
Zm00001d054062
Zm00001d028863
Zm00001d044455
Zm00001d019333
Zm00001d053931
Zm00001d014834
Zm00001d038252
Zm00001d037830
Zm00001d012900
Zm00001d034485
Zm00001d017894
Zm00001d006091
Zm00001d024625
Zm00001d051867
Zm00001d038227
Zm00001d032411
Zm00001d052777
Zm00001d006330
Zm00001d024555
Zm00001d036181
Zm00001d018365
Zm00001d025476
Zm00001d045870
Zm00001d008763
Zm00001d040757
Zm00001d003162
Zm00001d047659
Zm00001d014065
Zm00001d014901
Zm00001d039204
Zm00001d006026
Zm00001d015635
Zm00001d012686
Zm00001d010286
Zm00001d043504
Zm00001d020629
Zm00001d005748
Zm00001d028293
Zm00001d022429
Zm00001d053416
Zm00001d045570
Zm00001d035574
Zm00001d027557
Zm00001d011168
Zm00001d044201
Zm00001d002158
Zm00001d010212
Zm00001d003683
Zm00001d010816
Zm00001d006115
Zm00001d039341
Zm00001d034004
Zm00001d020325
Zm00001d045417
Zm00001d046489
Zm00001d040112
Zm00001d009577
Zm00001d044760
Zm00001d024258
Zm00001d021934
Zm00001d012815
Zm00001d037389
Zm00001d033879
Zm00001d028294
Zm00001d020731
Zm00001d001803
Zm00001d020515
Zm00001d035763
Zm00001d040501
Zm00001d013335
Zm00001d012937
Zm00001d009122
Zm00001d052845
Zm00001d014335
Zm00001d005912
Zm00001d017952
Zm00001d037174
Zm00001d038823
Zm00001d051742
Zm00001d043857
Zm00001d018908
Zm00001d053377
Zm00001d039848
Zm00001d048026
Zm00001d023264
Zm00001d030419
Zm00001d033580
Zm00001d021541
Zm00001d038833
Zm00001d050600
Zm00001d015581
Zm00001d043188
Zm00001d043543
Zm00001d007193
Zm00001d045121
Zm00001d004344
Zm00001d005089
Zm00001d006766
Zm00001d011850
Zm00001d039452
Zm00001d003223
Zm00001d039482
Zm00001d043970
Zm00001d047262
Zm00001d042325
Zm00001d008237
Zm00001d023830
Zm00001d053015
Zm00001d032088
Zm00001d019520
Zm00001d014102
Zm00001d043119
Zm00001d032455
Zm00001d032356
Zm00001d052749
Zm00001d012417
Zm00001d019439
Zm00001d052489
Zm00001d031847
Zm00001d027444
Zm00001d033705
Zm00001d018573
Zm00001d014649
Zm00001d051699
Zm00001d042569
Zm00001d017469
Zm00001d025035
Zm00001d030554
Zm00001d012220
Zm00001d043225
Zm00001d013417
Zm00001d004621
Zm00001d015133
Zm00001d028112
Zm00001d042284
Zm00001d047170
Zm00001d044220
Zm00001d010443
Zm00001d005781
Zm00001d044908
Zm00001d025566
Zm00001d044497
Zm00001d048621
Zm00001d015737
Zm00001d038299
Zm00001d052566
Zm00001d037738
Zm00001d024778
Zm00001d014063
Zm00001d031317
Zm00001d034242
Zm00001d035186
Zm00001d026664
Zm00001d036395
Zm00001d042764
Zm00001d043323
Zm00001d027948
Zm00001d022251
Zm00001d033174
Zm00001d014496
Zm00001d042357
Zm00001d028406
Zm00001d045176
Zm00001d032902
Zm00001d035361
Zm00001d033401
Zm00001d008573
Zm00001d042872
Zm00001d039951
Zm00001d038678
Zm00001d045935
Zm00001d030741
Zm00001d037992
Zm00001d006738
Zm00001d047165
Zm00001d021557
Zm00001d013583
Zm00001d035651
Zm00001d005714
Zm00001d022201
Zm00001d026568
Zm00001d043076
Zm00001d024420
Zm00001d015118
Zm00001d027623
Zm00001d018963
Zm00001d014066
Zm00001d029144
Zm00001d022491
Zm00001d052540
Zm00001d038578
Zm00001d018848
Zm00001d024735
Zm00001d034001
Zm00001d002079
Zm00001d050384
Zm00001d002721
Zm00001d003601
Zm00001d033389
Zm00001d038400
Zm00001d028895
Zm00001d007418
Zm00001d025689
Zm00001d006180
Zm00001d024159
Zm00001d044699
Zm00001d039038
Zm00001d049903
Zm00001d042902
Zm00001d032668
Zm00001d009555
Zm00001d021818
Zm00001d034059
Zm00001d051027
Zm00001d024537
Zm00001d011849
Zm00001d050330
Zm00001d034040
Zm00001d002373
Zm00001d020974
Zm00001d017111
Zm00001d024729
Zm00001d021278
Zm00001d029328
Zm00001d019124
Zm00001d011060
Zm00001d031128
Zm00001d015090
Zm00001d031769
Zm00001d024615
Zm00001d021301
Zm00001d033568
Zm00001d018001
Zm00001d021904
Zm00001d031045
Zm00001d019288
Zm00001d028705
Zm00001d034856
Zm00001d030402
Zm00001d048541
Zm00001d040270
Zm00001d042421
Zm00001d015527
Zm00001d049660
Zm00001d022594
Zm00001d002735
Zm00001d029394
Zm00001d052467
Zm00001d004973
Zm00001d047271
Zm00001d041855
Zm00001d044917
Zm00001d006747
Zm00001d002594
Zm00001d022500
Zm00001d039301
Zm00001d053055
Zm00001d046900
Zm00001d027533
Zm00001d046236
Zm00001d046975
Zm00001d053613
Zm00001d009811
Zm00001d031706
Zm00001d005355
Zm00001d018099
Zm00001d009156
Zm00001d034613
Zm00001d050198
Zm00001d012244
Zm00001d003878
Zm00001d042726
Zm00001d005839
Zm00001d024710
Zm00001d046865
Zm00001d034732
Zm00001d052765
Zm00001d036467
Zm00001d007572
Zm00001d002806
Zm00001d053634
Zm00001d024635
Zm00001d049253
Zm00001d035634
Zm00001d029419
Zm00001d002982
Zm00001d028170
Zm00001d026206
Zm00001d010667
Zm00001d052661
Zm00001d008549
Zm00001d019589
Zm00001d031977
Zm00001d002673
Zm00001d016901
Zm00001d011159
Zm00001d003912
Zm00001d025548
Zm00001d024408
Zm00001d037734
Zm00001d053635
Zm00001d013327
Zm00001d015366
Zm00001d032152
Zm00001d029282
Zm00001d052423
Zm00001d045435
Zm00001d030742
Zm00001d051212
Zm00001d028414
Zm00001d052609
Zm00001d005628
Zm00001d050401
Zm00001d005642
Zm00001d033517
Zm00001d042031
Zm00001d043797
Zm00001d029075
Zm00001d020417
Zm00001d028964
Zm00001d002851
Zm00001d038576
Zm00001d051514
Zm00001d035048
Zm00001d033097
Zm00001d002576
Zm00001d039086
Zm00001d035957
Zm00001d021659
Zm00001d036226
Zm00001d018072
Zm00001d044015
Zm00001d041604
Zm00001d012886
Zm00001d010491
Zm00001d051272
Zm00001d045364
Zm00001d029983
Zm00001d008479
Zm00001d022533
Zm00001d005027
Zm00001d045455
Zm00001d048527
Zm00001d021830
Zm00001d013209
Zm00001d039441
Zm00001d020762
Zm00001d012699
Zm00001d007799
Zm00001d034944
Zm00001d051505
Zm00001d048098
Zm00001d018243
Zm00001d038780
Zm00001d038105
Zm00001d039327
Zm00001d030329
Zm00001d021815
Zm00001d050883
Zm00001d023716
Zm00001d048013
Zm00001d050840
Zm00001d029580
Zm00001d049349
Zm00001d032771
Zm00001d027809
Zm00001d034365
Zm00001d035021
Zm00001d046867
Zm00001d043779
Zm00001d003603
Zm00001d038346
Zm00001d011987
Zm00001d027752
Zm00001d048448
Zm00001d018377
Zm00001d031705
Zm00001d012761
Zm00001d044971
Zm00001d021026
Zm00001d032460
Zm00001d041523
Zm00001d021616
Zm00001d041871
Zm00001d024397
Zm00001d007585
Zm00001d011652
Zm00001d038270
Zm00001d008218
Zm00001d012935
Zm00001d039566
Zm00001d016116
Zm00001d049426
Zm00001d014946
Zm00001d040581
Zm00001d054038
Zm00001d008411
Zm00001d009177
Zm00001d043765
Zm00001d053698
Zm00001d013219
Zm00001d048640
Zm00001d003306
Zm00001d040629
Zm00001d050253
Zm00001d033335
Zm00001d003765
Zm00001d009517
Zm00001d006055
Zm00001d016262
Zm00001d027495
Zm00001d045282
Zm00001d004672
Zm00001d025208
Zm00001d010526
Zm00001d039006
Zm00001d018207
Zm00001d033167
Zm00001d031731
Zm00001d012685
Zm00001d020101
Zm00001d028782
Zm00001d004817
Zm00001d010239
Zm00001d035889
Zm00001d042717
Zm00001d031913
Zm00001d049715
Zm00001d037468
Zm00001d043477
Zm00001d009612
Zm00001d008208
Zm00001d009745
Zm00001d017607
Zm00001d044324
Zm00001d034427
Zm00001d040526
Zm00001d020585
Zm00001d031554
Zm00001d020503
Zm00001d002316
Zm00001d036496
Zm00001d029750
Zm00001d037729
Zm00001d006377
Zm00001d046759
Zm00001d024268
Zm00001d041926
Zm00001d020627
Zm00001d003021
Zm00001d009859
Zm00001d053952
Zm00001d016764
Zm00001d048159
Zm00001d021623
Zm00001d001787
Zm00001d048499
Zm00001d006242
Zm00001d034713
Zm00001d043261
Zm00001d046664
Zm00001d022126
Zm00001d053289
Zm00001d008279
Zm00001d025086
Zm00001d022581
Zm00001d044944
Zm00001d018142
Zm00001d017256
Zm00001d003090
Zm00001d048096
Zm00001d030727
Zm00001d024486
Zm00001d044696
Zm00001d028372
Zm00001d008474
Zm00001d023535
Zm00001d024160
Zm00001d039140
Zm00001d011297
Zm00001d020915
Zm00001d017718
Zm00001d023684
Zm00001d020426
Zm00001d005228
Zm00001d014418
Zm00001d006926
Zm00001d017564
Zm00001d009117
Zm00001d011929
Zm00001d039439
Zm00001d016557
Zm00001d038831
Zm00001d002734
Zm00001d046593
Zm00001d027539
Zm00001d031231
Zm00001d044110
Zm00001d049721
Zm00001d021802
Zm00001d038327
Zm00001d048214
Zm00001d052632
Zm00001d012118
Zm00001d006455
Zm00001d019727
Zm00001d017685
Zm00001d030892
Zm00001d051163
Zm00001d033856
Zm00001d045192
Zm00001d006790
Zm00001d016827
Zm00001d041287
Zm00001d010061
Zm00001d032993
Zm00001d000079
Zm00001d003288
Zm00001d031659
Zm00001d045302
Zm00001d023596
Zm00001d013394
Zm00001d028419
Zm00001d050251
Zm00001d044136
Zm00001d048045
Zm00001d049817
Zm00001d035772
Zm00001d048582
Zm00001d006516
Zm00001d025264
Zm00001d007858
Zm00001d048502
Zm00001d013432
Zm00001d016254
Zm00001d028424
Zm00001d041671
Zm00001d037439
Zm00001d024612
Zm00001d006630
Zm00001d029459
Zm00001d031712
Zm00001d007765
Zm00001d032372
Zm00001d033166
Zm00001d046246
Zm00001d020344
Zm00001d045324
Zm00001d013239
Zm00001d038865
Zm00001d007496
Zm00001d048944
Zm00001d027999
Zm00001d051020
Zm00001d015497
Zm00001d026205
Zm00001d040698
Zm00001d052396
Zm00001d036795
Zm00001d007367
Zm00001d051666
Zm00001d029587
Zm00001d018445
Zm00001d023698
Zm00001d039865
Zm00001d028118
Zm00001d003640
Zm00001d039411
Zm00001d008916
Zm00001d032919
Zm00001d030707
Zm00001d004190
Zm00001d042211
Zm00001d002343
Zm00001d039884
Zm00001d009014
Zm00001d029482
Zm00001d006446
Zm00001d031136
Zm00001d041392
Zm00001d022037
Zm00001d045911
Zm00001d013054
Zm00001d023566
Zm00001d007455
Zm00001d032522
Zm00001d028490
Zm00001d048593
Zm00001d003019
Zm00001d052188
Zm00001d026607
Zm00001d010168
Zm00001d007888
Zm00001d017251
Zm00001d053732
Zm00001d002935
Zm00001d043723
Zm00001d002616
Zm00001d048656
Zm00001d033748
Zm00001d029227
Zm00001d013654
Zm00001d037590
Zm00001d042910
Zm00001d034898
Zm00001d010021
Zm00001d002990
Zm00001d023410
[truncated: 24,470 more rows]

## Sheet: Trams. D. E. TF Targets
Transcriptionally Differentially Expressed Husk TF Targets (2314) AGPv4
Zm00001d028599
Zm00001d028118
Zm00001d019163
Zm00001d012811
Zm00001d020002
Zm00001d007709
Zm00001d003505
Zm00001d036023
Zm00001d032686
Zm00001d004330
Zm00001d044081
Zm00001d008190
Zm00001d013055
Zm00001d027441
Zm00001d018178
Zm00001d031561
Zm00001d037499
Zm00001d011459
Zm00001d017801
Zm00001d029366
Zm00001d029091
Zm00001d030864
Zm00001d019117
Zm00001d009927
Zm00001d011636
Zm00001d002288
Zm00001d047857
Zm00001d051877
Zm00001d051080
Zm00001d040196
Zm00001d052985
Zm00001d052890
Zm00001d042285
Zm00001d038699
Zm00001d029525
Zm00001d029878
Zm00001d034663
Zm00001d006131
Zm00001d047165
Zm00001d020642
Zm00001d011495
Zm00001d041168
Zm00001d039914
Zm00001d023323
Zm00001d026097
Zm00001d005158
Zm00001d030832
Zm00001d042460
Zm00001d005480
Zm00001d011823
Zm00001d052361
Zm00001d053138
Zm00001d009407
Zm00001d034998
Zm00001d043458
Zm00001d040364
Zm00001d053409
Zm00001d018791
Zm00001d040672
Zm00001d016674
Zm00001d043601
Zm00001d008985
Zm00001d047044
Zm00001d012972
Zm00001d046690
Zm00001d002292
Zm00001d013720
Zm00001d014416
Zm00001d045877
Zm00001d039589
Zm00001d024763
Zm00001d033139
Zm00001d038481
Zm00001d034109
Zm00001d024317
Zm00001d038105
Zm00001d047776
Zm00001d025963
Zm00001d003186
Zm00001d037008
Zm00001d030526
Zm00001d009708
Zm00001d047107
Zm00001d012672
Zm00001d049804
Zm00001d002174
Zm00001d029266
Zm00001d011131
Zm00001d027311
Zm00001d007571
Zm00001d024522
Zm00001d003635
Zm00001d051754
Zm00001d048469
Zm00001d011835
Zm00001d028548
Zm00001d006759
Zm00001d017613
Zm00001d015091
Zm00001d023495
Zm00001d041217
Zm00001d004413
Zm00001d003052
Zm00001d048796
Zm00001d042809
Zm00001d010976
Zm00001d001910
Zm00001d019534
Zm00001d031086
Zm00001d048099
Zm00001d006374
Zm00001d038905
Zm00001d049822
Zm00001d035028
Zm00001d010209
Zm00001d044495
Zm00001d020969
Zm00001d013108
Zm00001d029083
Zm00001d040023
Zm00001d024975
Zm00001d043480
Zm00001d049725
Zm00001d008250
Zm00001d010735
Zm00001d048152
Zm00001d022550
Zm00001d007042
Zm00001d014517
Zm00001d002602
Zm00001d006103
Zm00001d045558
Zm00001d012642
Zm00001d002091
Zm00001d027362
Zm00001d033794
Zm00001d050550
Zm00001d037060
Zm00001d032507
Zm00001d049107
Zm00001d038971
Zm00001d035149
Zm00001d028862
Zm00001d008200
Zm00001d028386
Zm00001d015216
Zm00001d043795
Zm00001d053151
Zm00001d004706
Zm00001d048084
Zm00001d032058
Zm00001d049023
Zm00001d022036
Zm00001d001928
Zm00001d029392
Zm00001d043965
Zm00001d029555
Zm00001d043339
Zm00001d011669
Zm00001d004072
Zm00001d040639
Zm00001d050350
Zm00001d029457
Zm00001d025881
Zm00001d039390
Zm00001d030508
Zm00001d023653
Zm00001d043562
Zm00001d032961
Zm00001d038239
Zm00001d032461
Zm00001d021672
Zm00001d028219
Zm00001d032692
Zm00001d049902
Zm00001d040979
Zm00001d002019
Zm00001d012572
Zm00001d032464
Zm00001d012167
Zm00001d043395
Zm00001d002033
Zm00001d000184
Zm00001d020447
Zm00001d017601
Zm00001d025924
Zm00001d030765
Zm00001d038453
Zm00001d028297
Zm00001d034143
Zm00001d022041
Zm00001d051509
Zm00001d038412
Zm00001d048771
Zm00001d011663
Zm00001d022428
Zm00001d044136
Zm00001d002000
Zm00001d045927
Zm00001d039264
Zm00001d043243
Zm00001d005727
Zm00001d034050
Zm00001d011426
Zm00001d049430
Zm00001d033174
Zm00001d002316
Zm00001d051496
Zm00001d052063
Zm00001d011536
Zm00001d042636
Zm00001d052944
Zm00001d047723
Zm00001d031802
Zm00001d016591
Zm00001d050649
Zm00001d017494
Zm00001d005118
Zm00001d053783
Zm00001d027749
Zm00001d023336
Zm00001d042917
Zm00001d023267
Zm00001d011913
Zm00001d020137
Zm00001d032104
Zm00001d028112
Zm00001d032923
Zm00001d021065
Zm00001d043569
Zm00001d048770
Zm00001d048544
Zm00001d013716
Zm00001d019505
Zm00001d043062
Zm00001d038484
Zm00001d041991
Zm00001d028654
Zm00001d012228
Zm00001d037503
Zm00001d018499
Zm00001d028925
Zm00001d025751
Zm00001d012567
Zm00001d046004
Zm00001d002788
Zm00001d012050
Zm00001d020714
Zm00001d010313
Zm00001d043141
Zm00001d023654
Zm00001d003358
Zm00001d040440
Zm00001d006621
Zm00001d036416
Zm00001d017881
Zm00001d032107
Zm00001d006810
Zm00001d047984
Zm00001d018076
Zm00001d004389
Zm00001d046755
Zm00001d028820
Zm00001d039017
Zm00001d051633
Zm00001d005317
Zm00001d022460
Zm00001d006687
Zm00001d027907
Zm00001d050893
Zm00001d044259
Zm00001d011066
Zm00001d051399
Zm00001d052333
Zm00001d020277
Zm00001d048480
Zm00001d042504
Zm00001d035570
Zm00001d044680
Zm00001d039052
Zm00001d038207
Zm00001d038326
Zm00001d011629
Zm00001d037150
Zm00001d042447
Zm00001d033931
Zm00001d050277
Zm00001d037608
Zm00001d019629
Zm00001d026258
Zm00001d031254
Zm00001d020731
Zm00001d023580
Zm00001d029546
Zm00001d045134
Zm00001d002441
Zm00001d040067
Zm00001d028368
Zm00001d012791
Zm00001d001906
Zm00001d045454
Zm00001d027674
Zm00001d052207
Zm00001d026642
Zm00001d003064
Zm00001d010840
Zm00001d052458
Zm00001d029126
Zm00001d046697
Zm00001d027766
Zm00001d019875
Zm00001d005714
Zm00001d038002
Zm00001d044289
Zm00001d029697
Zm00001d036918
Zm00001d002592
Zm00001d048621
Zm00001d013486
Zm00001d050082
Zm00001d012433
Zm00001d034301
Zm00001d039963
Zm00001d043992
Zm00001d046915
Zm00001d052346
Zm00001d036541
Zm00001d021524
Zm00001d045097
Zm00001d014608
Zm00001d006699
Zm00001d013517
Zm00001d025665
Zm00001d045041
Zm00001d004335
Zm00001d018072
Zm00001d023344
Zm00001d047875
Zm00001d003861
Zm00001d006345
Zm00001d047777
Zm00001d008998
Zm00001d027486
Zm00001d002629
Zm00001d045230
Zm00001d033296
Zm00001d024933
Zm00001d018331
Zm00001d032473
Zm00001d049910
Zm00001d027593
Zm00001d007745
Zm00001d027656
Zm00001d015100
Zm00001d047893
Zm00001d048178
Zm00001d020769
Zm00001d039848
Zm00001d010039
Zm00001d033055
Zm00001d049080
Zm00001d016873
Zm00001d042275
Zm00001d010490
Zm00001d020408
Zm00001d047582
Zm00001d038769
Zm00001d020025
Zm00001d040301
Zm00001d025170
Zm00001d034511
Zm00001d047446
Zm00001d041748
Zm00001d008591
Zm00001d041056
Zm00001d025761
Zm00001d016070
Zm00001d006193
Zm00001d045386
Zm00001d052435
Zm00001d046630
Zm00001d002934
Zm00001d043474
Zm00001d013582
Zm00001d039702
Zm00001d037234
Zm00001d001834
Zm00001d010410
Zm00001d034803
Zm00001d052409
Zm00001d051981
Zm00001d032656
Zm00001d049807
Zm00001d038768
Zm00001d042263
Zm00001d014513
Zm00001d021668
Zm00001d036982
Zm00001d047736
Zm00001d047808
Zm00001d040059
Zm00001d039387
Zm00001d031229
Zm00001d037199
Zm00001d040651
Zm00001d052277
Zm00001d032069
Zm00001d017550
Zm00001d048785
Zm00001d034073
Zm00001d003331
Zm00001d052852
Zm00001d022132
Zm00001d002817
Zm00001d028473
Zm00001d028651
Zm00001d032408
Zm00001d025452
Zm00001d031814
Zm00001d053725
Zm00001d042591
Zm00001d047402
Zm00001d033995
Zm00001d052268
Zm00001d032971
Zm00001d005884
Zm00001d024478
Zm00001d012109
Zm00001d035436
Zm00001d052964
Zm00001d002478
Zm00001d047240
Zm00001d043614
Zm00001d034859
Zm00001d036895
Zm00001d023735
Zm00001d026379
Zm00001d040468
Zm00001d030790
Zm00001d051267
Zm00001d051804
Zm00001d007153
Zm00001d051847
Zm00001d004966
Zm00001d027370
Zm00001d033874
Zm00001d011288
Zm00001d025474
Zm00001d012177
Zm00001d046852
Zm00001d026633
Zm00001d046526
Zm00001d053838
Zm00001d000061
Zm00001d038599
Zm00001d028773
Zm00001d040020
Zm00001d046939
Zm00001d003584
Zm00001d026491
Zm00001d025235
Zm00001d025166
Zm00001d049870
Zm00001d052990
Zm00001d005306
Zm00001d033314
Zm00001d029768
Zm00001d006069
Zm00001d047765
Zm00001d023815
Zm00001d053171
Zm00001d042438
Zm00001d023507
Zm00001d029913
Zm00001d004931
Zm00001d039496
Zm00001d014525
Zm00001d013501
Zm00001d044685
Zm00001d044502
Zm00001d038143
Zm00001d009539
Zm00001d043662
Zm00001d013908
Zm00001d010385
Zm00001d015292
Zm00001d005547
Zm00001d011625
Zm00001d029922
Zm00001d052210
Zm00001d010210
Zm00001d042140
Zm00001d026695
Zm00001d022440
Zm00001d002428
Zm00001d052733
Zm00001d047209
Zm00001d044739
Zm00001d007363
Zm00001d033557
Zm00001d040589
Zm00001d011644
Zm00001d012516
Zm00001d038993
Zm00001d050529
Zm00001d050530
Zm00001d019062
Zm00001d037233
Zm00001d031635
Zm00001d009010
Zm00001d004448
Zm00001d025011
Zm00001d037528
Zm00001d043813
Zm00001d027874
Zm00001d041741
Zm00001d020380
Zm00001d037354
Zm00001d021839
Zm00001d003781
Zm00001d038784
Zm00001d038773
Zm00001d049707
Zm00001d041951
Zm00001d005193
Zm00001d020794
Zm00001d049362
Zm00001d045858
Zm00001d021861
Zm00001d020560
Zm00001d035206
Zm00001d053741
Zm00001d014834
Zm00001d008628
Zm00001d016008
Zm00001d003640
Zm00001d011174
Zm00001d023217
Zm00001d040777
Zm00001d012044
Zm00001d047992
Zm00001d027524
Zm00001d047754
Zm00001d042961
Zm00001d041453
Zm00001d029738
Zm00001d018038
Zm00001d031555
Zm00001d046420
Zm00001d049540
Zm00001d020365
Zm00001d006625
Zm00001d002848
Zm00001d050185
Zm00001d044192
Zm00001d000380
Zm00001d002725
Zm00001d035542
Zm00001d005716
Zm00001d045036
Zm00001d052483
Zm00001d027313
Zm00001d026293
Zm00001d019510
Zm00001d040124
Zm00001d030856
Zm00001d013141
Zm00001d047813
Zm00001d052191
Zm00001d035700
Zm00001d037978
Zm00001d028696
Zm00001d049678
Zm00001d048833
Zm00001d036835
Zm00001d048957
Zm00001d006896
Zm00001d003660
Zm00001d053182
Zm00001d042551
Zm00001d052061
Zm00001d040234
Zm00001d053295
Zm00001d032838
Zm00001d004525
Zm00001d052997
Zm00001d038489
Zm00001d047635
Zm00001d027892
Zm00001d052273
Zm00001d034771
Zm00001d047239
Zm00001d002278
Zm00001d029975
Zm00001d036927
Zm00001d035723
Zm00001d040465
Zm00001d008528
Zm00001d028930
Zm00001d050196
Zm00001d022553
Zm00001d045264
Zm00001d045974
Zm00001d005627
Zm00001d002260
Zm00001d008356
Zm00001d044526
Zm00001d044826
Zm00001d052170
Zm00001d039294
Zm00001d040014
Zm00001d014271
Zm00001d028474
Zm00001d041439
Zm00001d013107
Zm00001d044291
Zm00001d040281
Zm00001d021535
Zm00001d046718
Zm00001d042314
Zm00001d047854
Zm00001d048503
Zm00001d051988
Zm00001d048050
Zm00001d028347
Zm00001d010678
Zm00001d044184
Zm00001d007349
Zm00001d048335
Zm00001d038700
Zm00001d015964
Zm00001d007213
Zm00001d024531
Zm00001d051126
Zm00001d047150
Zm00001d036940
Zm00001d053727
Zm00001d020136
Zm00001d003334
Zm00001d043295
Zm00001d016417
Zm00001d038080
Zm00001d024471
Zm00001d051908
Zm00001d035317
Zm00001d022077
Zm00001d017009
Zm00001d053997
Zm00001d044365
Zm00001d005018
Zm00001d050021
Zm00001d037097
Zm00001d051606
Zm00001d002929
Zm00001d041716
Zm00001d023258
Zm00001d002473
Zm00001d025572
Zm00001d016664
Zm00001d051383
Zm00001d028274
Zm00001d049383
Zm00001d005391
Zm00001d010227
Zm00001d039706
Zm00001d022439
Zm00001d022546
Zm00001d007915
Zm00001d040190
Zm00001d003432
Zm00001d030103
Zm00001d035166
Zm00001d007062
Zm00001d015846
Zm00001d036382
Zm00001d020112
Zm00001d003504
Zm00001d042116
Zm00001d020343
Zm00001d041743
Zm00001d038691
Zm00001d051088
Zm00001d018826
Zm00001d048227
Zm00001d013241
Zm00001d026398
Zm00001d033004
Zm00001d046456
Zm00001d022035
Zm00001d038171
Zm00001d006861
Zm00001d006328
Zm00001d019981
Zm00001d041624
Zm00001d025830
Zm00001d042886
Zm00001d023838
Zm00001d033730
Zm00001d021934
Zm00001d018799
Zm00001d039144
Zm00001d038730
Zm00001d037573
Zm00001d029604
Zm00001d038312
Zm00001d012573
Zm00001d014055
Zm00001d043800
Zm00001d049059
Zm00001d013080
Zm00001d045756
Zm00001d015249
Zm00001d052760
Zm00001d007106
Zm00001d019936
Zm00001d017953
Zm00001d036206
Zm00001d050455
Zm00001d023736
Zm00001d053702
Zm00001d037181
Zm00001d016918
Zm00001d008923
Zm00001d045046
Zm00001d037988
Zm00001d017274
Zm00001d006460
Zm00001d039514
Zm00001d020306
Zm00001d036337
Zm00001d018111
Zm00001d025067
Zm00001d007077
Zm00001d003275
Zm00001d049157
Zm00001d009481
Zm00001d031289
Zm00001d047276
Zm00001d047989
Zm00001d028007
Zm00001d034782
Zm00001d042028
Zm00001d041067
Zm00001d034000
Zm00001d016590
Zm00001d027443
Zm00001d012292
Zm00001d027854
Zm00001d008569
Zm00001d023337
Zm00001d043462
Zm00001d020607
Zm00001d004876
Zm00001d024486
Zm00001d004698
Zm00001d038327
Zm00001d051397
Zm00001d031620
Zm00001d020726
Zm00001d009645
Zm00001d009186
Zm00001d032521
Zm00001d034636
Zm00001d040726
Zm00001d005328
Zm00001d026531
Zm00001d053786
Zm00001d026414
Zm00001d001813
Zm00001d047681
Zm00001d016708
Zm00001d022493
Zm00001d018868
Zm00001d008433
Zm00001d030676
Zm00001d036635
Zm00001d030133
Zm00001d039531
Zm00001d031807
Zm00001d015225
Zm00001d031430
Zm00001d007240
Zm00001d040312
Zm00001d006881
Zm00001d025977
Zm00001d010620
Zm00001d029654
Zm00001d004626
Zm00001d004868
Zm00001d007311
Zm00001d032993
Zm00001d020556
Zm00001d032811
Zm00001d026383
Zm00001d027757
Zm00001d026204
Zm00001d004019
Zm00001d050514
Zm00001d028505
Zm00001d048246
Zm00001d044806
Zm00001d000117
Zm00001d026649
Zm00001d028217
Zm00001d038049
Zm00001d048914
Zm00001d016128
Zm00001d013445
Zm00001d022088
Zm00001d018988
Zm00001d034047
Zm00001d011430
Zm00001d000046
Zm00001d007156
Zm00001d018709
Zm00001d031187
Zm00001d002797
Zm00001d051526
Zm00001d002540
Zm00001d043868
Zm00001d002064
Zm00001d034407
Zm00001d025326
Zm00001d012746
Zm00001d044179
Zm00001d038251
Zm00001d046765
Zm00001d022122
Zm00001d040784
Zm00001d052753
Zm00001d011561
Zm00001d018421
Zm00001d011461
Zm00001d010048
Zm00001d032274
Zm00001d044763
Zm00001d015665
Zm00001d011195
Zm00001d011628
Zm00001d044744
Zm00001d010825
Zm00001d014804
Zm00001d006454
Zm00001d003023
Zm00001d011413
Zm00001d050981
Zm00001d024497
Zm00001d007403
Zm00001d038523
Zm00001d018809
Zm00001d002315
Zm00001d024470
Zm00001d010576
Zm00001d048496
Zm00001d018088
Zm00001d002416
Zm00001d050365
Zm00001d045499
Zm00001d024234
Zm00001d047758
Zm00001d003841
Zm00001d000183
Zm00001d020454
Zm00001d002694
Zm00001d026231
Zm00001d026297
Zm00001d034376
Zm00001d036048
Zm00001d016248
Zm00001d052673
Zm00001d045557
Zm00001d038224
Zm00001d005532
Zm00001d036714
Zm00001d025171
Zm00001d048317
Zm00001d002447
Zm00001d021823
Zm00001d035899
Zm00001d025129
Zm00001d017076
Zm00001d006561
Zm00001d044691
Zm00001d047737
Zm00001d052763
Zm00001d037537
Zm00001d052057
Zm00001d042685
Zm00001d026374
Zm00001d010448
Zm00001d002326
Zm00001d030845
Zm00001d010421
Zm00001d024262
Zm00001d012707
Zm00001d050785
Zm00001d032926
Zm00001d019298
Zm00001d013258
Zm00001d053334
Zm00001d021255
Zm00001d025524
Zm00001d048907
Zm00001d037191
Zm00001d002865
Zm00001d012393
Zm00001d040348
Zm00001d023658
Zm00001d045220
Zm00001d024477
Zm00001d019376
Zm00001d035829
Zm00001d010452
Zm00001d045667
Zm00001d020636
Zm00001d002711
Zm00001d030550
Zm00001d025911
Zm00001d039285
Zm00001d039859
Zm00001d030007
Zm00001d034601
Zm00001d006793
Zm00001d020310
Zm00001d006521
Zm00001d037004
Zm00001d028129
Zm00001d032831
Zm00001d015265
Zm00001d019565
Zm00001d036361
Zm00001d012022
Zm00001d032937
Zm00001d003903
Zm00001d038734
Zm00001d043650
Zm00001d042543
Zm00001d033313
Zm00001d025036
Zm00001d010671
Zm00001d017084
Zm00001d029066
Zm00001d044516
Zm00001d013014
Zm00001d046802
Zm00001d007187
Zm00001d019763
Zm00001d049375
Zm00001d002776
Zm00001d013960
Zm00001d053416
Zm00001d011719
Zm00001d010588
Zm00001d029921
Zm00001d020845
Zm00001d000400
Zm00001d001868
Zm00001d032152
Zm00001d038263
Zm00001d025476
Zm00001d037025
Zm00001d006787
Zm00001d002153
Zm00001d046210
Zm00001d050575
Zm00001d002837
Zm00001d019721
Zm00001d051761
Zm00001d002843
Zm00001d009762
Zm00001d024767
Zm00001d039163
Zm00001d006722
Zm00001d022506
Zm00001d036086
Zm00001d022435
Zm00001d005087
Zm00001d011999
Zm00001d045112
Zm00001d037872
Zm00001d032744
Zm00001d043903
Zm00001d014341
Zm00001d015186
Zm00001d029595
Zm00001d003615
Zm00001d002751
Zm00001d052239
Zm00001d024000
Zm00001d050972
Zm00001d049192
Zm00001d029980
Zm00001d017470
Zm00001d044301
Zm00001d040244
Zm00001d049032
Zm00001d042276
Zm00001d028890
Zm00001d052666
Zm00001d036726
Zm00001d023994
Zm00001d013787
Zm00001d038146
Zm00001d031634
Zm00001d022272
Zm00001d025278
Zm00001d025859
Zm00001d050026
Zm00001d022126
Zm00001d037307
Zm00001d012970
Zm00001d052726
Zm00001d035401
Zm00001d038576
Zm00001d003110
Zm00001d013810
Zm00001d039967
Zm00001d036449
Zm00001d017727
Zm00001d053544
Zm00001d003012
Zm00001d012043
Zm00001d039882
Zm00001d025141
Zm00001d008389
Zm00001d028399
Zm00001d041853
Zm00001d047418
Zm00001d004022
Zm00001d044122
Zm00001d040302
Zm00001d018503
Zm00001d003996
Zm00001d010698
Zm00001d039374
Zm00001d022225
Zm00001d034372
Zm00001d047020
Zm00001d051753
Zm00001d006360
Zm00001d008457
Zm00001d048841
Zm00001d037766
Zm00001d043045
Zm00001d054008
Zm00001d020134
Zm00001d047350
Zm00001d033457
Zm00001d025980
Zm00001d045870
Zm00001d016982
Zm00001d039533
Zm00001d033210
Zm00001d007397
Zm00001d021654
Zm00001d003108
Zm00001d043235
Zm00001d007231
Zm00001d008176
Zm00001d005578
Zm00001d021268
Zm00001d042833
Zm00001d039575
Zm00001d015527
Zm00001d047208
Zm00001d011117
Zm00001d003017
Zm00001d043272
Zm00001d037947
Zm00001d007072
Zm00001d043950
Zm00001d016501
Zm00001d014986
Zm00001d042341
Zm00001d042111
Zm00001d028293
Zm00001d051791
Zm00001d005973
Zm00001d033402
Zm00001d018507
Zm00001d042210
Zm00001d005478
Zm00001d048393
Zm00001d036475
Zm00001d046286
Zm00001d025735
Zm00001d028344
Zm00001d025342
Zm00001d042361
Zm00001d047805
Zm00001d025400
Zm00001d009844
Zm00001d017112
Zm00001d047663
Zm00001d031099
Zm00001d045540
Zm00001d013997
Zm00001d000193
Zm00001d002437
Zm00001d020532
Zm00001d015421
Zm00001d011197
Zm00001d006211
Zm00001d038063
Zm00001d008983
Zm00001d002772
Zm00001d027932
Zm00001d047600
Zm00001d045570
Zm00001d032079
Zm00001d022334
Zm00001d034205
Zm00001d041363
Zm00001d030907
Zm00001d037759
Zm00001d005818
Zm00001d032728
Zm00001d035962
Zm00001d033572
Zm00001d030656
Zm00001d005394
Zm00001d020963
Zm00001d018217
Zm00001d012981
Zm00001d040743
Zm00001d020521
Zm00001d022364
Zm00001d002430
Zm00001d038999
Zm00001d020631
Zm00001d012532
Zm00001d008604
Zm00001d049259
Zm00001d022449
Zm00001d028603
Zm00001d009626
Zm00001d033976
Zm00001d022059
Zm00001d011276
Zm00001d017876
Zm00001d040936
Zm00001d038552
Zm00001d003229
Zm00001d039711
Zm00001d047425
Zm00001d043174
Zm00001d048298
Zm00001d050141
Zm00001d027809
Zm00001d020986
Zm00001d010292
Zm00001d032334
Zm00001d021689
Zm00001d043105
Zm00001d016477
Zm00001d035172
Zm00001d030305
Zm00001d051806
Zm00001d015130
Zm00001d044451
Zm00001d011811
Zm00001d037756
Zm00001d043088
Zm00001d043504
Zm00001d025255
Zm00001d011143
Zm00001d002847
Zm00001d044538
Zm00001d046916
Zm00001d034740
Zm00001d018037
Zm00001d045159
Zm00001d006195
Zm00001d011510
Zm00001d029214
Zm00001d001858
Zm00001d033574
Zm00001d028514
Zm00001d004916
Zm00001d012175
Zm00001d042721
Zm00001d028348
Zm00001d040076
Zm00001d032539
Zm00001d019173
Zm00001d002402
Zm00001d048763
Zm00001d011627
Zm00001d015509
Zm00001d026284
Zm00001d037239
Zm00001d003555
Zm00001d004048
Zm00001d050272
Zm00001d014129
Zm00001d047522
Zm00001d009555
Zm00001d020717
Zm00001d040805
Zm00001d034404
Zm00001d028725
Zm00001d009667
Zm00001d013210
Zm00001d044982
Zm00001d019084
Zm00001d048430
Zm00001d045128
Zm00001d027667
Zm00001d012362
Zm00001d032450
Zm00001d031257
Zm00001d016364
Zm00001d025922
Zm00001d014001
Zm00001d044437
Zm00001d016860
Zm00001d052261
Zm00001d013220
Zm00001d048392
Zm00001d023830
Zm00001d014097
Zm00001d033573
Zm00001d009702
Zm00001d043993
Zm00001d021236
Zm00001d028534
Zm00001d047252
Zm00001d013033
Zm00001d034783
Zm00001d024691
Zm00001d017107
Zm00001d024049
Zm00001d033066
Zm00001d033624
Zm00001d022102
Zm00001d043333
Zm00001d020892
Zm00001d046881
Zm00001d050283
Zm00001d015744
Zm00001d042634
Zm00001d038346
Zm00001d029550
Zm00001d038490
Zm00001d039280
Zm00001d015289
Zm00001d044194
Zm00001d029098
Zm00001d028304
Zm00001d012263
Zm00001d017908
Zm00001d046534
Zm00001d052318
Zm00001d027676
Zm00001d044110
Zm00001d022198
Zm00001d004866
Zm00001d050844
Zm00001d012634
Zm00001d052971
Zm00001d003409
Zm00001d019004
Zm00001d016972
Zm00001d017158
Zm00001d034948
Zm00001d018560
Zm00001d047220
Zm00001d006739
Zm00001d020417
Zm00001d016285
Zm00001d002439
Zm00001d046978
Zm00001d022625
Zm00001d017646
Zm00001d028711
Zm00001d039919
Zm00001d003674
Zm00001d042695
Zm00001d042207
Zm00001d007319
Zm00001d007726
Zm00001d042449
Zm00001d033967
Zm00001d026303
Zm00001d042453
Zm00001d005324
Zm00001d011446
Zm00001d006640
Zm00001d030213
Zm00001d015164
Zm00001d006217
Zm00001d008693
Zm00001d048031
Zm00001d027855
Zm00001d029578
Zm00001d024204
Zm00001d039618
Zm00001d043613
Zm00001d028412
Zm00001d035400
Zm00001d042899
Zm00001d047275
Zm00001d049391
Zm00001d010411
Zm00001d029468
Zm00001d042940
Zm00001d006184
Zm00001d046344
Zm00001d023294
Zm00001d048342
Zm00001d020972
Zm00001d032691
Zm00001d013512
Zm00001d035871
Zm00001d016894
Zm00001d012505
Zm00001d039032
Zm00001d052209
Zm00001d038557
Zm00001d017998
Zm00001d017874
Zm00001d036911
Zm00001d053210
Zm00001d042107
Zm00001d000346
Zm00001d038306
Zm00001d005092
Zm00001d018090
Zm00001d033334
Zm00001d004903
Zm00001d043904
Zm00001d033858
Zm00001d017205
Zm00001d034521
Zm00001d008939
Zm00001d052837
Zm00001d024734
Zm00001d024669
Zm00001d025795
Zm00001d002680
Zm00001d046554
Zm00001d051093
Zm00001d036789
Zm00001d002065
Zm00001d030347
Zm00001d042541
Zm00001d022431
Zm00001d006552
Zm00001d048923
Zm00001d007800
Zm00001d002252
Zm00001d028139
Zm00001d020429
Zm00001d033062
Zm00001d020420
Zm00001d018667
Zm00001d034745
Zm00001d038676
Zm00001d048312
Zm00001d017390
Zm00001d015246
Zm00001d003356
Zm00001d041725
Zm00001d021621
Zm00001d017453
Zm00001d033322
Zm00001d044162
Zm00001d017536
Zm00001d012171
Zm00001d034380
Zm00001d006133
Zm00001d044387
Zm00001d040695
Zm00001d025869
Zm00001d001984
Zm00001d036700
Zm00001d046263
Zm00001d045537
Zm00001d023843
Zm00001d015089
Zm00001d006329
Zm00001d032919
Zm00001d053563
Zm00001d033215
Zm00001d014692
Zm00001d027893
Zm00001d012391
Zm00001d014405
Zm00001d045836
Zm00001d009435
Zm00001d035084
Zm00001d030851
Zm00001d029814
Zm00001d008999
Zm00001d049867
Zm00001d053875
Zm00001d049377
Zm00001d017964
Zm00001d052962
Zm00001d028761
Zm00001d048783
Zm00001d040173
Zm00001d028484
Zm00001d008810
Zm00001d020923
Zm00001d003434
Zm00001d045456
Zm00001d043047
Zm00001d049303
Zm00001d023499
Zm00001d010231
Zm00001d010159
Zm00001d046652
Zm00001d016684
Zm00001d038268
Zm00001d041941
Zm00001d040705
Zm00001d038874
Zm00001d019217
Zm00001d028679
Zm00001d010526
Zm00001d002626
Zm00001d004951
Zm00001d020702
Zm00001d052089
Zm00001d042313
Zm00001d016849
Zm00001d025275
Zm00001d048329
Zm00001d048890
Zm00001d038225
Zm00001d047105
Zm00001d014794
Zm00001d051247
Zm00001d021057
Zm00001d003002
Zm00001d002415
Zm00001d045145
Zm00001d038762
Zm00001d036283
Zm00001d048901
Zm00001d042353
Zm00001d049541
Zm00001d024934
Zm00001d031005
Zm00001d052500
Zm00001d040541
Zm00001d021450
Zm00001d000204
Zm00001d035157
Zm00001d028077
Zm00001d020555
Zm00001d029721
Zm00001d042087
Zm00001d043687
Zm00001d005804
Zm00001d018255
Zm00001d018367
Zm00001d048979
Zm00001d018142
Zm00001d038792
Zm00001d042337
Zm00001d049768
Zm00001d033848
Zm00001d007255
Zm00001d021639
Zm00001d053099
Zm00001d010618
Zm00001d045311
Zm00001d032146
Zm00001d006582
Zm00001d036338
Zm00001d026189
Zm00001d023366
Zm00001d030666
Zm00001d023694
Zm00001d039685
Zm00001d034366
Zm00001d038300
Zm00001d033369
Zm00001d019631
Zm00001d007633
Zm00001d034188
Zm00001d005821
Zm00001d014695
Zm00001d027859
Zm00001d024647
Zm00001d016949
Zm00001d026070
Zm00001d021573
Zm00001d021304
Zm00001d002754
Zm00001d017251
Zm00001d014947
Zm00001d021231
Zm00001d043509
Zm00001d005451
Zm00001d018811
Zm00001d033925
Zm00001d013797
Zm00001d018983
Zm00001d001811
Zm00001d036404
Zm00001d003212
Zm00001d032250
Zm00001d045993
Zm00001d005997
Zm00001d023995
Zm00001d053172
Zm00001d033088
Zm00001d013549
Zm00001d031971
Zm00001d031522
Zm00001d028267
Zm00001d008435
Zm00001d016256
Zm00001d026026
Zm00001d028214
Zm00001d046865
Zm00001d035616
Zm00001d025958
Zm00001d032130
Zm00001d026712
Zm00001d014780
Zm00001d032710
Zm00001d039416
Zm00001d025991
Zm00001d001825
Zm00001d002446
Zm00001d028952
Zm00001d051103
Zm00001d038642
Zm00001d044045
Zm00001d011477
Zm00001d021793
Zm00001d013179
Zm00001d003081
Zm00001d021829
Zm00001d017422
Zm00001d026480
Zm00001d019672
Zm00001d026240
Zm00001d006509
Zm00001d031120
Zm00001d032582
Zm00001d022181
Zm00001d034358
Zm00001d002285
Zm00001d018498
Zm00001d017077
Zm00001d008173
Zm00001d014820
Zm00001d044443
Zm00001d048085
Zm00001d042993
Zm00001d038485
Zm00001d051546
Zm00001d012401
Zm00001d053778
Zm00001d009795
Zm00001d040125
Zm00001d040238
Zm00001d053648
Zm00001d031220
Zm00001d025834
Zm00001d007229
Zm00001d012591
Zm00001d052193
Zm00001d017807
Zm00001d021299
Zm00001d030282
Zm00001d043060
Zm00001d009196
Zm00001d013230
Zm00001d024543
Zm00001d028962
Zm00001d017129
Zm00001d023774
Zm00001d013259
Zm00001d023664
Zm00001d020609
Zm00001d006644
Zm00001d047461
Zm00001d026442
Zm00001d032929
Zm00001d024572
Zm00001d017978
Zm00001d006214
Zm00001d047086
Zm00001d049683
Zm00001d046530
Zm00001d006705
Zm00001d010675
Zm00001d052336
Zm00001d026154
Zm00001d028752
Zm00001d025919
Zm00001d038892
Zm00001d015599
Zm00001d039858
Zm00001d025870
Zm00001d009649
Zm00001d003630
Zm00001d015242
Zm00001d016570
Zm00001d043391
Zm00001d042799
Zm00001d053184
Zm00001d017209
Zm00001d035313
Zm00001d003866
Zm00001d043074
Zm00001d051140
Zm00001d021978
Zm00001d039118
Zm00001d000143
Zm00001d014703
Zm00001d022454
Zm00001d043803
Zm00001d044951
Zm00001d014261
Zm00001d037733
Zm00001d010172
Zm00001d048461
Zm00001d011442
Zm00001d003509
Zm00001d034037
Zm00001d032664
Zm00001d034032
Zm00001d038252
Zm00001d033607
Zm00001d013057
Zm00001d025566
Zm00001d028244
Zm00001d046474
Zm00001d031769
Zm00001d032925
Zm00001d044442
Zm00001d020639
Zm00001d002625
Zm00001d012522
Zm00001d038866
Zm00001d029031
Zm00001d021955
Zm00001d021225
Zm00001d045972
Zm00001d034341
Zm00001d009349
Zm00001d050224
Zm00001d002590
Zm00001d025724
Zm00001d034978
Zm00001d031734
Zm00001d007775
Zm00001d012764
Zm00001d002999
Zm00001d002333
Zm00001d028093
Zm00001d053748
Zm00001d022434
Zm00001d024403
Zm00001d045948
Zm00001d017810
Zm00001d044008
Zm00001d028675
Zm00001d048988
Zm00001d051015
Zm00001d032485
Zm00001d047356
Zm00001d002046
Zm00001d024155
Zm00001d005498
Zm00001d042767
Zm00001d037214
Zm00001d044723
Zm00001d053269
Zm00001d007044
Zm00001d010443
Zm00001d049178
Zm00001d003669
Zm00001d017374
Zm00001d026039
Zm00001d027624
Zm00001d032788
Zm00001d029906
Zm00001d043727
Zm00001d005037
Zm00001d052079
Zm00001d043768
Zm00001d023673
Zm00001d003193
Zm00001d003271
Zm00001d021246
Zm00001d047096
Zm00001d051550
Zm00001d029432
Zm00001d027995
Zm00001d022069
Zm00001d033552
Zm00001d036387
Zm00001d020272
Zm00001d012900
Zm00001d044683
Zm00001d047933
Zm00001d017050
Zm00001d052011
Zm00001d027355
Zm00001d040597
Zm00001d020023
Zm00001d052937
Zm00001d017429
Zm00001d036280
Zm00001d002864
Zm00001d011708
Zm00001d010632
Zm00001d035717
Zm00001d010212
Zm00001d009398
Zm00001d032932
Zm00001d037714
Zm00001d049126
Zm00001d043293
Zm00001d027884
Zm00001d017307
Zm00001d043701
Zm00001d040554
Zm00001d000224
Zm00001d048694
Zm00001d008587
Zm00001d013595
Zm00001d039712
Zm00001d034373
Zm00001d005736
Zm00001d014243
Zm00001d034650
Zm00001d046661
Zm00001d034494
Zm00001d048046
Zm00001d013303
Zm00001d045044
Zm00001d040188
Zm00001d036300
Zm00001d020932
Zm00001d007357
Zm00001d019060
Zm00001d017666
Zm00001d048836
Zm00001d040129
Zm00001d004857
Zm00001d039576
Zm00001d046112
Zm00001d040613
Zm00001d037601
Zm00001d048134
Zm00001d013370
Zm00001d042490
Zm00001d011351
Zm00001d021303
Zm00001d023979
Zm00001d040303
Zm00001d037779
Zm00001d051048
Zm00001d036922
Zm00001d030683
Zm00001d005607
Zm00001d020384
Zm00001d029234
Zm00001d028906
Zm00001d013032
Zm00001d025868
Zm00001d041298
Zm00001d052653
Zm00001d053818
Zm00001d031805
Zm00001d020512
Zm00001d039709
Zm00001d027425
Zm00001d017323
Zm00001d020793
Zm00001d008799
Zm00001d015435
Zm00001d019280
Zm00001d048721
Zm00001d018443
Zm00001d004689
Zm00001d047917
Zm00001d005764
Zm00001d021659
Zm00001d027748
Zm00001d048026
Zm00001d025012
Zm00001d028601
Zm00001d044586
Zm00001d018465
Zm00001d052961
Zm00001d024291
Zm00001d033623
Zm00001d020620
Zm00001d017282
Zm00001d018297
Zm00001d037305
Zm00001d002431
Zm00001d038745
Zm00001d002302
Zm00001d019317
Zm00001d032715
Zm00001d036715
Zm00001d003019
Zm00001d008844
Zm00001d038173
Zm00001d020804
Zm00001d015217
Zm00001d021835
Zm00001d010478
Zm00001d051041
Zm00001d015274
Zm00001d026370
Zm00001d012641
Zm00001d027763
Zm00001d018278
Zm00001d035989
Zm00001d046711
Zm00001d022274
Zm00001d014258
Zm00001d012325
Zm00001d031487
Zm00001d029424
Zm00001d036602
Zm00001d013519
Zm00001d033719
Zm00001d030464
Zm00001d012888
Zm00001d028676
Zm00001d026627
Zm00001d026165
Zm00001d007949
Zm00001d002369
Zm00001d021684
Zm00001d034212
Zm00001d003774
Zm00001d031745
Zm00001d017505
Zm00001d035046
Zm00001d040561
Zm00001d017765
Zm00001d007401
Zm00001d052810
Zm00001d011511
Zm00001d032253
Zm00001d043879
Zm00001d034817
Zm00001d044701
Zm00001d012983
Zm00001d029810
Zm00001d047961
Zm00001d029215
Zm00001d016855
Zm00001d028565
Zm00001d008716
Zm00001d023446
Zm00001d015592
Zm00001d030551
Zm00001d017614
Zm00001d002824
Zm00001d009666
Zm00001d003495
Zm00001d049174
Zm00001d011487
Zm00001d029934
Zm00001d019994
Zm00001d021945
Zm00001d035561
Zm00001d012653
Zm00001d043171
Zm00001d021176
Zm00001d050107
Zm00001d029597
Zm00001d000428
Zm00001d001902
Zm00001d002005
Zm00001d002006
Zm00001d011144
Zm00001d003021
Zm00001d015138
Zm00001d039043
Zm00001d013886
Zm00001d006094
Zm00001d047441
Zm00001d018935
Zm00001d053739
Zm00001d039105
Zm00001d031778
Zm00001d035323
Zm00001d053751
Zm00001d014467
Zm00001d029408
Zm00001d003399
Zm00001d010838
Zm00001d009362
Zm00001d025519
Zm00001d029243
Zm00001d047438
Zm00001d008201
Zm00001d003185
Zm00001d040160
Zm00001d029885
Zm00001d052382
Zm00001d047203
Zm00001d020315
Zm00001d017383
Zm00001d053623
Zm00001d017806
Zm00001d011125
Zm00001d052725
Zm00001d025983
Zm00001d015579
Zm00001d004372
Zm00001d029829
Zm00001d000236
Zm00001d028535
Zm00001d023677
Zm00001d029875
Zm00001d020006
Zm00001d012590
Zm00001d048341
Zm00001d016771
Zm00001d033002
Zm00001d025338
Zm00001d021664
Zm00001d021775
Zm00001d047951
Zm00001d009171
Zm00001d001866
Zm00001d053722
Zm00001d040399
Zm00001d047662
Zm00001d003784
Zm00001d018209
Zm00001d051193
Zm00001d027455
Zm00001d035713
Zm00001d020172
Zm00001d034802
Zm00001d052269
Zm00001d037547
Zm00001d042553
Zm00001d027508
Zm00001d033446
Zm00001d026322
Zm00001d051986
Zm00001d040823
Zm00001d026311
Zm00001d034045
Zm00001d024768
Zm00001d037607
Zm00001d047750
Zm00001d022009
Zm00001d003852
Zm00001d045804
Zm00001d042578
Zm00001d029785
Zm00001d036972
Zm00001d026268
Zm00001d037695
Zm00001d042476
Zm00001d025696
Zm00001d048802
Zm00001d005813
Zm00001d047274
Zm00001d043253
Zm00001d025669
Zm00001d004443
Zm00001d028630
Zm00001d022026
Zm00001d023581
Zm00001d049954
Zm00001d017204
Zm00001d029125
Zm00001d005684
Zm00001d005429
Zm00001d006551
Zm00001d017997
Zm00001d037385
Zm00001d042499
Zm00001d038325
Zm00001d013470
Zm00001d005798
Zm00001d013532
Zm00001d039401
Zm00001d011246
Zm00001d003200
Zm00001d046778
Zm00001d046970
Zm00001d051094
Zm00001d021574
Zm00001d033568
Zm00001d032916
Zm00001d031749
Zm00001d014178
[truncated: 315 more rows]

## Sheet: Post-trans. D. E. TF Targets
Post-transcriptionally Differentially Expressed Husk TF Targets (1068) AGPv4
Zm00001d018237
Zm00001d014690
Zm00001d043365
Zm00001d035468
Zm00001d012313
Zm00001d014540
Zm00001d006327
Zm00001d033711
Zm00001d047483
Zm00001d015012
Zm00001d044146
Zm00001d050860
Zm00001d020364
Zm00001d017598
Zm00001d025703
Zm00001d033068
Zm00001d044010
Zm00001d049643
Zm00001d035125
Zm00001d018047
Zm00001d027812
Zm00001d019422
Zm00001d042347
Zm00001d021935
Zm00001d009376
Zm00001d049629
Zm00001d007712
Zm00001d044604
Zm00001d032098
Zm00001d037902
Zm00001d026218
Zm00001d037182
Zm00001d014056
Zm00001d007773
Zm00001d018619
Zm00001d041791
Zm00001d006446
Zm00001d003208
Zm00001d014244
Zm00001d037894
Zm00001d017386
Zm00001d024762
Zm00001d007549
Zm00001d035163
Zm00001d033714
Zm00001d049911
Zm00001d037035
Zm00001d046402
Zm00001d048692
Zm00001d014089
Zm00001d036688
Zm00001d033423
Zm00001d035300
Zm00001d016682
Zm00001d006835
Zm00001d007776
Zm00001d048866
Zm00001d026102
Zm00001d006942
Zm00001d036281
Zm00001d036736
Zm00001d015054
Zm00001d047579
Zm00001d025771
Zm00001d039400
Zm00001d002928
Zm00001d023859
Zm00001d017962
Zm00001d045513
Zm00001d026203
Zm00001d011363
Zm00001d012939
Zm00001d052713
Zm00001d002712
Zm00001d032116
Zm00001d050179
Zm00001d044106
Zm00001d034277
Zm00001d034569
Zm00001d031813
Zm00001d012512
Zm00001d041006
Zm00001d002616
Zm00001d002138
Zm00001d012747
Zm00001d003751
Zm00001d026375
Zm00001d017954
Zm00001d002982
Zm00001d038848
Zm00001d037624
Zm00001d029516
Zm00001d011968
Zm00001d004015
Zm00001d049551
Zm00001d001838
Zm00001d042473
Zm00001d020528
Zm00001d044079
Zm00001d030556
Zm00001d020780
Zm00001d027708
Zm00001d041544
Zm00001d028287
Zm00001d048592
Zm00001d002695
Zm00001d005888
Zm00001d048165
Zm00001d032854
Zm00001d000308
Zm00001d013858
Zm00001d033271
Zm00001d021761
Zm00001d043116
Zm00001d038081
Zm00001d017293
Zm00001d011641
Zm00001d043156
Zm00001d032199
Zm00001d021169
Zm00001d012285
Zm00001d005873
Zm00001d037386
Zm00001d006549
Zm00001d044455
Zm00001d051692
Zm00001d037849
Zm00001d015853
Zm00001d017095
Zm00001d030199
Zm00001d017762
Zm00001d053799
Zm00001d038304
Zm00001d047358
Zm00001d038289
Zm00001d014650
Zm00001d012575
Zm00001d027935
Zm00001d008898
Zm00001d007430
Zm00001d016016
Zm00001d005154
Zm00001d010621
Zm00001d033391
Zm00001d014290
Zm00001d017152
Zm00001d027557
Zm00001d049120
Zm00001d020773
Zm00001d020268
Zm00001d031167
Zm00001d044033
Zm00001d053865
Zm00001d012428
Zm00001d024962
Zm00001d037336
Zm00001d003048
Zm00001d016080
Zm00001d012899
Zm00001d035119
Zm00001d017992
Zm00001d003377
Zm00001d014116
Zm00001d035662
Zm00001d032918
Zm00001d018390
Zm00001d036956
Zm00001d016520
Zm00001d038763
Zm00001d021492
Zm00001d010463
Zm00001d040667
Zm00001d026552
Zm00001d045484
Zm00001d044293
Zm00001d047018
Zm00001d032548
Zm00001d007578
Zm00001d024418
Zm00001d042608
Zm00001d039487
Zm00001d038511
Zm00001d051788
Zm00001d045517
Zm00001d028144
Zm00001d003281
Zm00001d031092
Zm00001d033957
Zm00001d047772
Zm00001d011955
Zm00001d033267
Zm00001d032897
Zm00001d018452
Zm00001d051956
Zm00001d027447
Zm00001d042780
Zm00001d045086
Zm00001d039749
Zm00001d014507
Zm00001d011924
Zm00001d052989
Zm00001d048883
Zm00001d043348
Zm00001d005782
Zm00001d022195
Zm00001d051934
Zm00001d028331
Zm00001d049171
Zm00001d003938
Zm00001d003287
Zm00001d038432
Zm00001d023984
Zm00001d040954
Zm00001d038645
Zm00001d042099
Zm00001d008181
Zm00001d053977
Zm00001d021085
Zm00001d015925
Zm00001d050518
Zm00001d031926
Zm00001d047514
Zm00001d037576
Zm00001d007762
Zm00001d013261
Zm00001d017381
Zm00001d042271
Zm00001d043799
Zm00001d044416
Zm00001d021140
Zm00001d052835
Zm00001d042554
Zm00001d033171
Zm00001d014159
Zm00001d009578
Zm00001d047942
Zm00001d027256
Zm00001d040113
Zm00001d020673
Zm00001d003004
Zm00001d051887
Zm00001d011577
Zm00001d002474
Zm00001d008842
Zm00001d051637
Zm00001d014555
Zm00001d043611
Zm00001d035479
Zm00001d022384
Zm00001d003297
Zm00001d012049
Zm00001d014250
Zm00001d047640
Zm00001d007180
Zm00001d046784
Zm00001d002708
Zm00001d027454
Zm00001d049640
Zm00001d014791
Zm00001d005241
Zm00001d017032
Zm00001d003626
Zm00001d034439
Zm00001d035949
Zm00001d011396
Zm00001d050462
Zm00001d044253
Zm00001d031109
Zm00001d025933
Zm00001d014649
Zm00001d007901
Zm00001d051695
Zm00001d018656
Zm00001d044112
Zm00001d033516
Zm00001d034468
Zm00001d006538
Zm00001d010812
Zm00001d022104
Zm00001d044748
Zm00001d003749
Zm00001d038465
Zm00001d047821
Zm00001d032999
Zm00001d005506
Zm00001d036224
Zm00001d024937
Zm00001d040606
Zm00001d021491
Zm00001d037439
Zm00001d043238
Zm00001d000196
Zm00001d047109
Zm00001d001989
Zm00001d014952
Zm00001d031077
Zm00001d004401
Zm00001d011620
Zm00001d023625
Zm00001d045335
Zm00001d031732
Zm00001d005028
Zm00001d029274
Zm00001d027530
Zm00001d048832
Zm00001d029349
Zm00001d037628
Zm00001d042260
Zm00001d028720
Zm00001d003763
Zm00001d013547
Zm00001d046846
Zm00001d028064
Zm00001d003524
Zm00001d010667
Zm00001d023720
Zm00001d003228
Zm00001d035519
Zm00001d025753
Zm00001d004331
Zm00001d032223
Zm00001d020985
Zm00001d021688
Zm00001d015053
Zm00001d020752
Zm00001d029391
Zm00001d020501
Zm00001d026200
Zm00001d052744
Zm00001d032057
Zm00001d025932
Zm00001d027596
Zm00001d015811
Zm00001d006297
Zm00001d048468
Zm00001d002530
Zm00001d016041
Zm00001d049433
Zm00001d021197
Zm00001d028103
Zm00001d020495
Zm00001d035320
Zm00001d007161
Zm00001d011878
Zm00001d030644
Zm00001d020148
Zm00001d011425
Zm00001d045582
Zm00001d013384
Zm00001d037619
Zm00001d042388
Zm00001d047090
Zm00001d043853
Zm00001d003365
Zm00001d052963
Zm00001d042493
Zm00001d017134
Zm00001d005325
Zm00001d033206
Zm00001d013097
Zm00001d017365
Zm00001d021529
Zm00001d006688
Zm00001d003675
Zm00001d013630
Zm00001d021288
Zm00001d044117
Zm00001d012766
Zm00001d027863
Zm00001d010232
Zm00001d015328
Zm00001d008392
Zm00001d049816
Zm00001d033621
Zm00001d048347
Zm00001d040567
Zm00001d037529
Zm00001d052950
Zm00001d038357
Zm00001d024041
Zm00001d032291
Zm00001d028056
Zm00001d044646
Zm00001d033909
Zm00001d024677
Zm00001d046519
Zm00001d049438
Zm00001d040649
Zm00001d002632
Zm00001d022262
Zm00001d010399
Zm00001d012382
Zm00001d003471
Zm00001d012551
Zm00001d032570
Zm00001d033489
Zm00001d045063
Zm00001d038408
Zm00001d048559
Zm00001d028248
Zm00001d043935
Zm00001d026625
Zm00001d048629
Zm00001d044816
Zm00001d037565
Zm00001d013112
Zm00001d036024
Zm00001d003051
Zm00001d053594
Zm00001d049419
Zm00001d039826
Zm00001d021843
Zm00001d029636
Zm00001d021290
Zm00001d038791
Zm00001d042365
Zm00001d002743
Zm00001d048166
Zm00001d039921
Zm00001d018291
Zm00001d045395
Zm00001d008987
Zm00001d017507
Zm00001d044071
Zm00001d041678
Zm00001d007016
Zm00001d021943
Zm00001d029314
Zm00001d052480
Zm00001d003408
Zm00001d042148
Zm00001d006910
Zm00001d014083
Zm00001d047104
Zm00001d017650
Zm00001d005437
Zm00001d047093
Zm00001d032718
Zm00001d014850
Zm00001d011403
Zm00001d041055
Zm00001d045388
Zm00001d038925
Zm00001d048532
Zm00001d021988
Zm00001d020177
Zm00001d039644
Zm00001d002584
Zm00001d006626
Zm00001d050265
Zm00001d050583
Zm00001d004371
Zm00001d024597
Zm00001d007474
Zm00001d013378
Zm00001d018615
Zm00001d014658
Zm00001d007341
Zm00001d050074
Zm00001d051836
Zm00001d018830
Zm00001d003420
Zm00001d012036
Zm00001d050437
Zm00001d048121
Zm00001d043090
Zm00001d049437
Zm00001d014074
Zm00001d029696
Zm00001d023371
Zm00001d043596
Zm00001d021753
Zm00001d044694
Zm00001d016800
Zm00001d035631
Zm00001d036690
Zm00001d003457
Zm00001d037681
Zm00001d048804
Zm00001d020505
Zm00001d044872
Zm00001d006011
Zm00001d018971
Zm00001d024924
Zm00001d044654
Zm00001d032022
Zm00001d041781
Zm00001d050723
Zm00001d030253
Zm00001d018475
Zm00001d020977
Zm00001d051901
Zm00001d025664
Zm00001d025973
Zm00001d047215
Zm00001d012910
Zm00001d027802
Zm00001d048612
Zm00001d046713
Zm00001d023424
Zm00001d016551
Zm00001d014181
Zm00001d034839
Zm00001d008570
Zm00001d003606
Zm00001d038853
Zm00001d010050
Zm00001d021193
Zm00001d051511
Zm00001d046897
Zm00001d006865
Zm00001d022424
Zm00001d023769
Zm00001d029847
Zm00001d045519
Zm00001d006581
Zm00001d020976
Zm00001d006203
Zm00001d032721
Zm00001d032906
Zm00001d024963
Zm00001d041163
Zm00001d033300
Zm00001d042279
Zm00001d007365
Zm00001d023480
Zm00001d030323
Zm00001d037207
Zm00001d020442
Zm00001d004547
Zm00001d040780
Zm00001d048006
Zm00001d024946
Zm00001d000126
Zm00001d018059
Zm00001d015638
Zm00001d041327
Zm00001d010617
Zm00001d025251
Zm00001d052438
Zm00001d036370
Zm00001d047698
Zm00001d027616
Zm00001d050572
Zm00001d009174
Zm00001d033360
Zm00001d013287
Zm00001d052234
Zm00001d002755
Zm00001d028999
Zm00001d044618
Zm00001d028074
Zm00001d021692
Zm00001d005001
Zm00001d032768
Zm00001d007952
Zm00001d049435
Zm00001d025233
Zm00001d049432
Zm00001d044159
Zm00001d044171
Zm00001d010924
Zm00001d042225
Zm00001d045391
Zm00001d041277
Zm00001d024347
Zm00001d037270
Zm00001d017186
Zm00001d011550
Zm00001d016457
Zm00001d043278
Zm00001d021656
Zm00001d018648
Zm00001d045631
Zm00001d006905
Zm00001d016649
Zm00001d041476
Zm00001d048229
Zm00001d035007
Zm00001d039173
Zm00001d008462
Zm00001d032428
Zm00001d047470
Zm00001d044906
Zm00001d039532
Zm00001d022458
Zm00001d037322
Zm00001d037768
Zm00001d037932
Zm00001d050191
Zm00001d032386
Zm00001d018298
Zm00001d036098
Zm00001d050259
Zm00001d041438
Zm00001d052927
Zm00001d025307
Zm00001d039723
Zm00001d020606
Zm00001d020279
Zm00001d039426
Zm00001d049502
Zm00001d003265
Zm00001d036418
Zm00001d044656
Zm00001d029706
Zm00001d038240
Zm00001d044340
Zm00001d015275
Zm00001d025888
Zm00001d012561
Zm00001d043871
Zm00001d012818
Zm00001d021683
Zm00001d018973
Zm00001d042461
Zm00001d021579
Zm00001d005392
Zm00001d022569
Zm00001d012441
Zm00001d051180
Zm00001d024333
Zm00001d052292
Zm00001d019246
Zm00001d017928
Zm00001d051251
Zm00001d024450
Zm00001d053118
Zm00001d049418
Zm00001d032921
Zm00001d030328
Zm00001d009814
Zm00001d029232
Zm00001d005749
Zm00001d002100
Zm00001d049286
Zm00001d020628
Zm00001d018093
Zm00001d016851
Zm00001d024960
Zm00001d012482
Zm00001d032669
Zm00001d017019
Zm00001d005410
Zm00001d026269
Zm00001d029750
Zm00001d019576
Zm00001d021123
Zm00001d032888
Zm00001d032344
Zm00001d019527
Zm00001d047799
Zm00001d044987
Zm00001d042027
Zm00001d018049
Zm00001d051338
Zm00001d010265
Zm00001d019836
Zm00001d038860
Zm00001d021974
Zm00001d020692
Zm00001d002452
Zm00001d018435
Zm00001d006796
Zm00001d004899
Zm00001d049173
Zm00001d016401
Zm00001d027500
Zm00001d051085
Zm00001d026318
Zm00001d017281
Zm00001d027386
Zm00001d048417
Zm00001d053759
Zm00001d045495
Zm00001d023327
Zm00001d041070
Zm00001d012035
Zm00001d026521
Zm00001d047767
Zm00001d006948
Zm00001d020602
Zm00001d007421
Zm00001d021726
Zm00001d002610
Zm00001d027623
Zm00001d019123
Zm00001d011506
Zm00001d002178
Zm00001d052162
Zm00001d042756
Zm00001d042506
Zm00001d025346
Zm00001d050125
Zm00001d005779
Zm00001d031668
Zm00001d039327
Zm00001d042151
Zm00001d004843
Zm00001d010358
Zm00001d024325
Zm00001d015559
Zm00001d043194
Zm00001d051156
Zm00001d020457
Zm00001d003414
Zm00001d017264
Zm00001d019457
Zm00001d042801
Zm00001d029519
Zm00001d027254
Zm00001d020064
Zm00001d024973
Zm00001d025018
Zm00001d013977
Zm00001d030741
Zm00001d023400
Zm00001d000021
Zm00001d028140
Zm00001d045136
Zm00001d037797
Zm00001d034723
Zm00001d012296
Zm00001d005577
Zm00001d029489
Zm00001d047779
Zm00001d021318
Zm00001d027415
Zm00001d013725
Zm00001d028204
Zm00001d009549
Zm00001d011969
Zm00001d051323
Zm00001d046603
Zm00001d037164
Zm00001d035263
Zm00001d021269
Zm00001d033419
Zm00001d031580
Zm00001d026366
Zm00001d016760
Zm00001d047721
Zm00001d028835
Zm00001d022120
Zm00001d038613
Zm00001d009123
Zm00001d028733
Zm00001d037550
Zm00001d051149
Zm00001d025821
Zm00001d003884
Zm00001d052999
Zm00001d014081
Zm00001d043850
Zm00001d029051
Zm00001d043571
Zm00001d039920
Zm00001d049031
Zm00001d015654
Zm00001d016395
Zm00001d047555
Zm00001d033378
Zm00001d017932
Zm00001d013560
Zm00001d000012
Zm00001d053453
Zm00001d011228
Zm00001d038023
Zm00001d034615
Zm00001d045124
Zm00001d052585
Zm00001d008826
Zm00001d012648
Zm00001d053569
Zm00001d017145
Zm00001d050323
Zm00001d032962
Zm00001d002128
Zm00001d020953
Zm00001d008308
Zm00001d029620
Zm00001d046383
Zm00001d037251
Zm00001d033092
Zm00001d043651
Zm00001d038870
Zm00001d011967
Zm00001d009939
Zm00001d024359
Zm00001d017243
Zm00001d002476
Zm00001d002570
Zm00001d029461
Zm00001d016662
Zm00001d000194
Zm00001d033797
Zm00001d047710
Zm00001d034714
Zm00001d030139
Zm00001d052434
Zm00001d033447
Zm00001d051799
Zm00001d027325
Zm00001d030234
Zm00001d002020
Zm00001d034150
Zm00001d051541
Zm00001d023611
Zm00001d023669
Zm00001d029806
Zm00001d034836
Zm00001d003986
Zm00001d004305
Zm00001d025103
Zm00001d012687
Zm00001d010752
Zm00001d035041
Zm00001d031344
Zm00001d049265
Zm00001d000128
Zm00001d037792
Zm00001d033047
Zm00001d018029
Zm00001d023339
Zm00001d028167
Zm00001d019704
Zm00001d008793
Zm00001d025437
Zm00001d010287
Zm00001d044457
Zm00001d013003
Zm00001d018727
Zm00001d003190
Zm00001d048162
Zm00001d039150
Zm00001d013596
Zm00001d038165
Zm00001d012475
Zm00001d003607
Zm00001d010494
Zm00001d025737
Zm00001d008621
Zm00001d038558
Zm00001d031204
Zm00001d046767
Zm00001d046723
Zm00001d034552
Zm00001d044564
Zm00001d016301
Zm00001d005279
Zm00001d008208
Zm00001d014123
Zm00001d011193
Zm00001d009140
Zm00001d043798
Zm00001d012957
Zm00001d006534
Zm00001d025964
Zm00001d008455
Zm00001d017959
Zm00001d032356
Zm00001d004414
Zm00001d047782
Zm00001d017868
Zm00001d021870
Zm00001d021697
Zm00001d008735
Zm00001d010902
Zm00001d023320
Zm00001d026047
Zm00001d007781
Zm00001d045206
Zm00001d025957
Zm00001d010450
Zm00001d028769
Zm00001d023604
Zm00001d042182
Zm00001d039947
Zm00001d002960
Zm00001d012934
Zm00001d043612
Zm00001d025475
Zm00001d050470
Zm00001d010687
Zm00001d046805
Zm00001d020054
Zm00001d049381
Zm00001d010308
Zm00001d020183
Zm00001d036228
Zm00001d010800
Zm00001d037334
Zm00001d041269
Zm00001d042019
Zm00001d023596
Zm00001d037968
Zm00001d052988
Zm00001d038875
Zm00001d037848
Zm00001d047547
Zm00001d005622
Zm00001d045007
Zm00001d019724
Zm00001d033056
Zm00001d038766
Zm00001d048759
Zm00001d023317
Zm00001d038211
Zm00001d031677
Zm00001d041584
Zm00001d008974
Zm00001d031227
Zm00001d039918
Zm00001d021528
Zm00001d042256
Zm00001d024102
Zm00001d042114
Zm00001d017965
Zm00001d046182
Zm00001d010495
Zm00001d052260
Zm00001d031412
Zm00001d041880
Zm00001d005383
Zm00001d049252
Zm00001d044389
Zm00001d042549
Zm00001d028151
Zm00001d018677
Zm00001d033063
Zm00001d041173
Zm00001d032618
Zm00001d048865
Zm00001d014017
Zm00001d003304
Zm00001d020280
Zm00001d042202
Zm00001d002410
Zm00001d014744
Zm00001d006762
Zm00001d038578
Zm00001d015912
Zm00001d051693
Zm00001d021343
Zm00001d030222
Zm00001d050577
Zm00001d044124
Zm00001d020965
Zm00001d042770
Zm00001d002974
Zm00001d032536
Zm00001d013343
Zm00001d049158
Zm00001d046824
Zm00001d002479
Zm00001d009248
Zm00001d023326
Zm00001d024781
Zm00001d034608
Zm00001d044927
Zm00001d029101
Zm00001d018431
Zm00001d051435
Zm00001d046423
Zm00001d004417
Zm00001d037288
Zm00001d015806
Zm00001d036364
Zm00001d048962
Zm00001d028785
Zm00001d003269
Zm00001d036947
Zm00001d012479
Zm00001d048234
Zm00001d045190
Zm00001d024527
Zm00001d031345
Zm00001d035659
Zm00001d005735
Zm00001d005875
Zm00001d025979
Zm00001d032550
Zm00001d008620
Zm00001d028162
Zm00001d050600
Zm00001d027613
Zm00001d020876
Zm00001d008606
Zm00001d012456
Zm00001d021732
Zm00001d036072
Zm00001d013983
Zm00001d002405
Zm00001d020674
Zm00001d010945
Zm00001d029420
Zm00001d046073
Zm00001d043528
Zm00001d028995
Zm00001d016707
Zm00001d007743
Zm00001d021089
Zm00001d017033
Zm00001d018210
Zm00001d032144
Zm00001d029288
Zm00001d013676
Zm00001d020257
Zm00001d026305
Zm00001d027973
Zm00001d029651
Zm00001d016446
Zm00001d024764
Zm00001d033517
Zm00001d041548
Zm00001d038521
Zm00001d041384
Zm00001d048647
Zm00001d021727
Zm00001d010572
Zm00001d049748
Zm00001d053236
Zm00001d023608
Zm00001d001769
Zm00001d009138
Zm00001d044191
Zm00001d037242
Zm00001d033241
Zm00001d008794
Zm00001d034986
Zm00001d039713
Zm00001d042098
Zm00001d010586
Zm00001d048547
Zm00001d054062
Zm00001d040094
Zm00001d053079
Zm00001d029526
Zm00001d037410
Zm00001d052124
Zm00001d038221
Zm00001d017382
Zm00001d002799
Zm00001d029545
Zm00001d024732
Zm00001d023501
Zm00001d030191
Zm00001d052221
Zm00001d016933
Zm00001d010912
Zm00001d003068
Zm00001d021695
Zm00001d008695
Zm00001d035543
Zm00001d013934
Zm00001d028615
Zm00001d052211
Zm00001d033170
Zm00001d010395
Zm00001d016952
Zm00001d052584
Zm00001d032225
Zm00001d000018
Zm00001d018825
Zm00001d049085
Zm00001d004906
Zm00001d032787
Zm00001d015269
