# Supplementary material for: Using iRNA-seq analysis to predict gene expression regulatory level and activity in Zea mays tissues
Source: G3 (Bethesda). 2022 Apr 11;12(6):jkac086. doi: 10.1093/g3journal/jkac086 (PMC9157096; doi:10.1093/g3journal/jkac086)
Supplement: jkac086_File_S10 [file jkac086_file_s10.xlsx]

## Sheet: Husk_Trans. D. E.
Husk_Transcriptionally Differentially Expressed_Maize1 (1415)	Husk_Transcriptionally Differentially Expressed_Maize2 (769)	Husk_Transcriptionally Differentially Expressed_No_Subgenome (389)
Zm00001d001804	Zm00001d004731	Zm00001d000046
Zm00001d001811	Zm00001d004857	Zm00001d000061
Zm00001d001813	Zm00001d004865	Zm00001d000112
Zm00001d001825	Zm00001d004868	Zm00001d000117
Zm00001d001858	Zm00001d004876	Zm00001d000143
Zm00001d001866	Zm00001d004903	Zm00001d000147
Zm00001d001868	Zm00001d004916	Zm00001d000183
Zm00001d001887	Zm00001d004931	Zm00001d000184
Zm00001d001896	Zm00001d004966	Zm00001d000193
Zm00001d001902	Zm00001d005018	Zm00001d000204
Zm00001d001906	Zm00001d005037	Zm00001d000223
Zm00001d001910	Zm00001d005087	Zm00001d000224
Zm00001d001928	Zm00001d005158	Zm00001d000236
Zm00001d001941	Zm00001d005169	Zm00001d000293
Zm00001d001984	Zm00001d005193	Zm00001d000299
Zm00001d002000	Zm00001d005306	Zm00001d000346
Zm00001d002005	Zm00001d005307	Zm00001d000380
Zm00001d002006	Zm00001d005317	Zm00001d000396
Zm00001d002019	Zm00001d005324	Zm00001d000400
Zm00001d002039	Zm00001d005328	Zm00001d000402
Zm00001d002046	Zm00001d005391	Zm00001d000424
Zm00001d002064	Zm00001d005394	Zm00001d000428
Zm00001d002065	Zm00001d005425	Zm00001d000452
Zm00001d002091	Zm00001d005426	Zm00001d001834
Zm00001d002139	Zm00001d005434	Zm00001d002032
Zm00001d002148	Zm00001d005451	Zm00001d002033
Zm00001d002153	Zm00001d005456	Zm00001d002174
Zm00001d002252	Zm00001d005473	Zm00001d002407
Zm00001d002260	Zm00001d005478	Zm00001d002430
Zm00001d002266	Zm00001d005479	Zm00001d002437
Zm00001d002278	Zm00001d005498	Zm00001d002446
Zm00001d002285	Zm00001d005532	Zm00001d002473
Zm00001d002288	Zm00001d005547	Zm00001d002674
Zm00001d002292	Zm00001d005578	Zm00001d003019
Zm00001d002302	Zm00001d005594	Zm00001d003023
Zm00001d002315	Zm00001d005607	Zm00001d003199
Zm00001d002316	Zm00001d005627	Zm00001d003409
Zm00001d002326	Zm00001d005684	Zm00001d003501
Zm00001d002333	Zm00001d005714	Zm00001d003635
Zm00001d002369	Zm00001d005716	Zm00001d003809
Zm00001d002402	Zm00001d005727	Zm00001d004072
Zm00001d002415	Zm00001d005764	Zm00001d004389
Zm00001d002416	Zm00001d005767	Zm00001d004415
Zm00001d002428	Zm00001d005769	Zm00001d004538
Zm00001d002431	Zm00001d005783	Zm00001d004621
Zm00001d002439	Zm00001d005798	Zm00001d004626
Zm00001d002441	Zm00001d005804	Zm00001d004689
Zm00001d002447	Zm00001d005813	Zm00001d004698
Zm00001d002478	Zm00001d005818	Zm00001d004706
Zm00001d002514	Zm00001d005822	Zm00001d004866
Zm00001d002540	Zm00001d005826	Zm00001d004951
Zm00001d002579	Zm00001d005884	Zm00001d005040
Zm00001d002590	Zm00001d005997	Zm00001d005092
Zm00001d002592	Zm00001d006069	Zm00001d005118
Zm00001d002602	Zm00001d006094	Zm00001d005137
Zm00001d002613	Zm00001d006131	Zm00001d005147
Zm00001d002625	Zm00001d006133	Zm00001d005195
Zm00001d002626	Zm00001d006184	Zm00001d005429
Zm00001d002629	Zm00001d006193	Zm00001d005480
Zm00001d002663	Zm00001d006195	Zm00001d005736
Zm00001d002680	Zm00001d006211	Zm00001d005821
Zm00001d002694	Zm00001d006214	Zm00001d005973
Zm00001d002711	Zm00001d006217	Zm00001d006103
Zm00001d002725	Zm00001d006328	Zm00001d006199
Zm00001d002751	Zm00001d006329	Zm00001d006341
Zm00001d002754	Zm00001d006345	Zm00001d006390
Zm00001d002772	Zm00001d006351	Zm00001d006552
Zm00001d002776	Zm00001d006354	Zm00001d006685
Zm00001d002788	Zm00001d006360	Zm00001d006787
Zm00001d002797	Zm00001d006365	Zm00001d006793
Zm00001d002817	Zm00001d006374	Zm00001d006861
Zm00001d002824	Zm00001d006375	Zm00001d006881
Zm00001d002837	Zm00001d006451	Zm00001d007162
Zm00001d002843	Zm00001d006454	Zm00001d007240
Zm00001d002847	Zm00001d006460	Zm00001d007256
Zm00001d002848	Zm00001d006509	Zm00001d007311
Zm00001d002864	Zm00001d006521	Zm00001d007319
Zm00001d002865	Zm00001d006551	Zm00001d007329
Zm00001d002929	Zm00001d006561	Zm00001d007396
Zm00001d002934	Zm00001d006570	Zm00001d007401
Zm00001d002999	Zm00001d006582	Zm00001d007706
Zm00001d003002	Zm00001d006595	Zm00001d007726
Zm00001d003012	Zm00001d006602	Zm00001d007744
Zm00001d003017	Zm00001d006621	Zm00001d007745
Zm00001d003021	Zm00001d006625	Zm00001d007752
Zm00001d003052	Zm00001d006633	Zm00001d008307
Zm00001d003064	Zm00001d006640	Zm00001d008311
Zm00001d003081	Zm00001d006644	Zm00001d008367
Zm00001d003108	Zm00001d006687	Zm00001d008810
Zm00001d003110	Zm00001d006699	Zm00001d008844
Zm00001d003160	Zm00001d006705	Zm00001d008904
Zm00001d003167	Zm00001d006722	Zm00001d008985
Zm00001d003185	Zm00001d006739	Zm00001d008998
Zm00001d003186	Zm00001d006759	Zm00001d009186
Zm00001d003193	Zm00001d006810	Zm00001d009349
Zm00001d003200	Zm00001d006841	Zm00001d009362
Zm00001d003212	Zm00001d006896	Zm00001d009472
Zm00001d003229	Zm00001d007037	Zm00001d009603
Zm00001d003252	Zm00001d007042	Zm00001d009732
Zm00001d003271	Zm00001d007044	Zm00001d009927
Zm00001d003275	Zm00001d007045	Zm00001d009938
Zm00001d003277	Zm00001d007062	Zm00001d010048
Zm00001d003331	Zm00001d007072	Zm00001d010385
Zm00001d003334	Zm00001d007077	Zm00001d010390
Zm00001d003356	Zm00001d007106	Zm00001d010490
Zm00001d003358	Zm00001d007107	Zm00001d010560
Zm00001d003399	Zm00001d007153	Zm00001d010653
Zm00001d003432	Zm00001d007156	Zm00001d010725
Zm00001d003434	Zm00001d007175	Zm00001d011063
Zm00001d003495	Zm00001d007187	Zm00001d011125
Zm00001d003504	Zm00001d007213	Zm00001d011131
Zm00001d003505	Zm00001d007229	Zm00001d011628
Zm00001d003508	Zm00001d007231	Zm00001d011999
Zm00001d003509	Zm00001d007255	Zm00001d012044
Zm00001d003555	Zm00001d007349	Zm00001d012393
Zm00001d003584	Zm00001d007357	Zm00001d012807
Zm00001d003615	Zm00001d007363	Zm00001d012900
Zm00001d003630	Zm00001d007397	Zm00001d012981
Zm00001d003632	Zm00001d007403	Zm00001d013719
Zm00001d003640	Zm00001d007571	Zm00001d014261
Zm00001d003660	Zm00001d007633	Zm00001d014271
Zm00001d003669	Zm00001d007709	Zm00001d015089
Zm00001d003674	Zm00001d007710	Zm00001d015216
Zm00001d003742	Zm00001d007775	Zm00001d015221
Zm00001d003750	Zm00001d007800	Zm00001d015404
Zm00001d003774	Zm00001d007865	Zm00001d015733
Zm00001d003781	Zm00001d007915	Zm00001d015846
Zm00001d003784	Zm00001d007949	Zm00001d016343
Zm00001d003833	Zm00001d007953	Zm00001d016679
Zm00001d003841	Zm00001d008171	Zm00001d016874
Zm00001d003852	Zm00001d008173	Zm00001d017068
Zm00001d003861	Zm00001d008176	Zm00001d017076
Zm00001d003866	Zm00001d008189	Zm00001d017129
Zm00001d003903	Zm00001d008190	Zm00001d018493
Zm00001d003996	Zm00001d008200	Zm00001d018560
Zm00001d004019	Zm00001d008201	Zm00001d018809
Zm00001d004022	Zm00001d008210	Zm00001d019004
Zm00001d004048	Zm00001d008250	Zm00001d019084
Zm00001d004126	Zm00001d008338	Zm00001d019253
Zm00001d004138	Zm00001d008356	Zm00001d019624
Zm00001d004171	Zm00001d008389	Zm00001d019672
Zm00001d004270	Zm00001d008431	Zm00001d019796
Zm00001d004330	Zm00001d008433	Zm00001d020310
Zm00001d004335	Zm00001d008435	Zm00001d020320
Zm00001d004372	Zm00001d008457	Zm00001d020447
Zm00001d004387	Zm00001d008528	Zm00001d020471
Zm00001d004413	Zm00001d008569	Zm00001d020642
Zm00001d004443	Zm00001d008587	Zm00001d020960
Zm00001d004448	Zm00001d008591	Zm00001d021176
Zm00001d004525	Zm00001d008604	Zm00001d021202
Zm00001d004545	Zm00001d008628	Zm00001d021255
Zm00001d004553	Zm00001d008693	Zm00001d021320
Zm00001d014405	Zm00001d008716	Zm00001d021793
Zm00001d014467	Zm00001d008742	Zm00001d022000
Zm00001d014513	Zm00001d008799	Zm00001d022035
Zm00001d014517	Zm00001d008820	Zm00001d022036
Zm00001d014525	Zm00001d008875	Zm00001d022198
Zm00001d014608	Zm00001d008882	Zm00001d022454
Zm00001d014664	Zm00001d008923	Zm00001d023217
Zm00001d014692	Zm00001d008925	Zm00001d023267
Zm00001d014695	Zm00001d008939	Zm00001d023323
Zm00001d014703	Zm00001d008983	Zm00001d023344
Zm00001d014780	Zm00001d008999	Zm00001d023495
Zm00001d014783	Zm00001d009007	Zm00001d023774
Zm00001d014794	Zm00001d009010	Zm00001d023973
Zm00001d014796	Zm00001d009171	Zm00001d023993
Zm00001d014804	Zm00001d009196	Zm00001d023995
Zm00001d014820	Zm00001d009398	Zm00001d024043
Zm00001d014834	Zm00001d009407	Zm00001d024155
Zm00001d014947	Zm00001d009435	Zm00001d024179
Zm00001d014986	Zm00001d009465	Zm00001d024252
Zm00001d015091	Zm00001d009481	Zm00001d024262
Zm00001d015100	Zm00001d009500	Zm00001d024265
Zm00001d015130	Zm00001d009539	Zm00001d024398
Zm00001d015138	Zm00001d009555	Zm00001d024477
Zm00001d015164	Zm00001d009605	Zm00001d024496
Zm00001d015186	Zm00001d009626	Zm00001d024671
Zm00001d015217	Zm00001d009645	Zm00001d024865
Zm00001d015225	Zm00001d009649	Zm00001d024975
Zm00001d015242	Zm00001d009666	Zm00001d024979
Zm00001d015243	Zm00001d009667	Zm00001d025011
Zm00001d015246	Zm00001d009693	Zm00001d025012
Zm00001d015249	Zm00001d009702	Zm00001d025036
Zm00001d015265	Zm00001d009708	Zm00001d025067
Zm00001d015274	Zm00001d009762	Zm00001d025129
Zm00001d015289	Zm00001d009795	Zm00001d025141
Zm00001d015292	Zm00001d009844	Zm00001d025207
Zm00001d015421	Zm00001d010039	Zm00001d025255
Zm00001d015435	Zm00001d010159	Zm00001d025507
Zm00001d015451	Zm00001d010172	Zm00001d025795
Zm00001d015469	Zm00001d010209	Zm00001d025881
Zm00001d015509	Zm00001d010210	Zm00001d025899
Zm00001d015527	Zm00001d010212	Zm00001d025931
Zm00001d015579	Zm00001d010227	Zm00001d025980
Zm00001d015592	Zm00001d010231	Zm00001d026204
Zm00001d015599	Zm00001d010292	Zm00001d026303
Zm00001d015665	Zm00001d010313	Zm00001d026374
Zm00001d015744	Zm00001d010410	Zm00001d027443
Zm00001d015767	Zm00001d010411	Zm00001d027524
Zm00001d015964	Zm00001d010421	Zm00001d027657
Zm00001d016008	Zm00001d010443	Zm00001d027958
Zm00001d016070	Zm00001d010448	Zm00001d028077
Zm00001d016128	Zm00001d010452	Zm00001d028320
Zm00001d016242	Zm00001d010478	Zm00001d028330
Zm00001d016248	Zm00001d010521	Zm00001d028530
Zm00001d016256	Zm00001d010526	Zm00001d028925
Zm00001d016274	Zm00001d010576	Zm00001d028928
Zm00001d016285	Zm00001d010588	Zm00001d029087
Zm00001d016299	Zm00001d010618	Zm00001d029488
Zm00001d016332	Zm00001d010620	Zm00001d029546
Zm00001d016364	Zm00001d010632	Zm00001d029672
Zm00001d016417	Zm00001d010671	Zm00001d029697
Zm00001d016477	Zm00001d010675	Zm00001d029722
Zm00001d016483	Zm00001d010678	Zm00001d029804
Zm00001d016501	Zm00001d010698	Zm00001d029829
Zm00001d016570	Zm00001d010720	Zm00001d029878
Zm00001d016590	Zm00001d010735	Zm00001d030096
Zm00001d016591	Zm00001d010737	Zm00001d030277
Zm00001d016664	Zm00001d010744	Zm00001d030372
Zm00001d016674	Zm00001d010825	Zm00001d030464
Zm00001d016684	Zm00001d010838	Zm00001d030508
Zm00001d016708	Zm00001d010840	Zm00001d030550
Zm00001d016771	Zm00001d010870	Zm00001d030676
Zm00001d016849	Zm00001d010926	Zm00001d030845
Zm00001d016855	Zm00001d010970	Zm00001d030942
Zm00001d016860	Zm00001d010976	Zm00001d030958
Zm00001d016873	Zm00001d011013	Zm00001d031086
Zm00001d016882	Zm00001d011066	Zm00001d031093
Zm00001d016894	Zm00001d011117	Zm00001d031229
Zm00001d016918	Zm00001d011123	Zm00001d031734
Zm00001d016949	Zm00001d011143	Zm00001d032107
Zm00001d016972	Zm00001d011144	Zm00001d032582
Zm00001d016982	Zm00001d011174	Zm00001d032831
Zm00001d017009	Zm00001d011195	Zm00001d032915
Zm00001d017050	Zm00001d011197	Zm00001d032971
Zm00001d017065	Zm00001d011202	Zm00001d033402
Zm00001d017077	Zm00001d011246	Zm00001d033607
Zm00001d017084	Zm00001d011269	Zm00001d033948
Zm00001d017107	Zm00001d011276	Zm00001d034106
Zm00001d017112	Zm00001d011288	Zm00001d034168
Zm00001d017157	Zm00001d011351	Zm00001d034301
Zm00001d017158	Zm00001d011413	Zm00001d034782
Zm00001d017167	Zm00001d011426	Zm00001d034803
Zm00001d017204	Zm00001d011430	Zm00001d034948
Zm00001d017205	Zm00001d011442	Zm00001d035149
Zm00001d017209	Zm00001d011446	Zm00001d035172
Zm00001d017251	Zm00001d011459	Zm00001d035380
Zm00001d017274	Zm00001d011461	Zm00001d035400
Zm00001d017282	Zm00001d011477	Zm00001d035401
Zm00001d017294	Zm00001d011487	Zm00001d035436
Zm00001d017307	Zm00001d011495	Zm00001d035561
Zm00001d017323	Zm00001d011510	Zm00001d035570
Zm00001d017374	Zm00001d011511	Zm00001d035585
Zm00001d017383	Zm00001d011527	Zm00001d035717
Zm00001d017390	Zm00001d011536	Zm00001d035770
Zm00001d017422	Zm00001d011561	Zm00001d036280
Zm00001d017429	Zm00001d011625	Zm00001d036404
Zm00001d017453	Zm00001d011627	Zm00001d036541
Zm00001d017461	Zm00001d011629	Zm00001d036545
Zm00001d017470	Zm00001d011636	Zm00001d036835
Zm00001d017472	Zm00001d011644	Zm00001d036845
Zm00001d017494	Zm00001d011663	Zm00001d036911
Zm00001d017495	Zm00001d011669	Zm00001d036936
Zm00001d017505	Zm00001d011684	Zm00001d037148
Zm00001d017536	Zm00001d011708	Zm00001d037282
Zm00001d017547	Zm00001d011719	Zm00001d037453
Zm00001d017550	Zm00001d011811	Zm00001d037608
Zm00001d017601	Zm00001d011823	Zm00001d037609
Zm00001d017613	Zm00001d011835	Zm00001d037714
Zm00001d017614	Zm00001d011853	Zm00001d037723
Zm00001d017646	Zm00001d011913	Zm00001d037947
Zm00001d017666	Zm00001d012022	Zm00001d038035
Zm00001d017682	Zm00001d012043	Zm00001d038137
Zm00001d017727	Zm00001d012050	Zm00001d038179
Zm00001d017765	Zm00001d012109	Zm00001d038377
Zm00001d017801	Zm00001d012167	Zm00001d038383
Zm00001d017806	Zm00001d012171	Zm00001d038484
Zm00001d017807	Zm00001d012175	Zm00001d039052
Zm00001d017810	Zm00001d012177	Zm00001d039097
Zm00001d017849	Zm00001d012228	Zm00001d039126
Zm00001d017874	Zm00001d012263	Zm00001d039374
Zm00001d017876	Zm00001d012277	Zm00001d039721
Zm00001d017881	Zm00001d012292	Zm00001d039722
Zm00001d017908	Zm00001d012325	Zm00001d039914
Zm00001d017918	Zm00001d012362	Zm00001d040561
Zm00001d017953	Zm00001d012391	Zm00001d040823
Zm00001d017964	Zm00001d012401	Zm00001d040842
Zm00001d017978	Zm00001d012431	Zm00001d040979
Zm00001d017983	Zm00001d012433	Zm00001d041168
Zm00001d017997	Zm00001d012505	Zm00001d041450
Zm00001d017998	Zm00001d012515	Zm00001d041453
Zm00001d018028	Zm00001d012516	Zm00001d041718
Zm00001d018037	Zm00001d012522	Zm00001d041743
Zm00001d018038	Zm00001d012532	Zm00001d041801
Zm00001d018072	Zm00001d012557	Zm00001d041955
Zm00001d018076	Zm00001d012567	Zm00001d042097
Zm00001d018088	Zm00001d012572	Zm00001d042392
Zm00001d018090	Zm00001d012573	Zm00001d042714
Zm00001d018111	Zm00001d012590	Zm00001d042914
Zm00001d018142	Zm00001d012591	Zm00001d042970
Zm00001d018156	Zm00001d012597	Zm00001d043105
Zm00001d018178	Zm00001d012632	Zm00001d043141
Zm00001d018209	Zm00001d012634	Zm00001d043142
Zm00001d018217	Zm00001d012641	Zm00001d043283
Zm00001d018255	Zm00001d012642	Zm00001d043982
Zm00001d018278	Zm00001d012653	Zm00001d044045
Zm00001d018288	Zm00001d012672	Zm00001d044073
Zm00001d018297	Zm00001d012707	Zm00001d044183
Zm00001d018325	Zm00001d012744	Zm00001d044187
Zm00001d018331	Zm00001d012746	Zm00001d044437
Zm00001d018367	Zm00001d012764	Zm00001d044586
Zm00001d018421	Zm00001d012791	Zm00001d044701
Zm00001d018429	Zm00001d012811	Zm00001d044739
Zm00001d018443	Zm00001d012888	Zm00001d044763
Zm00001d018461	Zm00001d012958	Zm00001d045008
Zm00001d018465	Zm00001d012970	Zm00001d045047
Zm00001d018498	Zm00001d012972	Zm00001d045159
Zm00001d018499	Zm00001d012983	Zm00001d045386
Zm00001d018503	Zm00001d013014	Zm00001d045433
Zm00001d018507	Zm00001d013032	Zm00001d045858
Zm00001d018554	Zm00001d013033	Zm00001d045972
Zm00001d018645	Zm00001d013055	Zm00001d045974
Zm00001d018667	Zm00001d013057	Zm00001d046526
Zm00001d018698	Zm00001d013080	Zm00001d046697
Zm00001d018709	Zm00001d013105	Zm00001d046711
Zm00001d018786	Zm00001d013107	Zm00001d046881
Zm00001d018791	Zm00001d013108	Zm00001d047043
Zm00001d018799	Zm00001d013109	Zm00001d047165
Zm00001d018811	Zm00001d013141	Zm00001d047441
Zm00001d018826	Zm00001d013179	Zm00001d047961
Zm00001d018868	Zm00001d013210	Zm00001d048031
Zm00001d018935	Zm00001d013212	Zm00001d048135
Zm00001d018983	Zm00001d013220	Zm00001d048469
Zm00001d018988	Zm00001d013222	Zm00001d048694
Zm00001d019060	Zm00001d013230	Zm00001d048730
Zm00001d019062	Zm00001d013241	Zm00001d048745
Zm00001d019117	Zm00001d013258	Zm00001d048783
Zm00001d019149	Zm00001d013259	Zm00001d049020
Zm00001d019163	Zm00001d013303	Zm00001d049023
Zm00001d019173	Zm00001d013370	Zm00001d049113
Zm00001d019217	Zm00001d013445	Zm00001d049126
Zm00001d019226	Zm00001d013448	Zm00001d049157
Zm00001d019228	Zm00001d013466	Zm00001d049241
Zm00001d019280	Zm00001d013470	Zm00001d049259
Zm00001d019298	Zm00001d013486	Zm00001d049303
Zm00001d019317	Zm00001d013501	Zm00001d049362
Zm00001d019327	Zm00001d013512	Zm00001d049377
Zm00001d019376	Zm00001d013517	Zm00001d049430
Zm00001d019477	Zm00001d013519	Zm00001d049446
Zm00001d019505	Zm00001d013532	Zm00001d050026
Zm00001d019507	Zm00001d013549	Zm00001d050141
Zm00001d019510	Zm00001d013559	Zm00001d050157
Zm00001d019534	Zm00001d013582	Zm00001d050196
Zm00001d019555	Zm00001d013595	Zm00001d050272
Zm00001d019565	Zm00001d013635	Zm00001d050514
Zm00001d019629	Zm00001d013716	Zm00001d050521
Zm00001d019631	Zm00001d013720	Zm00001d050529
Zm00001d019721	Zm00001d013728	Zm00001d050530
Zm00001d019763	Zm00001d013787	Zm00001d050534
Zm00001d019875	Zm00001d013797	Zm00001d050972
Zm00001d019936	Zm00001d013810	Zm00001d051048
Zm00001d019981	Zm00001d013868	Zm00001d051088
Zm00001d019994	Zm00001d013886	Zm00001d051093
Zm00001d020002	Zm00001d013908	Zm00001d051094
Zm00001d020006	Zm00001d013960	Zm00001d051103
Zm00001d020023	Zm00001d013997	Zm00001d051125
Zm00001d020025	Zm00001d014001	Zm00001d051141
Zm00001d020043	Zm00001d014038	Zm00001d051375
Zm00001d020112	Zm00001d014055	Zm00001d051609
Zm00001d020134	Zm00001d014097	Zm00001d051968
Zm00001d020136	Zm00001d014129	Zm00001d052014
Zm00001d020137	Zm00001d014178	Zm00001d052089
Zm00001d020172	Zm00001d014243	Zm00001d052207
Zm00001d020187	Zm00001d014258	Zm00001d052346
Zm00001d020261	Zm00001d014292	Zm00001d052433
Zm00001d020272	Zm00001d014341	Zm00001d052483
Zm00001d020277	Zm00001d014416	Zm00001d052565
Zm00001d020306	Zm00001d024933	Zm00001d052944
Zm00001d020315	Zm00001d024934	Zm00001d053082
Zm00001d020343	Zm00001d025055	Zm00001d053092
Zm00001d020365	Zm00001d025059	Zm00001d053099
Zm00001d020371	Zm00001d025166	Zm00001d053138
Zm00001d020380	Zm00001d025170	Zm00001d053143
Zm00001d020384	Zm00001d025171	Zm00001d053171
Zm00001d020408	Zm00001d025235	Zm00001d053172
Zm00001d020417	Zm00001d025275	Zm00001d053268
Zm00001d020420	Zm00001d025278	Zm00001d053269
Zm00001d020429	Zm00001d025303	Zm00001d053295
Zm00001d020454	Zm00001d025326	Zm00001d054008
Zm00001d020463	Zm00001d025338
Zm00001d020512	Zm00001d025342
Zm00001d020521	Zm00001d025400
Zm00001d020524	Zm00001d025401
Zm00001d020532	Zm00001d025452
Zm00001d020552	Zm00001d025474
Zm00001d020555	Zm00001d025476
Zm00001d020556	Zm00001d025519
Zm00001d020560	Zm00001d025524
Zm00001d020595	Zm00001d025566
Zm00001d020607	Zm00001d025572
Zm00001d020609	Zm00001d025574
Zm00001d020620	Zm00001d025665
Zm00001d020631	Zm00001d025669
Zm00001d020636	Zm00001d025674
Zm00001d020639	Zm00001d025696
Zm00001d020702	Zm00001d025724
Zm00001d020711	Zm00001d025727
Zm00001d020714	Zm00001d025735
Zm00001d020717	Zm00001d025751
Zm00001d020726	Zm00001d025752
Zm00001d020731	Zm00001d025761
Zm00001d020769	Zm00001d025830
Zm00001d020793	Zm00001d025834
Zm00001d020794	Zm00001d025859
Zm00001d020804	Zm00001d025864
Zm00001d020845	Zm00001d025868
Zm00001d020892	Zm00001d025869
Zm00001d020923	Zm00001d025870
Zm00001d020932	Zm00001d025911
Zm00001d020947	Zm00001d025919
Zm00001d020963	Zm00001d025922
Zm00001d020969	Zm00001d025924
Zm00001d020972	Zm00001d025958
Zm00001d020986	Zm00001d025963
Zm00001d021057	Zm00001d025977
Zm00001d021065	Zm00001d025983
Zm00001d021090	Zm00001d025991
Zm00001d021225	Zm00001d026010
Zm00001d021231	Zm00001d026026
Zm00001d021236	Zm00001d026039
Zm00001d021246	Zm00001d026060
Zm00001d021268	Zm00001d026070
Zm00001d021299	Zm00001d026097
Zm00001d021303	Zm00001d026154
Zm00001d021304	Zm00001d026165
Zm00001d021375	Zm00001d026189
Zm00001d021450	Zm00001d026231
Zm00001d021490	Zm00001d026240
Zm00001d021524	Zm00001d026258
Zm00001d021535	Zm00001d026268
Zm00001d021573	Zm00001d026284
Zm00001d021574	Zm00001d026293
Zm00001d021621	Zm00001d026297
Zm00001d021639	Zm00001d026306
Zm00001d021654	Zm00001d026311
Zm00001d021659	Zm00001d026322
Zm00001d021664	Zm00001d026334
Zm00001d021668	Zm00001d026369
Zm00001d021672	Zm00001d026370
Zm00001d021684	Zm00001d026379
Zm00001d021689	Zm00001d026383
Zm00001d021718	Zm00001d026398
Zm00001d021736	Zm00001d026414
Zm00001d021775	Zm00001d026442
Zm00001d021823	Zm00001d026460
Zm00001d021829	Zm00001d026480
Zm00001d021835	Zm00001d026491
Zm00001d021839	Zm00001d026514
Zm00001d021861	Zm00001d026531
Zm00001d021934	Zm00001d026627
Zm00001d021945	Zm00001d026633
Zm00001d021955	Zm00001d026642
Zm00001d021978	Zm00001d026649
Zm00001d021995	Zm00001d026695
Zm00001d022009	Zm00001d026712
Zm00001d022026	Zm00001d035829
Zm00001d022041	Zm00001d035871
Zm00001d022059	Zm00001d035899
Zm00001d022069	Zm00001d035962
Zm00001d022077	Zm00001d035989
Zm00001d022081	Zm00001d036023
Zm00001d022088	Zm00001d036048
Zm00001d022102	Zm00001d036086
Zm00001d022122	Zm00001d036206
Zm00001d022126	Zm00001d036283
Zm00001d022131	Zm00001d036300
Zm00001d022132	Zm00001d036337
Zm00001d022179	Zm00001d036338
Zm00001d022181	Zm00001d036361
Zm00001d022225	Zm00001d036382
Zm00001d022227	Zm00001d036387
Zm00001d022272	Zm00001d036416
Zm00001d022274	Zm00001d036449
Zm00001d022334	Zm00001d036475
Zm00001d022364	Zm00001d036549
Zm00001d022428	Zm00001d036602
Zm00001d022431	Zm00001d036635
Zm00001d022434	Zm00001d036638
Zm00001d022435	Zm00001d036692
Zm00001d022439	Zm00001d036700
Zm00001d022440	Zm00001d036701
Zm00001d022449	Zm00001d036704
Zm00001d022460	Zm00001d036714
Zm00001d022493	Zm00001d036715
Zm00001d022506	Zm00001d036726
Zm00001d022546	Zm00001d036789
Zm00001d022547	Zm00001d036895
Zm00001d022549	Zm00001d036918
Zm00001d022550	Zm00001d036922
Zm00001d022553	Zm00001d036927
Zm00001d022625	Zm00001d036940
Zm00001d023246	Zm00001d036972
Zm00001d023258	Zm00001d036982
Zm00001d023294	Zm00001d037004
Zm00001d023306	Zm00001d037008
Zm00001d023336	Zm00001d037025
Zm00001d023337	Zm00001d037044
Zm00001d023366	Zm00001d037060
Zm00001d023396	Zm00001d037097
Zm00001d023446	Zm00001d037150
Zm00001d023499	Zm00001d037181
Zm00001d023507	Zm00001d037191
Zm00001d023580	Zm00001d037199
Zm00001d023581	Zm00001d037214
Zm00001d023653	Zm00001d037233
Zm00001d023654	Zm00001d037234
Zm00001d023658	Zm00001d037239
Zm00001d023664	Zm00001d037305
Zm00001d023673	Zm00001d037307
Zm00001d023677	Zm00001d037313
Zm00001d023694	Zm00001d037354
Zm00001d023700	Zm00001d037385
Zm00001d023735	Zm00001d041056
Zm00001d023736	Zm00001d041067
Zm00001d023815	Zm00001d041154
Zm00001d023830	Zm00001d041217
Zm00001d023838	Zm00001d041298
Zm00001d023843	Zm00001d041351
Zm00001d023932	Zm00001d041363
Zm00001d023945	Zm00001d041439
Zm00001d023979	Zm00001d041624
Zm00001d023994	Zm00001d041716
Zm00001d024000	Zm00001d041725
Zm00001d024049	Zm00001d041741
Zm00001d024119	Zm00001d041748
Zm00001d024204	Zm00001d041853
Zm00001d024231	Zm00001d044680
Zm00001d024234	Zm00001d044683
Zm00001d024273	Zm00001d044685
Zm00001d024291	Zm00001d044691
Zm00001d024317	Zm00001d047020
Zm00001d024403	Zm00001d047044
Zm00001d024470	Zm00001d047086
Zm00001d024471	Zm00001d047096
Zm00001d024478	Zm00001d047105
Zm00001d024486	Zm00001d047107
Zm00001d024497	Zm00001d047150
Zm00001d024522	Zm00001d047182
Zm00001d024531	Zm00001d047203
Zm00001d024543	Zm00001d047208
Zm00001d024572	Zm00001d047209
Zm00001d024647	Zm00001d047220
Zm00001d024669	Zm00001d047239
Zm00001d024691	Zm00001d047240
Zm00001d024734	Zm00001d047252
Zm00001d024763	Zm00001d047274
Zm00001d024767	Zm00001d047275
Zm00001d024768	Zm00001d047276
Zm00001d027311	Zm00001d047350
Zm00001d027313	Zm00001d047356
Zm00001d027314	Zm00001d047402
Zm00001d027350	Zm00001d047403
Zm00001d027355	Zm00001d047418
Zm00001d027362	Zm00001d047424
Zm00001d027370	Zm00001d047425
Zm00001d027411	Zm00001d047438
Zm00001d027425	Zm00001d047446
Zm00001d027435	Zm00001d047461
Zm00001d027441	Zm00001d047522
Zm00001d027449	Zm00001d047554
Zm00001d027455	Zm00001d047582
Zm00001d027486	Zm00001d047600
Zm00001d027508	Zm00001d047635
Zm00001d027525	Zm00001d047662
Zm00001d027546	Zm00001d047663
Zm00001d027593	Zm00001d047681
Zm00001d027619	Zm00001d047702
Zm00001d027624	Zm00001d047723
Zm00001d027656	Zm00001d047736
Zm00001d027667	Zm00001d047737
Zm00001d027674	Zm00001d047750
Zm00001d027676	Zm00001d047754
Zm00001d027743	Zm00001d047758
Zm00001d027748	Zm00001d047765
Zm00001d027749	Zm00001d047776
Zm00001d027757	Zm00001d047777
Zm00001d027763	Zm00001d047796
Zm00001d027766	Zm00001d047805
Zm00001d027809	Zm00001d047808
Zm00001d027824	Zm00001d047813
Zm00001d027854	Zm00001d047814
Zm00001d027855	Zm00001d047854
Zm00001d027859	Zm00001d047857
Zm00001d027874	Zm00001d047875
Zm00001d027884	Zm00001d047893
Zm00001d027888	Zm00001d047900
Zm00001d027892	Zm00001d047917
Zm00001d027893	Zm00001d047933
Zm00001d027907	Zm00001d047934
Zm00001d027932	Zm00001d047939
Zm00001d027934	Zm00001d047951
Zm00001d027995	Zm00001d047984
Zm00001d027996	Zm00001d047986
Zm00001d028002	Zm00001d047989
Zm00001d028007	Zm00001d047992
Zm00001d028019	Zm00001d047993
Zm00001d028073	Zm00001d047999
Zm00001d028093	Zm00001d048026
Zm00001d028112	Zm00001d048046
Zm00001d028118	Zm00001d048050
Zm00001d028129	Zm00001d048082
Zm00001d028139	Zm00001d048084
Zm00001d028214	Zm00001d048085
Zm00001d028217	Zm00001d048099
Zm00001d028219	Zm00001d048134
Zm00001d028244	Zm00001d048152
Zm00001d028267	Zm00001d048161
Zm00001d028274	Zm00001d048172
Zm00001d028293	Zm00001d048178
Zm00001d028297	Zm00001d048227
Zm00001d028304	Zm00001d048246
Zm00001d028344	Zm00001d048298
Zm00001d028347	Zm00001d048309
Zm00001d028348	Zm00001d048312
Zm00001d028368	Zm00001d048317
Zm00001d028386	Zm00001d048329
Zm00001d028399	Zm00001d048335
Zm00001d028412	Zm00001d048341
Zm00001d028428	Zm00001d048342
Zm00001d028473	Zm00001d048392
Zm00001d028474	Zm00001d048393
Zm00001d028484	Zm00001d048430
Zm00001d028505	Zm00001d048460
Zm00001d028514	Zm00001d048461
Zm00001d028534	Zm00001d048480
Zm00001d028535	Zm00001d048496
Zm00001d028548	Zm00001d048503
Zm00001d028565	Zm00001d048521
Zm00001d028599	Zm00001d048544
Zm00001d028601	Zm00001d049375
Zm00001d028603	Zm00001d049383
Zm00001d028630	Zm00001d049391
Zm00001d028651	Zm00001d049540
Zm00001d028654	Zm00001d049541
Zm00001d028675	Zm00001d049678
Zm00001d028676	Zm00001d049683
Zm00001d028679	Zm00001d049707
Zm00001d028693	Zm00001d049725
Zm00001d028696	Zm00001d049768
Zm00001d028711	Zm00001d049804
Zm00001d028725	Zm00001d049807
Zm00001d028752	Zm00001d049822
Zm00001d028759	Zm00001d049867
Zm00001d028761	Zm00001d049870
Zm00001d028773	Zm00001d049902
Zm00001d028820	Zm00001d049910
Zm00001d028854	Zm00001d049954
Zm00001d028862	Zm00001d050021
Zm00001d028867	Zm00001d050082
Zm00001d028890	Zm00001d050107
Zm00001d028900	Zm00001d050185
Zm00001d028906	Zm00001d050224
Zm00001d028930	Zm00001d050277
Zm00001d028952	Zm00001d050283
Zm00001d028962	Zm00001d050350
Zm00001d029031	Zm00001d050365
Zm00001d029066	Zm00001d050400
Zm00001d029083	Zm00001d050406
Zm00001d029091	Zm00001d050417
Zm00001d029098	Zm00001d050455
Zm00001d029125	Zm00001d050550
Zm00001d029126	Zm00001d050575
Zm00001d029140	Zm00001d050649
Zm00001d029149	Zm00001d050785
Zm00001d029194	Zm00001d050844
Zm00001d029214	Zm00001d050893
Zm00001d029215	Zm00001d050911
Zm00001d029231	Zm00001d050981
Zm00001d029234	Zm00001d050985
Zm00001d029243	Zm00001d050993
Zm00001d029266	Zm00001d051015
Zm00001d029290	Zm00001d051041
Zm00001d029366	Zm00001d051080
Zm00001d029372	Zm00001d051126
Zm00001d029392	Zm00001d051140
Zm00001d029408	Zm00001d051178
Zm00001d029424	Zm00001d051193
Zm00001d029432	Zm00001d051247
Zm00001d029457	Zm00001d051267
Zm00001d029468	Zm00001d051365
Zm00001d029525	Zm00001d051383
Zm00001d029550	Zm00001d051397
Zm00001d029555	Zm00001d051399
Zm00001d029578	Zm00001d051420
Zm00001d029595	Zm00001d051496
Zm00001d029597	Zm00001d051509
Zm00001d029603	Zm00001d051526
Zm00001d029604	Zm00001d051546
Zm00001d029619	Zm00001d051550
Zm00001d029654	Zm00001d051564
Zm00001d029721	Zm00001d051606
Zm00001d029738	Zm00001d051633
Zm00001d029768	Zm00001d051753
Zm00001d029785	Zm00001d051754
Zm00001d029803	Zm00001d051761
Zm00001d029810	Zm00001d051791
Zm00001d029814	Zm00001d051804
Zm00001d029850	Zm00001d051806
Zm00001d029875	Zm00001d051814
Zm00001d029885	Zm00001d051847
Zm00001d029898	Zm00001d051877
Zm00001d029906	Zm00001d051908
Zm00001d029913	Zm00001d051952
Zm00001d029921	Zm00001d051981
Zm00001d029922	Zm00001d051986
Zm00001d029934	Zm00001d051988
Zm00001d029975	Zm00001d052011
Zm00001d029980	Zm00001d052057
Zm00001d030007	Zm00001d052061
Zm00001d030016	Zm00001d052063
Zm00001d030031	Zm00001d052079
Zm00001d030068	Zm00001d052170
Zm00001d030103	Zm00001d052191
Zm00001d030133	Zm00001d052192
Zm00001d030213	Zm00001d052193
Zm00001d030282	Zm00001d052209
Zm00001d030305	Zm00001d052210
Zm00001d030347	Zm00001d052239
Zm00001d030526	Zm00001d052261
Zm00001d030551	Zm00001d052264
Zm00001d030613	Zm00001d052268
Zm00001d030656	Zm00001d052269
Zm00001d030666	Zm00001d052273
Zm00001d030683	Zm00001d052277
Zm00001d030765	Zm00001d052717
Zm00001d030790	Zm00001d052725
Zm00001d030832	Zm00001d052726
Zm00001d030851	Zm00001d052733
Zm00001d030856	Zm00001d052753
Zm00001d030864	Zm00001d052760
Zm00001d030907	Zm00001d052763
Zm00001d031005	Zm00001d052810
Zm00001d031049	Zm00001d052837
Zm00001d031053	Zm00001d052852
Zm00001d031099	Zm00001d052890
Zm00001d031120	Zm00001d053210
Zm00001d031183	Zm00001d053334
Zm00001d031187	Zm00001d053409
Zm00001d031220	Zm00001d053416
Zm00001d031254	Zm00001d053544
Zm00001d031257	Zm00001d053563
Zm00001d031287	Zm00001d053623
Zm00001d031289	Zm00001d053648
Zm00001d031430	Zm00001d053702
Zm00001d031487	Zm00001d053722
Zm00001d031522	Zm00001d053725
Zm00001d031549	Zm00001d053727
Zm00001d031555	Zm00001d053739
Zm00001d031561	Zm00001d053741
Zm00001d031589	Zm00001d053746
Zm00001d031620	Zm00001d053748
Zm00001d031634	Zm00001d053751
Zm00001d031635	Zm00001d053778
Zm00001d031745	Zm00001d053783
Zm00001d031749	Zm00001d053786
Zm00001d031769	Zm00001d053818
Zm00001d031778	Zm00001d053838
Zm00001d031802	Zm00001d053875
Zm00001d031805	Zm00001d053997
Zm00001d031807
Zm00001d031814
Zm00001d031971
Zm00001d032055
Zm00001d032058
Zm00001d032069
Zm00001d032079
Zm00001d032104
Zm00001d032130
Zm00001d032146
Zm00001d032152
Zm00001d032250
Zm00001d032253
Zm00001d032274
Zm00001d032334
Zm00001d032377
Zm00001d032408
Zm00001d032409
Zm00001d032450
Zm00001d032461
Zm00001d032464
Zm00001d032473
Zm00001d032485
Zm00001d032507
Zm00001d032521
Zm00001d032539
Zm00001d032656
Zm00001d032664
Zm00001d032686
Zm00001d032691
Zm00001d032692
Zm00001d032710
Zm00001d032715
Zm00001d032728
Zm00001d032744
Zm00001d032788
Zm00001d032811
Zm00001d032838
Zm00001d032866
Zm00001d032916
Zm00001d032919
Zm00001d032923
Zm00001d032925
Zm00001d032926
Zm00001d032929
Zm00001d032932
Zm00001d032937
Zm00001d032961
Zm00001d032993
Zm00001d033002
Zm00001d033004
Zm00001d033054
Zm00001d033055
Zm00001d033062
Zm00001d033066
Zm00001d033088
Zm00001d033139
Zm00001d033167
Zm00001d033174
Zm00001d033210
Zm00001d033215
Zm00001d033292
Zm00001d033296
Zm00001d033313
Zm00001d033314
Zm00001d033322
Zm00001d033334
Zm00001d033339
Zm00001d033369
Zm00001d033446
Zm00001d033457
Zm00001d033552
Zm00001d033557
Zm00001d033568
Zm00001d033572
Zm00001d033573
Zm00001d033574
Zm00001d033579
Zm00001d033602
Zm00001d033623
Zm00001d033624
Zm00001d033719
Zm00001d033730
Zm00001d033794
Zm00001d033848
Zm00001d033858
Zm00001d033874
Zm00001d033925
Zm00001d033931
Zm00001d033967
Zm00001d033976
Zm00001d033995
Zm00001d034000
Zm00001d034032
Zm00001d034037
Zm00001d034045
Zm00001d034047
Zm00001d034050
Zm00001d034073
Zm00001d034109
Zm00001d034130
Zm00001d034143
Zm00001d034188
Zm00001d034205
Zm00001d034212
Zm00001d034250
Zm00001d034341
Zm00001d034358
Zm00001d034366
Zm00001d034372
Zm00001d034373
Zm00001d034376
Zm00001d034380
Zm00001d034404
Zm00001d034407
Zm00001d034433
Zm00001d034462
Zm00001d034467
Zm00001d034494
Zm00001d034511
Zm00001d034521
Zm00001d034562
Zm00001d034601
Zm00001d034635
Zm00001d034636
Zm00001d034650
Zm00001d034663
Zm00001d034740
Zm00001d034745
Zm00001d034771
Zm00001d034783
Zm00001d034802
Zm00001d034817
Zm00001d034859
Zm00001d034978
Zm00001d034998
Zm00001d035028
Zm00001d035031
Zm00001d035046
Zm00001d035084
Zm00001d035157
Zm00001d035166
Zm00001d035206
Zm00001d035309
Zm00001d035310
Zm00001d035313
Zm00001d035317
Zm00001d035323
Zm00001d035526
Zm00001d035542
Zm00001d035562
Zm00001d035616
Zm00001d035700
Zm00001d035713
Zm00001d035723
Zm00001d035741
Zm00001d035775
Zm00001d037499
Zm00001d037503
Zm00001d037528
Zm00001d037537
Zm00001d037547
Zm00001d037573
Zm00001d037601
Zm00001d037605
Zm00001d037607
Zm00001d037630
Zm00001d037668
Zm00001d037695
Zm00001d037733
Zm00001d037756
Zm00001d037759
Zm00001d037766
Zm00001d037767
Zm00001d037779
Zm00001d037784
Zm00001d037872
Zm00001d037900
Zm00001d037978
Zm00001d037988
Zm00001d038002
Zm00001d038049
Zm00001d038052
Zm00001d038063
Zm00001d038080
Zm00001d038105
Zm00001d038143
Zm00001d038146
Zm00001d038171
Zm00001d038173
Zm00001d038195
Zm00001d038207
Zm00001d038224
Zm00001d038225
Zm00001d038239
Zm00001d038251
Zm00001d038252
Zm00001d038263
Zm00001d038268
Zm00001d038300
Zm00001d038306
Zm00001d038312
Zm00001d038325
Zm00001d038326
Zm00001d038327
Zm00001d038346
Zm00001d038373
Zm00001d038412
Zm00001d038453
Zm00001d038476
Zm00001d038480
Zm00001d038481
Zm00001d038485
Zm00001d038489
Zm00001d038490
Zm00001d038523
Zm00001d038552
Zm00001d038557
Zm00001d038576
Zm00001d038599
Zm00001d038618
Zm00001d038642
Zm00001d038676
Zm00001d038691
Zm00001d038699
Zm00001d038700
Zm00001d038726
Zm00001d038730
Zm00001d038734
Zm00001d038745
Zm00001d038762
Zm00001d038768
Zm00001d038769
Zm00001d038773
Zm00001d038784
Zm00001d038792
Zm00001d038843
Zm00001d038847
Zm00001d038866
Zm00001d038874
Zm00001d038892
Zm00001d038905
Zm00001d038908
Zm00001d038915
Zm00001d038971
Zm00001d038993
Zm00001d038999
Zm00001d039017
Zm00001d039032
Zm00001d039043
Zm00001d039098
Zm00001d039105
Zm00001d039118
Zm00001d039139
Zm00001d039144
Zm00001d039163
Zm00001d039264
Zm00001d039280
Zm00001d039285
Zm00001d039294
Zm00001d039364
Zm00001d039387
Zm00001d039390
Zm00001d039401
Zm00001d039416
Zm00001d039472
Zm00001d039488
Zm00001d039496
Zm00001d039514
Zm00001d039531
Zm00001d039533
Zm00001d039549
Zm00001d039575
Zm00001d039576
Zm00001d039589
Zm00001d039618
Zm00001d039621
Zm00001d039670
Zm00001d039685
Zm00001d039702
Zm00001d039706
Zm00001d039709
Zm00001d039711
Zm00001d039712
Zm00001d039764
Zm00001d039776
Zm00001d039848
Zm00001d039858
Zm00001d039859
Zm00001d039882
Zm00001d039919
Zm00001d039963
Zm00001d039965
Zm00001d039967
Zm00001d040014
Zm00001d040020
Zm00001d040023
Zm00001d040028
Zm00001d040059
Zm00001d040066
Zm00001d040067
Zm00001d040071
Zm00001d040075
Zm00001d040076
Zm00001d040124
Zm00001d040125
Zm00001d040129
Zm00001d040160
Zm00001d040173
Zm00001d040188
Zm00001d040190
Zm00001d040196
Zm00001d040197
Zm00001d040232
Zm00001d040234
Zm00001d040238
Zm00001d040244
Zm00001d040281
Zm00001d040301
Zm00001d040302
Zm00001d040303
Zm00001d040312
Zm00001d040318
Zm00001d040348
Zm00001d040364
Zm00001d040399
Zm00001d040440
Zm00001d040465
Zm00001d040468
Zm00001d040541
Zm00001d040554
Zm00001d040589
Zm00001d040597
Zm00001d040613
Zm00001d040639
Zm00001d040651
Zm00001d040672
Zm00001d040695
Zm00001d040705
Zm00001d040726
Zm00001d040730
Zm00001d040743
Zm00001d040777
Zm00001d040784
Zm00001d040805
Zm00001d040820
Zm00001d040936
Zm00001d040953
Zm00001d041941
Zm00001d041951
Zm00001d041964
Zm00001d041991
Zm00001d042028
Zm00001d042082
Zm00001d042087
Zm00001d042107
Zm00001d042111
Zm00001d042116
Zm00001d042140
Zm00001d042207
Zm00001d042210
Zm00001d042215
Zm00001d042263
Zm00001d042275
Zm00001d042276
Zm00001d042285
Zm00001d042293
Zm00001d042313
Zm00001d042314
Zm00001d042337
Zm00001d042341
Zm00001d042353
Zm00001d042361
Zm00001d042437
Zm00001d042438
Zm00001d042444
Zm00001d042447
Zm00001d042449
Zm00001d042453
Zm00001d042460
Zm00001d042476
Zm00001d042490
Zm00001d042499
Zm00001d042504
Zm00001d042540
Zm00001d042541
Zm00001d042543
Zm00001d042551
Zm00001d042553
Zm00001d042578
Zm00001d042591
Zm00001d042598
Zm00001d042609
Zm00001d042624
Zm00001d042634
Zm00001d042636
Zm00001d042685
Zm00001d042695
Zm00001d042721
Zm00001d042767
Zm00001d042799
Zm00001d042809
Zm00001d042833
Zm00001d042836
Zm00001d042886
Zm00001d042899
Zm00001d042909
Zm00001d042917
Zm00001d042940
Zm00001d042961
Zm00001d042969
Zm00001d042993
Zm00001d043038
Zm00001d043045
Zm00001d043047
Zm00001d043060
Zm00001d043062
Zm00001d043074
Zm00001d043088
Zm00001d043129
Zm00001d043171
Zm00001d043174
Zm00001d043195
Zm00001d043235
Zm00001d043243
Zm00001d043253
Zm00001d043272
Zm00001d043286
Zm00001d043293
Zm00001d043295
Zm00001d043300
Zm00001d043333
Zm00001d043339
Zm00001d043391
Zm00001d043395
Zm00001d043458
Zm00001d043462
Zm00001d043474
Zm00001d043480
Zm00001d043504
Zm00001d043509
Zm00001d043562
Zm00001d043569
Zm00001d043588
Zm00001d043601
Zm00001d043613
Zm00001d043614
Zm00001d043650
Zm00001d043652
Zm00001d043662
Zm00001d043687
Zm00001d043701
Zm00001d043727
Zm00001d043729
Zm00001d043768
Zm00001d043795
Zm00001d043800
Zm00001d043803
Zm00001d043813
Zm00001d043868
Zm00001d043879
Zm00001d043903
Zm00001d043904
Zm00001d043911
Zm00001d043947
Zm00001d043950
Zm00001d043965
Zm00001d043992
Zm00001d043993
Zm00001d044008
Zm00001d044015
Zm00001d044081
Zm00001d044095
Zm00001d044110
Zm00001d044122
Zm00001d044129
Zm00001d044136
Zm00001d044153
Zm00001d044162
Zm00001d044179
Zm00001d044184
Zm00001d044192
Zm00001d044194
Zm00001d044259
Zm00001d044288
Zm00001d044289
Zm00001d044291
Zm00001d044301
Zm00001d044365
Zm00001d044387
Zm00001d044431
Zm00001d044442
Zm00001d044443
Zm00001d044451
Zm00001d044478
Zm00001d044495
Zm00001d044502
Zm00001d044516
Zm00001d044518
Zm00001d044526
Zm00001d044533
Zm00001d044538
Zm00001d044723
Zm00001d044744
Zm00001d044806
Zm00001d044826
Zm00001d044940
Zm00001d044947
Zm00001d044951
Zm00001d044982
Zm00001d044995
Zm00001d045036
Zm00001d045041
Zm00001d045044
Zm00001d045046
Zm00001d045097
Zm00001d045101
Zm00001d045112
Zm00001d045125
Zm00001d045128
Zm00001d045134
Zm00001d045145
Zm00001d045220
Zm00001d045230
Zm00001d045264
Zm00001d045311
Zm00001d045393
Zm00001d045434
Zm00001d045454
Zm00001d045456
Zm00001d045499
Zm00001d045537
Zm00001d045540
Zm00001d045557
Zm00001d045558
Zm00001d045570
Zm00001d045610
Zm00001d045667
Zm00001d045756
Zm00001d045763
Zm00001d045804
Zm00001d045817
Zm00001d045836
Zm00001d045870
Zm00001d045875
Zm00001d045877
Zm00001d045927
Zm00001d045945
Zm00001d045948
Zm00001d045993
Zm00001d046004
Zm00001d046112
Zm00001d046210
Zm00001d046226
Zm00001d046263
Zm00001d046286
Zm00001d046344
Zm00001d046364
Zm00001d046420
Zm00001d046454
Zm00001d046456
Zm00001d046474
Zm00001d046530
Zm00001d046534
Zm00001d046554
Zm00001d046630
Zm00001d046644
Zm00001d046652
Zm00001d046661
Zm00001d046690
Zm00001d046718
Zm00001d046751
Zm00001d046755
Zm00001d046765
Zm00001d046774
Zm00001d046778
Zm00001d046802
Zm00001d046852
Zm00001d046865
Zm00001d046866
Zm00001d046906
Zm00001d046915
Zm00001d046916
Zm00001d046939
Zm00001d046970
Zm00001d046978
Zm00001d046981
Zm00001d048616
Zm00001d048621
Zm00001d048721
Zm00001d048731
Zm00001d048739
Zm00001d048763
Zm00001d048770
Zm00001d048771
Zm00001d048785
Zm00001d048796
Zm00001d048802
Zm00001d048833
Zm00001d048836
Zm00001d048841
Zm00001d048890
Zm00001d048901
Zm00001d048907
Zm00001d048914
Zm00001d048923
Zm00001d048957
Zm00001d048979
Zm00001d048988
Zm00001d049032
Zm00001d049059
Zm00001d049080
Zm00001d049107
Zm00001d049174
Zm00001d049178
Zm00001d049192
Zm00001d052318
Zm00001d052333
Zm00001d052335
Zm00001d052336
Zm00001d052361
Zm00001d052382
Zm00001d052409
Zm00001d052435
Zm00001d052450
Zm00001d052458
Zm00001d052468
Zm00001d052500
Zm00001d052523
Zm00001d052653
Zm00001d052666
Zm00001d052673
Zm00001d052937
Zm00001d052961
Zm00001d052962
Zm00001d052964
Zm00001d052971
Zm00001d052981
Zm00001d052985
Zm00001d052990
Zm00001d052997
Zm00001d052998
Zm00001d053094
Zm00001d053151
Zm00001d053182
Zm00001d053184

## Sheet: Husk_Post-trans. D. E.
Husk_Post-transcriptionally Differentially Expressed_Maize1 (638)	Husk_Post-transcriptionally Differentially Expressed_Maize2 (393)	Husk_Post-transcriptionally Differentially Expressed_No_Subgenome (337)
Zm00001d001769	Zm00001d004843	Zm00001d000012
Zm00001d001818	Zm00001d005001	Zm00001d000018
Zm00001d001838	Zm00001d005028	Zm00001d000021
Zm00001d001989	Zm00001d005154	Zm00001d000065
Zm00001d002020	Zm00001d005241	Zm00001d000095
Zm00001d002100	Zm00001d005392	Zm00001d000126
Zm00001d002128	Zm00001d005410	Zm00001d000128
Zm00001d002138	Zm00001d005437	Zm00001d000194
Zm00001d002144	Zm00001d005506	Zm00001d000196
Zm00001d002173	Zm00001d005620	Zm00001d000304
Zm00001d002405	Zm00001d005622	Zm00001d000308
Zm00001d002410	Zm00001d005735	Zm00001d000412
Zm00001d002452	Zm00001d005749	Zm00001d000413
Zm00001d002474	Zm00001d005782	Zm00001d001885
Zm00001d002476	Zm00001d005844	Zm00001d002178
Zm00001d002477	Zm00001d005873	Zm00001d002411
Zm00001d002479	Zm00001d005875	Zm00001d002712
Zm00001d002530	Zm00001d005888	Zm00001d002875
Zm00001d002570	Zm00001d006011	Zm00001d002997
Zm00001d002584	Zm00001d006013	Zm00001d003120
Zm00001d002610	Zm00001d006197	Zm00001d003273
Zm00001d002616	Zm00001d006203	Zm00001d003304
Zm00001d002632	Zm00001d006297	Zm00001d003367
Zm00001d002695	Zm00001d006327	Zm00001d003374
Zm00001d002708	Zm00001d006332	Zm00001d003473
Zm00001d002743	Zm00001d006527	Zm00001d003606
Zm00001d002755	Zm00001d006534	Zm00001d003651
Zm00001d002799	Zm00001d006538	Zm00001d003675
Zm00001d002928	Zm00001d006549	Zm00001d003785
Zm00001d002955	Zm00001d006581	Zm00001d003986
Zm00001d002960	Zm00001d006596	Zm00001d004078
Zm00001d002974	Zm00001d006626	Zm00001d004331
Zm00001d002982	Zm00001d006649	Zm00001d004417
Zm00001d002996	Zm00001d006688	Zm00001d004899
Zm00001d003004	Zm00001d006711	Zm00001d004906
Zm00001d003048	Zm00001d006762	Zm00001d004950
Zm00001d003051	Zm00001d006835	Zm00001d005279
Zm00001d003068	Zm00001d006855	Zm00001d005325
Zm00001d003190	Zm00001d006865	Zm00001d005383
Zm00001d003208	Zm00001d006905	Zm00001d005436
Zm00001d003228	Zm00001d006910	Zm00001d005577
Zm00001d003265	Zm00001d006942	Zm00001d005779
Zm00001d003269	Zm00001d006948	Zm00001d005991
Zm00001d003281	Zm00001d007161	Zm00001d006233
Zm00001d003287	Zm00001d007180	Zm00001d006446
Zm00001d003297	Zm00001d007309	Zm00001d006796
Zm00001d003365	Zm00001d007341	Zm00001d006880
Zm00001d003377	Zm00001d007365	Zm00001d007016
Zm00001d003408	Zm00001d007400	Zm00001d007268
Zm00001d003414	Zm00001d007421	Zm00001d007386
Zm00001d003420	Zm00001d007474	Zm00001d007430
Zm00001d003457	Zm00001d007550	Zm00001d007512
Zm00001d003471	Zm00001d007712	Zm00001d007549
Zm00001d003494	Zm00001d007762	Zm00001d007578
Zm00001d003524	Zm00001d007773	Zm00001d007728
Zm00001d003607	Zm00001d007781	Zm00001d007729
Zm00001d003626	Zm00001d007901	Zm00001d007743
Zm00001d003749	Zm00001d007952	Zm00001d007750
Zm00001d003751	Zm00001d008206	Zm00001d007776
Zm00001d003763	Zm00001d008208	Zm00001d008181
Zm00001d003884	Zm00001d008308	Zm00001d008193
Zm00001d003938	Zm00001d008392	Zm00001d008437
Zm00001d004015	Zm00001d008455	Zm00001d008793
Zm00001d004197	Zm00001d008462	Zm00001d008794
Zm00001d004287	Zm00001d008570	Zm00001d009174
Zm00001d004305	Zm00001d008606	Zm00001d009341
Zm00001d004371	Zm00001d008620	Zm00001d009659
Zm00001d004401	Zm00001d008621	Zm00001d009684
Zm00001d004414	Zm00001d008665	Zm00001d009920
Zm00001d004440	Zm00001d008680	Zm00001d010050
Zm00001d004547	Zm00001d008692	Zm00001d010265
Zm00001d014463	Zm00001d008695	Zm00001d010395
Zm00001d014507	Zm00001d008735	Zm00001d010398
Zm00001d014555	Zm00001d008826	Zm00001d010399
Zm00001d014650	Zm00001d008842	Zm00001d010494
Zm00001d014658	Zm00001d008898	Zm00001d010495
Zm00001d014690	Zm00001d008912	Zm00001d010617
Zm00001d014744	Zm00001d008974	Zm00001d010786
Zm00001d014782	Zm00001d008987	Zm00001d010906
Zm00001d014791	Zm00001d009123	Zm00001d011126
Zm00001d014850	Zm00001d009138	Zm00001d011425
Zm00001d014952	Zm00001d009140	Zm00001d011550
Zm00001d015012	Zm00001d009248	Zm00001d011577
Zm00001d015053	Zm00001d009361	Zm00001d011744
Zm00001d015269	Zm00001d009376	Zm00001d012428
Zm00001d015275	Zm00001d009397	Zm00001d012479
Zm00001d015559	Zm00001d009506	Zm00001d013294
Zm00001d015638	Zm00001d009549	Zm00001d013395
Zm00001d015654	Zm00001d009578	Zm00001d013560
Zm00001d015806	Zm00001d009705	Zm00001d014056
Zm00001d015853	Zm00001d009814	Zm00001d014250
Zm00001d015912	Zm00001d009899	Zm00001d014290
Zm00001d015925	Zm00001d009939	Zm00001d014376
Zm00001d016016	Zm00001d009971	Zm00001d014540
Zm00001d016041	Zm00001d010228	Zm00001d014649
Zm00001d016301	Zm00001d010232	Zm00001d014769
Zm00001d016395	Zm00001d010287	Zm00001d014915
Zm00001d016401	Zm00001d010308	Zm00001d015054
Zm00001d016446	Zm00001d010358	Zm00001d015220
Zm00001d016457	Zm00001d010375	Zm00001d015328
Zm00001d016520	Zm00001d010409	Zm00001d015644
Zm00001d016551	Zm00001d010450	Zm00001d015775
Zm00001d016571	Zm00001d010463	Zm00001d015811
Zm00001d016662	Zm00001d010572	Zm00001d016080
Zm00001d016682	Zm00001d010584	Zm00001d016414
Zm00001d016707	Zm00001d010586	Zm00001d016511
Zm00001d016760	Zm00001d010621	Zm00001d016524
Zm00001d016800	Zm00001d010667	Zm00001d016649
Zm00001d016851	Zm00001d010687	Zm00001d016727
Zm00001d016933	Zm00001d010723	Zm00001d017293
Zm00001d016952	Zm00001d010752	Zm00001d017507
Zm00001d017019	Zm00001d010787	Zm00001d017868
Zm00001d017032	Zm00001d010800	Zm00001d017954
Zm00001d017033	Zm00001d010812	Zm00001d017962
Zm00001d017034	Zm00001d010826	Zm00001d018029
Zm00001d017095	Zm00001d010902	Zm00001d018059
Zm00001d017134	Zm00001d010912	Zm00001d018210
Zm00001d017145	Zm00001d010924	Zm00001d018628
Zm00001d017152	Zm00001d010945	Zm00001d018648
Zm00001d017186	Zm00001d011193	Zm00001d018661
Zm00001d017243	Zm00001d011228	Zm00001d018674
Zm00001d017264	Zm00001d011363	Zm00001d018830
Zm00001d017281	Zm00001d011396	Zm00001d019227
Zm00001d017365	Zm00001d011403	Zm00001d019246
Zm00001d017381	Zm00001d011506	Zm00001d019338
Zm00001d017382	Zm00001d011576	Zm00001d019585
Zm00001d017386	Zm00001d011620	Zm00001d019724
Zm00001d017598	Zm00001d011637	Zm00001d019836
Zm00001d017611	Zm00001d011641	Zm00001d020110
Zm00001d017647	Zm00001d011878	Zm00001d020148
Zm00001d017650	Zm00001d011924	Zm00001d020718
Zm00001d017762	Zm00001d011955	Zm00001d020910
Zm00001d017865	Zm00001d011967	Zm00001d020911
Zm00001d017896	Zm00001d011968	Zm00001d021082
Zm00001d017899	Zm00001d011969	Zm00001d021085
Zm00001d017928	Zm00001d012035	Zm00001d021193
Zm00001d017932	Zm00001d012036	Zm00001d021683
Zm00001d017941	Zm00001d012049	Zm00001d021695
Zm00001d017959	Zm00001d012285	Zm00001d021728
Zm00001d017965	Zm00001d012296	Zm00001d021770
Zm00001d017992	Zm00001d012313	Zm00001d021822
Zm00001d018047	Zm00001d012382	Zm00001d021963
Zm00001d018049	Zm00001d012441	Zm00001d022147
Zm00001d018093	Zm00001d012456	Zm00001d022397
Zm00001d018237	Zm00001d012475	Zm00001d022441
Zm00001d018291	Zm00001d012482	Zm00001d022589
Zm00001d018298	Zm00001d012512	Zm00001d023295
Zm00001d018329	Zm00001d012551	Zm00001d023317
Zm00001d018390	Zm00001d012552	Zm00001d023320
Zm00001d018431	Zm00001d012561	Zm00001d023326
Zm00001d018435	Zm00001d012564	Zm00001d023327
Zm00001d018452	Zm00001d012568	Zm00001d023501
Zm00001d018475	Zm00001d012575	Zm00001d023625
Zm00001d018483	Zm00001d012648	Zm00001d023660
Zm00001d018615	Zm00001d012687	Zm00001d023717
Zm00001d018619	Zm00001d012747	Zm00001d023769
Zm00001d018656	Zm00001d012766	Zm00001d024359
Zm00001d018677	Zm00001d012818	Zm00001d024367
Zm00001d018714	Zm00001d012899	Zm00001d024450
Zm00001d018727	Zm00001d012910	Zm00001d024670
Zm00001d018825	Zm00001d012934	Zm00001d024924
Zm00001d018971	Zm00001d012939	Zm00001d024960
Zm00001d018973	Zm00001d012957	Zm00001d024962
Zm00001d019123	Zm00001d013003	Zm00001d024963
Zm00001d019422	Zm00001d013097	Zm00001d024973
Zm00001d019457	Zm00001d013112	Zm00001d025167
Zm00001d019527	Zm00001d013261	Zm00001d025796
Zm00001d019550	Zm00001d013287	Zm00001d025973
Zm00001d019576	Zm00001d013343	Zm00001d025990
Zm00001d019704	Zm00001d013378	Zm00001d026305
Zm00001d020054	Zm00001d013384	Zm00001d026375
Zm00001d020064	Zm00001d013547	Zm00001d026521
Zm00001d020177	Zm00001d013596	Zm00001d026552
Zm00001d020183	Zm00001d013630	Zm00001d027254
Zm00001d020257	Zm00001d013676	Zm00001d027557
Zm00001d020268	Zm00001d013725	Zm00001d027935
Zm00001d020279	Zm00001d013858	Zm00001d028140
Zm00001d020280	Zm00001d013934	Zm00001d028323
Zm00001d020362	Zm00001d013977	Zm00001d028929
Zm00001d020364	Zm00001d013983	Zm00001d029101
Zm00001d020442	Zm00001d014011	Zm00001d029176
Zm00001d020457	Zm00001d014017	Zm00001d029288
Zm00001d020495	Zm00001d014074	Zm00001d029569
Zm00001d020501	Zm00001d014081	Zm00001d029601
Zm00001d020505	Zm00001d014083	Zm00001d029620
Zm00001d020528	Zm00001d014089	Zm00001d029717
Zm00001d020586	Zm00001d014116	Zm00001d030222
Zm00001d020602	Zm00001d014123	Zm00001d030295
Zm00001d020606	Zm00001d014159	Zm00001d030806
Zm00001d020628	Zm00001d014181	Zm00001d031296
Zm00001d020673	Zm00001d014198	Zm00001d031344
Zm00001d020674	Zm00001d014244	Zm00001d031345
Zm00001d020692	Zm00001d024898	Zm00001d031362
Zm00001d020752	Zm00001d024937	Zm00001d031457
Zm00001d020773	Zm00001d024946	Zm00001d031505
Zm00001d020780	Zm00001d025018	Zm00001d031626
Zm00001d020876	Zm00001d025023	Zm00001d031690
Zm00001d020935	Zm00001d025043	Zm00001d032223
Zm00001d020953	Zm00001d025103	Zm00001d032386
Zm00001d020965	Zm00001d025233	Zm00001d032548
Zm00001d020976	Zm00001d025251	Zm00001d032787
Zm00001d020977	Zm00001d025307	Zm00001d032906
Zm00001d020985	Zm00001d025346	Zm00001d032918
Zm00001d021089	Zm00001d025437	Zm00001d033224
Zm00001d021123	Zm00001d025475	Zm00001d033226
Zm00001d021140	Zm00001d025664	Zm00001d033360
Zm00001d021169	Zm00001d025703	Zm00001d033423
Zm00001d021197	Zm00001d025737	Zm00001d033826
Zm00001d021226	Zm00001d025753	Zm00001d034103
Zm00001d021269	Zm00001d025771	Zm00001d034150
Zm00001d021288	Zm00001d025815	Zm00001d035125
Zm00001d021290	Zm00001d025821	Zm00001d035163
Zm00001d021318	Zm00001d025888	Zm00001d035214
Zm00001d021343	Zm00001d025926	Zm00001d035329
Zm00001d021491	Zm00001d025932	Zm00001d035416
Zm00001d021492	Zm00001d025933	Zm00001d035468
Zm00001d021528	Zm00001d025957	Zm00001d035479
Zm00001d021529	Zm00001d025964	Zm00001d035543
Zm00001d021579	Zm00001d025979	Zm00001d035659
Zm00001d021656	Zm00001d026047	Zm00001d035662
Zm00001d021688	Zm00001d026102	Zm00001d035949
Zm00001d021692	Zm00001d026200	Zm00001d036072
Zm00001d021697	Zm00001d026203	Zm00001d036281
Zm00001d021726	Zm00001d026218	Zm00001d036664
Zm00001d021727	Zm00001d026269	Zm00001d037442
Zm00001d021732	Zm00001d026318	Zm00001d037628
Zm00001d021753	Zm00001d026366	Zm00001d037768
Zm00001d021761	Zm00001d026551	Zm00001d037792
Zm00001d021827	Zm00001d026625	Zm00001d037810
Zm00001d021843	Zm00001d035992	Zm00001d037848
Zm00001d021870	Zm00001d036024	Zm00001d037849
Zm00001d021935	Zm00001d036045	Zm00001d037959
Zm00001d021943	Zm00001d036098	Zm00001d038144
Zm00001d021974	Zm00001d036224	Zm00001d038645
Zm00001d021988	Zm00001d036228	Zm00001d038848
Zm00001d022104	Zm00001d036242	Zm00001d038941
Zm00001d022120	Zm00001d036270	Zm00001d039095
Zm00001d022195	Zm00001d036364	Zm00001d039203
Zm00001d022211	Zm00001d036370	Zm00001d039421
Zm00001d022222	Zm00001d036418	Zm00001d039493
Zm00001d022262	Zm00001d036688	Zm00001d039644
Zm00001d022384	Zm00001d036690	Zm00001d039713
Zm00001d022424	Zm00001d036736	Zm00001d039723
Zm00001d022458	Zm00001d036766	Zm00001d039749
Zm00001d022461	Zm00001d036947	Zm00001d039826
Zm00001d022569	Zm00001d036956	Zm00001d040954
Zm00001d023339	Zm00001d037035	Zm00001d040974
Zm00001d023345	Zm00001d037164	Zm00001d041358
Zm00001d023371	Zm00001d037182	Zm00001d041454
Zm00001d023400	Zm00001d037207	Zm00001d042065
Zm00001d023424	Zm00001d037242	Zm00001d042151
Zm00001d023480	Zm00001d037251	Zm00001d042260
Zm00001d023596	Zm00001d037270	Zm00001d042347
Zm00001d023604	Zm00001d037288	Zm00001d042716
Zm00001d023608	Zm00001d037322	Zm00001d043194
Zm00001d023611	Zm00001d037334	Zm00001d043284
Zm00001d023669	Zm00001d037336	Zm00001d043651
Zm00001d023720	Zm00001d037386	Zm00001d043852
Zm00001d023859	Zm00001d037410	Zm00001d044071
Zm00001d023984	Zm00001d037439	Zm00001d044430
Zm00001d024041	Zm00001d041006	Zm00001d044654
Zm00001d024102	Zm00001d041055	Zm00001d044656
Zm00001d024325	Zm00001d041069	Zm00001d044872
Zm00001d024333	Zm00001d041070	Zm00001d044906
Zm00001d024347	Zm00001d041163	Zm00001d044927
Zm00001d024418	Zm00001d041173	Zm00001d044938
Zm00001d024432	Zm00001d041269	Zm00001d045007
Zm00001d024489	Zm00001d041277	Zm00001d045221
Zm00001d024527	Zm00001d041327	Zm00001d045631
Zm00001d024597	Zm00001d041384	Zm00001d046374
Zm00001d024677	Zm00001d041437	Zm00001d046713
Zm00001d024695	Zm00001d041438	Zm00001d046772
Zm00001d024732	Zm00001d041476	Zm00001d046846
Zm00001d024762	Zm00001d041539	Zm00001d047018
Zm00001d024764	Zm00001d041544	Zm00001d047215
Zm00001d024781	Zm00001d041548	Zm00001d047301
Zm00001d027256	Zm00001d041584	Zm00001d047316
Zm00001d027325	Zm00001d041678	Zm00001d047547
Zm00001d027386	Zm00001d041735	Zm00001d047710
Zm00001d027415	Zm00001d041773	Zm00001d047783
Zm00001d027447	Zm00001d041781	Zm00001d047784
Zm00001d027454	Zm00001d041791	Zm00001d047785
Zm00001d027500	Zm00001d041880	Zm00001d047821
Zm00001d027530	Zm00001d041922	Zm00001d048077
Zm00001d027596	Zm00001d044604	Zm00001d048165
Zm00001d027613	Zm00001d044618	Zm00001d048166
Zm00001d027616	Zm00001d044646	Zm00001d048468
Zm00001d027623	Zm00001d044694	Zm00001d048484
Zm00001d027708	Zm00001d047090	Zm00001d048612
Zm00001d027802	Zm00001d047093	Zm00001d048629
Zm00001d027812	Zm00001d047104	Zm00001d048773
Zm00001d027863	Zm00001d047109	Zm00001d048865
Zm00001d027973	Zm00001d047251	Zm00001d048866
Zm00001d028056	Zm00001d047358	Zm00001d048878
Zm00001d028064	Zm00001d047379	Zm00001d048883
Zm00001d028074	Zm00001d047440	Zm00001d048927
Zm00001d028103	Zm00001d047470	Zm00001d049031
Zm00001d028144	Zm00001d047483	Zm00001d049085
Zm00001d028151	Zm00001d047514	Zm00001d049120
Zm00001d028162	Zm00001d047555	Zm00001d049158
Zm00001d028167	Zm00001d047579	Zm00001d049265
Zm00001d028204	Zm00001d047640	Zm00001d049299
Zm00001d028248	Zm00001d047698	Zm00001d049433
Zm00001d028287	Zm00001d047721	Zm00001d049435
Zm00001d028331	Zm00001d047767	Zm00001d049437
Zm00001d028574	Zm00001d047772	Zm00001d049438
Zm00001d028615	Zm00001d047779	Zm00001d049445
Zm00001d028639	Zm00001d047782	Zm00001d049514
Zm00001d028720	Zm00001d047799	Zm00001d049551
Zm00001d028733	Zm00001d047942	Zm00001d049719
Zm00001d028769	Zm00001d048006	Zm00001d050076
Zm00001d028785	Zm00001d048022	Zm00001d050084
Zm00001d028835	Zm00001d048121	Zm00001d050125
Zm00001d028842	Zm00001d048162	Zm00001d050254
Zm00001d028995	Zm00001d048229	Zm00001d050437
Zm00001d028999	Zm00001d048234	Zm00001d050462
Zm00001d029051	Zm00001d048347	Zm00001d050470
Zm00001d029232	Zm00001d048417	Zm00001d050518
Zm00001d029274	Zm00001d048478	Zm00001d051060
Zm00001d029314	Zm00001d048532	Zm00001d051068
Zm00001d029349	Zm00001d048547	Zm00001d051085
Zm00001d029371	Zm00001d048559	Zm00001d051210
Zm00001d029391	Zm00001d049381	Zm00001d051434
Zm00001d029420	Zm00001d049418	Zm00001d051435
Zm00001d029461	Zm00001d049419	Zm00001d051541
Zm00001d029489	Zm00001d049432	Zm00001d051686
Zm00001d029516	Zm00001d049502	Zm00001d051748
Zm00001d029519	Zm00001d049608	Zm00001d052091
Zm00001d029526	Zm00001d049629	Zm00001d052362
Zm00001d029545	Zm00001d049640	Zm00001d052474
Zm00001d029636	Zm00001d049643	Zm00001d052496
Zm00001d029651	Zm00001d049748	Zm00001d052584
Zm00001d029696	Zm00001d049816	Zm00001d052585
Zm00001d029706	Zm00001d049911	Zm00001d052927
Zm00001d029750	Zm00001d049932	Zm00001d052950
Zm00001d029806	Zm00001d050074	Zm00001d053133
Zm00001d029847	Zm00001d050179	Zm00001d054062
Zm00001d030139	Zm00001d050191
Zm00001d030191	Zm00001d050259
Zm00001d030199	Zm00001d050265
Zm00001d030234	Zm00001d050323
Zm00001d030253	Zm00001d050572
Zm00001d030323	Zm00001d050577
Zm00001d030328	Zm00001d050583
Zm00001d030556	Zm00001d050600
Zm00001d030644	Zm00001d050723
Zm00001d030741	Zm00001d050860
Zm00001d031077	Zm00001d050974
Zm00001d031092	Zm00001d051149
Zm00001d031109	Zm00001d051156
Zm00001d031167	Zm00001d051180
Zm00001d031175	Zm00001d051251
Zm00001d031204	Zm00001d051323
Zm00001d031227	Zm00001d051338
Zm00001d031412	Zm00001d051511
Zm00001d031580	Zm00001d051637
Zm00001d031668	Zm00001d051692
Zm00001d031677	Zm00001d051693
Zm00001d031732	Zm00001d051695
Zm00001d031813	Zm00001d051788
Zm00001d031926	Zm00001d051799
Zm00001d032022	Zm00001d051836
Zm00001d032057	Zm00001d051887
Zm00001d032098	Zm00001d051901
Zm00001d032116	Zm00001d051905
Zm00001d032144	Zm00001d051934
Zm00001d032179	Zm00001d051956
Zm00001d032199	Zm00001d052064
Zm00001d032208	Zm00001d052117
Zm00001d032225	Zm00001d052124
Zm00001d032291	Zm00001d052162
Zm00001d032344	Zm00001d052211
Zm00001d032356	Zm00001d052221
Zm00001d032428	Zm00001d052234
Zm00001d032536	Zm00001d052260
Zm00001d032550	Zm00001d052292
Zm00001d032570	Zm00001d052713
Zm00001d032618	Zm00001d052744
Zm00001d032669	Zm00001d052835
Zm00001d032718	Zm00001d052856
Zm00001d032721	Zm00001d052876
Zm00001d032737	Zm00001d053236
Zm00001d032768	Zm00001d053453
Zm00001d032854	Zm00001d053569
Zm00001d032888	Zm00001d053594
Zm00001d032897	Zm00001d053607
Zm00001d032921	Zm00001d053756
Zm00001d032962	Zm00001d053759
Zm00001d032999	Zm00001d053799
Zm00001d033047	Zm00001d053846
Zm00001d033056	Zm00001d053865
Zm00001d033057	Zm00001d053977
Zm00001d033063	Zm00001d054075
Zm00001d033067
Zm00001d033068
Zm00001d033087
Zm00001d033092
Zm00001d033170
Zm00001d033171
Zm00001d033206
Zm00001d033241
Zm00001d033267
Zm00001d033271
Zm00001d033300
Zm00001d033378
Zm00001d033391
Zm00001d033419
Zm00001d033447
Zm00001d033489
Zm00001d033516
Zm00001d033517
Zm00001d033621
Zm00001d033711
Zm00001d033714
Zm00001d033797
Zm00001d033909
Zm00001d033957
Zm00001d033991
Zm00001d034277
Zm00001d034439
Zm00001d034468
Zm00001d034552
Zm00001d034568
Zm00001d034569
Zm00001d034608
Zm00001d034615
Zm00001d034643
Zm00001d034714
Zm00001d034723
Zm00001d034749
Zm00001d034836
Zm00001d034839
Zm00001d034986
Zm00001d035007
Zm00001d035013
Zm00001d035041
Zm00001d035119
Zm00001d035263
Zm00001d035300
Zm00001d035320
Zm00001d035505
Zm00001d035519
Zm00001d035535
Zm00001d035631
Zm00001d037529
Zm00001d037550
Zm00001d037565
Zm00001d037576
Zm00001d037619
Zm00001d037624
Zm00001d037681
Zm00001d037797
Zm00001d037894
Zm00001d037902
Zm00001d037932
Zm00001d037968
Zm00001d038023
Zm00001d038081
Zm00001d038165
Zm00001d038211
Zm00001d038221
Zm00001d038240
Zm00001d038289
Zm00001d038304
Zm00001d038357
Zm00001d038408
Zm00001d038432
Zm00001d038465
Zm00001d038511
Zm00001d038521
Zm00001d038558
Zm00001d038578
Zm00001d038613
Zm00001d038708
Zm00001d038763
Zm00001d038766
Zm00001d038791
Zm00001d038793
Zm00001d038853
Zm00001d038860
Zm00001d038870
Zm00001d038875
Zm00001d038925
Zm00001d039113
Zm00001d039150
Zm00001d039173
Zm00001d039224
Zm00001d039303
Zm00001d039327
Zm00001d039400
Zm00001d039426
Zm00001d039432
Zm00001d039487
Zm00001d039532
Zm00001d039785
Zm00001d039802
Zm00001d039918
Zm00001d039920
Zm00001d039921
Zm00001d039947
Zm00001d040094
Zm00001d040113
Zm00001d040567
Zm00001d040606
Zm00001d040649
Zm00001d040667
Zm00001d040780
Zm00001d042019
Zm00001d042027
Zm00001d042098
Zm00001d042099
Zm00001d042114
Zm00001d042148
Zm00001d042182
Zm00001d042202
Zm00001d042225
Zm00001d042256
Zm00001d042271
Zm00001d042279
Zm00001d042365
Zm00001d042388
Zm00001d042448
Zm00001d042461
Zm00001d042473
Zm00001d042493
Zm00001d042506
Zm00001d042549
Zm00001d042554
Zm00001d042608
Zm00001d042756
Zm00001d042770
Zm00001d042780
Zm00001d042781
Zm00001d042801
Zm00001d043090
Zm00001d043116
Zm00001d043156
Zm00001d043238
Zm00001d043257
Zm00001d043278
Zm00001d043348
Zm00001d043364
Zm00001d043365
Zm00001d043463
Zm00001d043528
Zm00001d043571
Zm00001d043596
Zm00001d043611
Zm00001d043612
Zm00001d043798
Zm00001d043799
Zm00001d043850
Zm00001d043853
Zm00001d043871
Zm00001d043912
Zm00001d043935
Zm00001d044010
Zm00001d044033
Zm00001d044079
Zm00001d044106
Zm00001d044107
Zm00001d044112
Zm00001d044117
Zm00001d044124
Zm00001d044146
Zm00001d044157
Zm00001d044159
Zm00001d044171
Zm00001d044191
Zm00001d044253
Zm00001d044293
Zm00001d044340
Zm00001d044389
Zm00001d044416
Zm00001d044455
Zm00001d044457
Zm00001d044564
Zm00001d044748
Zm00001d044816
Zm00001d044987
Zm00001d045063
Zm00001d045086
Zm00001d045124
Zm00001d045136
Zm00001d045190
Zm00001d045206
Zm00001d045335
Zm00001d045388
Zm00001d045391
Zm00001d045395
Zm00001d045484
Zm00001d045495
Zm00001d045513
Zm00001d045517
Zm00001d045519
Zm00001d045582
Zm00001d045679
Zm00001d046014
Zm00001d046073
Zm00001d046182
Zm00001d046383
Zm00001d046402
Zm00001d046423
Zm00001d046519
Zm00001d046560
Zm00001d046603
Zm00001d046688
Zm00001d046723
Zm00001d046767
Zm00001d046784
Zm00001d046793
Zm00001d046805
Zm00001d046824
Zm00001d046897
Zm00001d048592
Zm00001d048647
Zm00001d048680
Zm00001d048692
Zm00001d048759
Zm00001d048804
Zm00001d048832
Zm00001d048909
Zm00001d048962
Zm00001d049015
Zm00001d049171
Zm00001d049173
Zm00001d049252
Zm00001d049286
Zm00001d052434
Zm00001d052438
Zm00001d052480
Zm00001d052963
Zm00001d052988
Zm00001d052989
Zm00001d052999
Zm00001d053079
Zm00001d053118
Zm00001d053119

## Sheet: IST_Trans. D. E.
IST_Transcriptionally Differentially Expressed_Maize1 (1541)	IST_Transcriptionally Differentially Expressed_Maize2 (893)	IST_Transcriptionally Differentially Expressed_No_Subgenome (334)
Zm00001d001806	Zm00001d004709	Zm00001d000034
Zm00001d001860	Zm00001d004837	Zm00001d000060
Zm00001d001864	Zm00001d004839	Zm00001d000086
Zm00001d001879	Zm00001d004977	Zm00001d000113
Zm00001d001899	Zm00001d004978	Zm00001d000120
Zm00001d001939	Zm00001d005011	Zm00001d000123
Zm00001d001945	Zm00001d005029	Zm00001d000168
Zm00001d001960	Zm00001d005051	Zm00001d000230
Zm00001d002001	Zm00001d005080	Zm00001d000241
Zm00001d002025	Zm00001d005089	Zm00001d000277
Zm00001d002052	Zm00001d005094	Zm00001d000294
Zm00001d002053	Zm00001d005148	Zm00001d000316
Zm00001d002056	Zm00001d005174	Zm00001d000349
Zm00001d002082	Zm00001d005200	Zm00001d000350
Zm00001d002089	Zm00001d005301	Zm00001d000360
Zm00001d002090	Zm00001d005334	Zm00001d000399
Zm00001d002097	Zm00001d005346	Zm00001d000432
Zm00001d002104	Zm00001d005373	Zm00001d000439
Zm00001d002129	Zm00001d005446	Zm00001d002350
Zm00001d002130	Zm00001d005450	Zm00001d002951
Zm00001d002132	Zm00001d005513	Zm00001d003067
Zm00001d002147	Zm00001d005520	Zm00001d003184
Zm00001d002191	Zm00001d005544	Zm00001d003613
Zm00001d002199	Zm00001d005590	Zm00001d003680
Zm00001d002296	Zm00001d005614	Zm00001d003683
Zm00001d002312	Zm00001d005688	Zm00001d003724
Zm00001d002317	Zm00001d005694	Zm00001d003760
Zm00001d002330	Zm00001d005696	Zm00001d003954
Zm00001d002339	Zm00001d005785	Zm00001d004052
Zm00001d002348	Zm00001d005812	Zm00001d004094
Zm00001d002351	Zm00001d005814	Zm00001d004143
Zm00001d002358	Zm00001d005843	Zm00001d004220
Zm00001d002362	Zm00001d005846	Zm00001d004342
Zm00001d002384	Zm00001d005867	Zm00001d004343
Zm00001d002395	Zm00001d005871	Zm00001d004348
Zm00001d002396	Zm00001d005881	Zm00001d004506
Zm00001d002420	Zm00001d005920	Zm00001d004587
Zm00001d002426	Zm00001d005926	Zm00001d004691
Zm00001d002432	Zm00001d005939	Zm00001d004697
Zm00001d002436	Zm00001d006002	Zm00001d004700
Zm00001d002450	Zm00001d006008	Zm00001d004841
Zm00001d002490	Zm00001d006022	Zm00001d004880
Zm00001d002496	Zm00001d006028	Zm00001d004912
Zm00001d002501	Zm00001d006036	Zm00001d004921
Zm00001d002510	Zm00001d006037	Zm00001d005114
Zm00001d002589	Zm00001d006054	Zm00001d005246
Zm00001d002593	Zm00001d006063	Zm00001d005276
Zm00001d002599	Zm00001d006064	Zm00001d005482
Zm00001d002611	Zm00001d006066	Zm00001d005621
Zm00001d002649	Zm00001d006089	Zm00001d005743
Zm00001d002654	Zm00001d006098	Zm00001d006500
Zm00001d002676	Zm00001d006099	Zm00001d006684
Zm00001d002690	Zm00001d006100	Zm00001d006788
Zm00001d002770	Zm00001d006110	Zm00001d006844
Zm00001d002789	Zm00001d006117	Zm00001d007026
Zm00001d002806	Zm00001d006126	Zm00001d007233
Zm00001d002815	Zm00001d006132	Zm00001d007324
Zm00001d002822	Zm00001d006159	Zm00001d007328
Zm00001d002828	Zm00001d006175	Zm00001d007630
Zm00001d002829	Zm00001d006205	Zm00001d007716
Zm00001d002860	Zm00001d006237	Zm00001d007810
Zm00001d002869	Zm00001d006250	Zm00001d007815
Zm00001d002873	Zm00001d006287	Zm00001d008527
Zm00001d002880	Zm00001d006291	Zm00001d009000
Zm00001d002893	Zm00001d006321	Zm00001d009011
Zm00001d002956	Zm00001d006323	Zm00001d009314
Zm00001d002970	Zm00001d006343	Zm00001d009315
Zm00001d002989	Zm00001d006353	Zm00001d009339
Zm00001d003013	Zm00001d006358	Zm00001d009560
Zm00001d003038	Zm00001d006443	Zm00001d009606
Zm00001d003040	Zm00001d006456	Zm00001d009657
Zm00001d003058	Zm00001d006470	Zm00001d009779
Zm00001d003062	Zm00001d006473	Zm00001d009868
Zm00001d003066	Zm00001d006499	Zm00001d009877
Zm00001d003149	Zm00001d006540	Zm00001d009926
Zm00001d003157	Zm00001d006587	Zm00001d009928
Zm00001d003162	Zm00001d006588	Zm00001d009929
Zm00001d003181	Zm00001d006610	Zm00001d009932
Zm00001d003249	Zm00001d006624	Zm00001d010049
Zm00001d003251	Zm00001d006657	Zm00001d010261
Zm00001d003264	Zm00001d006663	Zm00001d010427
Zm00001d003308	Zm00001d006673	Zm00001d010428
Zm00001d003345	Zm00001d006678	Zm00001d010499
Zm00001d003368	Zm00001d006700	Zm00001d010644
Zm00001d003372	Zm00001d006726	Zm00001d010799
Zm00001d003373	Zm00001d006738	Zm00001d010988
Zm00001d003376	Zm00001d006823	Zm00001d011100
Zm00001d003380	Zm00001d006833	Zm00001d011130
Zm00001d003404	Zm00001d006845	Zm00001d011139
Zm00001d003411	Zm00001d006853	Zm00001d012013
Zm00001d003412	Zm00001d006871	Zm00001d012394
Zm00001d003423	Zm00001d006875	Zm00001d012886
Zm00001d003429	Zm00001d006899	Zm00001d013031
Zm00001d003459	Zm00001d006938	Zm00001d013054
Zm00001d003522	Zm00001d007012	Zm00001d013511
Zm00001d003530	Zm00001d007082	Zm00001d013845
Zm00001d003612	Zm00001d007092	Zm00001d013951
Zm00001d003618	Zm00001d007103	Zm00001d014284
Zm00001d003648	Zm00001d007105	Zm00001d014687
Zm00001d003663	Zm00001d007117	Zm00001d015139
Zm00001d003671	Zm00001d007145	Zm00001d015224
Zm00001d003672	Zm00001d007154	Zm00001d015228
Zm00001d003684	Zm00001d007160	Zm00001d015332
Zm00001d003707	Zm00001d007179	Zm00001d015603
Zm00001d003715	Zm00001d007189	Zm00001d015705
Zm00001d003718	Zm00001d007200	Zm00001d015723
Zm00001d003756	Zm00001d007204	Zm00001d015779
Zm00001d003767	Zm00001d007254	Zm00001d015876
Zm00001d003776	Zm00001d007290	Zm00001d016134
Zm00001d003846	Zm00001d007345	Zm00001d016443
Zm00001d003894	Zm00001d007351	Zm00001d016805
Zm00001d003895	Zm00001d007366	Zm00001d017293
Zm00001d003896	Zm00001d007391	Zm00001d018014
Zm00001d003913	Zm00001d007394	Zm00001d018141
Zm00001d004020	Zm00001d007417	Zm00001d018270
Zm00001d004021	Zm00001d007489	Zm00001d018356
Zm00001d004055	Zm00001d007514	Zm00001d018600
Zm00001d004090	Zm00001d007572	Zm00001d018704
Zm00001d004133	Zm00001d007573	Zm00001d018760
Zm00001d004196	Zm00001d007581	Zm00001d018784
Zm00001d004339	Zm00001d007597	Zm00001d018916
Zm00001d004354	Zm00001d007602	Zm00001d018976
Zm00001d004392	Zm00001d007603	Zm00001d019237
Zm00001d004400	Zm00001d007639	Zm00001d019344
Zm00001d004409	Zm00001d007687	Zm00001d019562
Zm00001d004460	Zm00001d007773	Zm00001d019573
Zm00001d004473	Zm00001d007788	Zm00001d019613
Zm00001d004478	Zm00001d007824	Zm00001d019824
Zm00001d004495	Zm00001d007832	Zm00001d019852
Zm00001d004497	Zm00001d007840	Zm00001d019898
Zm00001d004509	Zm00001d007857	Zm00001d019899
Zm00001d004513	Zm00001d007858	Zm00001d019926
Zm00001d014455	Zm00001d007864	Zm00001d020087
Zm00001d014456	Zm00001d007871	Zm00001d020329
Zm00001d014459	Zm00001d007905	Zm00001d020827
Zm00001d014487	Zm00001d007960	Zm00001d021075
Zm00001d014488	Zm00001d007978	Zm00001d021511
Zm00001d014550	Zm00001d008196	Zm00001d021570
Zm00001d014562	Zm00001d008203	Zm00001d021762
Zm00001d014564	Zm00001d008209	Zm00001d021851
Zm00001d014626	Zm00001d008221	Zm00001d022599
Zm00001d014641	Zm00001d008222	Zm00001d023254
Zm00001d014679	Zm00001d008224	Zm00001d023402
Zm00001d014704	Zm00001d008226	Zm00001d023462
Zm00001d014715	Zm00001d008228	Zm00001d023632
Zm00001d014716	Zm00001d008230	Zm00001d023692
Zm00001d014749	Zm00001d008238	Zm00001d023791
Zm00001d014756	Zm00001d008294	Zm00001d023792
Zm00001d014852	Zm00001d008321	Zm00001d023941
Zm00001d014876	Zm00001d008369	Zm00001d024058
Zm00001d014919	Zm00001d008380	Zm00001d024128
Zm00001d014926	Zm00001d008381	Zm00001d024143
Zm00001d014969	Zm00001d008387	Zm00001d024148
Zm00001d014989	Zm00001d008393	Zm00001d024241
Zm00001d014991	Zm00001d008427	Zm00001d024340
Zm00001d015004	Zm00001d008440	Zm00001d024635
Zm00001d015010	Zm00001d008496	Zm00001d024965
Zm00001d015033	Zm00001d008497	Zm00001d024966
Zm00001d015037	Zm00001d008499	Zm00001d025005
Zm00001d015059	Zm00001d008503	Zm00001d025149
Zm00001d015060	Zm00001d008512	Zm00001d025565
Zm00001d015064	Zm00001d008515	Zm00001d025781
Zm00001d015084	Zm00001d008516	Zm00001d026353
Zm00001d015085	Zm00001d008529	Zm00001d026371
Zm00001d015094	Zm00001d008559	Zm00001d026427
Zm00001d015095	Zm00001d008590	Zm00001d026528
Zm00001d015123	Zm00001d008610	Zm00001d026568
Zm00001d015127	Zm00001d008612	Zm00001d027451
Zm00001d015202	Zm00001d008622	Zm00001d027456
Zm00001d015210	Zm00001d008623	Zm00001d027527
Zm00001d015226	Zm00001d008625	Zm00001d027850
Zm00001d015229	Zm00001d008731	Zm00001d028807
Zm00001d015231	Zm00001d008762	Zm00001d028901
Zm00001d015239	Zm00001d008815	Zm00001d029251
Zm00001d015248	Zm00001d008869	Zm00001d029476
Zm00001d015268	Zm00001d008890	Zm00001d029528
Zm00001d015291	Zm00001d008910	Zm00001d029625
Zm00001d015301	Zm00001d008963	Zm00001d029710
Zm00001d015366	Zm00001d008976	Zm00001d030127
Zm00001d015374	Zm00001d009008	Zm00001d030220
Zm00001d015385	Zm00001d009028	Zm00001d030230
Zm00001d015394	Zm00001d009071	Zm00001d030381
Zm00001d015407	Zm00001d009074	Zm00001d030398
Zm00001d015442	Zm00001d009097	Zm00001d030496
Zm00001d015474	Zm00001d009132	Zm00001d030549
Zm00001d015484	Zm00001d009152	Zm00001d030661
Zm00001d015485	Zm00001d009161	Zm00001d030786
Zm00001d015505	Zm00001d009181	Zm00001d030818
Zm00001d015519	Zm00001d009212	Zm00001d030841
Zm00001d015569	Zm00001d009373	Zm00001d030902
Zm00001d015586	Zm00001d009374	Zm00001d031145
Zm00001d015605	Zm00001d009396	Zm00001d031209
Zm00001d015613	Zm00001d009402	Zm00001d031303
Zm00001d015628	Zm00001d009417	Zm00001d031640
Zm00001d015636	Zm00001d009431	Zm00001d031750
Zm00001d015702	Zm00001d009493	Zm00001d031872
Zm00001d015724	Zm00001d009494	Zm00001d031873
Zm00001d015783	Zm00001d009497	Zm00001d031939
Zm00001d015802	Zm00001d009509	Zm00001d031945
Zm00001d015837	Zm00001d009579	Zm00001d031989
Zm00001d015839	Zm00001d009595	Zm00001d031991
Zm00001d015844	Zm00001d009596	Zm00001d032383
Zm00001d015856	Zm00001d009613	Zm00001d032528
Zm00001d015863	Zm00001d009653	Zm00001d032667
Zm00001d015929	Zm00001d009723	Zm00001d033038
Zm00001d015977	Zm00001d009761	Zm00001d033061
Zm00001d015999	Zm00001d009773	Zm00001d033233
Zm00001d016036	Zm00001d009800	Zm00001d033350
Zm00001d016072	Zm00001d009811	Zm00001d033741
Zm00001d016082	Zm00001d009848	Zm00001d033742
Zm00001d016095	Zm00001d009888	Zm00001d033887
Zm00001d016160	Zm00001d009907	Zm00001d034022
Zm00001d016276	Zm00001d009967	Zm00001d034023
Zm00001d016277	Zm00001d009969	Zm00001d034507
Zm00001d016358	Zm00001d009983	Zm00001d034681
Zm00001d016361	Zm00001d010009	Zm00001d034736
Zm00001d016461	Zm00001d010016	Zm00001d034766
Zm00001d016493	Zm00001d010056	Zm00001d034837
Zm00001d016500	Zm00001d010062	Zm00001d034962
Zm00001d016542	Zm00001d010078	Zm00001d035211
Zm00001d016550	Zm00001d010135	Zm00001d035212
Zm00001d016588	Zm00001d010180	Zm00001d035363
Zm00001d016599	Zm00001d010200	Zm00001d035411
Zm00001d016613	Zm00001d010259	Zm00001d035428
Zm00001d016621	Zm00001d010314	Zm00001d035434
Zm00001d016665	Zm00001d010321	Zm00001d035665
Zm00001d016714	Zm00001d010336	Zm00001d035752
Zm00001d016736	Zm00001d010366	Zm00001d035953
Zm00001d016758	Zm00001d010406	Zm00001d036080
Zm00001d016802	Zm00001d010424	Zm00001d036101
Zm00001d016824	Zm00001d010426	Zm00001d036194
Zm00001d016834	Zm00001d010440	Zm00001d036875
Zm00001d016893	Zm00001d010512	Zm00001d037651
Zm00001d016898	Zm00001d010525	Zm00001d037720
Zm00001d016926	Zm00001d010528	Zm00001d037815
Zm00001d016935	Zm00001d010536	Zm00001d037818
Zm00001d016943	Zm00001d010566	Zm00001d037843
Zm00001d016957	Zm00001d010585	Zm00001d037873
Zm00001d016988	Zm00001d010606	Zm00001d037913
Zm00001d016995	Zm00001d010611	Zm00001d037929
Zm00001d017043	Zm00001d010614	Zm00001d038047
Zm00001d017045	Zm00001d010625	Zm00001d038126
Zm00001d017046	Zm00001d010631	Zm00001d038459
Zm00001d017047	Zm00001d010656	Zm00001d038813
Zm00001d017079	Zm00001d010662	Zm00001d039261
Zm00001d017089	Zm00001d010672	Zm00001d039299
Zm00001d017097	Zm00001d010702	Zm00001d039448
Zm00001d017111	Zm00001d010715	Zm00001d039470
Zm00001d017121	Zm00001d010728	Zm00001d039840
Zm00001d017130	Zm00001d010732	Zm00001d039913
Zm00001d017138	Zm00001d010736	Zm00001d040322
Zm00001d017139	Zm00001d010785	Zm00001d040381
Zm00001d017146	Zm00001d010791	Zm00001d040582
Zm00001d017147	Zm00001d010793	Zm00001d040617
Zm00001d017151	Zm00001d010802	Zm00001d040855
Zm00001d017168	Zm00001d010803	Zm00001d040857
Zm00001d017175	Zm00001d010805	Zm00001d041036
Zm00001d017176	Zm00001d010818	Zm00001d041076
Zm00001d017179	Zm00001d010852	Zm00001d041077
Zm00001d017187	Zm00001d010868	Zm00001d041753
Zm00001d017208	Zm00001d010899	Zm00001d041760
Zm00001d017214	Zm00001d010948	Zm00001d041776
Zm00001d017288	Zm00001d010957	Zm00001d041777
Zm00001d017391	Zm00001d010987	Zm00001d041926
Zm00001d017399	Zm00001d011041	Zm00001d042090
Zm00001d017418	Zm00001d011067	Zm00001d042125
Zm00001d017420	Zm00001d011069	Zm00001d042402
Zm00001d017449	Zm00001d011073	Zm00001d042413
Zm00001d017455	Zm00001d011093	Zm00001d042828
Zm00001d017482	Zm00001d011104	Zm00001d043466
Zm00001d017491	Zm00001d011108	Zm00001d043529
Zm00001d017537	Zm00001d011147	Zm00001d043625
Zm00001d017555	Zm00001d011154	Zm00001d043783
Zm00001d017560	Zm00001d011210	Zm00001d043970
Zm00001d017607	Zm00001d011256	Zm00001d044018
Zm00001d017658	Zm00001d011274	Zm00001d044284
Zm00001d017659	Zm00001d011357	Zm00001d044643
Zm00001d017676	Zm00001d011362	Zm00001d045257
Zm00001d017692	Zm00001d011364	Zm00001d045357
Zm00001d017702	Zm00001d011365	Zm00001d045366
Zm00001d017718	Zm00001d011393	Zm00001d045475
Zm00001d017720	Zm00001d011445	Zm00001d045529
Zm00001d017746	Zm00001d011448	Zm00001d045598
Zm00001d017769	Zm00001d011454	Zm00001d045604
Zm00001d017785	Zm00001d011455	Zm00001d045859
Zm00001d017786	Zm00001d011465	Zm00001d045889
Zm00001d017788	Zm00001d011513	Zm00001d046490
Zm00001d017790	Zm00001d011531	Zm00001d046671
Zm00001d017800	Zm00001d011569	Zm00001d046837
Zm00001d017812	Zm00001d011579	Zm00001d046887
Zm00001d017831	Zm00001d011585	Zm00001d047395
Zm00001d017913	Zm00001d011596	Zm00001d047407
Zm00001d017914	Zm00001d011615	Zm00001d048157
Zm00001d017930	Zm00001d011616	Zm00001d048253
Zm00001d017937	Zm00001d011657	Zm00001d048256
Zm00001d017945	Zm00001d011680	Zm00001d048346
Zm00001d017949	Zm00001d011709	Zm00001d048637
Zm00001d017952	Zm00001d011718	Zm00001d048639
Zm00001d017961	Zm00001d011741	Zm00001d048660
Zm00001d017982	Zm00001d011746	Zm00001d048705
Zm00001d017986	Zm00001d011753	Zm00001d049007
Zm00001d018006	Zm00001d011760	Zm00001d049152
Zm00001d018009	Zm00001d011761	Zm00001d049160
Zm00001d018034	Zm00001d011773	Zm00001d049228
Zm00001d018036	Zm00001d011780	Zm00001d049343
Zm00001d018096	Zm00001d011781	Zm00001d049583
Zm00001d018097	Zm00001d011797	Zm00001d049668
Zm00001d018104	Zm00001d011799	Zm00001d049848
Zm00001d018119	Zm00001d011816	Zm00001d049854
Zm00001d018130	Zm00001d011819	Zm00001d049989
Zm00001d018145	Zm00001d011826	Zm00001d050061
Zm00001d018147	Zm00001d011840	Zm00001d050274
Zm00001d018151	Zm00001d011876	Zm00001d050333
Zm00001d018155	Zm00001d011887	Zm00001d050615
Zm00001d018157	Zm00001d011890	Zm00001d050921
Zm00001d018197	Zm00001d011895	Zm00001d051452
Zm00001d018201	Zm00001d011912	Zm00001d051778
Zm00001d018206	Zm00001d011928	Zm00001d052033
Zm00001d018243	Zm00001d011956	Zm00001d052325
Zm00001d018274	Zm00001d011992	Zm00001d052684
Zm00001d018341	Zm00001d011993	Zm00001d053004
Zm00001d018342	Zm00001d012029	Zm00001d053007
Zm00001d018358	Zm00001d012092	Zm00001d053070
Zm00001d018362	Zm00001d012141	Zm00001d053272
Zm00001d018366	Zm00001d012145	Zm00001d053432
Zm00001d018369	Zm00001d012161	Zm00001d053630
Zm00001d018383	Zm00001d012166	Zm00001d053632
Zm00001d018384	Zm00001d012168	Zm00001d053633
Zm00001d018386	Zm00001d012176	Zm00001d053635
Zm00001d018401	Zm00001d012178	Zm00001d053636
Zm00001d018410	Zm00001d012197	Zm00001d053684
Zm00001d018411	Zm00001d012229	Zm00001d053737
Zm00001d018412	Zm00001d012245	Zm00001d054013
Zm00001d018413	Zm00001d012274	Zm00001d054093
Zm00001d018415	Zm00001d012287
Zm00001d018432	Zm00001d012294
Zm00001d018441	Zm00001d012337
Zm00001d018445	Zm00001d012407
Zm00001d018466	Zm00001d012485
Zm00001d018485	Zm00001d012492
Zm00001d018488	Zm00001d012517
Zm00001d018531	Zm00001d012529
Zm00001d018543	Zm00001d012549
Zm00001d018544	Zm00001d012560
Zm00001d018552	Zm00001d012598
Zm00001d018575	Zm00001d012601
Zm00001d018601	Zm00001d012645
Zm00001d018624	Zm00001d012646
Zm00001d018634	Zm00001d012671
Zm00001d018693	Zm00001d012673
Zm00001d018731	Zm00001d012691
Zm00001d018751	Zm00001d012708
Zm00001d018756	Zm00001d012712
Zm00001d018762	Zm00001d012729
Zm00001d018781	Zm00001d012743
Zm00001d018796	Zm00001d012752
Zm00001d018797	Zm00001d012787
Zm00001d018829	Zm00001d012789
Zm00001d018838	Zm00001d012810
Zm00001d018870	Zm00001d012812
Zm00001d018873	Zm00001d012820
Zm00001d018891	Zm00001d012830
Zm00001d018894	Zm00001d012836
Zm00001d018901	Zm00001d012847
Zm00001d018903	Zm00001d012867
Zm00001d018926	Zm00001d012868
Zm00001d018941	Zm00001d012878
Zm00001d018964	Zm00001d012883
Zm00001d018977	Zm00001d012918
Zm00001d018987	Zm00001d012922
Zm00001d019052	Zm00001d012953
Zm00001d019124	Zm00001d012973
Zm00001d019130	Zm00001d012978
Zm00001d019147	Zm00001d012992
Zm00001d019180	Zm00001d012993
Zm00001d019184	Zm00001d012998
Zm00001d019218	Zm00001d013006
Zm00001d019219	Zm00001d013013
Zm00001d019220	Zm00001d013022
Zm00001d019249	Zm00001d013027
Zm00001d019312	Zm00001d013029
Zm00001d019325	Zm00001d013034
Zm00001d019326	Zm00001d013038
Zm00001d019343	Zm00001d013056
Zm00001d019397	Zm00001d013066
Zm00001d019398	Zm00001d013076
Zm00001d019449	Zm00001d013127
Zm00001d019450	Zm00001d013151
Zm00001d019462	Zm00001d013166
Zm00001d019473	Zm00001d013170
Zm00001d019483	Zm00001d013177
Zm00001d019501	Zm00001d013184
Zm00001d019518	Zm00001d013188
Zm00001d019545	Zm00001d013204
Zm00001d019589	Zm00001d013219
Zm00001d019593	Zm00001d013221
Zm00001d019627	Zm00001d013223
Zm00001d019648	Zm00001d013238
Zm00001d019696	Zm00001d013240
Zm00001d019697	Zm00001d013250
Zm00001d019701	Zm00001d013252
Zm00001d019956	Zm00001d013257
Zm00001d019980	Zm00001d013268
Zm00001d019987	Zm00001d013277
Zm00001d020008	Zm00001d013282
Zm00001d020030	Zm00001d013295
Zm00001d020032	Zm00001d013307
Zm00001d020182	Zm00001d013320
Zm00001d020201	Zm00001d013346
Zm00001d020220	Zm00001d013348
Zm00001d020230	Zm00001d013392
Zm00001d020236	Zm00001d013410
Zm00001d020238	Zm00001d013425
Zm00001d020296	Zm00001d013443
Zm00001d020344	Zm00001d013455
Zm00001d020355	Zm00001d013456
Zm00001d020392	Zm00001d013459
Zm00001d020434	Zm00001d013461
Zm00001d020437	Zm00001d013468
Zm00001d020443	Zm00001d013495
Zm00001d020445	Zm00001d013507
Zm00001d020450	Zm00001d013520
Zm00001d020490	Zm00001d013534
Zm00001d020500	Zm00001d013536
Zm00001d020515	Zm00001d013566
Zm00001d020530	Zm00001d013572
Zm00001d020544	Zm00001d013598
Zm00001d020557	Zm00001d013624
Zm00001d020568	Zm00001d013632
Zm00001d020657	Zm00001d013651
Zm00001d020675	Zm00001d013656
Zm00001d020684	Zm00001d013699
Zm00001d020685	Zm00001d013702
Zm00001d020704	Zm00001d013706
Zm00001d020748	Zm00001d013721
Zm00001d020775	Zm00001d013730
Zm00001d020781	Zm00001d013744
Zm00001d020826	Zm00001d013758
Zm00001d020838	Zm00001d013777
Zm00001d020851	Zm00001d013778
Zm00001d020867	Zm00001d013779
Zm00001d020900	Zm00001d013786
Zm00001d020921	Zm00001d013798
Zm00001d020958	Zm00001d013809
Zm00001d020970	Zm00001d013812
Zm00001d020971	Zm00001d013861
Zm00001d020980	Zm00001d013873
Zm00001d020982	Zm00001d013887
Zm00001d021020	Zm00001d013918
Zm00001d021025	Zm00001d013937
Zm00001d021036	Zm00001d013940
Zm00001d021060	Zm00001d013957
Zm00001d021061	Zm00001d013979
Zm00001d021063	Zm00001d014016
Zm00001d021173	Zm00001d014058
Zm00001d021177	Zm00001d014073
Zm00001d021196	Zm00001d014090
Zm00001d021241	Zm00001d014122
Zm00001d021242	Zm00001d014180
Zm00001d021245	Zm00001d014306
Zm00001d021278	Zm00001d014425
Zm00001d021280	Zm00001d024883
Zm00001d021310	Zm00001d024907
Zm00001d021351	Zm00001d025015
Zm00001d021368	Zm00001d025047
Zm00001d021370	Zm00001d025082
Zm00001d021378	Zm00001d025130
Zm00001d021379	Zm00001d025199
Zm00001d021396	Zm00001d025228
Zm00001d021403	Zm00001d025234
Zm00001d021416	Zm00001d025249
Zm00001d021423	Zm00001d025273
Zm00001d021430	Zm00001d025319
Zm00001d021433	Zm00001d025354
Zm00001d021445	Zm00001d025369
Zm00001d021447	Zm00001d025435
Zm00001d021453	Zm00001d025453
Zm00001d021469	Zm00001d025522
Zm00001d021507	Zm00001d025545
Zm00001d021508	Zm00001d025616
Zm00001d021515	Zm00001d025623
Zm00001d021518	Zm00001d025652
Zm00001d021580	Zm00001d025687
Zm00001d021583	Zm00001d025710
Zm00001d021607	Zm00001d025721
Zm00001d021610	Zm00001d025738
Zm00001d021613	Zm00001d025784
Zm00001d021636	Zm00001d025818
Zm00001d021645	Zm00001d025819
Zm00001d021652	Zm00001d025827
Zm00001d021653	Zm00001d025848
Zm00001d021667	Zm00001d025857
Zm00001d021685	Zm00001d025944
Zm00001d021698	Zm00001d025948
Zm00001d021699	Zm00001d026012
Zm00001d021708	Zm00001d026025
Zm00001d021715	Zm00001d026046
Zm00001d021716	Zm00001d026089
Zm00001d021764	Zm00001d026113
Zm00001d021784	Zm00001d026129
Zm00001d021804	Zm00001d026130
Zm00001d021841	Zm00001d026134
Zm00001d021879	Zm00001d026137
Zm00001d021899	Zm00001d026139
Zm00001d021906	Zm00001d026163
Zm00001d021932	Zm00001d026175
Zm00001d021962	Zm00001d026195
Zm00001d021965	Zm00001d026222
Zm00001d022028	Zm00001d026243
Zm00001d022060	Zm00001d026244
Zm00001d022097	Zm00001d026253
Zm00001d022111	Zm00001d026254
Zm00001d022144	Zm00001d026273
Zm00001d022155	Zm00001d026286
Zm00001d022188	Zm00001d026291
Zm00001d022192	Zm00001d026331
Zm00001d022206	Zm00001d026360
Zm00001d022226	Zm00001d026402
Zm00001d022233	Zm00001d026405
Zm00001d022237	Zm00001d026406
Zm00001d022240	Zm00001d026429
Zm00001d022276	Zm00001d026432
Zm00001d022295	Zm00001d026469
Zm00001d022296	Zm00001d026486
Zm00001d022332	Zm00001d026501
Zm00001d022337	Zm00001d026540
Zm00001d022381	Zm00001d026578
Zm00001d022388	Zm00001d026588
Zm00001d022395	Zm00001d026593
Zm00001d022396	Zm00001d026603
Zm00001d022463	Zm00001d026654
Zm00001d022466	Zm00001d026684
Zm00001d022474	Zm00001d026685
Zm00001d022496	Zm00001d026700
Zm00001d022500	Zm00001d035838
Zm00001d022514	Zm00001d035876
Zm00001d022544	Zm00001d035898
Zm00001d022560	Zm00001d035916
Zm00001d022563	Zm00001d035934
Zm00001d022564	Zm00001d035935
Zm00001d022578	Zm00001d035937
Zm00001d022594	Zm00001d036014
Zm00001d022598	Zm00001d036022
Zm00001d022613	Zm00001d036131
Zm00001d022626	Zm00001d036135
Zm00001d022627	Zm00001d036177
Zm00001d023226	Zm00001d036297
Zm00001d023273	Zm00001d036322
Zm00001d023279	Zm00001d036340
Zm00001d023282	Zm00001d036345
Zm00001d023290	Zm00001d036351
Zm00001d023292	Zm00001d036360
Zm00001d023300	Zm00001d036371
Zm00001d023305	Zm00001d036396
Zm00001d023314	Zm00001d036506
Zm00001d023340	Zm00001d036520
Zm00001d023374	Zm00001d036521
Zm00001d023420	Zm00001d036522
Zm00001d023429	Zm00001d036567
Zm00001d023431	Zm00001d036593
Zm00001d023432	Zm00001d036624
Zm00001d023450	Zm00001d036630
Zm00001d023479	Zm00001d036711
Zm00001d023534	Zm00001d036718
Zm00001d023536	Zm00001d036750
Zm00001d023538	Zm00001d036785
Zm00001d023544	Zm00001d036797
Zm00001d023559	Zm00001d036807
Zm00001d023583	Zm00001d036812
Zm00001d023698	Zm00001d036888
Zm00001d023699	Zm00001d036917
Zm00001d023707	Zm00001d036933
Zm00001d023713	Zm00001d036985
Zm00001d023757	Zm00001d037009
Zm00001d023781	Zm00001d037079
Zm00001d023801	Zm00001d037103
Zm00001d023802	Zm00001d037189
Zm00001d023833	Zm00001d037209
Zm00001d023839	Zm00001d037210
Zm00001d023887	Zm00001d037225
Zm00001d023888	Zm00001d037228
Zm00001d023895	Zm00001d037240
Zm00001d023912	Zm00001d037248
Zm00001d023929	Zm00001d037267
Zm00001d024003	Zm00001d037297
Zm00001d024037	Zm00001d037323
Zm00001d024048	Zm00001d037327
Zm00001d024051	Zm00001d037338
Zm00001d024094	Zm00001d037340
Zm00001d024105	Zm00001d037343
Zm00001d024248	Zm00001d037420
Zm00001d024258	Zm00001d037468
Zm00001d024281	Zm00001d037479
Zm00001d024300	Zm00001d037480
Zm00001d024314	Zm00001d037495
Zm00001d024321	Zm00001d040991
Zm00001d024373	Zm00001d041119
Zm00001d024378	Zm00001d041179
Zm00001d024507	Zm00001d041180
Zm00001d024511	Zm00001d041204
Zm00001d024528	Zm00001d041215
Zm00001d024539	Zm00001d041308
Zm00001d024571	Zm00001d041323
Zm00001d024596	Zm00001d041345
Zm00001d024674	Zm00001d041353
Zm00001d024675	Zm00001d041414
Zm00001d024702	Zm00001d041455
Zm00001d024805	Zm00001d041471
Zm00001d024830	Zm00001d041480
Zm00001d024835	Zm00001d041489
Zm00001d027268	Zm00001d041495
Zm00001d027295	Zm00001d041496
Zm00001d027320	Zm00001d041568
Zm00001d027337	Zm00001d041595
Zm00001d027339	Zm00001d041606
Zm00001d027363	Zm00001d041608
Zm00001d027369	Zm00001d041701
Zm00001d027395	Zm00001d041707
Zm00001d027419	Zm00001d041712
Zm00001d027421	Zm00001d041727
Zm00001d027422	Zm00001d041767
Zm00001d027442	Zm00001d041769
Zm00001d027446	Zm00001d041780
Zm00001d027477	Zm00001d041804
Zm00001d027479	Zm00001d041819
Zm00001d027488	Zm00001d041824
Zm00001d027511	Zm00001d041889
Zm00001d027512	Zm00001d044601
Zm00001d027517	Zm00001d044606
Zm00001d027539	Zm00001d044615
Zm00001d027541	Zm00001d044640
Zm00001d027544	Zm00001d044650
Zm00001d027581	Zm00001d044666
Zm00001d027589	Zm00001d044669
Zm00001d027595	Zm00001d044672
Zm00001d027714	Zm00001d044698
Zm00001d027729	Zm00001d047032
Zm00001d027760	Zm00001d047050
Zm00001d027769	Zm00001d047067
Zm00001d027801	Zm00001d047077
Zm00001d027810	Zm00001d047103
Zm00001d027844	Zm00001d047124
Zm00001d027872	Zm00001d047128
Zm00001d027878	Zm00001d047170
Zm00001d027879	Zm00001d047186
Zm00001d027885	Zm00001d047204
Zm00001d027939	Zm00001d047207
Zm00001d027999	Zm00001d047238
Zm00001d028038	Zm00001d047262
Zm00001d028039	Zm00001d047271
Zm00001d028089	Zm00001d047289
Zm00001d028107	Zm00001d047345
Zm00001d028117	Zm00001d047392
Zm00001d028153	Zm00001d047451
Zm00001d028160	Zm00001d047457
Zm00001d028180	Zm00001d047462
Zm00001d028183	Zm00001d047463
Zm00001d028185	Zm00001d047469
Zm00001d028195	Zm00001d047472
Zm00001d028197	Zm00001d047477
Zm00001d028210	Zm00001d047481
Zm00001d028228	Zm00001d047498
Zm00001d028229	Zm00001d047506
Zm00001d028240	Zm00001d047512
Zm00001d028243	Zm00001d047516
Zm00001d028272	Zm00001d047538
Zm00001d028299	Zm00001d047574
Zm00001d028303	Zm00001d047581
Zm00001d028325	Zm00001d047634
Zm00001d028337	Zm00001d047673
Zm00001d028338	Zm00001d047680
Zm00001d028349	Zm00001d047697
Zm00001d028361	Zm00001d047701
Zm00001d028373	Zm00001d047707
Zm00001d028377	Zm00001d047743
Zm00001d028401	Zm00001d047746
Zm00001d028409	Zm00001d047749
Zm00001d028414	Zm00001d047753
Zm00001d028426	Zm00001d047774
Zm00001d028471	Zm00001d047828
Zm00001d028536	Zm00001d047894
Zm00001d028538	Zm00001d047909
Zm00001d028549	Zm00001d047935
Zm00001d028562	Zm00001d047965
Zm00001d028585	Zm00001d048004
Zm00001d028586	Zm00001d048020
Zm00001d028625	Zm00001d048028
Zm00001d028661	Zm00001d048076
Zm00001d028664	Zm00001d048086
Zm00001d028669	Zm00001d048104
Zm00001d028714	Zm00001d048159
Zm00001d028742	Zm00001d048175
Zm00001d028745	Zm00001d048181
Zm00001d028746	Zm00001d048189
Zm00001d028782	Zm00001d048193
Zm00001d028786	Zm00001d048201
Zm00001d028787	Zm00001d048233
Zm00001d028796	Zm00001d048238
Zm00001d028810	Zm00001d048284
Zm00001d028813	Zm00001d048299
Zm00001d028829	Zm00001d048349
Zm00001d028837	Zm00001d048354
Zm00001d028840	Zm00001d048360
Zm00001d028863	Zm00001d048366
Zm00001d028895	Zm00001d048368
Zm00001d028915	Zm00001d048373
Zm00001d028950	Zm00001d048382
Zm00001d028967	Zm00001d048411
Zm00001d029027	Zm00001d048422
Zm00001d029039	Zm00001d048434
Zm00001d029059	Zm00001d048445
Zm00001d029074	Zm00001d048479
Zm00001d029078	Zm00001d048524
Zm00001d029095	Zm00001d048531
Zm00001d029099	Zm00001d048568
Zm00001d029121	Zm00001d048569
Zm00001d029124	Zm00001d048573
Zm00001d029141	Zm00001d049359
Zm00001d029144	Zm00001d049365
Zm00001d029174	Zm00001d049399
Zm00001d029183	Zm00001d049490
Zm00001d029193	Zm00001d049500
Zm00001d029200	Zm00001d049505
Zm00001d029201	Zm00001d049606
Zm00001d029203	Zm00001d049610
Zm00001d029249	Zm00001d049619
Zm00001d029263	Zm00001d049666
Zm00001d029270	Zm00001d049684
Zm00001d029293	Zm00001d049694
Zm00001d029313	Zm00001d049724
Zm00001d029325	Zm00001d049742
Zm00001d029347	Zm00001d049743
Zm00001d029418	Zm00001d049785
Zm00001d029429	Zm00001d049790
Zm00001d029478	Zm00001d049815
Zm00001d029482	Zm00001d049821
Zm00001d029483	Zm00001d049851
Zm00001d029487	Zm00001d049855
Zm00001d029529	Zm00001d049884
Zm00001d029543	Zm00001d049916
Zm00001d029590	Zm00001d049929
Zm00001d029599	Zm00001d049938
Zm00001d029647	Zm00001d049939
Zm00001d029715	Zm00001d049956
Zm00001d029736	Zm00001d049965
Zm00001d029745	Zm00001d050104
Zm00001d029809	Zm00001d050150
Zm00001d029840	Zm00001d050166
Zm00001d029848	Zm00001d050187
Zm00001d029886	Zm00001d050193
Zm00001d029924	Zm00001d050284
Zm00001d029946	Zm00001d050293
Zm00001d029950	Zm00001d050319
Zm00001d029983	Zm00001d050320
Zm00001d029997	Zm00001d050329
Zm00001d030005	Zm00001d050334
Zm00001d030009	Zm00001d050336
Zm00001d030048	Zm00001d050403
Zm00001d030062	Zm00001d050475
Zm00001d030101	Zm00001d050637
Zm00001d030109	Zm00001d050666
Zm00001d030130	Zm00001d050694
Zm00001d030149	Zm00001d050705
Zm00001d030194	Zm00001d050708
Zm00001d030212	Zm00001d050714
Zm00001d030232	Zm00001d050768
Zm00001d030233	Zm00001d050790
Zm00001d030285	Zm00001d050810
Zm00001d030310	Zm00001d050850
Zm00001d030345	Zm00001d050897
Zm00001d030346	Zm00001d050920
Zm00001d030348	Zm00001d050959
Zm00001d030614	Zm00001d050960
Zm00001d030623	Zm00001d050963
Zm00001d030638	Zm00001d051016
Zm00001d030677	Zm00001d051020
Zm00001d030688	Zm00001d051047
Zm00001d030701	Zm00001d051053
Zm00001d030762	Zm00001d051062
Zm00001d030849	Zm00001d051111
Zm00001d030892	Zm00001d051116
Zm00001d030962	Zm00001d051174
Zm00001d030982	Zm00001d051235
Zm00001d030990	Zm00001d051360
Zm00001d030993	Zm00001d051362
Zm00001d030995	Zm00001d051389
Zm00001d031009	Zm00001d051453
Zm00001d031026	Zm00001d051474
Zm00001d031047	Zm00001d051484
Zm00001d031061	Zm00001d051518
Zm00001d031071	Zm00001d051520
Zm00001d031074	Zm00001d051527
Zm00001d031118	Zm00001d051532
Zm00001d031127	Zm00001d051542
Zm00001d031134	Zm00001d051544
Zm00001d031161	Zm00001d051561
Zm00001d031211	Zm00001d051567
Zm00001d031253	Zm00001d051572
Zm00001d031258	Zm00001d051592
Zm00001d031270	Zm00001d051632
Zm00001d031326	Zm00001d051740
Zm00001d031395	Zm00001d051741
Zm00001d031439	Zm00001d051746
Zm00001d031441	Zm00001d051785
Zm00001d031444	Zm00001d051790
Zm00001d031449	Zm00001d051823
Zm00001d031471	Zm00001d051837
Zm00001d031484	Zm00001d051851
Zm00001d031485	Zm00001d051885
Zm00001d031494	Zm00001d051912
Zm00001d031514	Zm00001d051923
Zm00001d031539	Zm00001d051928
Zm00001d031569	Zm00001d051932
Zm00001d031599	Zm00001d051967
Zm00001d031602	Zm00001d052002
Zm00001d031611	Zm00001d052010
Zm00001d031638	Zm00001d052021
Zm00001d031653	Zm00001d052025
Zm00001d031657	Zm00001d052040
Zm00001d031659	Zm00001d052043
Zm00001d031678	Zm00001d052047
Zm00001d031691	Zm00001d052101
Zm00001d031696	Zm00001d052112
Zm00001d031720	Zm00001d052130
Zm00001d031729	Zm00001d052139
Zm00001d031738	Zm00001d052143
Zm00001d031751	Zm00001d052154
Zm00001d031773	Zm00001d052163
Zm00001d031777	Zm00001d052184
Zm00001d031779	Zm00001d052212
Zm00001d031784	Zm00001d052216
Zm00001d031799	Zm00001d052218
Zm00001d031893	Zm00001d052227
Zm00001d031899	Zm00001d052240
Zm00001d031908	Zm00001d052248
Zm00001d031913	Zm00001d052288
Zm00001d031929	Zm00001d052689
Zm00001d031943	Zm00001d052718
Zm00001d031969	Zm00001d052719
Zm00001d031970	Zm00001d052797
Zm00001d031992	Zm00001d052804
Zm00001d031997	Zm00001d052809
Zm00001d032027	Zm00001d052847
Zm00001d032029	Zm00001d052874
Zm00001d032142	Zm00001d052885
Zm00001d032143	Zm00001d053234
Zm00001d032156	Zm00001d053342
Zm00001d032181	Zm00001d053377
Zm00001d032197	Zm00001d053396
Zm00001d032224	Zm00001d053442
Zm00001d032230	Zm00001d053446
Zm00001d032239	Zm00001d053447
Zm00001d032298	Zm00001d053547
Zm00001d032311	Zm00001d053556
Zm00001d032322	Zm00001d053572
Zm00001d032331	Zm00001d053585
Zm00001d032332	Zm00001d053587
Zm00001d032337	Zm00001d053588
Zm00001d032357	Zm00001d053612
Zm00001d032366	Zm00001d053622
Zm00001d032380	Zm00001d053625
Zm00001d032407	Zm00001d053652
Zm00001d032420	Zm00001d053680
Zm00001d032447	Zm00001d053694
Zm00001d032502	Zm00001d053713
Zm00001d032504	Zm00001d053718
Zm00001d032529	Zm00001d053724
Zm00001d032545	Zm00001d053732
Zm00001d032565	Zm00001d053743
Zm00001d032576	Zm00001d053766
Zm00001d032615	Zm00001d053807
Zm00001d032632	Zm00001d053808
Zm00001d032651	Zm00001d053839
Zm00001d032668	Zm00001d053855
Zm00001d032688	Zm00001d053858
Zm00001d032719	Zm00001d053863
Zm00001d032722	Zm00001d053868
Zm00001d032739	Zm00001d053880
Zm00001d032789	Zm00001d053901
Zm00001d032790	Zm00001d053913
Zm00001d032804	Zm00001d053932
Zm00001d032805	Zm00001d053953
Zm00001d032806	Zm00001d053962
Zm00001d032828	Zm00001d053974
Zm00001d032837	Zm00001d053978
Zm00001d032867	Zm00001d053979
Zm00001d032889	Zm00001d053998
Zm00001d032896	Zm00001d054006
Zm00001d032922	Zm00001d054015
Zm00001d032950	Zm00001d054065
Zm00001d033025	Zm00001d054079
Zm00001d033039	Zm00001d054084
Zm00001d033079	Zm00001d054085
Zm00001d033091
Zm00001d033098
Zm00001d033109
Zm00001d033110
Zm00001d033111
Zm00001d033112
Zm00001d033128
Zm00001d033130
Zm00001d033147
Zm00001d033150
Zm00001d033158
Zm00001d033160
Zm00001d033181
Zm00001d033193
Zm00001d033259
Zm00001d033280
Zm00001d033284
Zm00001d033308
Zm00001d033310
Zm00001d033312
Zm00001d033315
Zm00001d033317
Zm00001d033333
Zm00001d033338
Zm00001d033347
Zm00001d033365
Zm00001d033366
Zm00001d033465
Zm00001d033473
Zm00001d033478
Zm00001d033484
Zm00001d033527
Zm00001d033541
Zm00001d033543
Zm00001d033563
Zm00001d033585
Zm00001d033591
Zm00001d033594
Zm00001d033605
Zm00001d033620
Zm00001d033634
Zm00001d033665
Zm00001d033666
Zm00001d033704
Zm00001d033717
Zm00001d033727
Zm00001d033738
Zm00001d033752
Zm00001d033805
Zm00001d033822
Zm00001d033857
Zm00001d033859
Zm00001d033861
Zm00001d033873
Zm00001d033892
Zm00001d033893
Zm00001d033896
Zm00001d033898
Zm00001d033905
Zm00001d033913
Zm00001d033985
Zm00001d033999
Zm00001d034005
Zm00001d034007
Zm00001d034017
Zm00001d034020
Zm00001d034030
Zm00001d034059
Zm00001d034062
Zm00001d034082
Zm00001d034126
Zm00001d034192
Zm00001d034196
Zm00001d034204
Zm00001d034223
Zm00001d034248
Zm00001d034252
Zm00001d034257
Zm00001d034278
Zm00001d034298
Zm00001d034318
Zm00001d034338
Zm00001d034343
Zm00001d034401
Zm00001d034415
Zm00001d034416
Zm00001d034422
Zm00001d034463
Zm00001d034479
Zm00001d034486
Zm00001d034487
Zm00001d034519
Zm00001d034523
Zm00001d034550
Zm00001d034577
Zm00001d034606
Zm00001d034609
Zm00001d034634
Zm00001d034665
Zm00001d034674
Zm00001d034699
Zm00001d034702
Zm00001d034713
Zm00001d034721
Zm00001d034724
Zm00001d034764
Zm00001d034773
Zm00001d034790
Zm00001d034808
Zm00001d034828
Zm00001d034832
Zm00001d034838
Zm00001d034840
Zm00001d034851
Zm00001d034853
Zm00001d034855
Zm00001d034865
Zm00001d034868
Zm00001d034877
Zm00001d034888
Zm00001d034900
Zm00001d034917
Zm00001d034919
Zm00001d034932
Zm00001d034935
Zm00001d034965
Zm00001d034984
Zm00001d035023
Zm00001d035034
Zm00001d035051
Zm00001d035052
Zm00001d035081
Zm00001d035087
Zm00001d035091
Zm00001d035092
Zm00001d035094
Zm00001d035097
Zm00001d035169
Zm00001d035185
Zm00001d035191
Zm00001d035200
Zm00001d035201
Zm00001d035321
Zm00001d035439
Zm00001d035462
Zm00001d035476
Zm00001d035491
Zm00001d035512
Zm00001d035515
Zm00001d035569
Zm00001d035608
Zm00001d035634
Zm00001d035649
Zm00001d035666
Zm00001d035682
Zm00001d035689
Zm00001d035698
Zm00001d035737
Zm00001d035761
Zm00001d035764
Zm00001d035789
Zm00001d035812
Zm00001d037512
Zm00001d037538
Zm00001d037543
Zm00001d037551
Zm00001d037603
Zm00001d037615
Zm00001d037689
Zm00001d037694
Zm00001d037732
Zm00001d037771
Zm00001d037775
Zm00001d037781
Zm00001d037794
Zm00001d037856
Zm00001d037860
Zm00001d037972
Zm00001d037974
Zm00001d037982
Zm00001d037984
Zm00001d037992
Zm00001d038005
Zm00001d038084
Zm00001d038085
Zm00001d038087
Zm00001d038091
Zm00001d038097
Zm00001d038118
Zm00001d038131
Zm00001d038135
Zm00001d038149
Zm00001d038155
Zm00001d038161
Zm00001d038163
Zm00001d038170
Zm00001d038189
Zm00001d038198
Zm00001d038282
Zm00001d038296
Zm00001d038337
Zm00001d038352
Zm00001d038358
Zm00001d038362
Zm00001d038371
Zm00001d038374
Zm00001d038446
Zm00001d038467
Zm00001d038491
Zm00001d038506
Zm00001d038527
Zm00001d038535
Zm00001d038542
Zm00001d038547
Zm00001d038579
Zm00001d038583
Zm00001d038646
Zm00001d038682
Zm00001d038684
Zm00001d038718
Zm00001d038761
Zm00001d038794
Zm00001d038805
Zm00001d038806
Zm00001d038812
Zm00001d038832
Zm00001d038840
Zm00001d038842
Zm00001d038851
Zm00001d038855
Zm00001d038857
Zm00001d038865
Zm00001d038894
Zm00001d038910
Zm00001d038922
Zm00001d038926
Zm00001d038930
Zm00001d038932
Zm00001d038961
Zm00001d038976
Zm00001d038984
Zm00001d039029
Zm00001d039036
Zm00001d039062
Zm00001d039064
Zm00001d039070
Zm00001d039071
Zm00001d039076
Zm00001d039081
Zm00001d039085
Zm00001d039086
Zm00001d039096
Zm00001d039104
Zm00001d039166
Zm00001d039167
Zm00001d039169
Zm00001d039181
Zm00001d039190
Zm00001d039218
Zm00001d039240
Zm00001d039256
Zm00001d039258
Zm00001d039266
Zm00001d039306
Zm00001d039310
Zm00001d039325
Zm00001d039337
Zm00001d039371
Zm00001d039372
Zm00001d039391
Zm00001d039415
Zm00001d039434
Zm00001d039435
Zm00001d039446
Zm00001d039451
Zm00001d039456
Zm00001d039467
Zm00001d039471
Zm00001d039477
Zm00001d039498
Zm00001d039568
Zm00001d039578
Zm00001d039579
Zm00001d039582
Zm00001d039598
Zm00001d039606
Zm00001d039617
Zm00001d039638
Zm00001d039639
Zm00001d039667
Zm00001d039682
Zm00001d039687
Zm00001d039718
Zm00001d039745
Zm00001d039771
Zm00001d039772
Zm00001d039816
Zm00001d039833
Zm00001d039852
Zm00001d039883
Zm00001d039884
Zm00001d039900
Zm00001d039903
Zm00001d039956
Zm00001d039987
Zm00001d040040
Zm00001d040147
Zm00001d040152
Zm00001d040163
Zm00001d040183
Zm00001d040186
Zm00001d040202
Zm00001d040213
Zm00001d040242
Zm00001d040243
Zm00001d040264
Zm00001d040275
Zm00001d040276
Zm00001d040314
Zm00001d040315
Zm00001d040361
Zm00001d040390
Zm00001d040409
Zm00001d040416
Zm00001d040423
Zm00001d040463
Zm00001d040466
Zm00001d040539
Zm00001d040583
Zm00001d040611
Zm00001d040622
Zm00001d040625
Zm00001d040656
Zm00001d040665
Zm00001d040686
Zm00001d040696
Zm00001d040702
Zm00001d040733
Zm00001d040804
Zm00001d041957
Zm00001d041961
Zm00001d041962
Zm00001d041965
Zm00001d041969
Zm00001d041989
Zm00001d042005
Zm00001d042017
Zm00001d042023
Zm00001d042034
Zm00001d042044
Zm00001d042049
Zm00001d042050
Zm00001d042092
Zm00001d042130
Zm00001d042131
Zm00001d042141
Zm00001d042144
Zm00001d042178
Zm00001d042257
Zm00001d042274
Zm00001d042289
Zm00001d042302
Zm00001d042308
Zm00001d042345
Zm00001d042346
Zm00001d042371
Zm00001d042381
Zm00001d042382
Zm00001d042386
Zm00001d042443
Zm00001d042445
Zm00001d042454
Zm00001d042475
Zm00001d042498
Zm00001d042525
Zm00001d042528
Zm00001d042530
Zm00001d042533
Zm00001d042560
Zm00001d042584
Zm00001d042600
Zm00001d042601
Zm00001d042611
Zm00001d042620
Zm00001d042663
Zm00001d042697
Zm00001d042713
Zm00001d042723
Zm00001d042772
Zm00001d042777
Zm00001d042840
Zm00001d042842
Zm00001d042847
Zm00001d042863
Zm00001d042869
Zm00001d042905
Zm00001d042908
Zm00001d042966
Zm00001d043009
Zm00001d043019
Zm00001d043023
Zm00001d043071
Zm00001d043075
Zm00001d043080
Zm00001d043101
Zm00001d043104
Zm00001d043110
Zm00001d043146
Zm00001d043147
Zm00001d043155
Zm00001d043164
Zm00001d043167
Zm00001d043170
Zm00001d043182
Zm00001d043201
Zm00001d043242
Zm00001d043248
Zm00001d043287
Zm00001d043296
Zm00001d043299
Zm00001d043325
Zm00001d043330
Zm00001d043337
Zm00001d043380
Zm00001d043405
Zm00001d043411
Zm00001d043423
Zm00001d043431
Zm00001d043451
Zm00001d043465
Zm00001d043489
Zm00001d043508
Zm00001d043515
Zm00001d043516
Zm00001d043520
Zm00001d043523
Zm00001d043524
Zm00001d043526
Zm00001d043534
Zm00001d043548
Zm00001d043558
Zm00001d043579
Zm00001d043581
Zm00001d043615
Zm00001d043632
Zm00001d043661
Zm00001d043666
Zm00001d043691
Zm00001d043707
Zm00001d043736
Zm00001d043737
Zm00001d043740
Zm00001d043831
Zm00001d043872
Zm00001d043880
Zm00001d043922
Zm00001d043938
Zm00001d043989
Zm00001d044016
Zm00001d044040
Zm00001d044043
Zm00001d044052
Zm00001d044069
Zm00001d044093
Zm00001d044099
Zm00001d044101
Zm00001d044202
Zm00001d044208
Zm00001d044211
Zm00001d044217
Zm00001d044220
Zm00001d044224
Zm00001d044228
Zm00001d044267
Zm00001d044276
Zm00001d044287
Zm00001d044317
Zm00001d044328
Zm00001d044335
Zm00001d044355
Zm00001d044415
Zm00001d044418
Zm00001d044420
Zm00001d044464
Zm00001d044479
Zm00001d044490
Zm00001d044496
Zm00001d044513
Zm00001d044517
Zm00001d044529
Zm00001d044534
Zm00001d044540
Zm00001d044581
Zm00001d044584
Zm00001d044732
Zm00001d044745
Zm00001d044774
Zm00001d044780
Zm00001d044785
Zm00001d044801
Zm00001d044812
Zm00001d044833
Zm00001d044903
Zm00001d044920
Zm00001d044945
Zm00001d044972
Zm00001d045014
Zm00001d045025
Zm00001d045027
Zm00001d045053
Zm00001d045069
Zm00001d045098
Zm00001d045123
Zm00001d045261
Zm00001d045304
Zm00001d045327
Zm00001d045354
Zm00001d045373
Zm00001d045384
Zm00001d045400
Zm00001d045421
Zm00001d045430
Zm00001d045432
Zm00001d045448
Zm00001d045480
Zm00001d045487
Zm00001d045500
Zm00001d045514
Zm00001d045538
Zm00001d045539
Zm00001d045544
Zm00001d045550
Zm00001d045554
Zm00001d045556
Zm00001d045563
Zm00001d045567
Zm00001d045575
Zm00001d045579
Zm00001d045599
Zm00001d045605
Zm00001d045655
Zm00001d045661
Zm00001d045728
Zm00001d045747
Zm00001d045782
Zm00001d045793
Zm00001d045812
Zm00001d045926
Zm00001d045940
Zm00001d045946
Zm00001d046134
Zm00001d046168
Zm00001d046170
Zm00001d046223
Zm00001d046234
Zm00001d046246
Zm00001d046277
Zm00001d046317
Zm00001d046352
Zm00001d046354
Zm00001d046385
Zm00001d046405
Zm00001d046438
Zm00001d046442
Zm00001d046483
Zm00001d046489
Zm00001d046491
Zm00001d046510
Zm00001d046545
Zm00001d046555
Zm00001d046568
Zm00001d046583
Zm00001d046621
Zm00001d046629
Zm00001d046642
Zm00001d046643
Zm00001d046700
Zm00001d046742
Zm00001d046759
Zm00001d046781
Zm00001d046792
Zm00001d046910
Zm00001d046913
Zm00001d046937
Zm00001d046938
Zm00001d046940
Zm00001d046942
Zm00001d046958
Zm00001d046971
Zm00001d046995
Zm00001d048595
Zm00001d048599
Zm00001d048623
Zm00001d048643
Zm00001d048669
Zm00001d048693
Zm00001d048717
Zm00001d048772
Zm00001d048829
Zm00001d048856
Zm00001d048953
Zm00001d048968
Zm00001d048998
Zm00001d049011
Zm00001d049026
Zm00001d049046
Zm00001d049055
Zm00001d049079
Zm00001d049141
Zm00001d049161
Zm00001d049183
Zm00001d049190
Zm00001d049256
Zm00001d049267
Zm00001d049276
Zm00001d049290
Zm00001d052317
Zm00001d052321
Zm00001d052323
Zm00001d052329
Zm00001d052364
Zm00001d052368
Zm00001d052378
Zm00001d052380
Zm00001d052389
Zm00001d052393
Zm00001d052396
Zm00001d052410
Zm00001d052442
Zm00001d052495
Zm00001d052556
Zm00001d052586
Zm00001d052612
Zm00001d052615
Zm00001d052622
Zm00001d052630
Zm00001d052636
Zm00001d052682
Zm00001d052918
Zm00001d052932
Zm00001d052946
Zm00001d052952
Zm00001d052955
Zm00001d053060
Zm00001d053067
Zm00001d053107
Zm00001d053120
Zm00001d053149

## Sheet: IST_Post-trans. D. E.
IST_Post-transcriptionally Differentially Expressed_Maize1 (727)	IST_Post-transcriptionally Differentially Expressed_Maize2 (420)	IST_Post-transcriptionally Differentially Expressed_No_Subgenome (232)
Zm00001d001779	Zm00001d004646	Zm00001d000035
Zm00001d001784	Zm00001d004810	Zm00001d000087
Zm00001d001791	Zm00001d004822	Zm00001d000189
Zm00001d001799	Zm00001d004889	Zm00001d000238
Zm00001d001820	Zm00001d004894	Zm00001d000256
Zm00001d001841	Zm00001d004924	Zm00001d000270
Zm00001d001843	Zm00001d004934	Zm00001d000291
Zm00001d001857	Zm00001d004955	Zm00001d000414
Zm00001d001861	Zm00001d004982	Zm00001d002176
Zm00001d001976	Zm00001d005002	Zm00001d002192
Zm00001d001993	Zm00001d005052	Zm00001d002408
Zm00001d001995	Zm00001d005170	Zm00001d002585
Zm00001d002103	Zm00001d005298	Zm00001d002671
Zm00001d002115	Zm00001d005359	Zm00001d003142
Zm00001d002181	Zm00001d005369	Zm00001d003144
Zm00001d002284	Zm00001d005460	Zm00001d003513
Zm00001d002287	Zm00001d005485	Zm00001d003730
Zm00001d002323	Zm00001d005566	Zm00001d003793
Zm00001d002353	Zm00001d005642	Zm00001d004137
Zm00001d002423	Zm00001d005662	Zm00001d004248
Zm00001d002429	Zm00001d005692	Zm00001d004489
Zm00001d002449	Zm00001d005740	Zm00001d004592
Zm00001d002532	Zm00001d005741	Zm00001d004614
Zm00001d002546	Zm00001d005799	Zm00001d004624
Zm00001d002549	Zm00001d005897	Zm00001d004672
Zm00001d002601	Zm00001d005912	Zm00001d004707
Zm00001d002713	Zm00001d005919	Zm00001d004763
Zm00001d002830	Zm00001d005933	Zm00001d004768
Zm00001d002898	Zm00001d005950	Zm00001d005375
Zm00001d002917	Zm00001d005957	Zm00001d005381
Zm00001d002953	Zm00001d005964	Zm00001d005863
Zm00001d002958	Zm00001d005986	Zm00001d006067
Zm00001d002992	Zm00001d006027	Zm00001d006148
Zm00001d002993	Zm00001d006050	Zm00001d006630
Zm00001d003107	Zm00001d006080	Zm00001d006878
Zm00001d003127	Zm00001d006115	Zm00001d007378
Zm00001d003183	Zm00001d006116	Zm00001d007470
Zm00001d003276	Zm00001d006181	Zm00001d007491
Zm00001d003301	Zm00001d006209	Zm00001d007495
Zm00001d003311	Zm00001d006268	Zm00001d007688
Zm00001d003313	Zm00001d006388	Zm00001d007700
Zm00001d003320	Zm00001d006400	Zm00001d007705
Zm00001d003322	Zm00001d006420	Zm00001d007717
Zm00001d003395	Zm00001d006455	Zm00001d007718
Zm00001d003403	Zm00001d006476	Zm00001d008261
Zm00001d003422	Zm00001d006510	Zm00001d009090
Zm00001d003426	Zm00001d006539	Zm00001d009117
Zm00001d003436	Zm00001d006547	Zm00001d009271
Zm00001d003488	Zm00001d006620	Zm00001d009447
Zm00001d003583	Zm00001d006753	Zm00001d009652
Zm00001d003676	Zm00001d006778	Zm00001d009930
Zm00001d003762	Zm00001d006838	Zm00001d010030
Zm00001d003867	Zm00001d006886	Zm00001d010204
Zm00001d003889	Zm00001d007031	Zm00001d010260
Zm00001d003975	Zm00001d007192	Zm00001d010845
Zm00001d003978	Zm00001d007228	Zm00001d010936
Zm00001d004009	Zm00001d007267	Zm00001d011218
Zm00001d004209	Zm00001d007347	Zm00001d011387
Zm00001d004437	Zm00001d007352	Zm00001d011533
Zm00001d004467	Zm00001d007387	Zm00001d011653
Zm00001d004541	Zm00001d007433	Zm00001d011931
Zm00001d014368	Zm00001d007454	Zm00001d012399
Zm00001d014451	Zm00001d007462	Zm00001d012885
Zm00001d014597	Zm00001d007465	Zm00001d012891
Zm00001d014600	Zm00001d007653	Zm00001d012976
Zm00001d014615	Zm00001d007765	Zm00001d013190
Zm00001d014648	Zm00001d007819	Zm00001d014868
Zm00001d014659	Zm00001d007842	Zm00001d014970
Zm00001d014683	Zm00001d007877	Zm00001d015387
Zm00001d014723	Zm00001d007890	Zm00001d015690
Zm00001d014755	Zm00001d007934	Zm00001d016159
Zm00001d014762	Zm00001d007937	Zm00001d016348
Zm00001d014842	Zm00001d007973	Zm00001d016380
Zm00001d014863	Zm00001d008237	Zm00001d016844
Zm00001d014874	Zm00001d008251	Zm00001d016996
Zm00001d014899	Zm00001d008255	Zm00001d017338
Zm00001d014931	Zm00001d008281	Zm00001d017423
Zm00001d014951	Zm00001d008334	Zm00001d017489
Zm00001d014958	Zm00001d008360	Zm00001d017570
Zm00001d014971	Zm00001d008494	Zm00001d018220
Zm00001d015030	Zm00001d008498	Zm00001d018449
Zm00001d015088	Zm00001d008549	Zm00001d018576
Zm00001d015101	Zm00001d008597	Zm00001d018649
Zm00001d015120	Zm00001d008664	Zm00001d018675
Zm00001d015151	Zm00001d008706	Zm00001d018764
Zm00001d015204	Zm00001d008934	Zm00001d018800
Zm00001d015326	Zm00001d008952	Zm00001d019247
Zm00001d015367	Zm00001d008956	Zm00001d019564
Zm00001d015400	Zm00001d009030	Zm00001d019605
Zm00001d015449	Zm00001d009088	Zm00001d019666
Zm00001d015463	Zm00001d009178	Zm00001d019711
Zm00001d015520	Zm00001d009399	Zm00001d019861
Zm00001d015560	Zm00001d009415	Zm00001d020150
Zm00001d015737	Zm00001d009480	Zm00001d020516
Zm00001d015746	Zm00001d009619	Zm00001d020666
Zm00001d015789	Zm00001d009731	Zm00001d021081
Zm00001d015960	Zm00001d009792	Zm00001d021176
Zm00001d015973	Zm00001d009891	Zm00001d021216
Zm00001d016029	Zm00001d010000	Zm00001d021470
Zm00001d016103	Zm00001d010038	Zm00001d021681
Zm00001d016154	Zm00001d010129	Zm00001d021747
Zm00001d016182	Zm00001d010175	Zm00001d021853
Zm00001d016200	Zm00001d010193	Zm00001d022301
Zm00001d016298	Zm00001d010304	Zm00001d022383
Zm00001d016381	Zm00001d010360	Zm00001d023470
Zm00001d016444	Zm00001d010446	Zm00001d023516
Zm00001d016475	Zm00001d010520	Zm00001d023693
Zm00001d016491	Zm00001d010616	Zm00001d023759
Zm00001d016545	Zm00001d010630	Zm00001d024293
Zm00001d016549	Zm00001d010679	Zm00001d024320
Zm00001d016581	Zm00001d010697	Zm00001d024382
Zm00001d016601	Zm00001d010717	Zm00001d024386
Zm00001d016607	Zm00001d010784	Zm00001d024396
Zm00001d016691	Zm00001d010822	Zm00001d024514
Zm00001d016735	Zm00001d010828	Zm00001d024547
Zm00001d016746	Zm00001d010925	Zm00001d024621
Zm00001d016826	Zm00001d010978	Zm00001d024943
Zm00001d016863	Zm00001d011058	Zm00001d024980
Zm00001d016896	Zm00001d011112	Zm00001d025002
Zm00001d016942	Zm00001d011178	Zm00001d025136
Zm00001d016997	Zm00001d011241	Zm00001d025221
Zm00001d017118	Zm00001d011263	Zm00001d025250
Zm00001d017170	Zm00001d011297	Zm00001d025381
Zm00001d017178	Zm00001d011386	Zm00001d025610
Zm00001d017201	Zm00001d011431	Zm00001d027505
Zm00001d017206	Zm00001d011467	Zm00001d027694
Zm00001d017207	Zm00001d011515	Zm00001d027725
Zm00001d017247	Zm00001d011518	Zm00001d027946
Zm00001d017284	Zm00001d011562	Zm00001d028035
Zm00001d017292	Zm00001d011631	Zm00001d028410
Zm00001d017336	Zm00001d011687	Zm00001d028419
Zm00001d017379	Zm00001d011712	Zm00001d028836
Zm00001d017385	Zm00001d011754	Zm00001d029512
Zm00001d017395	Zm00001d011756	Zm00001d030063
Zm00001d017444	Zm00001d011778	Zm00001d030229
Zm00001d017467	Zm00001d011803	Zm00001d030532
Zm00001d017563	Zm00001d011874	Zm00001d030581
Zm00001d017617	Zm00001d011877	Zm00001d030612
Zm00001d017706	Zm00001d012019	Zm00001d030726
Zm00001d017707	Zm00001d012021	Zm00001d030812
Zm00001d017712	Zm00001d012033	Zm00001d030828
Zm00001d017725	Zm00001d012205	Zm00001d031104
Zm00001d017751	Zm00001d012217	Zm00001d031331
Zm00001d017767	Zm00001d012246	Zm00001d031341
Zm00001d017778	Zm00001d012258	Zm00001d032343
Zm00001d017823	Zm00001d012304	Zm00001d032511
Zm00001d017826	Zm00001d012320	Zm00001d032895
Zm00001d017887	Zm00001d012322	Zm00001d033132
Zm00001d017897	Zm00001d012339	Zm00001d033393
Zm00001d017989	Zm00001d012398	Zm00001d033824
Zm00001d018035	Zm00001d012408	Zm00001d034071
Zm00001d018066	Zm00001d012413	Zm00001d034164
Zm00001d018075	Zm00001d012418	Zm00001d034561
Zm00001d018077	Zm00001d012466	Zm00001d034776
Zm00001d018082	Zm00001d012474	Zm00001d035234
Zm00001d018103	Zm00001d012503	Zm00001d035385
Zm00001d018195	Zm00001d012504	Zm00001d035578
Zm00001d018225	Zm00001d012600	Zm00001d035854
Zm00001d018260	Zm00001d012602	Zm00001d036126
Zm00001d018334	Zm00001d012615	Zm00001d036162
Zm00001d018335	Zm00001d012619	Zm00001d036565
Zm00001d018340	Zm00001d012697	Zm00001d036568
Zm00001d018422	Zm00001d012725	Zm00001d036646
Zm00001d018428	Zm00001d012757	Zm00001d037092
Zm00001d018464	Zm00001d012768	Zm00001d037422
Zm00001d018470	Zm00001d012884	Zm00001d037776
Zm00001d018471	Zm00001d012930	Zm00001d037875
Zm00001d018611	Zm00001d012936	Zm00001d037877
Zm00001d018742	Zm00001d012963	Zm00001d037886
Zm00001d018896	Zm00001d013071	Zm00001d038242
Zm00001d018925	Zm00001d013086	Zm00001d038285
Zm00001d018940	Zm00001d013089	Zm00001d038363
Zm00001d018954	Zm00001d013093	Zm00001d038456
Zm00001d018957	Zm00001d013150	Zm00001d038582
Zm00001d018969	Zm00001d013186	Zm00001d039132
Zm00001d019053	Zm00001d013216	Zm00001d039517
Zm00001d019150	Zm00001d013289	Zm00001d039697
Zm00001d019170	Zm00001d013300	Zm00001d039837
Zm00001d019185	Zm00001d013310	Zm00001d039935
Zm00001d019206	Zm00001d013318	Zm00001d040899
Zm00001d019265	Zm00001d013327	Zm00001d040997
Zm00001d019279	Zm00001d013331	Zm00001d041038
Zm00001d019404	Zm00001d013364	Zm00001d041425
Zm00001d019414	Zm00001d013402	Zm00001d041855
Zm00001d019461	Zm00001d013411	Zm00001d042029
Zm00001d019479	Zm00001d013430	Zm00001d042147
Zm00001d019481	Zm00001d013489	Zm00001d042323
Zm00001d019628	Zm00001d013521	Zm00001d043366
Zm00001d019703	Zm00001d013530	Zm00001d043645
Zm00001d019775	Zm00001d013565	Zm00001d044246
Zm00001d019976	Zm00001d013588	Zm00001d044596
Zm00001d020018	Zm00001d013603	Zm00001d045054
Zm00001d020021	Zm00001d013697	Zm00001d045390
Zm00001d020037	Zm00001d013700	Zm00001d045527
Zm00001d020086	Zm00001d013707	Zm00001d045640
Zm00001d020101	Zm00001d013717	Zm00001d045746
Zm00001d020188	Zm00001d013767	Zm00001d046177
Zm00001d020312	Zm00001d013811	Zm00001d046693
Zm00001d020395	Zm00001d013878	Zm00001d047143
Zm00001d020400	Zm00001d013885	Zm00001d047257
Zm00001d020425	Zm00001d013919	Zm00001d047659
Zm00001d020446	Zm00001d013956	Zm00001d048158
Zm00001d020533	Zm00001d013992	Zm00001d048357
Zm00001d020537	Zm00001d013999	Zm00001d048634
Zm00001d020603	Zm00001d014015	Zm00001d048635
Zm00001d020763	Zm00001d014029	Zm00001d048703
Zm00001d020790	Zm00001d014060	Zm00001d049110
Zm00001d020862	Zm00001d014082	Zm00001d049129
Zm00001d020863	Zm00001d014315	Zm00001d049203
Zm00001d020864	Zm00001d014419	Zm00001d049232
Zm00001d020882	Zm00001d014443	Zm00001d049247
Zm00001d020908	Zm00001d024903	Zm00001d049282
Zm00001d021018	Zm00001d025016	Zm00001d049292
Zm00001d021024	Zm00001d025099	Zm00001d049336
Zm00001d021064	Zm00001d025182	Zm00001d049824
Zm00001d021128	Zm00001d025203	Zm00001d049933
Zm00001d021204	Zm00001d025229	Zm00001d050022
Zm00001d021219	Zm00001d025267	Zm00001d050033
Zm00001d021285	Zm00001d025343	Zm00001d050140
Zm00001d021295	Zm00001d025413	Zm00001d051548
Zm00001d021341	Zm00001d025547	Zm00001d051571
Zm00001d021357	Zm00001d025548	Zm00001d051669
Zm00001d021360	Zm00001d025640	Zm00001d051801
Zm00001d021365	Zm00001d025707	Zm00001d051964
Zm00001d021376	Zm00001d025709	Zm00001d052036
Zm00001d021391	Zm00001d025716	Zm00001d052770
Zm00001d021395	Zm00001d025722	Zm00001d052939
Zm00001d021424	Zm00001d025747	Zm00001d052979
Zm00001d021444	Zm00001d025770	Zm00001d053006
Zm00001d021465	Zm00001d025816	Zm00001d053290
Zm00001d021537	Zm00001d025825	Zm00001d053353
Zm00001d021666	Zm00001d025845	Zm00001d054096
Zm00001d021700	Zm00001d025866
Zm00001d021701	Zm00001d025886
Zm00001d021702	Zm00001d025901
Zm00001d021703	Zm00001d025908
Zm00001d021706	Zm00001d025992
Zm00001d021763	Zm00001d026016
Zm00001d021834	Zm00001d026066
Zm00001d021929	Zm00001d026083
Zm00001d021968	Zm00001d026109
Zm00001d022044	Zm00001d026143
Zm00001d022073	Zm00001d026147
Zm00001d022107	Zm00001d026148
Zm00001d022175	Zm00001d026173
Zm00001d022180	Zm00001d026241
Zm00001d022204	Zm00001d026248
Zm00001d022241	Zm00001d026277
Zm00001d022246	Zm00001d026290
Zm00001d022306	Zm00001d026307
Zm00001d022307	Zm00001d026345
Zm00001d022368	Zm00001d026357
Zm00001d022457	Zm00001d026377
Zm00001d022462	Zm00001d026401
Zm00001d022479	Zm00001d026413
Zm00001d022518	Zm00001d026434
Zm00001d022525	Zm00001d026437
Zm00001d022529	Zm00001d026448
Zm00001d022576	Zm00001d026453
Zm00001d022588	Zm00001d026513
Zm00001d022602	Zm00001d026532
Zm00001d022630	Zm00001d026543
Zm00001d022636	Zm00001d026555
Zm00001d022643	Zm00001d026589
Zm00001d023257	Zm00001d026599
Zm00001d023301	Zm00001d026608
Zm00001d023332	Zm00001d026609
Zm00001d023373	Zm00001d035907
Zm00001d023385	Zm00001d035965
Zm00001d023539	Zm00001d036148
Zm00001d023588	Zm00001d036176
Zm00001d023606	Zm00001d036230
Zm00001d023630	Zm00001d036234
Zm00001d023639	Zm00001d036255
Zm00001d023671	Zm00001d036426
Zm00001d023710	Zm00001d036489
Zm00001d023785	Zm00001d036535
Zm00001d023882	Zm00001d036588
Zm00001d023901	Zm00001d036637
Zm00001d023969	Zm00001d036642
Zm00001d024192	Zm00001d036657
Zm00001d024277	Zm00001d036761
Zm00001d024323	Zm00001d036788
Zm00001d024344	Zm00001d036877
Zm00001d024481	Zm00001d036894
Zm00001d024509	Zm00001d036965
Zm00001d024624	Zm00001d036984
Zm00001d024632	Zm00001d037029
Zm00001d024676	Zm00001d037032
Zm00001d024693	Zm00001d037091
Zm00001d024787	Zm00001d037108
Zm00001d024804	Zm00001d037117
Zm00001d024821	Zm00001d037229
Zm00001d024839	Zm00001d037249
Zm00001d024854	Zm00001d037264
Zm00001d027285	Zm00001d037303
Zm00001d027322	Zm00001d037375
Zm00001d027367	Zm00001d037449
Zm00001d027394	Zm00001d037476
Zm00001d027403	Zm00001d041330
Zm00001d027405	Zm00001d041549
Zm00001d027416	Zm00001d041609
Zm00001d027423	Zm00001d041714
Zm00001d027428	Zm00001d041827
Zm00001d027464	Zm00001d041839
Zm00001d027478	Zm00001d041844
Zm00001d027489	Zm00001d041910
Zm00001d027492	Zm00001d044598
Zm00001d027532	Zm00001d044652
Zm00001d027535	Zm00001d047201
Zm00001d027537	Zm00001d047212
Zm00001d027542	Zm00001d047290
Zm00001d027585	Zm00001d047296
Zm00001d027618	Zm00001d047331
Zm00001d027621	Zm00001d047378
Zm00001d027659	Zm00001d047760
Zm00001d027703	Zm00001d047787
Zm00001d027759	Zm00001d047802
Zm00001d027799	Zm00001d047853
Zm00001d027813	Zm00001d047889
Zm00001d027837	Zm00001d047912
Zm00001d027839	Zm00001d047920
Zm00001d027847	Zm00001d047972
Zm00001d028011	Zm00001d048007
Zm00001d028075	Zm00001d048060
Zm00001d028172	Zm00001d048073
Zm00001d028182	Zm00001d048113
Zm00001d028186	Zm00001d048116
Zm00001d028216	Zm00001d048127
Zm00001d028238	Zm00001d048138
Zm00001d028241	Zm00001d048173
Zm00001d028249	Zm00001d048174
Zm00001d028252	Zm00001d048202
Zm00001d028264	Zm00001d048337
Zm00001d028298	Zm00001d048352
Zm00001d028366	Zm00001d048353
Zm00001d028400	Zm00001d048363
Zm00001d028445	Zm00001d048438
Zm00001d028457	Zm00001d048448
Zm00001d028486	Zm00001d048474
Zm00001d028528	Zm00001d048520
Zm00001d028542	Zm00001d048550
Zm00001d028704	Zm00001d048565
Zm00001d028756	Zm00001d049452
Zm00001d028812	Zm00001d049491
Zm00001d028921	Zm00001d049511
Zm00001d028947	Zm00001d049552
Zm00001d028954	Zm00001d049588
Zm00001d029011	Zm00001d049602
Zm00001d029035	Zm00001d049637
Zm00001d029038	Zm00001d049674
Zm00001d029077	Zm00001d049727
Zm00001d029104	Zm00001d049741
Zm00001d029105	Zm00001d049789
Zm00001d029106	Zm00001d049883
Zm00001d029195	Zm00001d049886
Zm00001d029207	Zm00001d049945
Zm00001d029218	Zm00001d050000
Zm00001d029339	Zm00001d050139
Zm00001d029340	Zm00001d050173
Zm00001d029341	Zm00001d050371
Zm00001d029359	Zm00001d050383
Zm00001d029378	Zm00001d050411
Zm00001d029396	Zm00001d050412
Zm00001d029397	Zm00001d050748
Zm00001d029495	Zm00001d050824
Zm00001d029557	Zm00001d050838
Zm00001d029564	Zm00001d050889
Zm00001d029573	Zm00001d050905
Zm00001d029577	Zm00001d051082
Zm00001d029585	Zm00001d051172
Zm00001d029674	Zm00001d051223
Zm00001d029699	Zm00001d051305
Zm00001d029703	Zm00001d051366
Zm00001d029716	Zm00001d051388
Zm00001d029744	Zm00001d051424
Zm00001d029801	Zm00001d051475
Zm00001d029816	Zm00001d051495
Zm00001d029827	Zm00001d051498
Zm00001d029853	Zm00001d051506
Zm00001d029903	Zm00001d051525
Zm00001d029965	Zm00001d051535
Zm00001d029968	Zm00001d051569
Zm00001d030010	Zm00001d051577
Zm00001d030074	Zm00001d051586
Zm00001d030117	Zm00001d051642
Zm00001d030314	Zm00001d051662
Zm00001d030317	Zm00001d051793
Zm00001d030361	Zm00001d051842
Zm00001d030691	Zm00001d051860
Zm00001d030727	Zm00001d051914
Zm00001d030834	Zm00001d051929
Zm00001d030910	Zm00001d051990
Zm00001d030914	Zm00001d051995
Zm00001d031018	Zm00001d052003
Zm00001d031064	Zm00001d052026
Zm00001d031091	Zm00001d052039
Zm00001d031119	Zm00001d052054
Zm00001d031203	Zm00001d052075
Zm00001d031300	Zm00001d052133
Zm00001d031325	Zm00001d052165
Zm00001d031340	Zm00001d052194
Zm00001d031416	Zm00001d052266
Zm00001d031420	Zm00001d052749
Zm00001d031428	Zm00001d052827
Zm00001d031429	Zm00001d052842
Zm00001d031496	Zm00001d053237
Zm00001d031510	Zm00001d053307
Zm00001d031530	Zm00001d053545
Zm00001d031560	Zm00001d053782
Zm00001d031587	Zm00001d053801
Zm00001d031607	Zm00001d053829
Zm00001d031655	Zm00001d053830
Zm00001d031701	Zm00001d053861
Zm00001d031766	Zm00001d053873
Zm00001d031794	Zm00001d053890
Zm00001d031818	Zm00001d053911
Zm00001d031928	Zm00001d053976
Zm00001d031934	Zm00001d053982
Zm00001d032035	Zm00001d054095
Zm00001d032056
Zm00001d032084
Zm00001d032127
Zm00001d032162
Zm00001d032183
Zm00001d032185
Zm00001d032194
Zm00001d032222
Zm00001d032271
Zm00001d032272
Zm00001d032306
Zm00001d032310
Zm00001d032406
Zm00001d032517
Zm00001d032535
Zm00001d032613
Zm00001d032654
Zm00001d032707
Zm00001d032724
Zm00001d032760
Zm00001d032775
Zm00001d032893
Zm00001d032901
Zm00001d033011
Zm00001d033018
Zm00001d033020
Zm00001d033040
Zm00001d033044
Zm00001d033075
Zm00001d033136
Zm00001d033149
Zm00001d033186
Zm00001d033209
Zm00001d033230
Zm00001d033231
Zm00001d033318
Zm00001d033319
Zm00001d033407
Zm00001d033421
Zm00001d033518
Zm00001d033595
Zm00001d033615
Zm00001d033827
Zm00001d033829
Zm00001d033878
Zm00001d033891
Zm00001d034013
Zm00001d034081
Zm00001d034085
Zm00001d034137
Zm00001d034166
Zm00001d034409
Zm00001d034414
Zm00001d034440
Zm00001d034453
Zm00001d034551
Zm00001d034594
Zm00001d034673
Zm00001d034692
Zm00001d034698
Zm00001d034703
Zm00001d034731
Zm00001d034778
Zm00001d034869
Zm00001d034872
Zm00001d034875
Zm00001d034890
Zm00001d034891
Zm00001d034934
Zm00001d035053
Zm00001d035056
Zm00001d035072
Zm00001d035082
Zm00001d035197
Zm00001d035312
Zm00001d035450
Zm00001d035605
Zm00001d035651
Zm00001d035766
Zm00001d035767
Zm00001d035776
Zm00001d035783
Zm00001d037522
Zm00001d037672
Zm00001d037680
Zm00001d037691
Zm00001d037725
Zm00001d037918
Zm00001d037939
Zm00001d037941
Zm00001d038003
Zm00001d038060
Zm00001d038065
Zm00001d038109
Zm00001d038185
Zm00001d038186
Zm00001d038197
Zm00001d038205
Zm00001d038338
Zm00001d038364
Zm00001d038366
Zm00001d038440
Zm00001d038469
Zm00001d038486
Zm00001d038487
Zm00001d038504
Zm00001d038549
Zm00001d038553
Zm00001d038598
Zm00001d038617
Zm00001d038641
Zm00001d038643
Zm00001d038667
Zm00001d038668
Zm00001d038678
Zm00001d038695
Zm00001d038741
Zm00001d038777
Zm00001d038831
Zm00001d038835
Zm00001d038896
Zm00001d038897
Zm00001d038909
Zm00001d038923
Zm00001d038973
Zm00001d038996
Zm00001d039046
Zm00001d039059
Zm00001d039106
Zm00001d039116
Zm00001d039193
Zm00001d039194
Zm00001d039241
Zm00001d039262
Zm00001d039274
Zm00001d039301
Zm00001d039323
Zm00001d039338
Zm00001d039345
Zm00001d039595
Zm00001d039613
Zm00001d039634
Zm00001d039650
Zm00001d039668
Zm00001d039780
Zm00001d039926
Zm00001d039970
Zm00001d040035
Zm00001d040046
Zm00001d040204
Zm00001d040239
Zm00001d040265
Zm00001d040310
Zm00001d040351
Zm00001d040362
Zm00001d040382
Zm00001d040426
Zm00001d040467
Zm00001d040526
Zm00001d040588
Zm00001d040593
Zm00001d040684
Zm00001d041972
Zm00001d041984
Zm00001d041985
Zm00001d041987
Zm00001d041988
Zm00001d041990
Zm00001d041995
Zm00001d042062
Zm00001d042104
Zm00001d042123
Zm00001d042164
Zm00001d042192
Zm00001d042258
Zm00001d042266
Zm00001d042344
Zm00001d042355
Zm00001d042468
Zm00001d042469
Zm00001d042478
Zm00001d042492
Zm00001d042526
Zm00001d042583
Zm00001d042640
Zm00001d042652
Zm00001d042660
Zm00001d042709
Zm00001d042740
Zm00001d042848
Zm00001d042868
Zm00001d042926
Zm00001d042930
Zm00001d042980
Zm00001d043095
Zm00001d043153
Zm00001d043168
Zm00001d043179
Zm00001d043222
Zm00001d043223
Zm00001d043224
Zm00001d043226
Zm00001d043231
Zm00001d043232
Zm00001d043244
Zm00001d043266
Zm00001d043383
Zm00001d043442
Zm00001d043503
Zm00001d043512
Zm00001d043536
Zm00001d043590
Zm00001d043591
Zm00001d043592
Zm00001d043660
Zm00001d043708
Zm00001d043721
Zm00001d043735
Zm00001d043764
Zm00001d043779
Zm00001d043815
Zm00001d043874
Zm00001d043906
Zm00001d043942
Zm00001d043969
Zm00001d044031
Zm00001d044053
Zm00001d044116
Zm00001d044119
Zm00001d044130
Zm00001d044138
Zm00001d044168
Zm00001d044310
Zm00001d044316
Zm00001d044318
Zm00001d044327
Zm00001d044374
Zm00001d044388
Zm00001d044460
Zm00001d044504
Zm00001d044717
Zm00001d044784
Zm00001d044821
Zm00001d044874
Zm00001d044931
Zm00001d044937
Zm00001d045039
Zm00001d045056
Zm00001d045121
Zm00001d045149
Zm00001d045174
Zm00001d045392
Zm00001d045445
Zm00001d045533
Zm00001d045581
Zm00001d045621
Zm00001d045703
Zm00001d045774
Zm00001d045938
Zm00001d046096
Zm00001d046097
Zm00001d046187
Zm00001d046299
Zm00001d046300
Zm00001d046356
Zm00001d046363
Zm00001d046388
Zm00001d046450
Zm00001d046492
Zm00001d046558
Zm00001d046587
Zm00001d046665
Zm00001d046748
Zm00001d046786
Zm00001d046788
Zm00001d046823
Zm00001d046834
Zm00001d046835
Zm00001d046898
Zm00001d046934
Zm00001d046935
Zm00001d048618
Zm00001d048622
Zm00001d048672
Zm00001d048787
Zm00001d048943
Zm00001d049006
Zm00001d049008
Zm00001d049048
Zm00001d049138
Zm00001d049186
Zm00001d049220
Zm00001d052386
Zm00001d052390
Zm00001d052401
Zm00001d052405
Zm00001d052423
Zm00001d052461
Zm00001d052518
Zm00001d052527
Zm00001d052537
Zm00001d052595
Zm00001d052613
Zm00001d052616
Zm00001d052667
Zm00001d052910
Zm00001d053156
