# Supplementary material for: Using iRNA-seq analysis to predict gene expression regulatory level and activity in Zea mays tissues
Source: G3 (Bethesda). 2022 Apr 11;12(6):jkac086. doi: 10.1093/g3journal/jkac086 (PMC9157096; doi:10.1093/g3journal/jkac086)
Supplement: jkac086_File_S11 [file jkac086_file_s11.xlsx]

## Sheet: Husk Gene Families
Husk Gene Families (243) [*significant gene families in bold]	Short Name	Number of Genes Found per family	Background annotated per family	P-value	FDR	GO biological process	GO molecular function	GO cellular component	Gene IDs
Glycosyltransferase 43 (GT43) gene family	GT43	10	16	4.13111e-08	1.00386e-05	cell wall organization(GO:0071555),fruit development(GO:0010154),glucuronoxylan biosynthetic process(GO:0010417),glucuronoxylan metabolic process(GO:0010413),mucilage biosynthetic process involved in seed coat development(GO:0048354),plant-type secondary cell wall biogenesis(GO:0009834),pollen exine formation(GO:0010584),protein glycosylation(GO:0006486),shoot system development(GO:0048367),xylan…	1,4-beta-D-xylan synthase activity(GO:0047517),galactosylgalactosylxylosylprotein 3-beta-glucuronosyltransferase activity(GO:0015018),transferase activity, transferring glycosyl groups(GO:0016757),xylosyltransferase activity(GO:0042285)	endosome(GO:0005768),Golgi apparatus(GO:0005794),Golgi membrane(GO:0000139),integral component of membrane(GO:0016021),trans-Golgi network(GO:0005802)	['GRMZM2G012874', 'GRMZM2G076307', 'GRMZM2G356579', 'GRMZM2G113655', 'GRMZM2G001079', 'GRMZM2G179504', 'GRMZM2G037469', 'GRMZM2G103628', 'GRMZM2G160585', 'GRMZM2G068350']
WRKY gene family	WRKY	26	123	2.33177e-06	0.00028331	abscisic acid-activated signaling pathway(GO:0009738),atrichoblast differentiation(GO:0010055),camalexin biosynthetic process(GO:0010120),cell death(GO:0008219),cellular heat acclimation(GO:0070370),cellular response to boron-containing substance deprivation(GO:0080169),cellular response to heat(GO:0034605),cellular response to hydrogen peroxide(GO:0070301),cellular response to phosphate starvati…	calmodulin binding(GO:0005516),core promoter proximal region sequence-specific DNA binding(GO:0000987),core promoter sequence-specific DNA binding(GO:0001046),DNA binding(GO:0003677),identical protein binding(GO:0042802),metal ion binding(GO:0046872),protein binding(GO:0005515),sequence-specific DNA binding(GO:0043565),sequence-specific double-stranded DNA binding(GO:1990837),transcription factor…	chloroplast(GO:0009507),cytoplasm(GO:0005737),nucleolus(GO:0005730),nucleus(GO:0005634)	['GRMZM2G030272', 'AC209050.3_FG003', 'GRMZM2G141299', 'GRMZM5G816457', 'AC194362.3_FG003', 'GRMZM2G453571', 'GRMZM2G040298', 'GRMZM5G863420', 'GRMZM2G106560', 'GRMZM2G327349', 'GRMZM2G031963', 'GRMZM2G441031', 'GRMZM2G092694', 'GRMZM2G151763', 'GRMZM2G138683', 'GRMZM2G145554', 'GRMZM2G468056', 'GRMZM2G143204', 'AC198725.4_FG009', 'GRMZM2G475984', 'GRMZM2G013391', 'GRMZM2G059562', 'GRMZM5G812272'…
Inorganic solute cotransporter (ISCT) gene family	ISCT	22	124	0.000217214	0.0145881	ammonium transmembrane transport(GO:0072488),ammonium transport(GO:0015696),auxin-activated signaling pathway(GO:0009734),auxin polar transport(GO:0009926),cadmium ion transmembrane transport(GO:0070574),cadmium ion transport(GO:0015691),cation transmembrane transport(GO:0098655),cation transport(GO:0006812),cell death(GO:0008219),cell division(GO:0051301),cell tip growth(GO:0009932),cellular iro…	adenylate cyclase activity(GO:0004016),ammonium transmembrane transporter activity(GO:0008519),cadmium ion transmembrane transporter activity(GO:0015086),cation transmembrane transporter activity(GO:0008324),copper ion transmembrane transporter activity(GO:0005375),copper uptake transmembrane transporter activity(GO:0015088),efflux transmembrane transporter activity(GO:0015562),high-affinity seco…	chloroplast envelope(GO:0009941),chloroplast(GO:0009507),chloroplast inner membrane(GO:0009706),chloroplast membrane(GO:0031969),chloroplast thylakoid membrane(GO:0009535),cytoplasm(GO:0005737),early endosome(GO:0005769),endomembrane system(GO:0012505),endoplasmic reticulum(GO:0005783),endoplasmic reticulum membrane(GO:0005789),endosome(GO:0005768),extracellular region(GO:0005576),Golgi apparatus…	['GRMZM2G322844', 'GRMZM2G409771', 'GRMZM2G034551', 'GRMZM2G043193', 'GRMZM2G093276', 'GRMZM2G021725', 'GRMZM2G118821', 'GRMZM2G118497', 'GRMZM2G111300', 'GRMZM2G120163', 'GRMZM2G166738', 'GRMZM2G154211', 'GRMZM2G005040', 'AC233953.1_FG005', 'GRMZM2G080045', 'GRMZM2G015955', 'GRMZM2G366919', 'GRMZM2G086389', 'GRMZM2G444801', 'GRMZM2G080178', 'GRMZM2G147560', 'GRMZM2G455817']
Squamosa promoter binding protein-like (SPL) gene family	SPL	10	35	0.000240134	0.0145881	anther development(GO:0048653),cell differentiation(GO:0030154),cellular response to copper ion starvation(GO:0035874),copper ion homeostasis(GO:0055070),defense response to bacterium(GO:0042742),flower development(GO:0009908),inflorescence development(GO:0010229),leaf development(GO:0048366),leaf shaping(GO:0010358),megasporogenesis(GO:0009554),microsporogenesis(GO:0009556),positive regulation o…	DNA binding(GO:0003677),metal ion binding(GO:0046872),protein binding(GO:0005515),protein homodimerization activity(GO:0042803),sequence-specific DNA binding(GO:0043565),transcription factor activity, sequence-specific DNA binding(GO:0003700),transcription regulatory region DNA binding(GO:0044212)	cytoplasm(GO:0005737),integral component of membrane(GO:0016021),nuclear speck(GO:0016607),nucleus(GO:0005634),plasma membrane(GO:0005886)	['GRMZM2G111136', 'GRMZM2G058588', 'GRMZM2G101499', 'GRMZM2G460544', 'GRMZM2G067624', 'GRMZM2G169270', 'GRMZM2G101511', 'GRMZM2G113779', 'GRMZM2G036297', 'GRMZM2G081127']
Protein kinase (PK) gene superfamily	PK	140	1363	0.000360018	0.0174969	abscisic acid-activated signaling pathway(GO:0009738),abscission(GO:0009838),actin cytoskeleton organization(GO:0030036),activation of MAPK activity(GO:0000187),activation of MAPK activity involved in osmosensory signaling pathway(GO:0000169),activation of MAPKK activity(GO:0000186),activation of protein kinase activity(GO:0032147),animal organ formation(GO:0048645),anther development(GO:0048653)…	3-phosphoinositide-dependent protein kinase activity(GO:0004676),ADP binding(GO:0043531),ATP binding(GO:0005524),blue light photoreceptor activity(GO:0009882),calcium-dependent protein kinase C activity(GO:0004698),calcium-dependent protein serine/threonine kinase activity(GO:0009931),calcium-dependent protein serine/threonine phosphatase activity(GO:0004723),calcium ion binding(GO:0005509),calmo…	anchored component of plasma membrane(GO:0046658),apical part of cell(GO:0045177),apical plasma membrane(GO:0016324),apoplast(GO:0048046),autophagosome(GO:0005776),basal plasma membrane(GO:0009925),cell(GO:0005623),cell junction(GO:0030054),cell periphery(GO:0071944),cell plate(GO:0009504),cell surface(GO:0009986),cellular_component(GO:0005575),cell wall(GO:0005618),chloroplast envelope(GO:000994…	['GRMZM2G053987', 'GRMZM2G038893', 'GRMZM2G056732', 'GRMZM2G113512', 'GRMZM2G062772', 'GRMZM2G176206', 'GRMZM2G037308', 'GRMZM2G127031', 'GRMZM2G158045', 'GRMZM2G080851', 'AC211175.3_FG005', 'GRMZM2G026203', 'GRMZM2G456059', 'GRMZM2G145051', 'GRMZM2G028086', 'GRMZM2G418689', 'GRMZM2G099425', 'GRMZM2G451147', 'GRMZM2G109830', 'GRMZM2G161452', 'GRMZM2G047588', 'GRMZM2G121228', 'GRMZM2G334165', 'GRM…
PP2C gene family	PP2C	21	123	0.000511414	0.0207123	abscisic acid-activated signaling pathway(GO:0009738),carbohydrate metabolic process(GO:0005975),cellular response to light stimulus(GO:0071482),cell wall macromolecule catabolic process(GO:0016998),chitin catabolic process(GO:0006032),chloroplast organization(GO:0009658),defense response to bacterium(GO:0042742),defense response to fungus(GO:0050832),dephosphorylation(GO:0016311),drought recover…	ATP binding(GO:0005524),calcium ion binding(GO:0005509),catalytic activity(GO:0003824),chitinase activity(GO:0004568),DNA binding(GO:0003677),kinase activity(GO:0016301),metal ion binding(GO:0046872),phosphatase activity(GO:0016791),phospholipid binding(GO:0005543),phosphoprotein phosphatase activity(GO:0004721),potassium channel activity(GO:0005267),protein binding(GO:0005515),protein heterodime…	apoplast(GO:0048046),cellular_component(GO:0005575),chloroplast(GO:0009507),chloroplast stroma(GO:0009570),cis-Golgi network membrane(GO:0033106),cytoplasm(GO:0005737),cytosol(GO:0005829),extracellular region(GO:0005576),Golgi apparatus(GO:0005794),integral component of membrane(GO:0016021),mitochondrion(GO:0005739),nucleolus(GO:0005730),nucleosome(GO:0000786),nucleus(GO:0005634),plasma membrane(…	['GRMZM2G071196', 'GRMZM2G059453', 'GRMZM2G050512', 'GRMZM2G119623', 'GRMZM2G122228', 'GRMZM2G166297', 'GRMZM2G111232', 'GRMZM2G136765', 'GRMZM2G159811', 'GRMZM2G135444', 'GRMZM2G149132', 'GRMZM2G150213', 'GRMZM5G818101', 'AC208201.3_FG002', 'GRMZM2G377904', 'GRMZM2G081359', 'GRMZM2G001243', 'GRMZM2G300125', 'GRMZM2G134628', 'GRMZM2G015610', 'GRMZM2G102255']
MADS-box gene family	MADS-box	18	104	0.00105978	0.0339775	abscission(GO:0009838),biological_process(GO:0008150),carpel development(GO:0048440),cell differentiation(GO:0030154),cell fate specification(GO:0001708),cellular response to auxin stimulus(GO:0071365),cellular response to nitrate(GO:0071249),chloroplast organization(GO:0009658),embryo development ending in seed dormancy(GO:0009793),embryo sac central cell differentiation(GO:0009559),embryo sac d…	core promoter proximal region sequence-specific DNA binding(GO:0000987),DNA binding(GO:0003677),molecular_function(GO:0003674),peroxidase activity(GO:0004601),protein binding(GO:0005515),protein dimerization activity(GO:0046983),protein heterodimerization activity(GO:0046982),protein homodimerization activity(GO:0042803),RNA polymerase II regulatory region sequence-specific DNA binding(GO:0000977…	cytoplasm(GO:0005737),cytosol(GO:0005829),integral component of membrane(GO:0016021),mitochondrion(GO:0005739),nucleus(GO:0005634),plasma membrane(GO:0005886),polar nucleus(GO:0043078),pollen tube(GO:0090406),protein complex(GO:0043234),vacuole(GO:0005773)	['GRMZM2G148693', 'GRMZM2G359952', 'GRMZM2G553379', 'GRMZM2G102161', 'GRMZM2G046885', 'GRMZM2G026223', 'GRMZM2G097059', 'GRMZM2G099522', 'GRMZM2G159397', 'GRMZM2G129034', 'GRMZM2G147716', 'GRMZM2G070034', 'GRMZM2G160565', 'GRMZM2G032905', 'GRMZM2G032339', 'GRMZM2G071620', 'GRMZM2G018589', 'GRMZM2G137510']
Amino acid transporters (AAT) gene family	AAT	19	113	0.0011186	0.0339775	acidic amino acid transport(GO:0015800),amino acid homeostasis(GO:0080144),amino acid import(GO:0043090),amino acid transmembrane transport(GO:0003333),amino acid transport(GO:0006865),arginine transport(GO:0015809),aromatic amino acid transport(GO:0015801),aspartate transport(GO:0015810),auxin-activated signaling pathway(GO:0009734),auxin influx(GO:0060919),auxin polar transport(GO:0009926),basi…	acidic amino acid transmembrane transporter activity(GO:0015172),amine transmembrane transporter activity(GO:0005275),amino acid transmembrane transporter activity(GO:0015171),antiporter activity(GO:0015297),arginine transmembrane transporter activity(GO:0015181),aromatic amino acid transmembrane transporter activity(GO:0015173),auxin binding(GO:0010011),auxin influx transmembrane transporter act…	cell surface(GO:0009986),chloroplast(GO:0009507),chloroplast membrane(GO:0031969),cytoplasm(GO:0005737),endoplasmic reticulum(GO:0005783),endoplasmic reticulum membrane(GO:0005789),endosome(GO:0005768),Golgi apparatus(GO:0005794),integral component of membrane(GO:0016021),integral component of plasma membrane(GO:0005887),intracellular membrane-bounded organelle(GO:0043231),membrane(GO:0016020),mi…	['GRMZM2G429322', 'GRMZM2G078024', 'GRMZM2G164814', 'GRMZM2G331902', 'GRMZM2G173597', 'GRMZM2G057733', 'GRMZM2G126742', 'GRMZM2G022642', 'GRMZM2G149216', 'GRMZM2G180659', 'GRMZM2G101125', 'GRMZM2G136300', 'GRMZM2G139920', 'GRMZM2G042933', 'GRMZM2G332505', 'GRMZM2G042313', 'GRMZM2G066428', 'GRMZM5G830545', 'GRMZM2G177659']
Basic helix-loop-helix (bHLH) gene family gene family	bHLH	28	198	0.00152625	0.0412089	abscisic acid-activated signaling pathway(GO:0009738),anther wall tapetum development(GO:0048658),anthocyanin-containing compound biosynthetic process(GO:0009718),blue light signaling pathway(GO:0009785),brassinosteroid mediated signaling pathway(GO:0009742),callose deposition in cell wall(GO:0052543),carpel development(GO:0048440),carpel formation(GO:0048462),cell fate specification(GO:0001708),…	adenylylsulfatase activity(GO:0047627),ATP binding(GO:0005524),bHLH transcription factor binding(GO:0043425),calcium ion binding(GO:0005509),chromatin binding(GO:0003682),core promoter sequence-specific DNA binding(GO:0001046),DNA binding(GO:0003677),double-stranded DNA binding(GO:0003690),identical protein binding(GO:0042802),kinase activity(GO:0016301),metal ion binding(GO:0046872),phytochrome …	chloroplast envelope(GO:0009941),chloroplast(GO:0009507),cytoplasm(GO:0005737),cytosol(GO:0005829),extracellular region(GO:0005576),integral component of membrane(GO:0016021),mitochondrion(GO:0005739),nuclear speck(GO:0016607),nucleus(GO:0005634),plasmodesma(GO:0009506),RNA polymerase II transcription factor complex(GO:0090575),vacuole(GO:0005773)	['GRMZM5G828396', 'GRMZM2G119823', 'GRMZM2G080054', 'GRMZM2G082343', 'GRMZM2G173862', 'GRMZM2G172795', 'GRMZM2G035156', 'GRMZM2G173372', 'GRMZM2G091003', 'GRMZM2G369629', 'AC198518.3_FG005', 'GRMZM2G173534', 'GRMZM2G437481', 'GRMZM2G019806', 'GRMZM5G839518', 'GRMZM2G180452', 'GRMZM2G317450', 'GRMZM2G088443', 'GRMZM2G460472', 'GRMZM2G042895', 'GRMZM2G171818', 'GRMZM2G024530', 'GRMZM2G145579', 'GRM…
Cytochrome P450 gene family	Cytochrome P450	39	310	0.00202586	0.0476311	abscisic acid catabolic process(GO:0046345),abscisic acid metabolic process(GO:0009687),adventitious root development(GO:0048830),anther development(GO:0048653),anther wall tapetum cell differentiation(GO:0048657),auxin polar transport(GO:0009926),brassinosteroid biosynthetic process(GO:0016132),brassinosteroid homeostasis(GO:0010268),brassinosteroid metabolic process(GO:0016131),camalexin biosyn…	(22S)-22-hydroxy-5alpha-campestan-3-one C-23 hydroxylase activity(GO:0102097),(3E)-4,8-dimethyl-1,3,7-nonatriene synthase activity(GO:0097008),4,8,12-trimethyltrideca-1,3,7,11-tetraene synthase activity(GO:0097007),(+)-abscisic acid 8'-hydroxylase activity(GO:0010295),alkane 1-monooxygenase activity(GO:0018685),allene oxide synthase activity(GO:0009978),aromatase activity(GO:0070330),brassinoster…	cellular_component(GO:0005575),cell wall(GO:0005618),chloroplast envelope(GO:0009941),chloroplast(GO:0009507),chloroplast membrane(GO:0031969),chloroplast outer membrane(GO:0009707),chloroplast stroma(GO:0009570),chloroplast thylakoid(GO:0009534),chloroplast thylakoid membrane(GO:0009535),endomembrane system(GO:0012505),endoplasmic reticulum(GO:0005783),endoplasmic reticulum membrane(GO:0005789),…	['GRMZM2G025832', 'GRMZM2G140915', 'GRMZM2G130755', 'GRMZM5G872368', 'GRMZM2G012865', 'GRMZM2G180082', 'GRMZM2G160763', 'GRMZM2G084407', 'GRMZM2G096086', 'GRMZM2G132450', 'GRMZM6G235245', 'GRMZM2G138074', 'GRMZM2G091588', 'GRMZM6G859365', 'GRMZM2G119067', 'GRMZM2G031364', 'GRMZM2G349187', 'GRMZM2G059308', 'GRMZM2G370745', 'GRMZM2G133720', 'GRMZM2G105954', 'AF546187.1_FG011', 'GRMZM2G020761', 'GRM…
Lipoxygenase (LOX) gene family	LOX	5	13	0.00215614	0.0476311	anther dehiscence(GO:0009901),anther development(GO:0048653),defense response(GO:0006952),defense response to bacterium, incompatible interaction(GO:0009816),green leaf volatile biosynthetic process(GO:0010597),growth(GO:0040007),jasmonic acid biosynthetic process(GO:0009695),lateral root formation(GO:0010311),lipid oxidation(GO:0034440),membrane disassembly(GO:0030397),negative regulation of def…	linoleate 13S-lipoxygenase activity(GO:0016165),linoleate 9S-lipoxygenase activity(GO:1990136),metal ion binding(GO:0046872),oxidoreductase activity, acting on single donors with incorporation of molecular oxygen, incorporation of two atoms of oxygen(GO:0016702),protein binding(GO:0005515)	chloroplast envelope(GO:0009941),chloroplast(GO:0009507),chloroplast stroma(GO:0009570),chloroplast thylakoid membrane(GO:0009535),cytoplasm(GO:0005737),plasma membrane(GO:0005886),plastid(GO:0009536)	['GRMZM2G109130', 'GRMZM2G070092', 'GRMZM2G017616', 'GRMZM2G156861', 'GRMZM2G109056']
Fatty acid hydroxylase (FAH) gene family	FAH	7	25	0.00236109	0.047812	4,4-dimethyl-9beta,19-cyclopropylsterol oxidation(GO:0080064),4-alpha-methyl-delta7-sterol oxidation(GO:0080065),brassinosteroid biosynthetic process(GO:0016132),carotene metabolic process(GO:0016119),embryo development ending in seed dormancy(GO:0009793),fatty acid biosynthetic process(GO:0006633),fatty acid metabolic process(GO:0006631),lipid biosynthetic process(GO:0008610),negative regulation…	C-4 methylsterol oxidase activity(GO:0000254),C-5 sterol desaturase activity(GO:0000248),carotene beta-ring hydroxylase activity(GO:0010291),catalytic activity(GO:0003824),fatty acid alpha-hydroxylase activity(GO:0080132),hydrolase activity(GO:0016787),iron ion binding(GO:0005506),oxidoreductase activity(GO:0016491),protein binding(GO:0005515),sphingolipid delta-4 desaturase activity(GO:0042284),…	chloroplast envelope(GO:0009941),chloroplast(GO:0009507),chloroplast membrane(GO:0031969),endoplasmic reticulum(GO:0005783),endoplasmic reticulum membrane(GO:0005789),Golgi apparatus(GO:0005794),integral component of membrane(GO:0016021),membrane(GO:0016020),mitochondrion(GO:0005739)	['GRMZM2G066578', 'GRMZM2G167085', 'GRMZM5G826824', 'GRMZM2G062531', 'GRMZM2G127067', 'GRMZM2G382534', 'GRMZM5G850019']
Glycosyltransferase 61 (GT61) gene family	GT61	8	33	0.00317123	0.0573193	biological_process(GO:0008150),biosynthetic process(GO:0009058),mucilage biosynthetic process(GO:0010192),mucilage biosynthetic process involved in seed coat development(GO:0048354),phosphatidylcholine biosynthetic process(GO:0006656),posttranslational protein targeting to membrane, translocation(GO:0031204),protein N-linked glycosylation(GO:0006487)	1,4-beta-D-xylan synthase activity(GO:0047517),choline-phosphate cytidylyltransferase activity(GO:0004105),glycoprotein 2-beta-D-xylosyltransferase activity(GO:0050513),molecular_function(GO:0003674),transferase activity, transferring glycosyl groups(GO:0016757),xylosyltransferase activity(GO:0042285)	cellular_component(GO:0005575),cytoplasm(GO:0005737),extracellular region(GO:0005576),Golgi apparatus(GO:0005794),Golgi cisterna membrane(GO:0032580),Golgi medial cisterna(GO:0005797),Golgi membrane(GO:0000139),integral component of membrane(GO:0016021)	['GRMZM5G869788', 'GRMZM2G412986', 'GRMZM2G104829', 'GRMZM2G062552', 'GRMZM2G090584', 'GRMZM2G176576', 'GRMZM2G476699', 'GRMZM2G130800']
Chalcone isomerase-like (CHIL) gene family	CHIL	4	9	0.00335942	0.0573193	fatty acid metabolic process(GO:0006631),flavonoid biosynthetic process(GO:0009813),response to auxin(GO:0009733),response to karrikin(GO:0080167),response to UV-B(GO:0010224),response to UV(GO:0009411)	chalcone isomerase activity(GO:0045430),fatty acid binding(GO:0005504),protein binding(GO:0005515)	chloroplast envelope(GO:0009941),chloroplast(GO:0009507),chloroplast stroma(GO:0009570),endoplasmic reticulum(GO:0005783),extrinsic component of endoplasmic reticulum membrane(GO:0042406),mitochondrion(GO:0005739),nucleus(GO:0005634),plant-type vacuole membrane(GO:0009705),plastid(GO:0009536)	['GRMZM2G155329', 'GRMZM2G095778', 'GRMZM2G175076', 'GRMZM2G119186']
Glycoside hydrolase (GH) gene family	GH	47	403	0.00353823	0.0573193	abscisic acid-activated signaling pathway(GO:0009738),abscisic acid metabolic process(GO:0009687),aging(GO:0007568),amylopectin biosynthetic process(GO:0010021),anther dehiscence(GO:0009901),anthocyanin-containing compound metabolic process(GO:0046283),carbohydrate metabolic process(GO:0005975),cell communication(GO:0007154),cell proliferation(GO:0008283),cellular amino acid metabolic process(GO:…	1,4-alpha-glucan branching enzyme activity(GO:0003844),4-alpha-glucanotransferase activity(GO:0004134),4-methylumbelliferyl-beta-D-glucopyranoside beta-glucosidase activity(GO:0080081),abscisic acid glucose ester beta-glucosidase activity(GO:0051993),alpha-1,4-glucosidase activity(GO:0004558),alpha,alpha-trehalase activity(GO:0004555),alpha-amylase activity(GO:0004556),alpha-D-xyloside xylohydrol…	amyloplast(GO:0009501),anchored component of membrane(GO:0031225),anchored component of plasma membrane(GO:0046658),apoplast(GO:0048046),cell periphery(GO:0071944),cell plate(GO:0009504),cellular_component(GO:0005575),cell wall(GO:0005618),chloroplast envelope(GO:0009941),chloroplast(GO:0009507),chloroplast isoamylase complex(GO:0010368),chloroplast outer membrane(GO:0009707),chloroplast starch g…	['GRMZM2G154678', 'GRMZM2G125032', 'GRMZM2G014844', 'GRMZM2G180889', 'GRMZM5G828987', 'GRMZM2G016890', 'GRMZM2G119494', 'GRMZM5G829293', 'GRMZM2G170388', 'GRMZM2G162690', 'GRMZM2G112198', 'GRMZM2G443903', 'GRMZM5G805609', 'GRMZM2G042870', 'GRMZM2G137535', 'AC234160.1_FG003', 'GRMZM2G178025', 'GRMZM2G076584', 'GRMZM2G147221', 'GRMZM2G002034', 'GRMZM2G177510', 'GRMZM2G380561', 'GRMZM2G337242', 'GRM…
GDSL-like lipase (GELP) gene family	GELP	16	101	0.00489245	0.0743041	auxin-activated signaling pathway(GO:0009734),cuticle development(GO:0042335),defense response, incompatible interaction(GO:0009814),defense response to bacterium(GO:0042742),defense response to fungus(GO:0050832),defense response to fungus, incompatible interaction(GO:0009817),endoplasmic reticulum organization(GO:0007029),glucosinolate catabolic process(GO:0019762),hyperosmotic salinity respons…	alpha-L-fucosidase activity(GO:0004560),arylesterase activity(GO:0004064),carboxylic ester hydrolase activity(GO:0052689),cutinase activity(GO:0050525),hydrolase activity, acting on ester bonds(GO:0016788),hydrolase activity(GO:0016787),lipase activity(GO:0016298),protein binding(GO:0005515),structural constituent of cell wall(GO:0005199),transferase activity, transferring acyl groups(GO:0016746)	apoplast(GO:0048046),cell(GO:0005623),cell wall(GO:0005618),chloroplast envelope(GO:0009941),chloroplast(GO:0009507),chloroplast stroma(GO:0009570),chloroplast thylakoid(GO:0009534),cytosol(GO:0005829),cytosolic ribosome(GO:0022626),endoplasmic reticulum(GO:0005783),ER body(GO:0010168),extracellular region(GO:0005576),extracellular space(GO:0005615),integral component of membrane(GO:0016021),intr…	['GRMZM2G045215', 'GRMZM2G091782', 'GRMZM2G379773', 'GRMZM2G117030', 'GRMZM2G122261', 'GRMZM2G148460', 'GRMZM2G022402', 'GRMZM2G060866', 'GRMZM2G111710', 'GRMZM2G063464', 'GRMZM2G116360', 'GRMZM2G141762', 'GRMZM2G132331', 'GRMZM2G077863', 'GRMZM5G862317', 'AC212068.4_FG005']
Cysteine-rich receptor-like kinases (CRK) gene family	CRK	7	31	0.00856941	0.122492	defense response(GO:0006952),defense response to bacterium(GO:0042742),defense response to bacterium, incompatible interaction(GO:0009816),embryo development ending in seed dormancy(GO:0009793),phosphorylation(GO:0016310),plant-type hypersensitive response(GO:0009626),programmed cell death(GO:0012501),protein autophosphorylation(GO:0046777),protein phosphorylation(GO:0006468),response to abscisic…	ATP binding(GO:0005524),kinase activity(GO:0016301),protein binding(GO:0005515),protein kinase activity(GO:0004672),protein serine/threonine kinase activity(GO:0004674),signal transducer, downstream of receptor, with serine/threonine kinase activity(GO:0004702)	chloroplast(GO:0009507),extracellular region(GO:0005576),integral component of membrane(GO:0016021),membrane(GO:0016020),mitochondrion(GO:0005739),nucleus(GO:0005634),plasma membrane(GO:0005886),plasmodesma(GO:0009506),vacuole(GO:0005773)	['GRMZM5G856011', 'GRMZM2G102862', 'GRMZM2G340048', 'GRMZM2G084825', 'GRMZM2G021624', 'GRMZM2G076943', 'GRMZM2G079913']
Short-chain dehydrogenases/reductases (SDR) gene superfamily	SDR	21	159	0.0119258	0.160998	abscisic acid biosynthetic process(GO:0009688),aging(GO:0007568),brassinosteroid biosynthetic process(GO:0016132),brassinosteroid metabolic process(GO:0016131),carbohydrate metabolic process(GO:0005975),cellular response to phosphate starvation(GO:0016036),cellular response to water deprivation(GO:0042631),cell wall organization(GO:0071555),chlorophyll biosynthetic process(GO:0015995),chlorophyll…	11-beta-hydroxysteroid dehydrogenase (NADP+) activity(GO:0070524),17-beta-hydroxysteroid dehydrogenase (NADP+) activity(GO:0072582),17-beta-ketosteroid reductase activity(GO:0072555),2,4-dienoyl-CoA reductase (NADPH) activity(GO:0008670),3-beta-hydroxy-delta5-steroid dehydrogenase activity(GO:0003854),3-dehydrosphinganine reductase activity(GO:0047560),3-oxo-arachidoyl-CoA reductase activity(GO:0…	apoplast(GO:0048046),cellular_component(GO:0005575),chloroplast envelope(GO:0009941),chloroplast(GO:0009507),chloroplast inner membrane(GO:0009706),chloroplast membrane(GO:0031969),chloroplast outer membrane(GO:0009707),chloroplast stroma(GO:0009570),chloroplast thylakoid(GO:0009534),chloroplast thylakoid membrane(GO:0009535),cytoplasm(GO:0005737),cytosol(GO:0005829),endoplasmic reticulum(GO:0005…	['GRMZM2G053977', 'GRMZM2G168976', 'GRMZM2G468855', 'GRMZM2G410865', 'GRMZM2G001991', 'GRMZM2G126496', 'GRMZM2G069523', 'GRMZM2G033555', 'GRMZM2G354909', 'GRMZM2G097841', 'GRMZM5G881887', 'GRMZM2G076981', 'GRMZM2G026930', 'GRMZM2G070279', 'GRMZM2G052357', 'GRMZM2G374313', 'GRMZM2G162527', 'GRMZM2G128577', 'GRMZM2G465868', 'GRMZM5G860241', 'GRMZM2G025885']
NADPH oxidase (NOX) gene family	NOX	5	19	0.0131588	0.168294	abscisic acid-activated signaling pathway(GO:0009738),aerobic respiration(GO:0009060),carbohydrate homeostasis(GO:0033500),defense response by callose deposition(GO:0052542),defense response(GO:0006952),defense response to fungus(GO:0050832),ethylene-activated signaling pathway(GO:0009873),hydrogen peroxide biosynthetic process(GO:0050665),ion transport(GO:0006811),iron chelate transport(GO:00156…	calcium ion binding(GO:0005509),ferric-chelate reductase activity(GO:0000293),metal ion binding(GO:0046872),NAD(P)H oxidase activity(GO:0016174),oxidoreductase activity, acting on NAD(P)H, oxygen as acceptor(GO:0050664),oxidoreductase activity(GO:0016491),peroxidase activity(GO:0004601),protein binding(GO:0005515),superoxide-generating NADPH oxidase activity(GO:0016175)	chloroplast(GO:0009507),chloroplast membrane(GO:0031969),cytosolic ribosome(GO:0022626),extracellular region(GO:0005576),Golgi apparatus(GO:0005794),integral component of membrane(GO:0016021),integral component of plasma membrane(GO:0005887),intrinsic component of plasma membrane(GO:0031226),membrane(GO:0016020),mitochondrial membrane(GO:0031966),mitochondrion(GO:0005739),nucleus(GO:0005634),plas…	['GRMZM2G323731', 'GRMZM2G034896', 'GRMZM2G448185', 'GRMZM2G426953', 'GRMZM2G043435']
Basic leucine zipper (bZIP) gene family	bZIP	16	115	0.0165499	0.201081	abscisic acid-activated signaling pathway(GO:0009738),anther dehiscence(GO:0009901),anther development(GO:0048653),biological_process(GO:0008150),cellular response to abscisic acid stimulus(GO:0071215),cellular response to glucose stimulus(GO:0071333),cellular response to starvation(GO:0009267),cellular response to sulfate starvation(GO:0009970),cellular response to zinc ion(GO:0071294),defense r…	activating transcription factor binding(GO:0033613),calmodulin binding(GO:0005516),chromatin binding(GO:0003682),DNA binding(GO:0003677),double-stranded DNA binding(GO:0003690),hydrolase activity(GO:0016787),identical protein binding(GO:0042802),metal ion binding(GO:0046872),mitogen-activated protein kinase binding(GO:0051019),molecular_function(GO:0003674),nucleic acid binding(GO:0003676),nutrie…	cell(GO:0005623),chloroplast(GO:0009507),cytoplasm(GO:0005737),cytosol(GO:0005829),endoplasmic reticulum(GO:0005783),endoplasmic reticulum membrane(GO:0005789),Golgi membrane(GO:0000139),integral component of membrane(GO:0016021),membrane(GO:0016020),nuclear envelope(GO:0005635),nucleoplasm(GO:0005654),nucleus(GO:0005634),perinuclear region of cytoplasm(GO:0048471)	['GRMZM2G029979', 'GRMZM2G149150', 'GRMZM2G136266', 'GRMZM5G858197', 'AC190609.3_FG001', 'GRMZM2G033413', 'AC203957.3_FG004', 'GRMZM2G060290', 'GRMZM2G060109', 'GRMZM2G002075', 'GRMZM2G445575', 'GRMZM2G077124', 'GRMZM2G098904', 'GRMZM2G025812', 'GRMZM2G479760', 'GRMZM5G821024']
Phosphoprotein phosphatases (PPP) gene family	PPP	12	79	0.0187817	0.217331	abscisic acid-activated signaling pathway(GO:0009738),blue light signaling pathway(GO:0009785),brassinosteroid mediated signaling pathway(GO:0009742),cellular phosphate ion homeostasis(GO:0030643),cellular protein localization(GO:0034613),cellular response to phosphate starvation(GO:0016036),chloroplast avoidance movement(GO:0009903),chloroplast-nucleus signaling pathway(GO:0010019),defense respo…	acid phosphatase activity(GO:0003993),ADP-ribose diphosphatase activity(GO:0047631),CDP-glycerol diphosphatase activity(GO:0047734),hydrolase activity(GO:0016787),manganese ion binding(GO:0030145),metal ion binding(GO:0046872),mitochondrion targeting sequence binding(GO:0030943),peroxidase activity(GO:0004601),phosphatase activity(GO:0016791),phosphoprotein phosphatase activity(GO:0004721),protei…	cell(GO:0005623),cell surface(GO:0009986),cellular_component(GO:0005575),cell wall(GO:0005618),chloroplast envelope(GO:0009941),chloroplast(GO:0009507),cytoplasm(GO:0005737),cytosol(GO:0005829),endoplasmic reticulum(GO:0005783),endosome(GO:0005768),extracellular region(GO:0005576),Golgi apparatus(GO:0005794),integral component of endoplasmic reticulum membrane(GO:0030176),integral component of me…	['GRMZM2G390076', 'GRMZM2G014193', 'GRMZM2G138698', 'GRMZM2G109071', 'GRMZM2G109405', 'GRMZM2G064723', 'GRMZM2G315848', 'GRMZM2G152477', 'GRMZM5G868679', 'GRMZM2G137286', 'GRMZM5G899390', 'GRMZM2G141584']
MtN3/Saliva/SWEET gene family	MtN3/Saliva/SWEET	5	22	0.0245446	0.259303	anther dehiscence(GO:0009901),callose deposition in cell wall(GO:0052543),carbohydrate export(GO:0033231),carbohydrate transport(GO:0008643),carboxylic acid transmembrane transport(GO:1905039),cellular response to abscisic acid stimulus(GO:0071215),cellular response to cold(GO:0070417),cellular response to nitrogen starvation(GO:0006995),cellular response to osmotic stress(GO:0071470),cellular re…	fructose transmembrane transporter activity(GO:0005353),fructose uniporter activity(GO:0015284),gibberellin transmembrane transporter activity(GO:1905201),glucose transmembrane transporter activity(GO:0005355),protein binding(GO:0005515),sucrose transmembrane transporter activity(GO:0008515),sugar transmembrane transporter activity(GO:0051119)	cell(GO:0005623),chloroplast(GO:0009507),cytoplasmic vesicle membrane(GO:0030659),endoplasmic reticulum(GO:0005783),endoplasmic reticulum membrane(GO:0005789),Golgi membrane(GO:0000139),integral component of membrane(GO:0016021),integral component of plasma membrane(GO:0005887),intracellular(GO:0005622),membrane(GO:0016020),plant-type vacuole membrane(GO:0009705),plasma membrane(GO:0005886),trans…	['GRMZM5G872392', 'GRMZM2G173669', 'GRMZM2G021706', 'GRMZM2G179349', 'GRMZM2G107597']
Metacaspase gene family	Metacaspase	4	15	0.024975	0.259303	defense response(GO:0006952),hydrogen peroxide-mediated programmed cell death(GO:0010421),negative regulation of programmed cell death(GO:0043069),positive regulation of programmed cell death(GO:0043068),programmed cell death(GO:0012501),protein autoprocessing(GO:0016540),proteolysis(GO:0006508),response to hydrogen peroxide(GO:0042542),response to oxidative stress(GO:0006979),response to UV-C(GO…	cysteine-type endopeptidase activity(GO:0004197),cysteine-type peptidase activity(GO:0008234),identical protein binding(GO:0042802),protein binding(GO:0005515)	apoplast(GO:0048046),chloroplast(GO:0009507),cytoplasm(GO:0005737),cytosol(GO:0005829),extracellular region(GO:0005576),nucleus(GO:0005634),plasma membrane(GO:0005886),plasmodesma(GO:0009506)	['GRMZM2G155422', 'GRMZM2G047274', 'GRMZM2G066041', 'GRMZM2G022799']
Arabidopsis response regulators (ARR) gene family	ARR	7	38	0.0256101	0.259303	axillary shoot meristem initiation(GO:0090506),cellular response to cytokinin stimulus(GO:0071368),circadian rhythm(GO:0007623),circumnutation(GO:0010031),cytokinin-activated signaling pathway(GO:0009736),embryo development ending in seed dormancy(GO:0009793),ethylene-activated signaling pathway(GO:0009873),flower development(GO:0009908),leaf senescence(GO:0010150),negative regulation of ethylene…	ATP binding(GO:0005524),DNA binding(GO:0003677),ethylene binding(GO:0051740),ethylene receptor activity(GO:0038199),identical protein binding(GO:0042802),metal ion binding(GO:0046872),phosphohistidine phosphatase activity(GO:0008969),phosphorelay response regulator activity(GO:0000156),phosphorelay sensor kinase activity(GO:0000155),protein binding(GO:0005515),protein histidine kinase activity(GO…	chloroplast(GO:0009507),cytoplasm(GO:0005737),endoplasmic reticulum(GO:0005783),endoplasmic reticulum membrane(GO:0005789),integral component of membrane(GO:0016021),intracellular(GO:0005622),mitochondrion(GO:0005739),nucleus(GO:0005634)	['GRMZM2G098474', 'GRMZM2G360523', 'GRMZM2G126834', 'GRMZM2G033962', 'GRMZM2G148056', 'GRMZM2G409974', 'GRMZM2G089010']
Di19 gene Family	Di19	3	9	0.0277446	0.269677	biological_process(GO:0008150),blue light signaling pathway(GO:0009785),positive regulation of transcription, DNA-templated(GO:0045893),red light signaling pathway(GO:0010161),response to abscisic acid(GO:0009737),response to salt stress(GO:0009651),response to water deprivation(GO:0009414)	ATP binding(GO:0005524),DNA binding(GO:0003677),hydrolase activity(GO:0016787),molecular_function(GO:0003674),protein binding(GO:0005515),RNA polymerase II transcription factor activity, sequence-specific DNA binding(GO:0000981),sequence-specific DNA binding(GO:0043565)	chloroplast(GO:0009507),cytoplasm(GO:0005737),nucleus(GO:0005634),perinuclear region of cytoplasm(GO:0048471),plant-type cell wall(GO:0009505)	['GRMZM2G014066', 'GRMZM2G038284', 'GRMZM2G069018']
Malectin/malectin-like domain gene family	Malectin	7	40	0.0330786	0.309158	abscisic acid-activated signaling pathway(GO:0009738),biological_process(GO:0008150),brassinosteroid mediated signaling pathway(GO:0009742),cellular ammonia homeostasis(GO:0097275),defense response to bacterium(GO:0042742),defense response to fungus(GO:0050832),defense response to oomycetes(GO:0002229),embryo development ending in seed dormancy(GO:0009793),endosperm development(GO:0009960),ethyle…	ATP binding(GO:0005524),kinase activity(GO:0016301),molecular_function(GO:0003674),protein binding(GO:0005515),protein homodimerization activity(GO:0042803),protein kinase activity(GO:0004672),protein serine/threonine kinase activity(GO:0004674),protein tyrosine kinase activity(GO:0004713),signal transducer, downstream of receptor, with serine/threonine kinase activity(GO:0004702),transferase act…	apical plasma membrane(GO:0016324),cell(GO:0005623),cellular_component(GO:0005575),chloroplast(GO:0009507),endoplasmic reticulum(GO:0005783),endosome(GO:0005768),extracellular region(GO:0005576),filiform apparatus(GO:0043680),Golgi apparatus(GO:0005794),integral component of membrane(GO:0016021),membrane(GO:0016020),mitochondrion(GO:0005739),nucleus(GO:0005634),plant-type vacuole membrane(GO:0009…	['AC214817.3_FG007', 'GRMZM2G011526', 'GRMZM2G701201', 'GRMZM2G151567', 'GRMZM2G164502', 'GRMZM2G126858', 'GRMZM2G155837']
DCD gene family	DCD	3	10	0.0373826	0.324428	biological_process(GO:0008150)	molecular_function(GO:0003674)	cytoplasm(GO:0005737),nucleus(GO:0005634),plasma membrane(GO:0005886)	['GRMZM2G071154', 'GRMZM5G860590', 'AC207342.3_FG008']
Beta-fructofuranosidase (BFLUCT) gene family	BFLUCT	3	10	0.0373826	0.324428	abscisic acid-activated signaling pathway(GO:0009738),carbohydrate metabolic process(GO:0005975),cellular response to gibberellin stimulus(GO:0071370),defense response to fungus(GO:0050832),nectar secretion(GO:0071836),primary root development(GO:0080022),response to bacterium(GO:0009617),response to karrikin(GO:0080167),response to wounding(GO:0009611),starch metabolic process(GO:0005982),sucros…	beta-fructofuranosidase activity(GO:0004564),fructan beta-fructosidase activity(GO:0051669),hydrolase activity, hydrolyzing O-glycosyl compounds(GO:0004553),inulinase activity(GO:0051670),levanase activity(GO:0031219),sucrose alpha-glucosidase activity(GO:0004575)	apoplast(GO:0048046),cell wall(GO:0005618),endoplasmic reticulum membrane(GO:0005789),extracellular region(GO:0005576),Golgi membrane(GO:0000139),integral component of membrane(GO:0016021),late endosome membrane(GO:0031902),nucleus(GO:0005634),plant-type cell wall(GO:0009505),plant-type vacuole(GO:0000325),plasma membrane(GO:0005886),vacuolar lumen(GO:0005775),vacuolar membrane(GO:0005774),vacuol…	['GRMZM2G174249', 'GRMZM2G139300', 'GRMZM2G119941']
UDP-glucuronate decarboxylase (UXS) gene family	UXS	6	33	0.0397922	0.328218	arabinose biosynthetic process(GO:0019567),auxin efflux(GO:0010315),capsule polysaccharide biosynthetic process(GO:0045227),carbohydrate metabolic process(GO:0005975),cell differentiation(GO:0030154),cell wall biogenesis(GO:0042546),cell wall organization(GO:0071555),defense response to fungus(GO:0050832),defense response to Gram-negative bacterium(GO:0050829),'de novo' GDP-L-fucose biosynthetic …	catalytic activity(GO:0003824),dTDP-glucose 4,6-dehydratase activity(GO:0008460),GDP-mannose 4,6-dehydratase activity(GO:0008446),GTP binding(GO:0005525),isomerase activity(GO:0016853),NAD+ binding(GO:0070403),oxidoreductase activity(GO:0016491),protein binding(GO:0005515),protein dimerization activity(GO:0046983),UDP-4-keto-6-deoxy-glucose-3,5-epimerase activity(GO:0010489),UDP-4-keto-rhamnose-4…	chloroplast(GO:0009507),cytoplasm(GO:0005737),cytosol(GO:0005829),endosome(GO:0005768),Golgi apparatus(GO:0005794),Golgi cisterna membrane(GO:0032580),Golgi membrane(GO:0000139),Golgi stack(GO:0005795),integral component of membrane(GO:0016021),membrane(GO:0016020),plasma membrane(GO:0005886),plasmodesma(GO:0009506),trans-Golgi network(GO:0005802),vacuolar membrane(GO:0005774),vacuole(GO:0005773)	['GRMZM2G370048', 'GRMZM2G044281', 'GRMZM2G040397', 'GRMZM2G145460', 'GRMZM2G166767', 'GRMZM2G031311']
Monosaccharide transporter (MST) gene family	MST	14	108	0.0407277	0.328218	arsenate ion transmembrane transport(GO:1901684),cadaverine transport(GO:0015839),carbohydrate transmembrane transport(GO:0034219),carbohydrate transport(GO:0008643),cellular response to cold(GO:0070417),cellular response to glucose stimulus(GO:0071333),cellular response to phosphate starvation(GO:0016036),cellular response to salt stress(GO:0071472),cellular response to water deprivation(GO:0042…	arsenate ion transmembrane transporter activity(GO:1901683),ATPase-coupled phosphate ion transmembrane transporter activity(GO:0015415),ATP binding(GO:0005524),carbohydrate transmembrane transporter activity(GO:0015144),carnitine transmembrane transporter activity(GO:0015226),D-glucose:proton symporter activity(GO:0055055),D-ribose transmembrane transporter activity(GO:0015591),D-xylose transmemb…	cell(GO:0005623),chloroplast envelope(GO:0009941),chloroplast(GO:0009507),chloroplast inner membrane(GO:0009706),chloroplast membrane(GO:0031969),chloroplast thylakoid membrane(GO:0009535),cytoplasm(GO:0005737),endoplasmic reticulum(GO:0005783),endosome(GO:0005768),extracellular region(GO:0005576),Golgi apparatus(GO:0005794),integral component of membrane(GO:0016021),integral component of plasma …	['GRMZM2G066820', 'GRMZM2G126555', 'GRMZM2G160430', 'GRMZM2G160069', 'GRMZM2G138589', 'GRMZM2G098679', 'GRMZM2G075229', 'GRMZM2G412899', 'GRMZM2G079342', 'GRMZM2G381453', 'GRMZM2G063824', 'GRMZM2G039580', 'GRMZM2G029153', 'GRMZM2G034061']
Aquaporins (AQP) gene family	AQP	7	42	0.0418714	0.328218	arsenite transport(GO:0015700),autophagy(GO:0006914),biological_process(GO:0008150),borate transmembrane transport(GO:0035445),borate transport(GO:0046713),carbon dioxide transport(GO:0015670),cellular response to boron-containing substance levels(GO:0080029),defense response to bacterium(GO:0042742),gibberellic acid mediated signaling pathway(GO:0009740),hydrogen peroxide transmembrane transport…	ammonium transmembrane transporter activity(GO:0008519),arsenite transmembrane transporter activity(GO:0015105),borate transmembrane transporter activity(GO:0046715),borate uptake transmembrane transporter activity(GO:0080138),glycerol transmembrane transporter activity(GO:0015168),lactate transmembrane transporter activity(GO:0015129),methylammonium transmembrane transporter activity(GO:0015200)…	anchored component of plasma membrane(GO:0046658),cell wall(GO:0005618),central vacuole(GO:0042807),chloroplast envelope(GO:0009941),chloroplast(GO:0009507),columella(GO:0043674),cytoplasm(GO:0005737),endoplasmic reticulum(GO:0005783),endoplasmic reticulum membrane(GO:0005789),extracellular region(GO:0005576),Golgi apparatus(GO:0005794),integral component of membrane(GO:0016021),integral componen…	['GRMZM2G126582', 'GRMZM2G047368', 'GRMZM2G028325', 'GRMZM2G082184', 'GRMZM2G176209', 'GRMZM2G108273', 'GRMZM2G081239']
Caffeic acid o-methyltransferase (COMT) gene family	COMT	6	34	0.0452547	0.343617	aromatic compound biosynthetic process(GO:0019438),flavonol biosynthetic process(GO:0051555),indole glucosinolate biosynthetic process(GO:0009759),indole glucosinolate metabolic process(GO:0042343),lignin biosynthetic process(GO:0009809),melatonin biosynthetic process(GO:0030187),methylation(GO:0032259)	acetylserotonin O-methyltransferase activity(GO:0017096),caffeate O-methyltransferase activity(GO:0047763),luteolin O-methyltransferase activity(GO:0030744),methyltransferase activity(GO:0008168),myricetin 3'-O-methyltransferase activity(GO:0033799),O-methyltransferase activity(GO:0008171),protein binding(GO:0005515),protein dimerization activity(GO:0046983),quercetin 3-O-methyltransferase activi…	chloroplast(GO:0009507),cytoplasm(GO:0005737),cytosol(GO:0005829),nucleus(GO:0005634),plasma membrane(GO:0005886),plasmodesma(GO:0009506)	['GRMZM2G023152', 'GRMZM2G141026', 'GRMZM2G085924', 'GRMZM2G104730', 'GRMZM2G017557', 'GRMZM2G140996']
O-fucosyl transferase (OFT) gene family	OFT	8	52	0.046664	0.343617	biological_process(GO:0008150),cell adhesion(GO:0007155),polar nucleus fusion(GO:0010197),pollen tube development(GO:0048868),regulation of plant-type cell wall organization or biogenesis(GO:0080157)	calcium ion binding(GO:0005509),transferase activity, transferring glycosyl groups(GO:0016757)	chloroplast(GO:0009507),cytoplasm(GO:0005737),endosome(GO:0005768),Golgi apparatus(GO:0005794),Golgi membrane(GO:0000139),integral component of membrane(GO:0016021),mitochondrion(GO:0005739),nuclear outer membrane-endoplasmic reticulum membrane network(GO:0042175),nucleus(GO:0005634),plant-type cell wall(GO:0009505),plasma membrane(GO:0005886),trans-Golgi network(GO:0005802),vacuolar membrane(GO:…	['GRMZM2G428071', 'GRMZM2G382792', 'GRMZM2G030713', 'GRMZM6G438921', 'GRMZM5G857641', 'GRMZM2G021243', 'GRMZM2G020856', 'GRMZM2G044968']
Lonely guy (LOG) gene family	LOG	3	11	0.0484931	0.346583	cytokinin biosynthetic process(GO:0009691)	carboxy-lyase activity(GO:0016831),hydrolase activity(GO:0016787),protein homodimerization activity(GO:0042803)	chloroplast(GO:0009507),cytoplasm(GO:0005737),cytosol(GO:0005829),nucleus(GO:0005634)	['GRMZM2G019363', 'GRMZM5G842645', 'GRMZM5G896859']
Calmodulin-binding transcriptional activator (CAMTA) gene family	CAMTA	2	5	0.0517492	0.359287	cellular response to aluminum ion(GO:0071275),cellular response to cold(GO:0070417),defense response to bacterium(GO:0042742),defense response to fungus(GO:0050832),leaf senescence(GO:0010150),positive regulation of transcription, DNA-templated(GO:0045893),positive regulation of transcription from RNA polymerase II promoter(GO:0045944),regulation of transcription, DNA-templated(GO:0006355),respon…	calmodulin binding(GO:0005516),DNA binding(GO:0003677),nucleic acid binding transcription factor activity(GO:0001071),sequence-specific DNA binding(GO:0043565),transcriptional activator activity, RNA polymerase II core promoter proximal region sequence-specific binding(GO:0001077),transcription factor activity, sequence-specific DNA binding(GO:0003700)	cytosol(GO:0005829),nucleus(GO:0005634)	['GRMZM2G152661', 'GRMZM2G171600']
Aminotransferase (AT) Gene Family	AT	13	104	0.0603503	0.39069	1-aminocyclopropane-1-carboxylate biosynthetic process(GO:0042218),[2Fe-2S] cluster assembly(GO:0044571),adventitious root development(GO:0048830),arginine biosynthetic process(GO:0006526),arginine catabolic process to glutamate(GO:0019544),aromatic amino acid family biosynthetic process, prephenate pathway(GO:0009095),aromatic amino acid family metabolic process(GO:0009072),auxin biosynthetic pr…	1-aminocyclopropane-1-carboxylate synthase activity(GO:0016847),4-amino-4-deoxychorismate lyase activity(GO:0008696),4-aminobutyrate:pyruvate transaminase activity(GO:0034387),4-aminobutyrate transaminase activity(GO:0003867),8-amino-7-oxononanoate synthase activity(GO:0008710),adenosylmethionine-8-amino-7-oxononanoate transaminase activity(GO:0004015),alanine-glyoxylate transaminase activity(GO:…	amyloplast(GO:0009501),apoplast(GO:0048046),cell wall(GO:0005618),chloroplast envelope(GO:0009941),chloroplast(GO:0009507),chloroplast stroma(GO:0009570),chloroplast thylakoid(GO:0009534),cytoplasm(GO:0005737),cytosol(GO:0005829),endoplasmic reticulum(GO:0005783),endoplasmic reticulum membrane(GO:0005789),Golgi apparatus(GO:0005794),integral component of membrane(GO:0016021),membrane(GO:0016020),…	['GRMZM2G061821', 'GRMZM5G894619', 'GRMZM2G087103', 'GRMZM2G164405', 'GRMZM2G047347', 'GRMZM2G088064', 'GRMZM2G108125', 'GRMZM2G030862', 'GRMZM2G127350', 'GRMZM5G817886', 'GRMZM2G400604', 'GRMZM2G030571', 'GRMZM2G108416']
Terpene synthase (TPS) gene family	TPS	6	37	0.0643237	0.39069	defense response to fungus(GO:0050832),diterpenoid biosynthetic process(GO:0016102),farnesyl diphosphate metabolic process(GO:0045338),gibberellic acid mediated signaling pathway(GO:0009740),gibberellin biosynthetic process(GO:0009686),metabolic process(GO:0008152),monoterpene biosynthetic process(GO:0043693),monoterpenoid biosynthetic process(GO:0016099),response to bacterium(GO:0009617),respons…	(4S)-limonene synthase activity(GO:0050552),(+)-alpha-barbatene synthase activity(GO:0102878),alpha-farnesene synthase activity(GO:0052578),alpha-humulene synthase activity(GO:0080017),(+)-beta-chamigrene synthase activity(GO:0102883),cyclase activity(GO:0009975),(-)-E-beta-caryophyllene synthase activity(GO:0080016),(E)-beta-ocimene synthase activity(GO:0034768),(E,E)-geranyllinalool synthase ac…	chloroplast(GO:0009507),chloroplast stroma(GO:0009570),cytoplasm(GO:0005737),cytosol(GO:0005829),integral component of membrane(GO:0016021),membrane(GO:0016020),peroxisome(GO:0005777),plasmodesma(GO:0009506),plastid(GO:0009536)	['GRMZM2G465812', 'GRMZM2G179092', 'GRMZM2G084496', 'GRMZM2G081554', 'GRMZM2G117319', 'GRMZM2G127336']
MLO Gene Family	MLO	4	20	0.0651402	0.39069	cell death(GO:0008219),defense response(GO:0006952),defense response to fungus, incompatible interaction(GO:0009817),leaf senescence(GO:0010150),negative regulation of defense response(GO:0031348),pollen tube reception(GO:0010483),response to biotic stimulus(GO:0009607),response to fungus(GO:0009620)	calmodulin binding(GO:0005516)	chloroplast(GO:0009507),cytoplasm(GO:0005737),endomembrane system(GO:0012505),Golgi apparatus(GO:0005794),integral component of membrane(GO:0016021),mitochondrion(GO:0005739),nucleus(GO:0005634),plasma membrane(GO:0005886),plasmodesma(GO:0009506)	['GRMZM2G032219', 'GRMZM2G040441', 'GRMZM2G051974', 'GRMZM2G471142']
Multidrug and toxic compound extrusion (MATE) gene family	MATE	8	57	0.0731588	0.39069	abscisic acid transport(GO:0080168),anther dehiscence(GO:0009901),arginyl-tRNA aminoacylation(GO:0006420),auxin homeostasis(GO:0010252),cadmium ion transport(GO:0015691),cellular iron ion homeostasis(GO:0006879),cellular response to carbon dioxide(GO:0071244),cellular response to ethylene stimulus(GO:0071369),cellular response to iron ion(GO:0071281),cellular response to nitric oxide(GO:0071732),…	abscisic acid transporter activity(GO:0090440),antiporter activity(GO:0015297),arginine-tRNA ligase activity(GO:0004814),arginyltransferase activity(GO:0004057),ATP binding(GO:0005524),citrate transmembrane transporter activity(GO:0015137),drug transmembrane transporter activity(GO:0015238),metal ion transmembrane transporter activity(GO:0046873),protein binding(GO:0005515),solute:proton antiport…	chloroplast envelope(GO:0009941),chloroplast(GO:0009507),chloroplast membrane(GO:0031969),cytoplasm(GO:0005737),endosome membrane(GO:0010008),Golgi apparatus(GO:0005794),Golgi membrane(GO:0000139),Golgi transport complex(GO:0017119),integral component of membrane(GO:0016021),late endosome(GO:0005770),late endosome membrane(GO:0031902),membrane(GO:0016020),mitochondrion(GO:0005739),nucleus(GO:0005…	['GRMZM2G079127', 'GRMZM5G801875', 'GRMZM5G842695', 'GRMZM2G021055', 'GRMZM2G154845', 'GRMZM2G170128', 'GRMZM2G078129', 'GRMZM2G119496']
Cysteine-rich transmembrane module (CYSTM) gene family	CYSTM	3	13	0.0748754	0.39069	abscisic acid-activated signaling pathway(GO:0009738),biological_process(GO:0008150),cellular response to UV-C(GO:0071494),circadian rhythm(GO:0007623),defense response(GO:0006952),detoxification of cadmium ion(GO:0071585),developmental process involved in reproduction(GO:0003006),lipid homeostasis(GO:0055088),lipid metabolic process(GO:0006629),megasporogenesis(GO:0009554),positive regulation of…	molecular_function(GO:0003674)	cellular_component(GO:0005575),cytoplasm(GO:0005737),integral component of membrane(GO:0016021),membrane(GO:0016020),nucleus(GO:0005634),plasma membrane(GO:0005886)	['GRMZM2G354834', 'GRMZM2G359102', 'GRMZM2G133175']
Jacalin-like lectin (JRL) gene family	JRL	3	13	0.0748754	0.39069	biological_process(GO:0008150),cell adhesion(GO:0007155),defense response(GO:0006952),defense response to virus(GO:0051607),embryo development ending in seed dormancy(GO:0009793),flower development(GO:0009908),glucosinolate catabolic process(GO:0019762),nitrile biosynthetic process(GO:0080028),protein folding(GO:0006457),regulation of hydrolase activity(GO:0051336),response to cold(GO:0009409),re…	carbohydrate binding(GO:0030246),copper ion binding(GO:0005507),enzyme regulator activity(GO:0030234),molecular_function(GO:0003674),mRNA binding(GO:0003729),protein binding(GO:0005515),protein self-association(GO:0043621),thioglucosidase binding(GO:0010180)	cellular_component(GO:0005575),chloroplast(GO:0009507),cytoplasm(GO:0005737),cytosol(GO:0005829),extracellular region(GO:0005576),membrane(GO:0016020),mitochondrion(GO:0005739),nucleus(GO:0005634),plasmodesma(GO:0009506),thioglucosidase complex(GO:0010169),vacuole(GO:0005773)	['GRMZM2G163406', 'GRMZM2G314769', 'GRMZM2G306734']
Carbonic anhydrase (CA) gene family	CA	3	13	0.0748754	0.39069	carbon utilization(GO:0015976),defense response to bacterium(GO:0042742),defense response to fungus, incompatible interaction(GO:0009817),negative regulation of stomatal complex development(GO:2000122),one-carbon metabolic process(GO:0006730),photosynthesis(GO:0015979),regulation of stomatal movement(GO:0010119),response to carbon dioxide(GO:0010037),response to cold(GO:0009409)	carbonate dehydratase activity(GO:0004089),metal ion binding(GO:0046872),protein binding(GO:0005515),zinc ion binding(GO:0008270)	apoplast(GO:0048046),chloroplast envelope(GO:0009941),chloroplast(GO:0009507),chloroplast stroma(GO:0009570),chloroplast thylakoid membrane(GO:0009535),cytoplasm(GO:0005737),cytosol(GO:0005829),endoplasmic reticulum(GO:0005783),membrane(GO:0016020),mitochondrion(GO:0005739),plasma membrane(GO:0005886),stromule(GO:0010319),thylakoid(GO:0009579)	['GRMZM2G348512', 'GRMZM2G113191', 'GRMZM5G807267']
BON/CPN Gene Family	BON/CPN	3	13	0.0748754	0.39069	abscisic acid-activated signaling pathway(GO:0009738),auxin metabolic process(GO:0009850),cellular homeostasis(GO:0019725),cytokinin metabolic process(GO:0009690),defense response(GO:0006952),defense response to bacterium(GO:0042742),jasmonic acid mediated signaling pathway(GO:0009867),negative regulation of cell death(GO:0060548),negative regulation of response to water deprivation(GO:0080148),N…	calcium-dependent phospholipid binding(GO:0005544),metal ion binding(GO:0046872),protein binding(GO:0005515),transferase activity(GO:0016740),ubiquitin-protein transferase activity(GO:0004842)	cytoplasm(GO:0005737),nucleus(GO:0005634),plasma membrane(GO:0005886),plasmodesma(GO:0009506)	['GRMZM2G345544', 'GRMZM2G176995', 'GRMZM2G077809']
PLAC8 gene family	PLAC8	3	13	0.0748754	0.39069	biological_process(GO:0008150),calcium ion import(GO:0070509),calcium ion transmembrane transport(GO:0070588),calcium ion transport(GO:0006816),carbohydrate homeostasis(GO:0033500),mechanosensory behavior(GO:0007638),osmosensory signaling pathway(GO:0007231),pollen sperm cell differentiation(GO:0048235),post-embryonic root development(GO:0048528),response to oxidative stress(GO:0006979)	calcium channel activity(GO:0005262),molecular_function(GO:0003674)	cytoplasm(GO:0005737),Golgi apparatus(GO:0005794),integral component of membrane(GO:0016021),integral component of plasma membrane(GO:0005887),nucleus(GO:0005634),plasma membrane(GO:0005886),vacuole(GO:0005773)	['GRMZM2G119755', 'GRMZM2G334628', 'GRMZM2G325477']
Glycosyltransferase 32 (GT32) gene family	GT32	1	1	0.0779022	0.39069	None	transferase activity, transferring glycosyl groups(GO:0016757)	Golgi apparatus(GO:0005794)	['GRMZM5G897546']
Rab gene family	Rab	11	88	0.0795748	0.39069	abscisic acid-activated signaling pathway(GO:0009738),auxin-activated signaling pathway(GO:0009734),cell cycle(GO:0007049),cell growth(GO:0016049),cell morphogenesis(GO:0000902),cell wall biogenesis(GO:0042546),circadian regulation of gene expression(GO:0032922),cytokinesis(GO:0000910),early endosome to late endosome transport(GO:0045022),endocytic recycling(GO:0032456),endocytosis(GO:0006897),ER…	GDP binding(GO:0019003),GTPase activating protein binding(GO:0032794),GTPase activity(GO:0003924),GTP binding(GO:0005525),GTP-dependent protein binding(GO:0030742),kinase binding(GO:0019900),myosin XI tail binding(GO:0080115),phospholipase activator activity(GO:0016004),protein binding(GO:0005515),protein kinase binding(GO:0019901),protein phosphatase binding(GO:0019903),translation elongation fa…	apical part of cell(GO:0045177),apoplast(GO:0048046),cell(GO:0005623),cell plate(GO:0009504),cell wall(GO:0005618),chloroplast(GO:0009507),cytoplasm(GO:0005737),cytoplasmic side of endosome membrane(GO:0010009),cytoplasmic vesicle membrane(GO:0030659),cytoskeleton(GO:0005856),cytosol(GO:0005829),early endosome(GO:0005769),early endosome membrane(GO:0031901),endocytic vesicle(GO:0030139),endoplasm…	['GRMZM2G101938', 'AC149818.2_FG001', 'AC217358.3_FG009', 'AC217358.3_FG008', 'GRMZM2G052509', 'GRMZM2G164527', 'GRMZM2G136455', 'GRMZM2G125507', 'GRMZM5G809265', 'GRMZM2G001953', 'GRMZM2G075051']
Haloacid dehalogenase (HAD) gene superfamily	HAD	5	30	0.0797592	0.39069	biological_process(GO:0008150),defense response(GO:0006952),defense response to insect(GO:0002213),dephosphorylation(GO:0016311),glycerol biosynthetic process(GO:0006114),hyperosmotic salinity response(GO:0042538),metabolic process(GO:0008152),protein phosphorylation(GO:0006468),response to cadmium ion(GO:0046686),response to copper ion(GO:0046688),response to insect(GO:0009625),response to jasmo…	acid phosphatase activity(GO:0003993),FMN hydrolase activity(GO:0090711),glycerol-1-phosphatase activity(GO:0000121),glycerol-3-phosphatase activity(GO:0043136),hydrolase activity(GO:0016787),metal ion binding(GO:0046872),nutrient reservoir activity(GO:0045735),phosphatase activity(GO:0016791),protein self-association(GO:0043621),sugar-phosphatase activity(GO:0050308),transcription factor binding…	cellular_component(GO:0005575),cell wall(GO:0005618),chloroplast envelope(GO:0009941),chloroplast(GO:0009507),chloroplast stroma(GO:0009570),cytoplasm(GO:0005737),cytosol(GO:0005829),cytosolic ribosome(GO:0022626),extracellular region(GO:0005576),integral component of membrane(GO:0016021),membrane(GO:0016020),mitochondrion(GO:0005739),nucleus(GO:0005634),plant-type cell wall(GO:0009505),plasma me…	['GRMZM2G062585', 'GRMZM2G151992', 'GRMZM2G179432', 'GRMZM2G135586', 'GRMZM2G050201']
Aldehyde dehydrogenase (ADH) gene family	ADH	5	30	0.0797592	0.39069	cellular aldehyde metabolic process(GO:0006081),gamma-aminobutyric acid catabolic process(GO:0009450),glutamate decarboxylation to succinate(GO:0006540),glycine betaine biosynthetic process from choline(GO:0019285),oxidation-reduction process(GO:0055114),phenylpropanoid biosynthetic process(GO:0009699),proline catabolic process to glutamate(GO:0010133),proline metabolic process(GO:0006560),reacti…	1-pyrroline-5-carboxylate dehydrogenase activity(GO:0003842),3-chloroallyl aldehyde dehydrogenase activity(GO:0004028),aldehyde dehydrogenase (NAD) activity(GO:0004029),aldehyde dehydrogenase [NAD(P)+] activity(GO:0004030),aldehyde dehydrogenase (NADP+) activity(GO:0033721),ATP binding(GO:0005524),betaine-aldehyde dehydrogenase activity(GO:0008802),cobalt ion binding(GO:0050897),coniferyl-aldehyd…	cell wall(GO:0005618),chloroplast envelope(GO:0009941),chloroplast(GO:0009507),chloroplast stroma(GO:0009570),cytoplasm(GO:0005737),cytosol(GO:0005829),endoplasmic reticulum(GO:0005783),extracellular region(GO:0005576),Golgi apparatus(GO:0005794),leucoplast(GO:0009516),membrane(GO:0016020),mitochondrial matrix(GO:0005759),mitochondrion(GO:0005739),peroxisome(GO:0005777),plasmodesma(GO:0009506),pl…	['GRMZM2G103546', 'GRMZM2G155502', 'GRMZM2G118800', 'GRMZM2G130440', 'GRMZM2G128114']
Ubiquitin-conjugating enzyme (UBC) gene family	UBC	10	78	0.0803443	0.39069	anaphase-promoting complex-dependent catabolic process(GO:0031145),cell proliferation(GO:0008283),cellular protein catabolic process(GO:0044257),cellular protein modification process(GO:0006464),cellular response to DNA damage stimulus(GO:0006974),cellular response to phosphate starvation(GO:0016036),DNA repair(GO:0006281),embryo development ending in seed dormancy(GO:0009793),embryo development(…	ATP binding(GO:0005524),ligase activity(GO:0016874),NEDD8 transferase activity(GO:0019788),protein binding(GO:0005515),SUMO transferase activity(GO:0019789),transferase activity(GO:0016740),ubiquitin-like protein transferase activity(GO:0019787),ubiquitin protein ligase activity(GO:0061630),ubiquitin protein ligase binding(GO:0031625),ubiquitin-protein transferase activity(GO:0004842)	cell(GO:0005623),chloroplast(GO:0009507),cytoplasm(GO:0005737),cytosol(GO:0005829),endoplasmic reticulum(GO:0005783),endoplasmic reticulum membrane(GO:0005789),Golgi apparatus(GO:0005794),Golgi membrane(GO:0000139),integral component of membrane(GO:0016021),intracellular(GO:0005622),membrane(GO:0016020),nucleus(GO:0005634),perinuclear region of cytoplasm(GO:0048471),peroxisomal membrane(GO:000577…	['GRMZM2G071010', 'GRMZM2G120674', 'GRMZM2G173756', 'GRMZM2G000601', 'GRMZM2G433968', 'GRMZM2G053764', 'GRMZM2G132759', 'GRMZM2G122003', 'GRMZM2G010460', 'GRMZM2G123519']
Cellulose synthase (CS) gene family	CS	9	68	0.0803888	0.39069	biosynthetic process(GO:0009058),cell growth(GO:0016049),cell plate assembly(GO:0000919),cellulose biosynthetic process(GO:0030244),cell wall biogenesis(GO:0042546),cell wall organization(GO:0071555),cortical microtubule organization(GO:0043622),defense response(GO:0006952),defense response to bacterium(GO:0042742),defense response to fungus(GO:0050832),hyperosmotic salinity response(GO:0042538),…	cellulose synthase activity(GO:0016759),cellulose synthase (UDP-forming) activity(GO:0016760),dolichyl-phosphate beta-D-mannosyltransferase activity(GO:0004582),elongation factor-2 kinase activity(GO:0004686),glucomannan 4-beta-mannosyltransferase activity(GO:0047259),glucosyltransferase activity(GO:0046527),mannan synthase activity(GO:0051753),metal ion binding(GO:0046872),protein binding(GO:000…	cellulose synthase complex(GO:0010330),cell wall(GO:0005618),chloroplast(GO:0009507),cortical microtubule, transverse to long axis(GO:0010005),dolichol-phosphate-mannose synthase complex(GO:0033185),endoplasmic reticulum(GO:0005783),endoplasmic reticulum membrane(GO:0005789),endosome(GO:0005768),extracellular region(GO:0005576),Golgi apparatus(GO:0005794),Golgi membrane(GO:0000139),integral compo…	['GRMZM2G099088', 'GRMZM2G339645', 'GRMZM2G177631', 'GRMZM5G870176', 'GRMZM2G424832', 'GRMZM2G082580', 'GRMZM2G110145', 'GRMZM2G112336', 'GRMZM2G028353']
PP2A B regulatory subunit gene family	PP2A B	4	22	0.0870767	0.414895	biological_process(GO:0008150),brassinosteroid mediated signaling pathway(GO:0009742),defense response(GO:0006952),flower development(GO:0009908),indole glucosinolate biosynthetic process(GO:0009759),methionine metabolic process(GO:0006555),negative regulation of brassinosteroid mediated signaling pathway(GO:1900458),negative regulation of defense response(GO:0031348),negative regulation of innat…	calcium ion binding(GO:0005509),poly(U) RNA binding(GO:0008266),protein binding(GO:0005515),protein phosphatase regulator activity(GO:0019888)	cytoplasm(GO:0005737),cytosol(GO:0005829),mitochondrion(GO:0005739),nucleolus(GO:0005730),nucleus(GO:0005634),peroxisome(GO:0005777),protein phosphatase type 2A complex(GO:0000159)	['GRMZM2G369912', 'GRMZM2G040094', 'GRMZM2G080083', 'GRMZM2G013465']
RPM1-interacting protein 4 (RIN4) Gene Family	RIN4	3	14	0.0899802	0.420484	biological_process(GO:0008150),defense response signaling pathway, resistance gene-independent(GO:0010204),defense response to bacterium, incompatible interaction(GO:0009816),negative regulation of plant-type hypersensitive response(GO:0034051),plant-type hypersensitive response(GO:0009626),protein phosphorylation(GO:0006468),response to molecule of bacterial origin(GO:0002237),response to nitrat…	molecular_function(GO:0003674),protein binding(GO:0005515)	endomembrane system(GO:0012505),extrinsic component of plasma membrane(GO:0019897),membrane(GO:0016020),nucleus(GO:0005634),plasma membrane(GO:0005886),plasmodesma(GO:0009506)	['GRMZM2G027272', 'GRMZM2G178847', 'GRMZM2G097662']
Ankyrin repeat (ANK) C3HC4-type RING finger (RF) gene family	ANK-RF	2	7	0.0979507	0.439776	biological_process(GO:0008150),lateral root formation(GO:0010311),negative regulation of ethylene biosynthetic process(GO:0010366),protein autoubiquitination(GO:0051865),protein ubiquitination(GO:0016567),response to auxin(GO:0009733),ubiquitin-dependent protein catabolic process(GO:0006511)	metal ion binding(GO:0046872),protein binding(GO:0005515),ubiquitin protein ligase binding(GO:0031625),ubiquitin-protein transferase activity(GO:0004842),zinc ion binding(GO:0008270)	cellular_component(GO:0005575),cytoplasm(GO:0005737),nucleus(GO:0005634),ubiquitin ligase complex(GO:0000151)	['GRMZM2G016668', 'GRMZM2G006973']
Papain-like cysteine proteases (PLCP) gene family	PLCP	8	61	0.0997861	0.439776	aging(GO:0007568),anther wall tapetum development(GO:0048658),biological_process(GO:0008150),defense response(GO:0006952),defense response to bacterium(GO:0042742),defense response to fungus(GO:0050832),defense response to fungus, incompatible interaction(GO:0009817),floral organ senescence(GO:0080187),immune response(GO:0006955),leaf senescence(GO:0010150),pollen development(GO:0009555),programm…	cysteine-type endopeptidase activity(GO:0004197),cysteine-type peptidase activity(GO:0008234),molecular_function(GO:0003674),peptidase activity(GO:0008233),protein binding(GO:0005515)	anchored component of membrane(GO:0031225),apoplast(GO:0048046),cellular_component(GO:0005575),cell wall(GO:0005618),chloroplast(GO:0009507),cytoplasmic stress granule(GO:0010494),cytosol(GO:0005829),endoplasmic reticulum(GO:0005783),extracellular region(GO:0005576),extracellular space(GO:0005615),Golgi apparatus(GO:0005794),lysosome(GO:0005764),lytic vacuole(GO:0000323),nucleus(GO:0005634),P-bod…	['GRMZM2G456217', 'GRMZM2G049882', 'GRMZM2G150256', 'GRMZM2G097286', 'GRMZM2G045706', 'GRMZM2G038636', 'GRMZM2G036203', 'GRMZM2G070011']
Aux/IAA gene family	Aux/IAA	6	42	0.105071	0.439776	auxin-activated signaling pathway(GO:0009734),cotyledon vascular tissue pattern formation(GO:0010588),de-etiolation(GO:0009704),embryo development ending in seed dormancy(GO:0009793),embryonic pattern specification(GO:0009880),gravitropism(GO:0009630),lateral root formation(GO:0010311),lateral root morphogenesis(GO:0010102),negative regulation of lateral root development(GO:1901332),negative regu…	DNA binding(GO:0003677),identical protein binding(GO:0042802),protein binding(GO:0005515),sequence-specific DNA binding(GO:0043565),transcription factor activity, sequence-specific DNA binding(GO:0003700),transcription regulatory region DNA binding(GO:0044212)	COP9 signalosome(GO:0008180),cytoplasm(GO:0005737),integral component of membrane(GO:0016021),intracellular(GO:0005622),nucleus(GO:0005634),plasmodesma(GO:0009506),proteasome complex(GO:0000502),SCF ubiquitin ligase complex(GO:0019005)	['GRMZM2G035465', 'GRMZM2G079200', 'GRMZM2G074427', 'GRMZM2G074742', 'GRMZM2G143352', 'GRMZM2G159285']
KIP1 gene family	KIP1	3	15	0.106231	0.439776	biological_process(GO:0008150),cellular response to abscisic acid stimulus(GO:0071215),phosphorylation(GO:0016310),regulation of protein import into nucleus(GO:0042306)	actin binding(GO:0003779),actin filament binding(GO:0051015),kinase activity(GO:0016301),molecular_function(GO:0003674),protein binding(GO:0005515)	actin filament(GO:0005884),cellular_component(GO:0005575),chloroplast(GO:0009507),cytoplasm(GO:0005737),cytoskeleton(GO:0005856),endoplasmic reticulum membrane(GO:0005789),extracellular region(GO:0005576),mitochondrion(GO:0005739),nuclear membrane(GO:0031965),nucleus(GO:0005634),plasma membrane(GO:0005886),plasmodesma(GO:0009506),vacuolar membrane(GO:0005774),vacuole(GO:0005773)	['GRMZM2G092947', 'GRMZM5G831408', 'GRMZM2G146750']
Sodium/Calcium exchanger (NCX) gene family	NCX	3	15	0.106231	0.439776	cadmium ion transport(GO:0015691),calcium ion homeostasis(GO:0055074),calcium ion transport(GO:0006816),cation transport(GO:0006812),cellular calcium ion homeostasis(GO:0006874),cellular cation homeostasis(GO:0030003),cellular manganese ion homeostasis(GO:0030026),cellular response to salt stress(GO:0071472),cellular zinc ion homeostasis(GO:0006882),cold acclimation(GO:0009631),high-affinity pota…	antiporter activity(GO:0015297),calcium:cation antiporter activity(GO:0015368),calcium ion binding(GO:0005509),calcium ion transmembrane transporter activity(GO:0015085),calcium:proton antiporter activity(GO:0015369),calcium:sodium antiporter activity(GO:0005432),cation:cation antiporter activity(GO:0015491),cation transmembrane transporter activity(GO:0008324),cytochrome-c oxidase activity(GO:00…	chloroplast(GO:0009507),cytoplasmic vesicle membrane(GO:0030659),endomembrane system(GO:0012505),endosome membrane(GO:0010008),extracellular region(GO:0005576),integral component of membrane(GO:0016021),membrane(GO:0016020),nuclear periphery(GO:0034399),plant-type vacuole(GO:0000325),plant-type vacuole membrane(GO:0009705),plasma membrane(GO:0005886),plasmodesma(GO:0009506),vacuolar membrane(GO:0…	['GRMZM2G011592', 'GRMZM2G046480', 'GRMZM2G010779']
Raffinose and stachyose synthase (RSTS) gene family	RSTS	3	15	0.106231	0.439776	aging(GO:0007568),carbohydrate metabolic process(GO:0005975),mannitol biosynthetic process(GO:0019593),raffinose catabolic process(GO:0034484),raffinose family oligosaccharide biosynthetic process(GO:0010325),response to abscisic acid(GO:0009737),response to cold(GO:0009409),response to karrikin(GO:0080167),response to light stimulus(GO:0009416),response to oxidative stress(GO:0006979),response t…	catalytic activity(GO:0003824),enzyme inhibitor activity(GO:0004857),galactinol-raffinose galactosyltransferase activity(GO:0047268),galactinol-sucrose galactosyltransferase activity(GO:0047274),hydrolase activity, hydrolyzing O-glycosyl compounds(GO:0004553),metal ion binding(GO:0046872),mRNA binding(GO:0003729),nucleic acid binding(GO:0003676),raffinose alpha-galactosidase activity(GO:0052692)	chloroplast(GO:0009507),cytoplasm(GO:0005737),plasmodesma(GO:0009506)	['GRMZM2G150906', 'GRMZM2G047292', 'GRMZM2G340656']
P-ATPase gene family	P-ATPase	7	52	0.107169	0.439776	ATP biosynthetic process(GO:0006754),ATP hydrolysis coupled ion transmembrane transport(GO:0099131),ATP hydrolysis coupled proton transport(GO:0015991),cadmium ion transport(GO:0015691),calcium ion transmembrane transport(GO:0070588),calcium ion transport(GO:0006816),cellular calcium ion homeostasis(GO:0006874),cellular copper ion homeostasis(GO:0006878),cellular manganese ion homeostasis(GO:0030…	ATPase activity, coupled to transmembrane movement of ions, phosphorylative mechanism(GO:0015662),ATPase activity(GO:0016887),ATP binding(GO:0005524),cadmium-exporting ATPase activity(GO:0008551),cadmium ion transmembrane transporter activity(GO:0015086),cadmium-transporting ATPase activity(GO:0015434),calcium ion transmembrane transporter activity(GO:0015085),calcium-transporting ATPase activity…	chloroplast envelope(GO:0009941),chloroplast(GO:0009507),chloroplast inner membrane(GO:0009706),chloroplast membrane(GO:0031969),chloroplast stroma(GO:0009570),chloroplast thylakoid membrane(GO:0009535),cytoplasm(GO:0005737),endomembrane system(GO:0012505),endoplasmic reticulum(GO:0005783),endoplasmic reticulum membrane(GO:0005789),endosome(GO:0005768),Golgi apparatus(GO:0005794),Golgi membrane(G…	['AC205008.4_FG002', 'GRMZM2G010152', 'GRMZM2G144821', 'GRMZM2G019404', 'GRMZM2G068259', 'GRMZM2G104325', 'GRMZM5G855347']
Aspartyl protease (AP) gene family	AP	5	33	0.110037	0.439776	defense response to fungus(GO:0050832),embryo development ending in seed dormancy(GO:0009793),lipid metabolic process(GO:0006629),pollen development(GO:0009555),programmed cell death(GO:0012501),protein catabolic process(GO:0030163),proteolysis(GO:0006508),regulation of programmed cell death(GO:0043067),response to cadmium ion(GO:0046686),response to cytokinin(GO:0009735),response to salt stress(…	aspartic-type endopeptidase activity(GO:0004190),endopeptidase activity(GO:0004175),peptidase activity(GO:0008233),protein binding(GO:0005515)	anchored component of membrane(GO:0031225),anchored component of plasma membrane(GO:0046658),apoplast(GO:0048046),chloroplast(GO:0009507),cytosol(GO:0005829),endoplasmic reticulum(GO:0005783),endosome(GO:0005768),extracellular region(GO:0005576),Golgi apparatus(GO:0005794),integral component of membrane(GO:0016021),plant-type cell wall(GO:0009505),plasma membrane(GO:0005886),plasmodesma(GO:000950…	['GRMZM2G077233', 'GRMZM2G065757', 'GRMZM2G168115', 'GRMZM2G411333', 'GRMZM2G123029']
MYB gene family	MYB	30	305	0.110396	0.439776	abaxial cell fate specification(GO:0010158),abscisic acid-activated signaling pathway(GO:0009738),adaxial/abaxial axis specification(GO:0009943),animal organ morphogenesis(GO:0009887),anther dehiscence(GO:0009901),anther development(GO:0048653),anther wall tapetum development(GO:0048658),anther wall tapetum morphogenesis(GO:0048655),anthocyanin-containing compound biosynthetic process(GO:0009718)…	activating transcription factor binding(GO:0033613),ATP binding(GO:0005524),calmodulin binding(GO:0005516),chromatin binding(GO:0003682),core promoter sequence-specific DNA binding(GO:0001046),DNA binding, bending(GO:0008301),DNA binding(GO:0003677),double-stranded telomeric DNA binding(GO:0003691),histone acetyltransferase activity(GO:0004402),kinase activity(GO:0016301),molecular_function(GO:00…	Casparian strip(GO:0048226),cell wall(GO:0005618),chloroplast(GO:0009507),chromatin(GO:0000785),chromosome, telomeric region(GO:0000781),condensed chromosome(GO:0000793),cytoplasm(GO:0005737),cytosol(GO:0005829),cytosolic ribosome(GO:0022626),endoplasmic reticulum(GO:0005783),membrane(GO:0016020),nuclear chromosome, telomeric region(GO:0000784),nuclear membrane(GO:0031965),nuclear speck(GO:001660…	['GRMZM2G097638', 'GRMZM2G003406', 'GRMZM5G846506', 'GRMZM2G114503', 'GRMZM2G111117', 'GRMZM2G103783', 'GRMZM5G870592', 'GRMZM2G034110', 'GRMZM2G139284', 'GRMZM2G123202', 'GRMZM2G098179', 'GRMZM2G119693', 'AC206901.3_FG005', 'GRMZM2G070849', 'GRMZM2G082264', 'GRMZM2G011422', 'GRMZM2G001875', 'GRMZM2G063151', 'GRMZM5G813892', 'GRMZM2G057955', 'GRMZM2G170049', 'GRMZM2G041415', 'GRMZM2G088783', 'GRM…
Protein S-acyl transferase (PAT) gene family	PAT	5	34	0.121206	0.471049	4,4-dimethyl-9beta,19-cyclopropylsterol oxidation(GO:0080064),biological_process(GO:0008150),leaf senescence(GO:0010150),plant organ development(GO:0099402),regulation of leaf senescence(GO:1900055),regulation of reactive oxygen species metabolic process(GO:2000377),response to salt stress(GO:0009651),root hair elongation(GO:0048767),sterol biosynthetic process(GO:0016126)	C-4 methylsterol oxidase activity(GO:0000254),catalytic activity(GO:0003824),protein-cysteine S-acyltransferase activity(GO:0019707),protein-cysteine S-palmitoyltransferase activity(GO:0019706)	cytoplasmic vesicle membrane(GO:0030659),early endosome(GO:0005769),endoplasmic reticulum membrane(GO:0005789),endosome membrane(GO:0010008),extracellular region(GO:0005576),Golgi apparatus(GO:0005794),Golgi membrane(GO:0000139),Golgi trans cisterna(GO:0000138),integral component of membrane(GO:0016021),membrane(GO:0016020),nucleus(GO:0005634),plant-type vacuole membrane(GO:0009705),plasma membra…	['GRMZM5G868588', 'GRMZM2G063868', 'GRMZM2G149788', 'GRMZM2G386245', 'GRMZM2G141503']
Diacylglycerol kinase (DGK) gene family	DGK	2	8	0.124062	0.471049	defense response(GO:0006952),intracellular signal transduction(GO:0035556),leaf development(GO:0048366),phosphorylation(GO:0016310),protein kinase C-activating G-protein coupled receptor signaling pathway(GO:0007205),response to cold(GO:0009409),response to wounding(GO:0009611),root development(GO:0048364)	ATP binding(GO:0005524),calcium ion binding(GO:0005509),diacylglycerol kinase activity(GO:0004143),metal ion binding(GO:0046872),NAD+ kinase activity(GO:0003951)	chloroplast(GO:0009507),cytoplasm(GO:0005737),integral component of membrane(GO:0016021),membrane(GO:0016020),nucleus(GO:0005634),plasma membrane(GO:0005886),plasmodesma(GO:0009506)	['GRMZM2G019562', 'GRMZM5G827286']
NADPH quinone oxidoreductase (NQO) gene family	NQO	2	8	0.124062	0.471049	cellular response to auxin stimulus(GO:0071365),defense response to bacterium(GO:0042742),oxidation-reduction process(GO:0055114),response to auxin(GO:0009733),response to cytokinin(GO:0009735),response to salt stress(GO:0009651)	FMN binding(GO:0010181),FMN reductase activity(GO:0008752),FMN reductase (NADPH) activity(GO:0052873),NAD(P)H dehydrogenase (quinone) activity(GO:0003955),oxidoreductase activity, acting on NAD(P)H, quinone or similar compound as acceptor(GO:0016655)	chloroplast(GO:0009507),chloroplast stroma(GO:0009570),cytoplasm(GO:0005737),cytosol(GO:0005829),extracellular region(GO:0005576),integral component of membrane(GO:0016021),membrane(GO:0016020),plasma membrane(GO:0005886),plasmodesma(GO:0009506),vacuolar membrane(GO:0005774),vacuole(GO:0005773)	['GRMZM2G157683', 'GRMZM2G082792']
Syntaxins gene family	Syntaxins	9	76	0.135592	0.506906	abscisic acid-activated signaling pathway(GO:0009738),amyloplast organization(GO:0009660),biological_process(GO:0008150),cell cycle(GO:0007049),cell division(GO:0051301),cell plate formation involved in plant-type cell wall biogenesis(GO:0009920),cytokinesis by cell plate formation(GO:0000911),defense response(GO:0006952),defense response to fungus(GO:0050832),endomembrane system organization(GO:…	molecular_function(GO:0003674),protein anchor(GO:0043495),protein binding(GO:0005515),protein transporter activity(GO:0008565),receptor activity(GO:0004872),SNAP receptor activity(GO:0005484),SNARE binding(GO:0000149),soluble NSF attachment protein activity(GO:0005483)	cell(GO:0005623),cell plate(GO:0009504),chloroplast(GO:0009507),cis-Golgi network(GO:0005801),cytoplasm(GO:0005737),cytosol(GO:0005829),early endosome membrane(GO:0031901),endomembrane system(GO:0012505),endoplasmic reticulum(GO:0005783),endoplasmic reticulum membrane(GO:0005789),endosome(GO:0005768),endosome membrane(GO:0010008),ER to Golgi transport vesicle membrane(GO:0012507),Golgi apparatus(…	['GRMZM2G021378', 'GRMZM2G054870', 'GRMZM2G168519', 'GRMZM2G054193', 'GRMZM5G806784', 'GRMZM2G148229', 'GRMZM2G357636', 'GRMZM2G153683', 'GRMZM2G153877']
Trichome birefringence like (TBL) gene family	TBL	8	66	0.139706	0.514107	biological_process(GO:0008150),cellular amino acid metabolic process(GO:0006520),cellulose biosynthetic process(GO:0030244),cell wall organization or biogenesis(GO:0071554),circadian rhythm(GO:0007623),defense response(GO:0006952),leaf senescence(GO:0010150),pectin biosynthetic process(GO:0045489),plant-type cell wall modification(GO:0009827),plant-type secondary cell wall biogenesis(GO:0009834),…	amino acid binding(GO:0016597),carboxyl- or carbamoyltransferase activity(GO:0016743),O-acetyltransferase activity(GO:0016413),xylan O-acetyltransferase activity(GO:1990538)	chloroplast(GO:0009507),endoplasmic reticulum(GO:0005783),endosome(GO:0005768),extracellular region(GO:0005576),Golgi apparatus(GO:0005794),Golgi membrane(GO:0000139),integral component of membrane(GO:0016021),mitochondrion(GO:0005739),nucleus(GO:0005634),plasma membrane(GO:0005886),plasmodesma(GO:0009506),trans-Golgi network(GO:0005802),vacuole(GO:0005773)	['GRMZM2G131152', 'GRMZM2G012021', 'GRMZM2G406974', 'GRMZM2G078469', 'GRMZM2G411159', 'GRMZM2G043095', 'GRMZM2G066165', 'GRMZM2G090728']
Trehalose-6-phosphate phosphatase (TPP) gene family	TPP	3	17	0.14175	0.514107	response to cadmium ion(GO:0046686),response to osmotic stress(GO:0006970),response to oxidative stress(GO:0006979),response to salt stress(GO:0009651),trehalose biosynthetic process(GO:0005992)	trehalase activity(GO:0015927),trehalose-phosphatase activity(GO:0004805)	chloroplast(GO:0009507),cytoplasm(GO:0005737),cytosol(GO:0005829),nucleolus(GO:0005730),nucleus(GO:0005634)	['GRMZM2G099860', 'GRMZM2G174396', 'GRMZM5G890599']
Copper chaperone (CCH) gene family	CCH	10	88	0.146021	0.514902	aging(GO:0007568),cadmium ion homeostasis(GO:0055073),cellular copper ion homeostasis(GO:0006878),cellular transition metal ion homeostasis(GO:0046916),copper ion transport(GO:0006825),defense response to fungus(GO:0050832),detoxification of cadmium ion(GO:0071585),embryo development ending in seed dormancy(GO:0009793),flower development(GO:0009908),heat acclimation(GO:0010286),high-affinity iron…	cadmium ion binding(GO:0046870),copper chaperone activity(GO:0016531),copper ion binding(GO:0005507),lead ion binding(GO:0032791),metal ion binding(GO:0046872),protein binding(GO:0005515),transition metal ion binding(GO:0046914),zinc ion binding(GO:0008270)	apoplast(GO:0048046),cell wall(GO:0005618),chloroplast envelope(GO:0009941),chloroplast(GO:0009507),chloroplast stroma(GO:0009570),chloroplast thylakoid membrane(GO:0009535),cytoplasm(GO:0005737),cytosol(GO:0005829),endoplasmic reticulum(GO:0005783),extracellular region(GO:0005576),Golgi apparatus(GO:0005794),membrane(GO:0016020),mitochondrion(GO:0005739),nuclear membrane(GO:0031965),nucleolus(GO…	['GRMZM2G092867', 'GRMZM2G075502', 'GRMZM2G059836', 'GRMZM2G564586', 'GRMZM2G058032', 'GRMZM2G085086', 'GRMZM2G104041', 'GRMZM2G166711', 'GRMZM2G088747', 'GRMZM2G092581']
Homeobox gene family	Homeobox	19	188	0.146207	0.514902	7-methylguanosine mRNA capping(GO:0006370),abscisic acid-activated signaling pathway(GO:0009738),adaxial/abaxial axis specification(GO:0009943),adaxial/abaxial pattern specification(GO:0009955),adventitious root development(GO:0048830),animal organ development(GO:0048513),animal organ formation(GO:0048645),animal organ morphogenesis(GO:0009887),anther development(GO:0048653),anthocyanin accumulat…	catalytic activity(GO:0003824),DNA binding(GO:0003677),lipid binding(GO:0008289),metal ion binding(GO:0046872),molecular_function(GO:0003674),mRNA (guanine-N7-)-methyltransferase activity(GO:0004482),peroxidase activity(GO:0004601),phosphatidylinositol binding(GO:0035091),protein binding(GO:0005515),protein heterodimerization activity(GO:0046982),protein homodimerization activity(GO:0042803),prot…	chloroplast(GO:0009507),cytoplasm(GO:0005737),cytosol(GO:0005829),integral component of membrane(GO:0016021),microtubule cytoskeleton(GO:0015630),mitochondrion(GO:0005739),nucleus(GO:0005634),plasma membrane(GO:0005886),plasmodesma(GO:0009506),primary endosperm nucleus(GO:0048353),vacuole(GO:0005773)	['GRMZM2G135447', 'GRMZM2G056600', 'GRMZM2G142962', 'GRMZM2G458728', 'GRMZM2G409881', 'GRMZM2G109252', 'GRMZM2G062244', 'GRMZM2G327059', 'GRMZM2G116658', 'GRMZM5G805026', 'GRMZM2G005624', 'GRMZM2G104204', 'GRMZM2G458035', 'GRMZM2G117164', 'GRMZM2G126239', 'AC233899.1_FG004', 'GRMZM2G178741', 'GRMZM2G148074', 'GRMZM2G041462']
ARF-GAP gene family	ARF-GAP	4	28	0.170095	0.590471	activation of GTPase activity(GO:0090630),biological_process(GO:0008150),embryo development ending in seed dormancy(GO:0009793),floral organ abscission(GO:0010227),intracellular protein transport(GO:0006886),nucleocytoplasmic transport(GO:0006913),pollen development(GO:0009555),protein autophosphorylation(GO:0046777),response to abscisic acid(GO:0009737),response to virus(GO:0009615),vesicle-medi…	DNA binding(GO:0003677),GTPase activator activity(GO:0005096),GTPase activity(GO:0003924),GTP binding(GO:0005525),metal ion binding(GO:0046872),molecular_function(GO:0003674),phospholipid binding(GO:0005543),protein serine/threonine kinase activity(GO:0004674)	cytoplasm(GO:0005737),cytosol(GO:0005829),endosome(GO:0005768),Golgi apparatus(GO:0005794),membrane(GO:0016020),mitochondrion(GO:0005739),nucleus(GO:0005634),plasma membrane(GO:0005886),trans-Golgi network(GO:0005802),vacuole(GO:0005773)	['GRMZM2G094390', 'GRMZM2G161728', 'GRMZM2G134045', 'GRMZM2G176495']
Glutamine synthetase (GS) gene family	GS	2	10	0.180131	0.601042	aging(GO:0007568),ammonia assimilation cycle(GO:0019676),glutamine biosynthetic process(GO:0006542),lateral root formation(GO:0010311),leaf senescence(GO:0010150),nitrate assimilation(GO:0042128),nitrogen fixation(GO:0009399),response to abscisic acid(GO:0009737),response to bacterium(GO:0009617),response to cadmium ion(GO:0046686),response to cytokinin(GO:0009735),response to salt stress(GO:0009…	ATP binding(GO:0005524),copper ion binding(GO:0005507),gamma-tubulin binding(GO:0043015),glutamate-ammonia ligase activity(GO:0004356),microtubule binding(GO:0008017),protein binding(GO:0005515),protein self-association(GO:0043621)	apoplast(GO:0048046),cell wall(GO:0005618),chloroplast envelope(GO:0009941),chloroplast(GO:0009507),chloroplast stroma(GO:0009570),chloroplast thylakoid membrane(GO:0009535),cytoplasm(GO:0005737),cytosol(GO:0005829),cytosolic ribosome(GO:0022626),integral component of membrane(GO:0016021),membrane(GO:0016020),mitochondrion(GO:0005739),plasma membrane(GO:0005886),plasmodesma(GO:0009506),thylakoid(…	['GRMZM2G036464', 'GRMZM2G046601']
Cytochrome b-561 gene family	Cytochrome b-561	2	10	0.180131	0.601042	oxidation-reduction process(GO:0055114)	carbon-monoxide oxygenase activity(GO:0008805),metal ion binding(GO:0046872),oxidoreductase activity(GO:0016491),protein binding(GO:0005515)	chloroplast(GO:0009507),extracellular region(GO:0005576),Golgi apparatus(GO:0005794),integral component of membrane(GO:0016021),membrane(GO:0016020),mitochondrion(GO:0005739),vacuolar membrane(GO:0005774),vacuole(GO:0005773)	['GRMZM2G034668', 'GRMZM2G081148']
Glycosyltransferase 4 (GT4) gene family	GT4	3	19	0.18056	0.601042	biosynthetic process(GO:0009058),cellular response to phosphate starvation(GO:0016036),galactolipid biosynthetic process(GO:0019375),glycolipid biosynthetic process(GO:0009247),jasmonic acid mediated signaling pathway(GO:0009867),lignin biosynthetic process(GO:0009809),lipid transport(GO:0006869),nectar secretion(GO:0071836),oxylipin biosynthetic process(GO:0031408),photosystem I stabilization(GO…	digalactosyldiacylglycerol synthase activity(GO:0046481),galactolipid galactosyltransferase activity(GO:0046480),mannosyltransferase activity(GO:0000030),sucrose-phosphate synthase activity(GO:0046524),sucrose synthase activity(GO:0016157),transferase activity(GO:0016740),transferase activity, transferring glycosyl groups(GO:0016757),UDP-galactosyltransferase activity(GO:0035250),UDP-glycosyltran…	chloroplast envelope(GO:0009941),chloroplast(GO:0009507),chloroplast membrane(GO:0031969),chloroplast outer membrane(GO:0009707),cytosol(GO:0005829),endoplasmic reticulum(GO:0005783),endoplasmic reticulum membrane(GO:0005789),endosome(GO:0005768),Golgi apparatus(GO:0005794),integral component of membrane(GO:0016021),mitochondrion(GO:0005739),nucleus(GO:0005634),plasma membrane(GO:0005886),plasmod…	['GRMZM2G311182', 'AC233887.1_FG006', 'GRMZM2G140107']
Phytocyanin gene family	Phytocyanin	7	61	0.195015	0.640388	aluminum cation transport(GO:0015690),anther development(GO:0048653),cellular response to cold(GO:0070417),defense response to fungus(GO:0050832),oxidation-reduction process(GO:0055114),pollination(GO:0009856),regulation of lignin biosynthetic process(GO:1901141),response to absence of light(GO:0009646),response to oxidative stress(GO:0006979),response to wounding(GO:0009611)	copper ion binding(GO:0005507),electron carrier activity(GO:0009055),metal ion binding(GO:0046872),protein binding(GO:0005515)	anchored component of membrane(GO:0031225),anchored component of plasma membrane(GO:0046658),apoplast(GO:0048046),chloroplast(GO:0009507),extracellular matrix(GO:0031012),extracellular region(GO:0005576),integral component of membrane(GO:0016021),nucleus(GO:0005634),plasma membrane(GO:0005886),plasmodesma(GO:0009506),proteinaceous extracellular matrix(GO:0005578),vacuole(GO:0005773)	['GRMZM2G008819', 'GRMZM2G023847', 'AC212835.3_FG002', 'GRMZM2G053779', 'GRMZM2G414317', 'GRMZM2G177934', 'GRMZM2G148884']
Ion channel (ICH) gene family	ICH	7	62	0.206193	0.668065	biological_process(GO:0008150),calcium ion import(GO:0070509),calcium ion transmembrane transport(GO:0070588),calcium ion transport(GO:0006816),calcium-mediated signaling(GO:0019722),cellular calcium ion homeostasis(GO:0006874),cellular potassium ion homeostasis(GO:0030007),chloride transmembrane transport(GO:1902476),chloride transport(GO:0006821),circadian rhythm(GO:0007623),defense response(GO…	anion channel activity(GO:0005253),calcium-activated potassium channel activity(GO:0015269),calcium channel activity(GO:0005262),calcium ion binding(GO:0005509),calmodulin binding(GO:0005516),cAMP binding(GO:0030552),cation channel activity(GO:0005261),cation transmembrane transporter activity(GO:0008324),cGMP binding(GO:0030553),cyclic nucleotide binding(GO:0030551),identical protein binding(GO:…	apical plasma membrane(GO:0016324),cell periphery(GO:0071944),chloride channel complex(GO:0034707),chloroplast(GO:0009507),chloroplast stromal thylakoid(GO:0009533),chloroplast thylakoid membrane(GO:0009535),cytoplasmic vesicle membrane(GO:0030659),endoplasmic reticulum(GO:0005783),endoplasmic reticulum membrane(GO:0005789),Golgi apparatus(GO:0005794),integral component of membrane(GO:0016021),in…	['GRMZM2G071119', 'AC234152.1_FG007', 'GRMZM2G096365', 'GRMZM2G028258', 'GRMZM2G071401', 'GRMZM2G113409', 'GRMZM2G020859']
RCI2 gene family	RCI2	2	11	0.209384	0.669478	biological_process(GO:0008150),defense response to fungus(GO:0050832),hyperosmotic salinity response(GO:0042538),response to abscisic acid(GO:0009737),response to cold(GO:0009409)	molecular_function(GO:0003674)	extracellular region(GO:0005576),integral component of membrane(GO:0016021)	['GRMZM2G099984', 'GRMZM2G153369']
NAC gene family	NAC	20	212	0.216395	0.68291	anther dehiscence(GO:0009901),anthocyanin-containing compound biosynthetic process(GO:0009718),auxin-activated signaling pathway(GO:0009734),biological_process(GO:0008150),callus formation(GO:1990110),camalexin biosynthetic process(GO:0010120),cell proliferation(GO:0008283),cellular response to auxin stimulus(GO:0071365),cellular response to cold(GO:0070417),cellular response to glucose stimulus(…	calmodulin binding(GO:0005516),DNA binding(GO:0003677),identical protein binding(GO:0042802),molecular_function(GO:0003674),protein binding(GO:0005515),protein heterodimerization activity(GO:0046982),protein histidine kinase binding(GO:0043424),protein homodimerization activity(GO:0042803),protein self-association(GO:0043621),regulatory region DNA binding(GO:0000975),sequence-specific DNA binding…	cell(GO:0005623),cellular_component(GO:0005575),chloroplast(GO:0009507),chloroplast thylakoid(GO:0009534),cytoplasm(GO:0005737),endomembrane system(GO:0012505),endoplasmic reticulum(GO:0005783),endoplasmic reticulum membrane(GO:0005789),integral component of membrane(GO:0016021),membrane(GO:0016020),nuclear membrane(GO:0031965),nucleolus(GO:0005730),nucleus(GO:0005634),plasma membrane(GO:0005886)…	['GRMZM2G104400', 'AC212859.3_FG008', 'GRMZM2G062009', 'GRMZM2G347043', 'GRMZM2G081930', 'GRMZM2G159500', 'AC196475.3_FG005', 'GRMZM2G156977', 'GRMZM2G003715', 'GRMZM2G038073', 'GRMZM2G147867', 'GRMZM2G127379', 'GRMZM2G123667', 'GRMZM2G069047', 'GRMZM2G124654', 'GRMZM2G064541', 'GRMZM2G014653', 'GRMZM5G898290', 'GRMZM2G063522', 'GRMZM2G127224']
Phosphofructokinase (PFK) gene family	PFK	3	22	0.24307	0.742555	embryo development ending in seed dormancy(GO:0009793),fructose 6-phosphate metabolic process(GO:0006002),glycolytic process(GO:0006096),photosynthesis(GO:0015979),response to cadmium ion(GO:0046686),response to cytokinin(GO:0009735),response to fructose(GO:0009750),response to glucose(GO:0009749),response to sucrose(GO:0009744),root epidermal cell differentiation(GO:0010053)	6-phosphofructokinase activity(GO:0003872),ATP binding(GO:0005524),diphosphate-fructose-6-phosphate 1-phosphotransferase activity(GO:0047334),metal ion binding(GO:0046872)	6-phosphofructokinase complex(GO:0005945),cell wall(GO:0005618),chloroplast(GO:0009507),cytoplasm(GO:0005737),cytosol(GO:0005829),membrane(GO:0016020),plasma membrane(GO:0005886),pyrophosphate-dependent phosphofructokinase complex, alpha-subunit complex(GO:0010317),pyrophosphate-dependent phosphofructokinase complex, beta-subunit complex(GO:0010318)	['GRMZM2G409131', 'GRMZM5G816636', 'GRMZM2G009591']
Cytokinin oxidase (CKX) gene family	CKX	3	22	0.24307	0.742555	biological_process(GO:0008150),cytokinin catabolic process(GO:0009823),cytokinin metabolic process(GO:0009690),meristem development(GO:0048507),oxidation-reduction process(GO:0055114),stomatal complex morphogenesis(GO:0010103)	cytokinin dehydrogenase activity(GO:0019139),flavin adenine dinucleotide binding(GO:0050660),molecular_function(GO:0003674),oxidoreductase activity, acting on CH-OH group of donors(GO:0016614),oxidoreductase activity(GO:0016491),primary amine oxidase activity(GO:0008131)	endoplasmic reticulum(GO:0005783),endoplasmic reticulum lumen(GO:0005788),extracellular region(GO:0005576),extracellular space(GO:0005615),integral component of membrane(GO:0016021),nucleus(GO:0005634),vacuole(GO:0005773)	['GRMZM2G024476', 'GRMZM2G404443', 'GRMZM5G817173']
Oligopeptide transporter (OPT) gene family	OPT	4	33	0.253563	0.742555	cellular metal ion homeostasis(GO:0006875),developmental process involved in reproduction(GO:0003006),ion transport(GO:0006811),iron ion homeostasis(GO:0055072),multicellular organism development(GO:0007275),oligopeptide transport(GO:0006857),pollen sperm cell differentiation(GO:0048235),protein transport(GO:0015031),response to iron ion(GO:0010039),response to karrikin(GO:0080167),response to ne…	iron-nicotianamine transmembrane transporter activity(GO:0051980),molecular_function(GO:0003674),oligopeptide transmembrane transporter activity(GO:0035673),oligopeptide transporter activity(GO:0015198),transition metal ion transmembrane transporter activity(GO:0046915),transmembrane transporter activity(GO:0022857)	chloroplast(GO:0009507),cytoplasm(GO:0005737),extracellular region(GO:0005576),integral component of membrane(GO:0016021),integral component of plasma membrane(GO:0005887),membrane(GO:0016020),plasma membrane(GO:0005886),plasmodesma(GO:0009506),vacuolar membrane(GO:0005774)	['GRMZM2G120922', 'GRMZM2G156599', 'GRMZM2G152555', 'GRMZM2G026391']
Universal stress protein (USP) gene family	USP	4	33	0.253563	0.742555	chaperone-mediated protein folding(GO:0061077),protein ubiquitination(GO:0016567),response to cold(GO:0009409),response to desiccation(GO:0009269),response to heat(GO:0009408),response to molecule of fungal origin(GO:0002238),response to oxidative stress(GO:0006979),response to stress(GO:0006950),root hair cell differentiation(GO:0048765)	AMP binding(GO:0016208),ATP binding(GO:0005524),hydrolase activity(GO:0016787),molecular_function(GO:0003674),protein binding(GO:0005515),protein self-association(GO:0043621),ubiquitin-protein transferase activity(GO:0004842)	cellular_component(GO:0005575),chloroplast(GO:0009507),cytoplasm(GO:0005737),cytosol(GO:0005829),Golgi apparatus(GO:0005794),membrane(GO:0016020),mitochondrion(GO:0005739),nucleus(GO:0005634),plasma membrane(GO:0005886),plasmodesma(GO:0009506),vacuole(GO:0005773)	['GRMZM2G456835', 'GRMZM2G038019', 'GRMZM2G036427', 'GRMZM2G341729']
Fasciclin-like arabinogalactan (FLA) gene family	FLA	4	33	0.253563	0.742555	abscisic acid-activated signaling pathway(GO:0009738),biological_process(GO:0008150),cell adhesion(GO:0007155),mucilage biosynthetic process(GO:0010192),mucilage biosynthetic process involved in seed coat development(GO:0048354),multidimensional cell growth(GO:0009825),plant-type secondary cell wall biogenesis(GO:0009834),response to cyclopentenone(GO:0010583),response to salt stress(GO:0009651),…	molecular_function(GO:0003674),polysaccharide binding(GO:0030247)	anchored component of membrane(GO:0031225),anchored component of plasma membrane(GO:0046658),apoplast(GO:0048046),cell wall(GO:0005618),chloroplast(GO:0009507),external side of plasma membrane(GO:0009897),extracellular region(GO:0005576),Golgi apparatus(GO:0005794),integral component of membrane(GO:0016021),membrane(GO:0016020),mitochondrion(GO:0005739),plant-type cell wall(GO:0009505),plasma mem…	['AC213621.5_FG004', 'GRMZM2G003165', 'GRMZM2G329181', 'GRMZM2G027825']
B3 DNA binding gene family	B3	9	89	0.256101	0.742555	abaxial cell fate specification(GO:0010158),abscisic acid-activated signaling pathway(GO:0009738),auxin-activated signaling pathway(GO:0009734),blue light signaling pathway(GO:0009785),cell division(GO:0051301),cellular protein localization(GO:0034613),developmental growth(GO:0048589),double fertilization forming a zygote and endosperm(GO:0009567),embryo development ending in seed dormancy(GO:000…	DNA binding(GO:0003677),identical protein binding(GO:0042802),miRNA binding(GO:0035198),protein binding(GO:0005515),protein dimerization activity(GO:0046983),sequence-specific DNA binding(GO:0043565),transcription factor activity, RNA polymerase II transcription factor binding(GO:0001076),transcription factor activity, sequence-specific DNA binding(GO:0003700),transcription regulatory region DNA …	chloroplast envelope(GO:0009941),chloroplast(GO:0009507),cytosol(GO:0005829),integral component of membrane(GO:0016021),membrane(GO:0016020),mitochondrial respiratory chain complex III(GO:0005750),mitochondrion(GO:0005739),nucleoplasm(GO:0005654),nucleus(GO:0005634),plasma membrane(GO:0005886),plasmodesma(GO:0009506),vacuole(GO:0005773)	['GRMZM5G808366', 'GRMZM2G098063', 'GRMZM2G177244', 'GRMZM5G834874', 'GRMZM2G169820', 'GRMZM2G158162', 'GRMZM2G088427', 'GRMZM2G102845', 'GRMZM5G805685']
Phosphoribosyl transferase (PRT) gene family	PRT	3	23	0.264648	0.742555	adenine salvage(GO:0006168),AMP salvage(GO:0044209),biosynthetic process(GO:0009058),cellular response to phosphate starvation(GO:0016036),circadian rhythm(GO:0007623),CTP salvage(GO:0044211),cytokinin metabolic process(GO:0009690),'de novo' pyrimidine nucleobase biosynthetic process(GO:0006207),developmental process(GO:0032502),guanine metabolic process(GO:0046098),hypoxanthine metabolic process…	adenine phosphoribosyltransferase activity(GO:0003999),ATP binding(GO:0005524),GTP binding(GO:0005525),hypoxanthine phosphoribosyltransferase activity(GO:0004422),kinase activity(GO:0016301),magnesium ion binding(GO:0000287),metal ion binding(GO:0046872),phosphate ion transmembrane transporter activity(GO:0015114),ribose phosphate diphosphokinase activity(GO:0004749),transferase activity(GO:00167…	chloroplast(GO:0009507),chloroplast stroma(GO:0009570),cytoplasm(GO:0005737),cytosol(GO:0005829),Golgi apparatus(GO:0005794),integral component of membrane(GO:0016021),plant-type cell wall(GO:0009505),plasma membrane(GO:0005886),plasmodesma(GO:0009506),plastid(GO:0009536)	['GRMZM2G071846', 'GRMZM2G179810', 'GRMZM2G170101']
ACT gene family	ACT	3	23	0.264648	0.742555	L-serine biosynthetic process(GO:0006564),oxidation-reduction process(GO:0055114),regulation of cellular amino acid metabolic process(GO:0006521),response to abscisic acid(GO:0009737),response to cytokinin(GO:0009735)	amino acid binding(GO:0016597),NAD binding(GO:0051287),phosphoglycerate dehydrogenase activity(GO:0004617),protein dimerization activity(GO:0046983)	cellular_component(GO:0005575),chloroplast(GO:0009507),chloroplast stroma(GO:0009570),chloroplast thylakoid membrane(GO:0009535),cytosol(GO:0005829),mitochondrion(GO:0005739),nucleus(GO:0005634),plasmodesma(GO:0009506)	['GRMZM2G383408', 'GRMZM2G703231', 'GRMZM2G090842']
Beta galactosidases (BGAL) gene family	BGAL	3	23	0.264648	0.742555	carbohydrate metabolic process(GO:0005975),mRNA splicing, via spliceosome(GO:0000398),mucilage biosynthetic process involved in seed coat development(GO:0048354),plant-type cell wall modification(GO:0009827),response to karrikin(GO:0080167)	beta-galactosidase activity(GO:0004565),carbohydrate binding(GO:0030246),hydrolase activity, hydrolyzing O-glycosyl compounds(GO:0004553)	apoplast(GO:0048046),cell wall(GO:0005618),extracellular region(GO:0005576),integral component of membrane(GO:0016021),nucleus(GO:0005634),plant-type cell wall(GO:0009505),plasmodesma(GO:0009506),vacuolar membrane(GO:0005774),vacuole(GO:0005773)	['AC234152.1_FG005', 'GRMZM2G127123', 'GRMZM5G891430']
BAX inhibitor-1 (BI-1) gene family	BI-1	2	13	0.268909	0.742555	biological_process(GO:0008150),brassinosteroid mediated signaling pathway(GO:0009742),defense response to fungus(GO:0050832),ER overload response(GO:0006983),negative regulation of apoptotic process(GO:0043066),negative regulation of cell death(GO:0060548),negative regulation of programmed cell death(GO:0043069),regulation of plant organ morphogenesis(GO:1905421),response to water deprivation(GO:…	glutamate binding(GO:0016595),molecular_function(GO:0003674),protein binding(GO:0005515)	cytoplasm(GO:0005737),endoplasmic reticulum(GO:0005783),endoplasmic reticulum membrane(GO:0005789),integral component of membrane(GO:0016021),nuclear envelope(GO:0005635),plasma membrane(GO:0005886)	['GRMZM2G465430', 'GRMZM2G095898']
Plant prolamin gene family	Prolamin	2	13	0.268909	0.742555	cell wall organization(GO:0071555),cuticle development(GO:0042335),lipid transport(GO:0006869),phospholipid transfer to membrane(GO:0006649),plant epidermal cell differentiation(GO:0090627),pollen development(GO:0009555),pollen sperm cell differentiation(GO:0048235),programmed cell death(GO:0012501),proteolysis(GO:0006508),regulation of cutin biosynthetic process(GO:1901957),response to abscisic …	calmodulin binding(GO:0005516),lipid binding(GO:0008289),lipid transporter activity(GO:0005319),nutrient reservoir activity(GO:0045735),peptidase activity(GO:0008233),protein binding(GO:0005515),protein histidine kinase binding(GO:0043424)	apoplast(GO:0048046),cell wall(GO:0005618),chloroplast(GO:0009507),chloroplast thylakoid(GO:0009534),endoplasmic reticulum lumen(GO:0005788),endosome(GO:0005768),extracellular region(GO:0005576),Golgi apparatus(GO:0005794),membrane(GO:0016020),plant-type cell wall(GO:0009505),plasma membrane(GO:0005886),plasmodesma(GO:0009506),trans-Golgi network(GO:0005802)	['GRMZM5G898755', 'GRMZM2G107839']
Cupin gene family	Cupin	8	79	0.272203	0.743205	allantoin catabolic process(GO:0000256),biological_process(GO:0008150),cell surface receptor signaling pathway(GO:0007166),cellular response to abscisic acid stimulus(GO:0071215),circadian rhythm(GO:0007623),embryo development ending in seed dormancy(GO:0009793),flower development(GO:0009908),histone H3-K36 demethylation(GO:0070544),histone H4-R3 methylation(GO:0043985),ion transport(GO:0006811),…	copper ion binding(GO:0005507),core promoter proximal region sequence-specific DNA binding(GO:0000987),dioxygenase activity(GO:0051213),histone demethylase activity (H3-R2 specific)(GO:0033746),histone demethylase activity (H4-R3 specific)(GO:0033749),histone methyltransferase activity (H3-K36 specific)(GO:0046975),manganese ion binding(GO:0030145),metal ion binding(GO:0046872),molecular_function…	apoplast(GO:0048046),cellular_component(GO:0005575),cell wall(GO:0005618),chloroplast(GO:0009507),cytoplasm(GO:0005737),cytosol(GO:0005829),endoplasmic reticulum(GO:0005783),extracellular matrix(GO:0031012),extracellular region(GO:0005576),Golgi apparatus(GO:0005794),integral component of membrane(GO:0016021),mitochondrion(GO:0005739),nucleoid(GO:0009295),nucleus(GO:0005634),plant-type cell wall(…	['GRMZM2G016657', 'GRMZM2G166141', 'GRMZM2G174883', 'GRMZM2G479523', 'GRMZM2G065088', 'GRMZM2G103512', 'GRMZM2G152877', 'GRMZM2G093076']
Kinesins gene family	Kinesins	8	80	0.283664	0.765894	aerobic respiration(GO:0009060),anastral spindle assembly involved in male meiosis(GO:0009971),cell division(GO:0051301),cell growth(GO:0016049),cellulose microfibril organization(GO:0010215),cell wall organization(GO:0071555),chloroplast accumulation movement(GO:0009904),chloroplast avoidance movement(GO:0009903),cortical microtubule organization(GO:0043622),cytokinesis by cell plate formation(G…	actin binding(GO:0003779),actin filament binding(GO:0051015),ATPase activity(GO:0016887),ATP binding(GO:0005524),ATP-dependent microtubule motor activity, minus-end-directed(GO:0008569),ATP-dependent microtubule motor activity, plus-end-directed(GO:0008574),calmodulin binding(GO:0005516),metal ion binding(GO:0046872),microtubule binding(GO:0008017),microtubule motor activity(GO:0003777),oxidoredu…	cell(GO:0005623),cell plate(GO:0009504),chloroplast envelope(GO:0009941),chloroplast(GO:0009507),chromosome(GO:0005694),condensed chromosome kinetochore(GO:0000777),cortical microtubule(GO:0055028),cytoplasm(GO:0005737),cytoskeleton(GO:0005856),cytosol(GO:0005829),Golgi apparatus(GO:0005794),Golgi stack(GO:0005795),intracellular(GO:0005622),kinesin complex(GO:0005871),membrane(GO:0016020),microtu…	['GRMZM2G070273', 'AC220970.4_FG001', 'GRMZM2G024576', 'GRMZM5G864689', 'GRMZM5G860469', 'GRMZM2G037472', 'GRMZM2G105770', 'GRMZM2G323622']
Ankyrin repeat gene family	Ankyrin	8	81	0.295248	0.78841	biological_process(GO:0008150),cell death(GO:0008219),cell tip growth(GO:0009932),cellular protein localization(GO:0034613),cellular response to salicylic acid stimulus(GO:0071446),defense response to bacterium, incompatible interaction(GO:0009816),double fertilization forming a zygote and endosperm(GO:0009567),embryo development ending in seed dormancy(GO:0009793),embryo sac development(GO:00095…	acyl binding(GO:0000035),ATPase activity(GO:0016887),ATP binding(GO:0005524),chloroplast targeting sequence binding(GO:0030941),fatty-acyl-CoA binding(GO:0000062),glycolipid binding(GO:0051861),identical protein binding(GO:0042802),lead ion binding(GO:0032791),lipid binding(GO:0008289),metal ion binding(GO:0046872),molecular_function(GO:0003674),phytochrome binding(GO:0010313),protein-arginine N-…	cell(GO:0005623),cellular_component(GO:0005575),cell wall(GO:0005618),chloroplast envelope(GO:0009941),chloroplast(GO:0009507),chloroplast outer membrane(GO:0009707),chloroplast stroma(GO:0009570),chloroplast thylakoid membrane(GO:0009535),cytoplasm(GO:0005737),cytoplasmic vesicle membrane(GO:0030659),cytosol(GO:0005829),endoplasmic reticulum(GO:0005783),endoplasmic reticulum membrane(GO:0005789)…	['GRMZM2G136996', 'GRMZM2G431243', 'GRMZM2G026556', 'GRMZM2G446313', 'GRMZM2G447551', 'GRMZM2G536120', 'GRMZM2G338333', 'GRMZM2G039867']
Gibberellic acid-stimulated arabidopsis (GASA) gene family	GASA	2	14	0.29873	0.789038	cell redox homeostasis(GO:0045454),gibberellic acid mediated signaling pathway(GO:0009740),heat acclimation(GO:0010286),protein phosphorylation(GO:0006468),regulation of reactive oxygen species metabolic process(GO:2000377),response to abscisic acid(GO:0009737),response to brassinosteroid(GO:0009741),response to fructose(GO:0009750),response to gibberellin(GO:0009739),response to glucose(GO:00097…	ATP binding(GO:0005524),molecular_function(GO:0003674),protein binding(GO:0005515),protein kinase activity(GO:0004672)	cell wall(GO:0005618),cytoplasm(GO:0005737),extracellular region(GO:0005576),integral component of membrane(GO:0016021),plant-type cell wall(GO:0009505),plasma membrane(GO:0005886),plasmodesma(GO:0009506),proteinaceous extracellular matrix(GO:0005578)	['GRMZM2G150688', 'GRMZM2G077034']
Serine carboxypeptidase (SCP) gene family	SCP	6	60	0.324502	0.794281	brassinosteroid mediated signaling pathway(GO:0009742),cellular response to UV-B(GO:0071493),flavonol biosynthetic process(GO:0051555),phenylpropanoid metabolic process(GO:0009698),proteolysis(GO:0006508),proteolysis involved in cellular protein catabolic process(GO:0051603),secondary metabolic process(GO:0019748)	metal ion binding(GO:0046872),serine-type carboxypeptidase activity(GO:0004185),sinapoylglucose-choline O-sinapoyltransferase activity(GO:0047202),sinapoylglucose-malate O-sinapoyltransferase activity(GO:0016754),sinapoylglucose-sinapoylglucose O-sinapoyltransferase activity(GO:0047158),sinapoyltransferase activity(GO:0016752),transferase activity, transferring acyl groups other than amino-acyl g…	cell wall(GO:0005618),cytosol(GO:0005829),extracellular region(GO:0005576),extracellular space(GO:0005615),integral component of membrane(GO:0016021),peroxisome(GO:0005777),plant-type cell wall(GO:0009505),plasmodesma(GO:0009506),vacuole(GO:0005773)	['GRMZM2G028247', 'GRMZM2G011784', 'GRMZM2G018950', 'GRMZM2G471269', 'GRMZM2G347743', 'AC198353.5_FG001']
Rhomboid protease gene family	Rhomboid	2	15	0.328346	0.794281	proteolysis(GO:0006508),regulation of jasmonic acid metabolic process(GO:0080140)	metal ion binding(GO:0046872),serine-type endopeptidase activity(GO:0004252)	chloroplast(GO:0009507),chloroplast inner membrane(GO:0009706),chloroplast membrane(GO:0031969),extracellular region(GO:0005576),Golgi apparatus(GO:0005794),Golgi membrane(GO:0000139),integral component of membrane(GO:0016021),mitochondrial membrane(GO:0031966),mitochondrion(GO:0005739),nucleus(GO:0005634),plasma membrane(GO:0005886),plasmodesma(GO:0009506)	['GRMZM2G055698', 'GRMZM2G116514']
JUMONJI gene family	JUMONJI	2	15	0.328346	0.794281	covalent chromatin modification(GO:0016569),DNA methylation on cytosine(GO:0032776),embryo development ending in seed dormancy(GO:0009793),flower development(GO:0009908),histone H3-K4 demethylation(GO:0034720),histone H3-K9 demethylation(GO:0033169),leaf development(GO:0048366),maintenance of DNA methylation(GO:0010216),negative regulation of flower development(GO:0009910),negative regulation of …	chromatin DNA binding(GO:0031490),dioxygenase activity(GO:0051213),histone demethylase activity (H3-K4 specific)(GO:0032453),histone demethylase activity (H3-K9 specific)(GO:0032454),histone demethylase activity (H3-trimethyl-K4 specific)(GO:0034647),metal ion binding(GO:0046872),nucleic acid binding(GO:0003676),protein binding(GO:0005515),sequence-specific DNA binding(GO:0043565),transcription f…	chromatin(GO:0000785),nucleoplasm(GO:0005654),nucleus(GO:0005634)	['GRMZM2G321810', 'GRMZM2G156910']
Oxysterol-binding protein (OSBP) gene family	OSBP	2	15	0.328346	0.794281	double fertilization forming a zygote and endosperm(GO:0009567),lipid transport(GO:0006869),metabolic process(GO:0008152),signal transduction(GO:0007165),single fertilization(GO:0007338),steroid metabolic process(GO:0008202)	hydrolase activity(GO:0016787),lipid binding(GO:0008289),oxysterol binding(GO:0008142),phosphatidylinositol binding(GO:0035091),protein binding(GO:0005515),sterol binding(GO:0032934)	cytosol(GO:0005829),endoplasmic reticulum(GO:0005783),Golgi apparatus(GO:0005794),nucleus(GO:0005634),plasma membrane(GO:0005886)	['GRMZM2G157172', 'GRMZM5G875564']
Heat shock factor (HSF) gene family	HSF	3	26	0.330341	0.794281	asymmetric cell division(GO:0008356),cellular response to heat(GO:0034605),cellular response to hypoxia(GO:0071456),cellular response to unfolded protein(GO:0034620),fruit morphogenesis(GO:0048530),heat acclimation(GO:0010286),lateral root development(GO:0048527),negative regulation of transcription, DNA-templated(GO:0045892),positive gravitropism(GO:0009958),positive regulation of transcription,…	DNA binding(GO:0003677),protein binding(GO:0005515),protein homodimerization activity(GO:0042803),sequence-specific DNA binding(GO:0043565),transcription factor activity, sequence-specific DNA binding(GO:0003700),transcription regulatory region DNA binding(GO:0044212)	chloroplast(GO:0009507),cytoplasm(GO:0005737),integral component of membrane(GO:0016021),nucleus(GO:0005634)	['GRMZM2G005815', 'GRMZM2G139535', 'GRMZM2G165972']
Flavin monooxygenase (FMO) gene family	FMO	3	26	0.330341	0.794281	auxin biosynthetic process(GO:0009851),brassinosteroid mediated signaling pathway(GO:0009742),cellular response to hypoxia(GO:0071456),defense response signaling pathway, resistance gene-dependent(GO:0009870),defense response signaling pathway, resistance gene-independent(GO:0010204),defense response to bacterium(GO:0042742),defense response to fungus(GO:0050832),glucosinolate biosynthetic proces…	3-methylthiopropyl glucosinolate S-oxygenase activity(GO:0080102),4-methylthiopropyl glucosinolate S-oxygenase activity(GO:0080103),5-methylthiopropyl glucosinolate S-oxygenase activity(GO:0080104),6-methylthiopropyl glucosinolate S-oxygenase activity(GO:0080105),7-methylthiopropyl glucosinolate S-oxygenase activity(GO:0080106),8-methylthiopropyl glucosinolate S-oxygenase activity(GO:0080107),fla…	cellular_component(GO:0005575),chloroplast(GO:0009507),cytoplasm(GO:0005737),integral component of membrane(GO:0016021),nucleus(GO:0005634),vacuole(GO:0005773)	['GRMZM2G113844', 'GRMZM2G067000', 'GRMZM2G425719']
Alcohol dehydrogenase gene family	Alba	3	26	0.330341	0.794281	cell death(GO:0008219),ethanol oxidation(GO:0006069),formaldehyde metabolic process(GO:0046292),heat acclimation(GO:0010286),lignin biosynthetic process(GO:0009809),oxidation-reduction process(GO:0055114),plant-type hypersensitive response(GO:0009626),proteolysis(GO:0006508),response to bacterium(GO:0009617),response to cytokinin(GO:0009735),response to karrikin(GO:0080167),response to oxidative …	alcohol dehydrogenase (NAD) activity(GO:0004022),aryl-alcohol dehydrogenase (NADP+) activity(GO:0047681),cinnamyl-alcohol dehydrogenase activity(GO:0045551),metallocarboxypeptidase activity(GO:0004181),oxidoreductase activity(GO:0016491),S-(hydroxymethyl)glutathione dehydrogenase activity(GO:0051903),sinapyl alcohol dehydrogenase activity(GO:0052747),S-nitrosoglutathione reductase activity(GO:008…	apoplast(GO:0048046),cytoplasm(GO:0005737),cytosol(GO:0005829),integral component of membrane(GO:0016021),mitochondrial membrane(GO:0031966),peroxisome(GO:0005777),plasma membrane(GO:0005886),plasmodesma(GO:0009506)	['GRMZM2G397055', 'GRMZM2G167613', 'GRMZM2G152981']
Glycosyltransferase 50 (GT50) gene family	GT50	1	5	0.333402	0.794281	biosynthetic process(GO:0009058),carbohydrate biosynthetic process(GO:0016051),cell division(GO:0051301),cellulose biosynthetic process(GO:0030244),embryo development(GO:0009790),GPI anchor biosynthetic process(GO:0006506),mannosylation(GO:0097502),plant-type cell wall biogenesis(GO:0009832),protein glycosylation(GO:0006486)	alpha-1,4-mannosyltransferase activity(GO:0051751),dolichyl-phosphate-mannose-glycolipid alpha-mannosyltransferase activity(GO:0004584),mannosyltransferase activity(GO:0000030),metal ion binding(GO:0046872),transferase activity(GO:0016740),transferase activity, transferring glycosyl groups(GO:0016757),transferase activity, transferring hexosyl groups(GO:0016758)	endoplasmic reticulum membrane(GO:0005789),integral component of membrane(GO:0016021),mitochondrion(GO:0005739)	['GRMZM2G091581']
Alternative oxidase (AOX) gene family	AOX	1	5	0.333402	0.794281	alternative respiration(GO:0010230),carotenoid biosynthetic process(GO:0016117),cellular respiration(GO:0045333),chloroplast organization(GO:0009658),mitochondria-nucleus signaling pathway(GO:0031930),oxidation-reduction process(GO:0055114),plastid organization(GO:0009657),response to cold(GO:0009409),response to high light intensity(GO:0009644),response to temperature stimulus(GO:0009266)	alternative oxidase activity(GO:0009916),metal ion binding(GO:0046872),ubiquinol:oxygen oxidoreductase activity(GO:0102721)	chloroplast thylakoid membrane(GO:0009535),chromoplast membrane(GO:0046862),integral component of membrane(GO:0016021),mitochondrial envelope(GO:0005740),mitochondrial inner membrane(GO:0005743),mitochondrion(GO:0005739),respiratory chain(GO:0070469),thylakoid(GO:0009579)	['AC233960.1_FG002']
Glycerol-3-phosphate dehydrogenase (GPDH) gene family	GPDH	1	5	0.333402	0.794281	carbohydrate metabolic process(GO:0005975),glycerol-3-phosphate biosynthetic process(GO:0046167),glycerol-3-phosphate catabolic process(GO:0046168),glycerol-3-phosphate metabolic process(GO:0006072),glycerolipid biosynthetic process(GO:0045017),glycerolipid metabolic process(GO:0046486),glycerophospholipid metabolic process(GO:0006650),oxidation-reduction process(GO:0055114),phospholipid biosynth…	glycerol-3-phosphate dehydrogenase [NAD+] activity(GO:0004367),NAD binding(GO:0051287),protein homodimerization activity(GO:0042803)	chloroplast envelope(GO:0009941),chloroplast(GO:0009507),cytoplasm(GO:0005737),cytosol(GO:0005829),glycerol-3-phosphate dehydrogenase complex(GO:0009331)	['GRMZM2G090747']
Pollen Ole e I allergen and extensin (POE) gene family	POE	3	27	0.352295	0.831142	biological_process(GO:0008150),cellular response to auxin stimulus(GO:0071365),cellular response to calcium ion starvation(GO:0072732),cellular response to ethylene stimulus(GO:0071369),plant-type cell wall organization(GO:0009664),regulation of root development(GO:2000280),regulation of seed dormancy process(GO:2000033),response to jasmonic acid(GO:0009753),root hair elongation(GO:0048767),stoma…	molecular_function(GO:0003674)	apoplast(GO:0048046),cell wall(GO:0005618),chloroplast(GO:0009507),extracellular region(GO:0005576),extracellular space(GO:0005615),integral component of membrane(GO:0016021),mitochondrion(GO:0005739),plant-type cell wall(GO:0009505),plasma membrane(GO:0005886),plasmodesma(GO:0009506),vesicle(GO:0031982)	['GRMZM2G104610', 'GRMZM2G003909', 'GRMZM2G104616']
NAD(H) kinase (NADK) gene family	NADK	1	6	0.385346	0.836493	NAD metabolic process(GO:0019674),NADP biosynthetic process(GO:0006741),phosphorylation(GO:0016310),pyridine nucleotide biosynthetic process(GO:0019363)	ATP binding(GO:0005524),calmodulin binding(GO:0005516),NADH kinase activity(GO:0042736),NAD+ kinase activity(GO:0003951)	chloroplast(GO:0009507),cytoplasm(GO:0005737),cytosol(GO:0005829),integral component of membrane(GO:0016021)	['GRMZM2G059073']
Glucose-6-phosphate dehydrogenase (G6PDH) gene family	G6PDH	1	6	0.385346	0.836493	glucose metabolic process(GO:0006006),oxidation-reduction process(GO:0055114),pentose-phosphate shunt(GO:0006098),pentose-phosphate shunt, oxidative branch(GO:0009051),response to cadmium ion(GO:0046686)	glucose-6-phosphate dehydrogenase activity(GO:0004345),NADP binding(GO:0050661),protein binding(GO:0005515)	chloroplast(GO:0009507),chloroplast stroma(GO:0009570),cytoplasm(GO:0005737),cytosol(GO:0005829),integral component of membrane(GO:0016021)	['GRMZM2G130230']
Inositol monophosphatase-like (IMPL) gene family	IMPL	1	6	0.385346	0.836493	abscisic acid-activated signaling pathway(GO:0009738),dephosphorylation(GO:0016311),detection of oxidative stress(GO:0070994),histidine biosynthetic process(GO:0000105),inositol biosynthetic process(GO:0006021),inositol metabolic process(GO:0006020),inositol phosphate dephosphorylation(GO:0046855),L-ascorbic acid biosynthetic process(GO:0019853),miRNA catabolic process(GO:0010587),negative regula…	3'(2'),5'-bisphosphate nucleotidase activity(GO:0008441),histidinol-phosphatase activity(GO:0004401),inositol-1,4-bisphosphate 1-phosphatase activity(GO:0004441),inositol bisphosphate phosphatase activity(GO:0016312),inositol monophosphate 1-phosphatase activity(GO:0008934),inositol monophosphate 3-phosphatase activity(GO:0052832),inositol monophosphate 4-phosphatase activity(GO:0052833),inositol…	chloroplast(GO:0009507),chloroplast stroma(GO:0009570),cytoplasm(GO:0005737),cytosol(GO:0005829),intracellular(GO:0005622),mitochondrion(GO:0005739),nucleus(GO:0005634),plasma membrane(GO:0005886)	['GRMZM2G108364']
Glutathione peroxidase (GPX) gene family	GPX	1	6	0.385346	0.836493	abscisic acid-activated signaling pathway(GO:0009738),cellular oxidant detoxification(GO:0098869),cellular response to water deprivation(GO:0042631),embryo development ending in seed dormancy(GO:0009793),oxidation-reduction process(GO:0055114),response to cadmium ion(GO:0046686),response to hydrogen peroxide(GO:0042542),response to karrikin(GO:0080167),response to oxidative stress(GO:0006979),res…	glutathione peroxidase activity(GO:0004602),peroxidase activity(GO:0004601),phospholipid-hydroperoxide glutathione peroxidase activity(GO:0047066),protein binding(GO:0005515)	apoplast(GO:0048046),chloroplast envelope(GO:0009941),chloroplast(GO:0009507),chloroplast stroma(GO:0009570),chloroplast thylakoid membrane(GO:0009535),cytoplasm(GO:0005737),cytosol(GO:0005829),endoplasmic reticulum(GO:0005783),endosome(GO:0005768),Golgi apparatus(GO:0005794),mitochondrion(GO:0005739),nucleus(GO:0005634),plasma membrane(GO:0005886),trans-Golgi network(GO:0005802)	['GRMZM5G884600']
Asparagine synthase (ASNS) gene family	ASNS	1	6	0.385346	0.836493	ammonium ion metabolic process(GO:0097164),asparagine biosynthetic process(GO:0006529),cellular amino acid catabolic process(GO:0009063),cellular response to sucrose starvation(GO:0043617),glutamine metabolic process(GO:0006541),hyperosmotic salinity response(GO:0042538),L-asparagine biosynthetic process(GO:0070981),response to absence of light(GO:0009646),response to fructose(GO:0009750),respons…	asparagine synthase (glutamine-hydrolyzing) activity(GO:0004066),aspartate-ammonia ligase activity(GO:0004071),ATP binding(GO:0005524),protein homodimerization activity(GO:0042803)	cytoplasm(GO:0005737),cytosol(GO:0005829),plasmodesma(GO:0009506)	['GRMZM2G078472']
cisΓÇôprenyltransferases (CPT) gene family	CPT	1	6	0.385346	0.836493	dolichol biosynthetic process(GO:0019408),plastid membrane organization(GO:0009668),polyprenol biosynthetic process(GO:0016094),protein glycosylation(GO:0006486),response to cold(GO:0009409)	dehydrodolichyl diphosphate synthase activity(GO:0045547),polyprenyltransferase activity(GO:0002094),rubber cis-polyprenylcistransferase activity(GO:0050267),transferase activity, transferring alkyl or aryl (other than methyl) groups(GO:0016765)	chloroplast(GO:0009507),chloroplast stroma(GO:0009570),cytosol(GO:0005829),endoplasmic reticulum(GO:0005783),endoplasmic reticulum membrane(GO:0005789),extracellular region(GO:0005576),integral component of membrane(GO:0016021)	['GRMZM2G007957']
Fructose-1,6-bisphosphatase (FBPase) gene family	FBPase	1	6	0.385346	0.836493	carbohydrate biosynthetic process(GO:0016051),carbohydrate metabolic process(GO:0005975),defense response to bacterium(GO:0042742),dephosphorylation(GO:0016311),fructose 1,6-bisphosphate metabolic process(GO:0030388),fructose 6-phosphate metabolic process(GO:0006002),fructose metabolic process(GO:0006000),gluconeogenesis(GO:0006094),photosynthesis(GO:0015979),photosynthetic electron transport in …	fructose 1,6-bisphosphate 1-phosphatase activity(GO:0042132),metal ion binding(GO:0046872),phosphoric ester hydrolase activity(GO:0042578),sedoheptulose-bisphosphatase activity(GO:0050278)	apoplast(GO:0048046),chloroplast envelope(GO:0009941),chloroplast(GO:0009507),chloroplast stroma(GO:0009570),cytoplasm(GO:0005737),cytosol(GO:0005829),nucleus(GO:0005634),stromule(GO:0010319),thylakoid(GO:0009579)	['GRMZM2G322953']
Polysaccharide Lyase (PL) gene family	PL	2	17	0.386387	0.836493	carbohydrate metabolic process(GO:0005975),cell wall modification involved in multidimensional cell growth(GO:0042547),defense response, incompatible interaction(GO:0009814),pectin catabolic process(GO:0045490),plant-type cell wall organization(GO:0009664),response to nematode(GO:0009624)	carbohydrate binding(GO:0030246),lyase activity(GO:0016829),metal ion binding(GO:0046872),pectate lyase activity(GO:0030570)	anchored component of membrane(GO:0031225),anchored component of plasma membrane(GO:0046658),extracellular region(GO:0005576),membrane(GO:0016020),plasma membrane(GO:0005886),vacuolar membrane(GO:0005774)	['GRMZM2G131912', 'GRMZM2G412207']
Strictosidine synthase-like (SSL) gene family	SSL	2	17	0.386387	0.836493	alkaloid biosynthetic process(GO:0009821),alkaloid metabolic process(GO:0009820),biosynthetic process(GO:0009058),cellular response to potassium ion starvation(GO:0051365),leaf senescence(GO:0010150),pollen development(GO:0009555),pollen exine formation(GO:0010584),response to ethylene(GO:0009723),response to fungus(GO:0009620),response to jasmonic acid(GO:0009753),response to salicylic acid(GO:0…	hydrolase activity, acting on ester bonds(GO:0016788),strictosidine synthase activity(GO:0016844)	cell wall(GO:0005618),chloroplast(GO:0009507),cytosol(GO:0005829),endoplasmic reticulum(GO:0005783),extracellular region(GO:0005576),Golgi apparatus(GO:0005794),membrane(GO:0016020),mitochondrion(GO:0005739),plant-type cell wall(GO:0009505),plasma membrane(GO:0005886),plasmodesma(GO:0009506),vacuolar membrane(GO:0005774),vacuole(GO:0005773)	['GRMZM2G177928', 'GRMZM2G143494']
Calcium-dependent lipid-binding (CaLB) gene family	CaLB	6	65	0.395567	0.836493	abscisic acid-activated signaling pathway(GO:0009738),biological_process(GO:0008150),calcium ion homeostasis(GO:0055074),cellular homeostasis(GO:0019725),defense response(GO:0006952),endocytic recycling(GO:0032456),endocytosis(GO:0006897),gravitropism(GO:0009630),heat acclimation(GO:0010286),intracellular signal transduction(GO:0035556),lipid catabolic process(GO:0016042),lipid metabolic process(…	lipid binding(GO:0008289),metal ion binding(GO:0046872),molecular_function(GO:0003674),phosphatidylinositol phosphate binding(GO:1901981),phosphatidylinositol phospholipase C activity(GO:0004435),phospholipid binding(GO:0005543),protein binding(GO:0005515),sequence-specific DNA binding(GO:0043565),signal transducer activity(GO:0004871),transferase activity, transferring glycosyl groups(GO:0016757)	apoplast(GO:0048046),cellular_component(GO:0005575),chloroplast(GO:0009507),cortical endoplasmic reticulum(GO:0032541),cytoplasm(GO:0005737),cytoplasmic side of plasma membrane(GO:0009898),cytosol(GO:0005829),endomembrane system(GO:0012505),endoplasmic reticulum(GO:0005783),endoplasmic reticulum membrane(GO:0005789),endosome(GO:0005768),endosome membrane(GO:0010008),extracellular region(GO:000557…	['GRMZM2G111737', 'GRMZM2G011513', 'GRMZM2G082199', 'GRMZM2G180699', 'GRMZM2G054559', 'GRMZM2G179351']
ADP-ribosylation factor (ARF) gene family	ARF	3	29	0.395871	0.836493	cell cycle(GO:0007049),cell division(GO:0051301),chromosome segregation(GO:0007059),defense response to virus(GO:0051607),embryo development ending in seed dormancy(GO:0009793),embryo sac cellularization(GO:0009558),endosperm development(GO:0009960),ER to Golgi vesicle-mediated transport(GO:0006888),gravitropism(GO:0009630),intracellular protein transport(GO:0006886),microtubule cytoskeleton orga…	copper ion binding(GO:0005507),GTPase activity(GO:0003924),GTP binding(GO:0005525),phospholipase activator activity(GO:0016004),protein binding(GO:0005515)	chloroplast(GO:0009507),cytoplasm(GO:0005737),cytosol(GO:0005829),endoplasmic reticulum(GO:0005783),endosome(GO:0005768),extracellular region(GO:0005576),extrinsic component of membrane(GO:0019898),Golgi apparatus(GO:0005794),Golgi-associated vesicle(GO:0005798),Golgi stack(GO:0005795),intracellular(GO:0005622),late endosome membrane(GO:0031902),lysosomal membrane(GO:0005765),membrane(GO:0016020)…	['GRMZM2G007188', 'GRMZM2G106795', 'GRMZM2G082836']
EMP70 gene family	EMP70	3	29	0.395871	0.836493	biological_process(GO:0008150),cellular copper ion homeostasis(GO:0006878),cellular zinc ion homeostasis(GO:0006882),ion transport(GO:0006811),membrane fusion(GO:0061025),transport(GO:0006810)	molecular_function(GO:0003674),SNAP receptor activity(GO:0005484)	cellular_component(GO:0005575),cis-Golgi network(GO:0005801),cytoplasm(GO:0005737),endosome(GO:0005768),endosome membrane(GO:0010008),extracellular region(GO:0005576),Golgi apparatus(GO:0005794),Golgi medial cisterna(GO:0005797),Golgi membrane(GO:0000139),integral component of membrane(GO:0016021),membrane(GO:0016020),mitochondrion(GO:0005739),nucleus(GO:0005634),phragmoplast(GO:0009524),plant-ty…	['GRMZM2G039811', 'GRMZM2G409104', 'GRMZM2G170281']
IQD gene family	IQD	5	54	0.413079	0.86533	binding of sperm to zona pellucida(GO:0007339),biological_process(GO:0008150),defense response(GO:0006952),glucosinolate biosynthetic process(GO:0019761),polar nucleus fusion(GO:0010197),regulation of stomatal movement(GO:0010119),response to abscisic acid(GO:0009737),response to chitin(GO:0010200),response to gibberellin(GO:0009739)	calmodulin binding(GO:0005516),microtubule binding(GO:0008017),molecular_function(GO:0003674),protein binding(GO:0005515)	chloroplast envelope(GO:0009941),chloroplast(GO:0009507),cytoplasm(GO:0005737),cytosol(GO:0005829),Golgi apparatus(GO:0005794),membrane(GO:0016020),microtubule associated complex(GO:0005875),microtubule(GO:0005874),mitochondrion(GO:0005739),nuclear envelope(GO:0005635),nuclear speck(GO:0016607),nucleolus(GO:0005730),nucleus(GO:0005634),plasma membrane(GO:0005886),vacuole(GO:0005773)	['GRMZM2G065394', 'GRMZM2G024799', 'GRMZM2G031876', 'GRMZM2G070673', 'GRMZM2G116812']
Nodulin-like gene family	Nodulin-like	10	117	0.42825	0.873452	amino acid export(GO:0032973),amino acid homeostasis(GO:0080144),amino acid import(GO:0043090),amino acid transmembrane export(GO:0044746),amino acid transport(GO:0006865),auxin-activated signaling pathway(GO:0009734),auxin biosynthetic process(GO:0009851),auxin efflux(GO:0010315),biological_process(GO:0008150),cellular manganese ion homeostasis(GO:0030026),cellular response to ethylene stimulus(…	amino acid transmembrane transporter activity(GO:0015171),iron ion transmembrane transporter activity(GO:0005381),L-amino acid efflux transmembrane transporter activity(GO:0034639),L-glutamine transmembrane transporter activity(GO:0015186),magnesium ion transmembrane transporter activity(GO:0015095),manganese ion transmembrane transporter activity(GO:0005384),molecular_function(GO:0003674),protei…	chloroplast(GO:0009507),chloroplast membrane(GO:0031969),cytoplasm(GO:0005737),endoplasmic reticulum(GO:0005783),endoplasmic reticulum membrane(GO:0005789),ER body(GO:0010168),extracellular region(GO:0005576),Golgi apparatus(GO:0005794),integral component of membrane(GO:0016021),membrane(GO:0016020),mitochondrion(GO:0005739),nucleus(GO:0005634),plant-type vacuole membrane(GO:0009705),plasma membr…	['GRMZM2G174099', 'GRMZM2G088053', 'GRMZM2G136523', 'AC190480.1_FG007', 'GRMZM2G000209', 'GRMZM2G064831', 'GRMZM2G042364', 'GRMZM2G102737', 'GRMZM2G070500', 'GRMZM2G150374']
Ureide Permease (UPS) gene family	UPS	1	7	0.433245	0.873452	allantoin transport(GO:0015720),nitrogen compound transport(GO:0071705),pyrimidine nucleobase salvage(GO:0043100),uracil transport(GO:0015857),xanthine transport(GO:0042906)	allantoin uptake transmembrane transporter activity(GO:0005274),ATP binding(GO:0005524),uracil:cation symporter activity(GO:0015505),uracil transmembrane transporter activity(GO:0015210),xanthine transmembrane transporter activity(GO:0042907)	chloroplast(GO:0009507),integral component of membrane(GO:0016021),mitochondrion(GO:0005739),plasma membrane(GO:0005886)	['GRMZM2G025528']
Spermidine synthase (SPDS) gene family	SPDS	1	7	0.433245	0.873452	auxin polar transport(GO:0009926),defense response to bacterium(GO:0042742),phloem or xylem histogenesis(GO:0010087),polyamine biosynthetic process(GO:0006596),spermidine biosynthetic process(GO:0008295),spermine biosynthetic process(GO:0006597),unidimensional cell growth(GO:0009826),xylem vessel member cell differentiation(GO:0048759)	protein binding(GO:0005515),spermidine synthase activity(GO:0004766),spermine synthase activity(GO:0016768),thermospermine synthase activity(GO:0010487)	chloroplast(GO:0009507),cytoplasm(GO:0005737),cytosol(GO:0005829),nucleus(GO:0005634),plasma membrane(GO:0005886)	['GRMZM2G047867']
Choline transporter-like (CTL) gene family	CTL	1	7	0.433245	0.873452	biological_process(GO:0008150),choline transport(GO:0015871),phloem development(GO:0010088),plasmodesma organization(GO:0009663),procambium histogenesis(GO:0010067),root development(GO:0048364),sieve element differentiation(GO:0090603),xylem and phloem pattern formation(GO:0010051)	choline transmembrane transporter activity(GO:0015220),molecular_function(GO:0003674)	chloroplast(GO:0009507),cytoskeleton(GO:0005856),early endosome(GO:0005769),early endosome membrane(GO:0031901),integral component of membrane(GO:0016021),nucleus(GO:0005634),phragmoplast(GO:0009524),plasma membrane(GO:0005886),plasmodesma(GO:0009506),secondary plasmodesma(GO:0009551),sieve plate(GO:0097218),symplast(GO:0055044),trans-Golgi network(GO:0005802),trans-Golgi network membrane(GO:0032…	['GRMZM5G896337']
Glutathione S-transferase (GST) gene family	GST	8	93	0.439219	0.873452	2,4,6-trinitrotoluene catabolic process(GO:0046256),anthocyanin-containing compound metabolic process(GO:0046283),aromatic amino acid family metabolic process(GO:0009072),auxin-activated signaling pathway(GO:0009734),biological_process(GO:0008150),cell redox homeostasis(GO:0045454),cellular oxidant detoxification(GO:0098869),cellular response to hydrogen peroxide(GO:0070301),cellular response to …	camalexin binding(GO:2001147),cation binding(GO:0043169),cobalt ion binding(GO:0050897),copper ion binding(GO:0005507),electron carrier activity(GO:0009055),enzyme binding(GO:0019899),glutathione binding(GO:0043295),glutathione dehydrogenase (ascorbate) activity(GO:0045174),glutathione peroxidase activity(GO:0004602),glutathione transferase activity(GO:0004364),maleylacetoacetate isomerase activi…	apoplast(GO:0048046),cell wall(GO:0005618),chloroplast envelope(GO:0009941),chloroplast(GO:0009507),chloroplast stroma(GO:0009570),chloroplast thylakoid(GO:0009534),chloroplast thylakoid membrane(GO:0009535),cytoplasm(GO:0005737),cytosol(GO:0005829),endoplasmic reticulum(GO:0005783),integral component of membrane(GO:0016021),intracellular membrane-bounded organelle(GO:0043231),membrane(GO:0016020…	['GRMZM2G162486', 'GRMZM2G064255', 'GRMZM2G056388', 'GRMZM2G403652', 'GRMZM2G042639', 'GRMZM2G129357', 'GRMZM2G150474', 'GRMZM2G135935']
Chalcone and stilbene synthase (CSS) gene family	CSS	2	19	0.442118	0.873452	auxin polar transport(GO:0009926),chalcone biosynthetic process(GO:0009715),flavonoid biosynthetic process(GO:0009813),metabolic process(GO:0008152),multicellular organism development(GO:0007275),phenylpropanoid biosynthetic process(GO:0009699),pollen exine formation(GO:0010584),polyketide biosynthetic process(GO:0030639),regulation of anthocyanin biosynthetic process(GO:0031540),response to auxi…	naringenin-chalcone synthase activity(GO:0016210),protein binding(GO:0005515),tetraketide alpha-pyrone synthase activity(GO:0090439),transferase activity, transferring acyl groups(GO:0016746),transferase activity, transferring acyl groups other than amino-acyl groups(GO:0016747)	cytoplasm(GO:0005737),endoplasmic reticulum(GO:0005783),nucleus(GO:0005634),plant-type vacuole membrane(GO:0009705)	['GRMZM2G422750', 'GRMZM2G151227']
Tetraspanin (TET) gene family	TET	2	19	0.442118	0.873452	aging(GO:0007568),biological_process(GO:0008150),defense response to Gram-negative bacterium(GO:0050829),lateral root development(GO:0048527),leaf vascular tissue pattern formation(GO:0010305),meristem structural organization(GO:0009933),organ growth(GO:0035265),primary root development(GO:0080022),radial pattern formation(GO:0009956),root morphogenesis(GO:0010015),viral replication complex forma…	molecular_function(GO:0003674),protein binding(GO:0005515),protein self-association(GO:0043621)	chloroplast(GO:0009507),cytoplasm(GO:0005737),extracellular region(GO:0005576),Golgi apparatus(GO:0005794),integral component of membrane(GO:0016021),membrane(GO:0016020),mitochondrion(GO:0005739),nucleus(GO:0005634),plant-type vacuole membrane(GO:0009705),plasma membrane(GO:0005886),plasmodesma(GO:0009506),vacuolar membrane(GO:0005774),vacuole(GO:0005773)	['GRMZM5G863602', 'GRMZM2G014826']
CCT motif gene family	CCT	5	57	0.460051	0.892397	biological_process(GO:0008150),cell differentiation(GO:0030154),chloroplast organization(GO:0009658),circadian rhythm(GO:0007623),far-red light signaling pathway(GO:0010018),flower development(GO:0009908),jasmonic acid mediated signaling pathway(GO:0009867),negative regulation of long-day photoperiodism, flowering(GO:0048579),negative regulation of transcription, DNA-templated(GO:0045892),nuclear…	chromatin binding(GO:0003682),DNA binding(GO:0003677),identical protein binding(GO:0042802),molecular_function(GO:0003674),phosphorelay response regulator activity(GO:0000156),protein binding(GO:0005515),RNA polymerase II regulatory region sequence-specific DNA binding(GO:0000977),RNA polymerase II transcription factor binding(GO:0001085),sequence-specific DNA binding(GO:0043565),transcriptional …	cell(GO:0005623),chloroplast(GO:0009507),integral component of membrane(GO:0016021),intracellular(GO:0005622),membrane(GO:0016020),mitochondrion(GO:0005739),nucleolus(GO:0005730),nucleus(GO:0005634),plasma membrane(GO:0005886),transcription factor complex(GO:0005667)	['AC187560.5_FG003', 'GRMZM2G144346', 'GRMZM2G013398', 'GRMZM2G005954', 'GRMZM2G134671']
Glycosyltransferase 14 (GT14) gene family	GT14	4	45	0.469098	0.892397	biological_process(GO:0008150),carbohydrate biosynthetic process(GO:0016051),cell growth(GO:0016049),double fertilization forming a zygote and endosperm(GO:0009567),pollen tube development(GO:0048868),response to salt stress(GO:0009651)	acetylglucosaminyltransferase activity(GO:0008375),glucuronosyltransferase activity(GO:0015020),transferase activity, transferring glycosyl groups(GO:0016757)	endosome(GO:0005768),extracellular region(GO:0005576),Golgi apparatus(GO:0005794),Golgi membrane(GO:0000139),integral component of membrane(GO:0016021),membrane(GO:0016020),mitochondrion(GO:0005739),nucleus(GO:0005634),plasma membrane(GO:0005886),plasmodesma(GO:0009506),trans-Golgi network(GO:0005802)	['GRMZM2G043310', 'GRMZM2G067162', 'GRMZM2G152057', 'GRMZM2G063133']
NPH3 gene family	NPH3	4	45	0.469098	0.892397	apical protein localization(GO:0045176),auxin transport(GO:0060918),basipetal auxin transport(GO:0010540),blue light signaling pathway(GO:0009785),cotyledon development(GO:0048825),cotyledon vascular tissue pattern formation(GO:0010588),flower development(GO:0009908),inflorescence development(GO:0010229),leaf vascular tissue pattern formation(GO:0010305),phloem or xylem histogenesis(GO:0010087),p…	protein binding(GO:0005515),signal transducer activity(GO:0004871)	cell periphery(GO:0071944),chloroplast(GO:0009507),cytoplasm(GO:0005737),late endosome(GO:0005770),membrane(GO:0016020),nucleus(GO:0005634),plasma membrane(GO:0005886)	['GRMZM2G040115', 'GRMZM2G476637', 'GRMZM2G416184', 'GRMZM2G083759']
MORC gene family	MORC	1	8	0.477414	0.892397	covalent chromatin modification(GO:0016569),defense response(GO:0006952),defense response to bacterium, incompatible interaction(GO:0009816),defense response to virus(GO:0051607),DNA repair(GO:0006281),gene silencing by RNA(GO:0031047),phosphorylation(GO:0016310),plant-type hypersensitive response(GO:0009626),positive regulation of defense response to bacterium(GO:1900426),positive regulation of …	ATPase activity(GO:0016887),ATP binding(GO:0005524),DNA binding(GO:0003677),endonuclease activity(GO:0004519),kinase activity(GO:0016301),protein binding(GO:0005515),protein homodimerization activity(GO:0042803),protein self-association(GO:0043621),RNA binding(GO:0003723)	chloroplast envelope(GO:0009941),chromocenter(GO:0010369),endosome(GO:0005768),membrane(GO:0016020),nucleoplasm(GO:0005654),nucleus(GO:0005634),plasmodesma(GO:0009506)	['GRMZM2G043242']
Glycolipid transfer protein (GLTP) gene family	GLTP	1	8	0.477414	0.892397	cell death(GO:0008219),defense response to bacterium, incompatible interaction(GO:0009816),intermembrane lipid transfer(GO:0120009),response to salicylic acid(GO:0009751)	intermembrane lipid transfer activity(GO:0120013),lipid binding(GO:0008289),protein binding(GO:0005515),sphingosine transmembrane transporter activity(GO:0010175)	cytoplasm(GO:0005737),cytosol(GO:0005829),integral component of membrane(GO:0016021),nucleus(GO:0005634),plasma membrane(GO:0005886)	['GRMZM2G118378']
ELMO/CED-12 gene family	ELMO/CED-12	1	8	0.477414	0.892397	cellular component organization(GO:0016043),cellular process(GO:0009987),transport(GO:0006810)	molecular_function(GO:0003674)	cytoplasm(GO:0005737),mitochondrion(GO:0005739)	['GRMZM2G027173']
Mechanosensitive (MS) ion channel gene family	MS	1	8	0.477414	0.892397	anion transport(GO:0006820),cellular response to oxidative stress(GO:0034599),chloroplast fission(GO:0010020),detection of mechanical stimulus(GO:0050982),ion transport(GO:0006811),leaf senescence(GO:0010150),plastid organization(GO:0009657),pollen germination(GO:0009846),pollen hydration(GO:0009859),programmed cell death in response to reactive oxygen species(GO:0097468),response to karrikin(GO:…	ion channel activity(GO:0005216),mechanically-gated ion channel activity(GO:0008381),molecular_function(GO:0003674)	chloroplast envelope(GO:0009941),chloroplast(GO:0009507),chloroplast membrane(GO:0031969),endomembrane system(GO:0012505),integral component of membrane(GO:0016021),membrane(GO:0016020),mitochondrial inner membrane(GO:0005743),mitochondrion(GO:0005739),nucleus(GO:0005634),plasma membrane(GO:0005886),plasmodesma(GO:0009506),plastid envelope(GO:0009526),pollen tube(GO:0090406),vacuolar membrane(GO:…	['GRMZM2G173579']
Glycosyltransferase 37 (GT37) gene family	GT37	2	21	0.494929	0.918074	cell wall biogenesis(GO:0042546),cell wall organization(GO:0071555),fucosylation(GO:0036065),plant-type cell wall biogenesis(GO:0009832),protein glycosylation(GO:0006486),response to salt stress(GO:0009651),xyloglucan biosynthetic process(GO:0009969)	alpha-(1,2)-fucosyltransferase activity(GO:0031127),fucosyltransferase activity(GO:0008417),galactoside 2-alpha-L-fucosyltransferase activity(GO:0008107),protein binding(GO:0005515),protein homodimerization activity(GO:0042803),transferase activity, transferring glycosyl groups(GO:0016757)	Golgi apparatus(GO:0005794),Golgi cisterna membrane(GO:0032580),integral component of membrane(GO:0016021),membrane(GO:0016020)	['GRMZM2G404762', 'GRMZM2G015983']
Regulator of chromosome condensation (RCC1)gene family	RCC1	3	34	0.50039	0.921173	biological_process(GO:0008150),cellular response to freezing(GO:0071497),cold acclimation(GO:0009631),entrainment of circadian clock(GO:0009649),mitochondrial respiratory chain complex I assembly(GO:0032981),protein-chromophore linkage(GO:0018298),regulation of lignin biosynthetic process(GO:1901141),response to UV-B(GO:0010224),response to UV(GO:0009411),RNA splicing(GO:0008380),signal transduct…	chromatin binding(GO:0003682),guanyl-nucleotide exchange factor activity(GO:0005085),histone binding(GO:0042393),metal ion binding(GO:0046872),phosphatidic acid binding(GO:0070300),phosphatidylinositol binding(GO:0035091),photoreceptor activity(GO:0009881),protein binding(GO:0005515),protein homodimerization activity(GO:0042803),Rab guanyl-nucleotide exchange factor activity(GO:0017112),Ran GTPas…	cellular_component(GO:0005575),chromatin(GO:0000785),cytoplasm(GO:0005737),cytosol(GO:0005829),extracellular region(GO:0005576),Golgi apparatus(GO:0005794),mitochondrion(GO:0005739),nucleus(GO:0005634),plasma membrane(GO:0005886),vacuole(GO:0005773)	['GRMZM2G402309', 'GRMZM2G003565', 'GRMZM2G152616']
Cycloartenol synthase (CAS) gene family	CAS	1	9	0.518143	0.923106	pentacyclic triterpenoid biosynthetic process(GO:0019745),pollen development(GO:0009555),root development(GO:0048364),tetracyclic triterpenoid biosynthetic process(GO:0010686),thalianol metabolic process(GO:0080003),thylakoid membrane organization(GO:0010027),tricyclic triterpenoid biosynthetic process(GO:0010263),triterpenoid biosynthetic process(GO:0016104)	arabidiol synthase activity(GO:0034075),baruol synthase activity(GO:0080011),beta-amyrin synthase activity(GO:0042300),camelliol C synthase activity(GO:0090438),catalytic activity(GO:0003824),cycloartenol synthase activity(GO:0016871),intramolecular transferase activity(GO:0016866),lanosterol synthase activity(GO:0000250),lupan-3beta,20-diol synthase activity(GO:0102245),lupeol synthase activity(…	cellular_component(GO:0005575),endoplasmic reticulum(GO:0005783),integral component of membrane(GO:0016021),mitochondrion(GO:0005739),nucleus(GO:0005634),plasmodesma(GO:0009506),vacuole(GO:0005773)	['GRMZM2G086590']
Fructose-1, 6-bisphosphate aldolase (FBA) gene family	FBA	1	9	0.518143	0.923106	gluconeogenesis(GO:0006094),glycolytic process(GO:0006096),mitochondria-nucleus signaling pathway(GO:0031930),pentose-phosphate shunt(GO:0006098),response to abscisic acid(GO:0009737),response to cadmium ion(GO:0046686),response to cytokinin(GO:0009735),response to hypoxia(GO:0001666),response to karrikin(GO:0080167),response to oxidative stress(GO:0006979),response to salt stress(GO:0009651)	copper ion binding(GO:0005507),fructose-bisphosphate aldolase activity(GO:0004332),protein binding(GO:0005515)	apoplast(GO:0048046),cell wall(GO:0005618),chloroplast envelope(GO:0009941),chloroplast(GO:0009507),chloroplast stroma(GO:0009570),chloroplast thylakoid(GO:0009534),cytoplasm(GO:0005737),cytosol(GO:0005829),cytosolic ribosome(GO:0022626),membrane(GO:0016020),mitochondrial envelope(GO:0005740),mitochondrial outer membrane(GO:0005741),mitochondrion(GO:0005739),nucleolus(GO:0005730),nucleus(GO:00056…	['GRMZM2G057823']
TBC gene family	TBC	2	22	0.520115	0.923106	activation of GTPase activity(GO:0090630),intracellular protein transport(GO:0006886),regulation of vesicle fusion(GO:0031338)	GTPase activator activity(GO:0005096),Rab GTPase binding(GO:0017137)	chloroplast(GO:0009507),cytoplasm(GO:0005737),cytosol(GO:0005829),endomembrane system(GO:0012505),Golgi apparatus(GO:0005794),integral component of membrane(GO:0016021),intracellular(GO:0005622),mitochondrion(GO:0005739),nucleus(GO:0005634),plasma membrane(GO:0005886)	['GRMZM2G031043', 'GRMZM2G382413']
Kelch repeat gene family	Kelch	2	22	0.520115	0.923106	biological_process(GO:0008150),circadian rhythm(GO:0007623),entrainment of circadian clock by photoperiod(GO:0043153),flower development(GO:0009908),leaf vascular tissue pattern formation(GO:0010305),negative regulation of cytokinin-activated signaling pathway(GO:0080037),proteasomal protein catabolic process(GO:0010498),proteasome-mediated ubiquitin-dependent protein catabolic process(GO:0043161…	blue light photoreceptor activity(GO:0009882),molecular_function(GO:0003674),photoreceptor activity(GO:0009881),protein binding(GO:0005515),ubiquitin protein ligase binding(GO:0031625),ubiquitin-protein transferase activity(GO:0004842)	cellular_component(GO:0005575),chloroplast(GO:0009507),Cul3-RING ubiquitin ligase complex(GO:0031463),cytoplasm(GO:0005737),cytosol(GO:0005829),nucleus(GO:0005634),SCF ubiquitin ligase complex(GO:0019005)	['GRMZM2G052011', 'GRMZM2G020366']
Ubiquitin gene family	Ubiquitin	4	48	0.520434	0.923106	aging(GO:0007568),base-excision repair(GO:0006284),biological_process(GO:0008150),cell division(GO:0051301),cellular protein modification process(GO:0006464),embryo development ending in seed dormancy(GO:0009793),embryo development(GO:0009790),ethylene biosynthetic process(GO:0009693),leaf development(GO:0048366),mRNA processing(GO:0006397),mRNA splicing, via spliceosome(GO:0000398),nucleotide-ex…	damaged DNA binding(GO:0003684),metal ion binding(GO:0046872),molecular_function(GO:0003674),mRNA binding(GO:0003729),polyubiquitin modification-dependent protein binding(GO:0031593),proteasome binding(GO:0070628),protein binding(GO:0005515),protein tag(GO:0031386),structural constituent of ribosome(GO:0003735),ubiquitin binding(GO:0043130)	cellular_component(GO:0005575),cell wall(GO:0005618),chloroplast(GO:0009507),cytoplasm(GO:0005737),cytosol(GO:0005829),cytosolic large ribosomal subunit(GO:0022625),cytosolic small ribosomal subunit(GO:0022627),Golgi apparatus(GO:0005794),intracellular(GO:0005622),mitochondrion(GO:0005739),nucleolus(GO:0005730),nucleus(GO:0005634),phragmoplast(GO:0009524),plasma membrane(GO:0005886),plasmodesma(G…	['GRMZM2G061396', 'GRMZM2G025414', 'GRMZM2G419891', 'AC205703.4_FG001']
MYB-CC gene family	MYB-CC	2	23	0.544445	0.937744	cellular response to high light intensity(GO:0071486),cellular response to phosphate starvation(GO:0016036),circadian rhythm(GO:0007623),double fertilization forming a zygote and endosperm(GO:0009567),flower development(GO:0009908),phloem development(GO:0010088),pollen development(GO:0009555),positive regulation of gene expression(GO:0010628),positive regulation of transcription, DNA-templated(GO…	DNA binding(GO:0003677),protein binding(GO:0005515),sequence-specific DNA binding(GO:0043565),transcription factor activity, sequence-specific DNA binding(GO:0003700)	mitochondrion(GO:0005739),nucleus(GO:0005634)	['GRMZM2G125704', 'GRMZM2G090061']
CRAL_TRIO domain gene family	CRAL_TRIO	5	63	0.550065	0.937744	biological_process(GO:0008150),cell cycle(GO:0007049),cell division(GO:0051301),cell tip growth(GO:0009932),cellular response to auxin stimulus(GO:0071365),flower development(GO:0009908),phosphatidylcholine biosynthetic process(GO:0006656),phospholipid transport(GO:0015914),pollen tube growth(GO:0009860),protein localization involved in auxin polar transport(GO:1901703),protein transport(GO:00150…	lipid binding(GO:0008289),molecular_function(GO:0003674),phosphatidylinositol transporter activity(GO:0008526),protease binding(GO:0002020),transporter activity(GO:0005215)	apoplast(GO:0048046),chloroplast(GO:0009507),cytoplasm(GO:0005737),cytosol(GO:0005829),Golgi apparatus(GO:0005794),Golgi membrane(GO:0000139),integral component of membrane(GO:0016021),intracellular(GO:0005622),membrane(GO:0016020),mitochondrion(GO:0005739),nucleus(GO:0005634),plasma membrane(GO:0005886),plasmodesma(GO:0009506),vacuole(GO:0005773)	['GRMZM5G876160', 'GRMZM2G010363', 'GRMZM2G142315', 'GRMZM2G452580', 'GRMZM2G119465']
BURP domain gene family	BURP	1	10	0.5557	0.937744	biological_process(GO:0008150),response to abscisic acid(GO:0009737),response to desiccation(GO:0009269),response to salt stress(GO:0009651),seed development(GO:0048316)	molecular_function(GO:0003674),nutrient reservoir activity(GO:0045735),polygalacturonase activity(GO:0004650)	apoplast(GO:0048046),cell wall(GO:0005618),endosome(GO:0005768),extracellular region(GO:0005576),Golgi apparatus(GO:0005794),Golgi stack(GO:0005795),late endosome(GO:0005770),protein storage vacuole(GO:0000326),trans-Golgi network(GO:0005802)	['GRMZM2G446170']
Aldehyde oxidase (AO) gene family	AO	1	10	0.5557	0.937744	abscisic acid biosynthetic process(GO:0009688),auxin biosynthetic process(GO:0009851),glucosinolate metabolic process(GO:0019760),oxidation-reduction process(GO:0055114),purine nucleobase catabolic process(GO:0006145),response to reactive oxygen species(GO:0000302),response to water deprivation(GO:0009414),superoxide anion generation(GO:0042554),xanthine catabolic process(GO:0009115),xanthine met…	2 iron, 2 sulfur cluster binding(GO:0051537),abscisic aldehyde oxidase activity(GO:0010293),aldehyde oxidase activity(GO:0004031),aryl-aldehyde oxidase activity(GO:0018488),benzaldehyde dehydrogenase (NAD+) activity(GO:0018479),catalytic activity(GO:0003824),electron carrier activity(GO:0009055),flavin adenine dinucleotide binding(GO:0050660),indole-3-acetaldehyde oxidase activity(GO:0050302),iro…	chloroplast(GO:0009507),cytoplasm(GO:0005737),cytosol(GO:0005829),nucleus(GO:0005634)	['GRMZM5G872934']
COBRA-like (COBL) gene family	COBL	1	10	0.5557	0.937744	cell growth(GO:0016049),cell tip growth(GO:0009932),cellulose microfibril organization(GO:0010215),defense response to fungus(GO:0050832),mucilage biosynthetic process involved in seed coat development(GO:0048354),multidimensional cell growth(GO:0009825),plant-type cell wall biogenesis(GO:0009832),plant-type cell wall cellulose biosynthetic process(GO:0052324),plant-type cell wall organization(GO…	molecular_function(GO:0003674),RNA binding(GO:0003723)	anchored component of membrane(GO:0031225),anchored component of plasma membrane(GO:0046658),endosome(GO:0005768),external side of plasma membrane(GO:0009897),Golgi apparatus(GO:0005794),integral component of membrane(GO:0016021),lateral plasma membrane(GO:0016328),longitudinal side of cell surface(GO:0009930),plant-type cell wall(GO:0009505),plasma membrane(GO:0005886),plasmodesma(GO:0009506),tr…	['GRMZM2G109326']
Prolyl oligopeptidases (POP) gene family	POP	1	10	0.5557	0.937744	protein homotetramerization(GO:0051289),proteolysis(GO:0006508)	serine-type aminopeptidase activity(GO:0070009),serine-type endopeptidase activity(GO:0004252),serine-type exopeptidase activity(GO:0070008),serine-type peptidase activity(GO:0008236)	chloroplast(GO:0009507),chloroplast stroma(GO:0009570),cytoplasm(GO:0005737),cytosol(GO:0005829),extracellular region(GO:0005576),membrane(GO:0016020),nucleus(GO:0005634),vacuole(GO:0005773)	['GRMZM2G081504']
Hexokinase (HXK) gene family	HXK	1	10	0.5557	0.937744	carbohydrate phosphorylation(GO:0046835),cellular glucose homeostasis(GO:0001678),cellular response to DNA damage stimulus(GO:0006974),glucose mediated signaling pathway(GO:0010255),glycolytic process(GO:0006096),hexokinase-dependent signaling(GO:0009747),hexose catabolic process(GO:0019320),programmed cell death(GO:0012501),response to cold(GO:0009409),response to heat(GO:0009408),response to hy…	ATP binding(GO:0005524),fructokinase activity(GO:0008865),glucokinase activity(GO:0004340),glucose binding(GO:0005536),hexokinase activity(GO:0004396),mannokinase activity(GO:0019158),protein binding(GO:0005515),zinc ion binding(GO:0008270)	chloroplast(GO:0009507),cytosol(GO:0005829),integral component of membrane(GO:0016021),integral component of mitochondrial outer membrane(GO:0031307),membrane(GO:0016020),mitochondrial outer membrane(GO:0005741),mitochondrion(GO:0005739),nucleus(GO:0005634),plastid(GO:0009536),vacuolar membrane(GO:0005774),vacuole(GO:0005773)	['GRMZM2G432801']
ARIADNE (ARI) gene family	ARI	2	24	0.5679	0.945203	cellular response to hypoxia(GO:0071456),multicellular organism development(GO:0007275),positive regulation of proteasomal ubiquitin-dependent protein catabolic process(GO:0032436),protein polyubiquitination(GO:0000209),protein ubiquitination(GO:0016567),protein ubiquitination involved in ubiquitin-dependent protein catabolic process(GO:0042787),regulation of double fertilization forming a zygote…	metal ion binding(GO:0046872),nucleic acid binding(GO:0003676),ubiquitin conjugating enzyme binding(GO:0031624),ubiquitin protein ligase activity(GO:0061630),ubiquitin-protein transferase activity(GO:0004842)	chloroplast(GO:0009507),cytoplasm(GO:0005737),integral component of membrane(GO:0016021),membrane(GO:0016020),mitochondrion(GO:0005739),nucleus(GO:0005634),ubiquitin ligase complex(GO:0000151)	['GRMZM2G110423', 'GRMZM2G082302']
Bcl-2-associated athanogene (BAG) gene family	BAG	2	24	0.5679	0.945203	autophagy(GO:0006914),biological_process(GO:0008150),cellular response to cold(GO:0070417),cellular response to heat(GO:0034605),cellular response to unfolded protein(GO:0034620),defense response to fungus(GO:0050832),defense response to fungus, incompatible interaction(GO:0009817),induction of programmed cell death(GO:0012502),positive regulation of autophagy(GO:0010508),protein folding(GO:00064…	calmodulin binding(GO:0005516),chaperone binding(GO:0051087),protein binding(GO:0005515)	chloroplast(GO:0009507),cytosol(GO:0005829),endoplasmic reticulum(GO:0005783),mitochondrion(GO:0005739),nucleus(GO:0005634),plasma membrane(GO:0005886),plasmodesma(GO:0009506)	['GRMZM2G157481', 'GRMZM2G063162']
LIM gene family	LIM	1	11	0.590332	0.956337	actin filament bundle assembly(GO:0051017),regulation of DNA endoreduplication(GO:0032875)	actin filament binding(GO:0051015),metal ion binding(GO:0046872),mRNA binding(GO:0003729),protein binding(GO:0005515),transcription factor activity, sequence-specific DNA binding(GO:0003700),ubiquitin binding(GO:0043130)	actin cytoskeleton(GO:0015629),cytoplasm(GO:0005737),cytoskeleton(GO:0005856),nucleus(GO:0005634),plasma membrane(GO:0005886)	['GRMZM2G175761']
Glycosyltransferase 5 (GT5) gene family	GT5	1	11	0.590332	0.956337	amylopectin biosynthetic process(GO:0010021),starch biosynthetic process(GO:0019252),starch metabolic process(GO:0005982)	alpha-1,4-glucan synthase activity(GO:0033201),glycogen (starch) synthase activity(GO:0004373),NDP-glucose-starch glucosyltransferase activity(GO:0033840),protein binding(GO:0005515),starch synthase activity(GO:0009011),transferase activity, transferring glycosyl groups(GO:0016757)	amyloplast(GO:0009501),chloroplast(GO:0009507),chloroplast starch grain(GO:0009569),chloroplast stroma(GO:0009570),mitochondrion(GO:0005739)	['GRMZM2G348551']
SAC domain gene family	SAC	1	11	0.590332	0.956337	cell tip growth(GO:0009932),cytoskeleton organization(GO:0007010),dephosphorylation(GO:0016311),phosphatidylinositol-3-phosphate biosynthetic process(GO:0036092),phosphatidylinositol-mediated signaling(GO:0048015),phosphatidylinositol metabolic process(GO:0046488),plant-type cell wall biogenesis(GO:0009832),response to cold(GO:0009409),response to high light intensity(GO:0009644),response to osmo…	phosphatidylinositol-3,5-bisphosphate 5-phosphatase activity(GO:0043813),phosphatidylinositol-4,5-bisphosphate 5-phosphatase activity(GO:0004439),phosphatidylinositol-4-phosphate phosphatase activity(GO:0043812),phosphatidylinositol phosphate phosphatase activity(GO:0052866),phosphoric ester hydrolase activity(GO:0042578)	cytoplasm(GO:0005737),cytoplasmic vesicle membrane(GO:0030659),endoplasmic reticulum(GO:0005783),endoplasmic reticulum membrane(GO:0005789),Golgi apparatus(GO:0005794),integral component of membrane(GO:0016021),intracellular(GO:0005622),mitochondrion(GO:0005739),nucleus(GO:0005634),plasma membrane(GO:0005886),plasma membrane of cell tip(GO:0031520),plasmodesma(GO:0009506),pollen tube tip(GO:00904…	['GRMZM2G167594']
Villin gene family	Villin	1	11	0.590332	0.956337	actin crosslink formation(GO:0051764),actin filament bundle assembly(GO:0051017),actin filament capping(GO:0051693),actin filament depolymerization(GO:0030042),actin filament organization(GO:0007015),actin filament severing(GO:0051014),cytoplasmic streaming(GO:0099636),cytoskeleton organization(GO:0007010),negative regulation of actin filament depolymerization(GO:0030835),response to abscisic aci…	actin binding(GO:0003779),actin filament binding(GO:0051015),protein binding(GO:0005515)	actin cytoskeleton(GO:0015629),actin filament(GO:0005884),cell(GO:0005623),cytoplasm(GO:0005737),cytoskeleton(GO:0005856),cytosol(GO:0005829),intracellular(GO:0005622)	['GRMZM2G081322']
NB-LRR Gene Family	NB-LRR	10	134	0.603263	0.970814	biosynthetic process(GO:0009058),borate transport(GO:0046713),cell death(GO:0008219),cellular response to hypoxia(GO:0071456),cellular response to salicylic acid stimulus(GO:0071446),cellular response to UV(GO:0034644),defense response(GO:0006952),defense response, incompatible interaction(GO:0009814),defense response signaling pathway, resistance gene-dependent(GO:0009870),defense response to ba…	ADP binding(GO:0043531),ATP binding(GO:0005524),GTP binding(GO:0005525),hydrolase activity(GO:0016787),kinase activity(GO:0016301),LRR domain binding(GO:0030275),nucleotide binding(GO:0000166),oxidoreductase activity(GO:0016491),protein binding(GO:0005515),pyrophosphatase activity(GO:0016462),receptor activity(GO:0004872),sequence-specific DNA binding(GO:0043565),signaling receptor activity(GO:00…	apoplast(GO:0048046),cellular_component(GO:0005575),chloroplast envelope(GO:0009941),chloroplast(GO:0009507),cytoplasm(GO:0005737),cytosol(GO:0005829),endomembrane system(GO:0012505),endoplasmic reticulum(GO:0005783),extracellular region(GO:0005576),integral component of membrane(GO:0016021),intracellular(GO:0005622),intracellular membrane-bounded organelle(GO:0043231),membrane(GO:0016020),mitoch…	['GRMZM5G880361', 'GRMZM2G306727', 'GRMZM2G091088', 'GRMZM5G827121', 'GRMZM2G136513', 'AC195587.4_FG004', 'GRMZM2G167049', 'GRMZM2G180254', 'GRMZM2G474092', 'GRMZM2G443939']
Phosphatidylethanolamine binding proteins (PEBP) gene family	PEBP	2	26	0.612145	0.978627	abscisic acid-activated signaling pathway(GO:0009738),biological_process(GO:0008150),cell differentiation(GO:0030154),flower development(GO:0009908),negative regulation of cell aging(GO:0090344),negative regulation of flower development(GO:0009910),photoperiodism, flowering(GO:0048573),positive regulation of flower development(GO:0009911),positive regulation of seed germination(GO:0010030),protei…	phosphatidylethanolamine binding(GO:0008429),protein binding(GO:0005515),transcription cofactor activity(GO:0003712)	cytoplasm(GO:0005737),endoplasmic reticulum(GO:0005783),nucleus(GO:0005634),plasma membrane(GO:0005886),vacuole(GO:0005773),vesicle(GO:0031982)	['GRMZM2G156079', 'GRMZM2G373928']
MRS2 gene family	MRS2	1	12	0.622266	0.98364	magnesium ion transmembrane transport(GO:1903830),magnesium ion transport(GO:0015693),metal ion transport(GO:0030001),pollen development(GO:0009555)	magnesium ion transmembrane transporter activity(GO:0015095),metal ion transmembrane transporter activity(GO:0046873)	chloroplast envelope(GO:0009941),chloroplast(GO:0009507),chloroplast membrane(GO:0031969),endoplasmic reticulum membrane(GO:0005789),integral component of membrane(GO:0016021),membrane(GO:0016020),nucleus(GO:0005634),plasma membrane(GO:0005886),vacuole(GO:0005773)	['GRMZM2G170326']
Thaumatin-like (TLP) gene family	TLP	3	41	0.629267	0.98364	defense response to bacterium, incompatible interaction(GO:0009816),defense response to fungus, incompatible interaction(GO:0009817),induced systemic resistance(GO:0009682),phosphorylation(GO:0016310),regulation of anthocyanin biosynthetic process(GO:0031540),response to bacterium(GO:0009617),response to cadmium ion(GO:0046686),response to ethylene(GO:0009723),response to fungus(GO:0009620),respo…	kinase activity(GO:0016301),molecular_function(GO:0003674),transmembrane receptor protein serine/threonine kinase activity(GO:0004675)	anchored component of membrane(GO:0031225),apoplast(GO:0048046),cell wall(GO:0005618),extracellular region(GO:0005576),integral component of membrane(GO:0016021),membrane(GO:0016020),plant-type cell wall(GO:0009505),plasma membrane(GO:0005886),plasmodesma(GO:0009506),vacuole(GO:0005773)	['GRMZM2G149798', 'GRMZM2G108396', 'GRMZM2G346861']
PHD gene family	PHD	5	70	0.644918	0.98364	anther dehiscence(GO:0009901),anther wall tapetum morphogenesis(GO:0048655),biological_process(GO:0008150),cell fate specification(GO:0001708),cellular response to brassinosteroid stimulus(GO:0071367),cellular response to cold(GO:0070417),circadian regulation of gene expression(GO:0032922),defense response(GO:0006952),defense response to fungus(GO:0050832),DNA mediated transformation(GO:0009294),…	activating transcription factor binding(GO:0033613),DNA binding(GO:0003677),euchromatin binding(GO:1990188),histone binding(GO:0042393),histone methyltransferase activity (H3-K27 specific)(GO:0046976),identical protein binding(GO:0042802),metal ion binding(GO:0046872),methylated histone binding(GO:0035064),molecular_function(GO:0003674),N-acetyltransferase activity(GO:0008080),protein binding(GO:…	chloroplast(GO:0009507),chromatin silencing complex(GO:0005677),cytoplasm(GO:0005737),extracellular region(GO:0005576),integral component of membrane(GO:0016021),mitochondrion(GO:0005739),nuclear euchromatin(GO:0005719),nuclear speck(GO:0016607),nucleus(GO:0005634),PcG protein complex(GO:0031519),plasma membrane(GO:0005886),plasmodesma(GO:0009506)	['GRMZM2G047128', 'GRMZM2G048324', 'GRMZM2G472171', 'GRMZM2G099337', 'GRMZM2G166162']
Core cell cycle (CCC) gene family	CCC	6	84	0.646864	0.98364	cell cycle arrest(GO:0007050),cell cycle(GO:0007049),cell division(GO:0051301),cell proliferation(GO:0008283),chiasma assembly(GO:0051026),DNA endoreduplication(GO:0042023),double-strand break repair via homologous recombination(GO:0000724),embryo development(GO:0009790),flower development(GO:0009908),G1/S transition of mitotic cell cycle(GO:0000082),guard mother cell differentiation(GO:0010444),…	chromatin DNA binding(GO:0031490),cyclin binding(GO:0030332),cyclin-dependent protein serine/threonine kinase activity(GO:0004693),cyclin-dependent protein serine/threonine kinase inhibitor activity(GO:0004861),cyclin-dependent protein serine/threonine kinase regulator activity(GO:0016538),kinase activity(GO:0016301),kinase inhibitor activity(GO:0019210),protein binding(GO:0005515),protein kinase…	cyclin-dependent protein kinase holoenzyme complex(GO:0000307),cytoplasm(GO:0005737),integral component of membrane(GO:0016021),male germ cell nucleus(GO:0001673),mediator complex(GO:0016592),mitochondrion(GO:0005739),nucleoplasm(GO:0005654),nucleus(GO:0005634),plasmodesma(GO:0009506)	['GRMZM2G100321', 'GRMZM2G021530', 'GRMZM2G344416', 'GRMZM2G462118', 'GRMZM2G377194', 'GRMZM2G141814']
DVL gene family	DVL	1	13	0.651712	0.98364	regulation of cell proliferation(GO:0042127),shoot system development(GO:0048367),socket cell differentiation(GO:0090437)	molecular_function(GO:0003674)	cellular_component(GO:0005575),mitochondrion(GO:0005739),nucleus(GO:0005634),plasma membrane(GO:0005886)	['GRMZM2G136977']
Hyperosmolality-gated calcium-permeable channels (OSCA) gene family	OSCA	1	13	0.651712	0.98364	cation transport(GO:0006812),cellular hyperosmotic response(GO:0071474),ion transport(GO:0006811),lipid catabolic process(GO:0016042),lipid metabolic process(GO:0006629),protein targeting to vacuole(GO:0006623),protein tetramerization(GO:0051262),regulation of calcium ion import(GO:0090279),response to osmotic stress(GO:0006970)	calcium activated cation channel activity(GO:0005227),cation channel activity(GO:0005261),lipase activity(GO:0016298),molecular_function(GO:0003674),peroxidase activity(GO:0004601)	cell(GO:0005623),chloroplast envelope(GO:0009941),chloroplast(GO:0009507),extracellular region(GO:0005576),Golgi apparatus(GO:0005794),Golgi membrane(GO:0000139),integral component of membrane(GO:0016021),intracellular(GO:0005622),membrane(GO:0016020),plasma membrane(GO:0005886),plasmodesma(GO:0009506),vacuolar membrane(GO:0005774),vacuole(GO:0005773)	['GRMZM2G128641']
Sulfotransferase (SOT) gene family	SOT	1	13	0.651712	0.98364	biological_process(GO:0008150),brassinosteroid metabolic process(GO:0016131),copper ion homeostasis(GO:0055070),defense response(GO:0006952),flavonoid metabolic process(GO:0009812),glucosinolate biosynthetic process(GO:0019761),heparan sulfate proteoglycan biosynthetic process, enzymatic modification(GO:0015015),innate immune response(GO:0045087),jasmonic acid metabolic process(GO:0009694),negati…	3-methylthiopropyl-desulfoglucosinolate sulfotransferase activity(GO:0080066),4-methylthiobutyl-desulfoglucosinolate sulfotransferase activity(GO:0080067),5-methylthiopentyl-desulfoglucosinolate sulfotransferase activity(GO:0080068),7-methylthioheptyl-desulfoglucosinolate sulfotransferase activity(GO:0080069),8-methylthiooctyl-desulfoglucosinolate sulfotransferase activity(GO:0080070),brassinoste…	chloroplast(GO:0009507),cytoplasm(GO:0005737),endosome(GO:0005768),Golgi apparatus(GO:0005794),Golgi membrane(GO:0000139),integral component of membrane(GO:0016021),nucleus(GO:0005634),trans-Golgi network(GO:0005802)	['GRMZM2G055607']
Annexin gene family	Annexin	1	13	0.651712	0.98364	calcium ion transmembrane transport(GO:0070588),pollen development(GO:0009555),pollen germination(GO:0009846),pollen tube growth(GO:0009860),polysaccharide transport(GO:0015774),potassium ion export(GO:0071435),response to abscisic acid(GO:0009737),response to cadmium ion(GO:0046686),response to cold(GO:0009409),response to heat(GO:0009408),response to osmotic stress(GO:0006970),response to oxida…	actin filament binding(GO:0051015),ATP binding(GO:0005524),calcium-dependent phospholipid binding(GO:0005544),calcium ion binding(GO:0005509),copper ion binding(GO:0005507),mRNA binding(GO:0003729),peroxidase activity(GO:0004601),phospholipid binding(GO:0005543),protein homodimerization activity(GO:0042803),zinc ion binding(GO:0008270)	apoplast(GO:0048046),cell surface(GO:0009986),cell wall(GO:0005618),chloroplast(GO:0009507),chloroplast stroma(GO:0009570),cytosol(GO:0005829),membrane(GO:0016020),mitochondrion(GO:0005739),nucleus(GO:0005634),plasma membrane(GO:0005886),plasmodesma(GO:0009506),thylakoid(GO:0009579),vacuolar membrane(GO:0005774),vacuole(GO:0005773)	['GRMZM2G061950']
DDE transposases gene family	DDE	1	13	0.651712	0.98364	biological_process(GO:0008150),DNA demethylation(GO:0080111),negative regulation of chromatin silencing(GO:0031936),regulation of chromatin silencing(GO:0031935),transcription, DNA-templated(GO:0006351)	chromatin binding(GO:0003682),metal ion binding(GO:0046872),molecular_function(GO:0003674),nuclease activity(GO:0004518),protein binding(GO:0005515)	cellular_component(GO:0005575),chloroplast(GO:0009507),ESC/E(Z) complex(GO:0035098),histone acetyltransferase complex(GO:0000123),membrane(GO:0016020),mitochondrion(GO:0005739),nucleus(GO:0005634),plasma membrane(GO:0005886),PRC1 complex(GO:0035102),vacuolar membrane(GO:0005774)	['GRMZM2G130239']
TUBBBY-like (TLP) gene family	TLP	1	14	0.678865	1	abscisic acid-activated signaling pathway(GO:0009738),cellular response to osmotic stress(GO:0071470),pollen development(GO:0009555),protein ubiquitination(GO:0016567),regulation of transcription, DNA-templated(GO:0006355),response to fungus(GO:0009620),response to hydrogen peroxide(GO:0042542),response to salt stress(GO:0009651)	phosphatidylinositol binding(GO:0035091),phosphoric diester hydrolase activity(GO:0008081),protein binding(GO:0005515),transcription factor activity, sequence-specific DNA binding(GO:0003700),transcription regulatory region DNA binding(GO:0044212)	cytosol(GO:0005829),nucleoplasm(GO:0005654),nucleus(GO:0005634),plasma membrane(GO:0005886),plastid(GO:0009536)	['GRMZM2G435445']
SET gene family	SET	2	30	0.690052	1	anther development(GO:0048653),biological_process(GO:0008150),carotenoid metabolic process(GO:0016116),cell differentiation(GO:0030154),chloroplast organization(GO:0009658),covalent chromatin modification(GO:0016569),DNA mediated transformation(GO:0009294),DNA repair(GO:0006281),embryo sac development(GO:0009553),endosperm development(GO:0009960),flower development(GO:0009908),gene silencing by R…	DNA binding(GO:0003677),histone binding(GO:0042393),histone-lysine N-methyltransferase activity(GO:0018024),histone methyltransferase activity(GO:0042054),histone methyltransferase activity (H3-K4 specific)(GO:0042800),identical protein binding(GO:0042802),metal ion binding(GO:0046872),methyltransferase activity(GO:0008168),protein binding(GO:0005515),protein-lysine N-methyltransferase activity(G…	chloroplast(GO:0009507),chloroplast thylakoid(GO:0009534),chromatin(GO:0000785),chromatin silencing complex(GO:0005677),chromosome, centromeric region(GO:0000775),chromosome(GO:0005694),cytoplasm(GO:0005737),endoplasmic reticulum(GO:0005783),nucleoid(GO:0009295),nucleolus(GO:0005730),nucleus(GO:0005634),PcG protein complex(GO:0031519),plasmodesma(GO:0009506),plastid chromosome(GO:0009508),plastid…	['GRMZM2G043484', 'GRMZM2G360389']
Cystathionine beta-synthase (CBS) gene family	CBS	2	30	0.690052	1	biological_process(GO:0008150),carbohydrate metabolic process(GO:0005975),cell redox homeostasis(GO:0045454),cellular response to glucose starvation(GO:0042149),developmental process involved in reproduction(GO:0003006),embryo sac development(GO:0009553),fatty acid biosynthetic process(GO:0006633),mitochondrial fission(GO:0000266),nitrate assimilation(GO:0042128),peroxisome fission(GO:0016559),po…	ATP binding(GO:0005524),catalytic activity(GO:0003824),cobalt ion binding(GO:0050897),molecular_function(GO:0003674),protein binding(GO:0005515),protein kinase activator activity(GO:0030295),protein kinase regulator activity(GO:0019887),protein serine/threonine kinase activity(GO:0004674)	cell(GO:0005623),chloroplast(GO:0009507),chloroplast stroma(GO:0009570),cytoplasm(GO:0005737),extracellular region(GO:0005576),Golgi apparatus(GO:0005794),integral component of membrane(GO:0016021),mitochondrion(GO:0005739),nucleus(GO:0005634),plant-type cell wall(GO:0009505),vacuolar membrane(GO:0005774),vacuole(GO:0005773)	['GRMZM2G171622', 'GRMZM2G172214']
Tify gene family	Tify	2	30	0.690052	1	defense response(GO:0006952),defense response to bacterium(GO:0042742),flower development(GO:0009908),jasmonic acid mediated signaling pathway(GO:0009867),leaf development(GO:0048366),negative regulation of nucleic acid-templated transcription(GO:1903507),pollen development(GO:0009555),regulation of cell proliferation(GO:0042127),regulation of cellular response to alkaline pH(GO:1900067),regulati…	identical protein binding(GO:0042802),protein binding(GO:0005515),protein homodimerization activity(GO:0042803),transcription corepressor activity(GO:0003714)	nucleus(GO:0005634)	['GRMZM2G145407', 'GRMZM2G151519']
PLATZ gene family	PLATZ	1	15	0.703902	1	biological_process(GO:0008150)	molecular_function(GO:0003674),zinc ion binding(GO:0008270)	cellular_component(GO:0005575),intracellular(GO:0005622),mitochondrion(GO:0005739),nucleus(GO:0005634)	['GRMZM2G004548']
FAD-binding Berberine (FBBE) gene family	FBBE	1	15	0.703902	1	cellular response to hypoxia(GO:0071456),embryo development ending in seed dormancy(GO:0009793),oxidation-reduction process(GO:0055114),polar nucleus fusion(GO:0010197),response to jasmonic acid(GO:0009753),response to oxidative stress(GO:0006979),response to salt stress(GO:0009651),response to wounding(GO:0009611)	cinnamyl-alcohol dehydrogenase activity(GO:0045551),coniferyl-alcohol dehydrogenase activity(GO:0050268),electron carrier activity(GO:0009055),flavin adenine dinucleotide binding(GO:0050660),oxidoreductase activity, acting on CH-OH group of donors(GO:0016614),sinapyl alcohol dehydrogenase activity(GO:0052747)	anchored component of membrane(GO:0031225),apoplast(GO:0048046),cell wall(GO:0005618),chloroplast(GO:0009507),cytoplasm(GO:0005737),cytosol(GO:0005829),endoplasmic reticulum(GO:0005783),extracellular region(GO:0005576),mitochondrion(GO:0005739),plant-type cell wall(GO:0009505),plasma membrane(GO:0005886),plasmodesma(GO:0009506),vacuole(GO:0005773)	['GRMZM2G369803']
PAP fibrillin gene family	PAP fibrillin	1	15	0.703902	1	biological_process(GO:0008150),chloroplast organization(GO:0009658),defense response to bacterium(GO:0042742),photoinhibition(GO:0010205),plastoquinone biosynthetic process(GO:0010236),protein phosphorylation(GO:0006468),regulation of gene expression(GO:0010468),regulation of mitotic cell cycle(GO:0007346),response to abscisic acid(GO:0009737),response to cold(GO:0009409),response to ozone(GO:001…	ATP binding(GO:0005524),cyclin-dependent protein serine/threonine kinase activity(GO:0004693),kinase activity(GO:0016301),protein binding(GO:0005515),protein kinase activity(GO:0004672),structural molecule activity(GO:0005198)	chloroplast envelope(GO:0009941),chloroplast(GO:0009507),chloroplast stroma(GO:0009570),chloroplast thylakoid(GO:0009534),chloroplast thylakoid membrane(GO:0009535),cytoplasm(GO:0005737),membrane(GO:0016020),mitochondrion(GO:0005739),nucleus(GO:0005634),plasma membrane(GO:0005886),plastid(GO:0009536),plastoglobule(GO:0010287),stromule(GO:0010319),thylakoid(GO:0009579),thylakoid lumen(GO:0031977)	['GRMZM5G870446']
GDP dissociation inhibitor (GDI) gene family	GDI	1	15	0.703902	1	intracellular protein transport(GO:0006886),oxidation-reduction process(GO:0055114),plasma membrane to endosome transport(GO:0048227),positive regulation of protein geranylgeranylation(GO:2000541),protein geranylgeranylation(GO:0018344),protein transport(GO:0015031),small GTPase mediated signal transduction(GO:0007264)	GDP-dissociation inhibitor activity(GO:0005092),GTPase activator activity(GO:0005096),oxidoreductase activity(GO:0016491),protein binding(GO:0005515),Rab GDP-dissociation inhibitor activity(GO:0005093),Rab GTPase binding(GO:0017137)	apoplast(GO:0048046),cytoplasm(GO:0005737),cytosol(GO:0005829),plasmodesma(GO:0009506),Rab-protein geranylgeranyltransferase complex(GO:0005968)	['GRMZM2G047431']
Acyl Lipid Metabolism (ALP) superfamily	ALP	73	991	0.713364	1	abscisic acid-activated signaling pathway(GO:0009738),acetate metabolic process(GO:0006083),acetyl-CoA biosynthetic process from acetate(GO:0019427),acetyl-CoA biosynthetic process from pyruvate(GO:0006086),acetyl-CoA biosynthetic process(GO:0006085),actin cytoskeleton organization(GO:0030036),aging(GO:0007568),alcohol metabolic process(GO:0006066),aldehyde catabolic process(GO:0046185),alkane bi…	1-18:1-2-16:0-monogalactosyldiacylglycerol lipase activity(GO:0102549),12-oxophytodienoate reductase activity(GO:0016629),1,4-dihydroxy-2-naphthoyl-CoA synthase activity(GO:0008935),16:0 monogalactosyldiacylglycerol desaturase activity(GO:0009979),1-acyl-2-lysophosphatidylserine acylhydrolase activity(GO:0052740),1-acylglycerol-3-phosphate O-acyltransferase activity(GO:0003841),1-acylglycerophosp…	acetate CoA-transferase complex(GO:0009329),acetyl-CoA carboxylase complex(GO:0009317),anchored component of membrane(GO:0031225),anchored component of plasma membrane(GO:0046658),apical plasma membrane(GO:0016324),apoplast(GO:0048046),carbamoyl-phosphate synthase complex(GO:0005951),cellular_component(GO:0005575),cell wall(GO:0005618),chloroplast envelope(GO:0009941),chloroplast(GO:0009507),chlo…	['GRMZM2G085939', 'GRMZM2G147724', 'GRMZM2G068947', 'GRMZM2G137174', 'GRMZM2G130356', 'GRMZM2G156004', 'GRMZM2G002286', 'GRMZM2G026793', 'GRMZM2G070138', 'GRMZM2G091054', 'GRMZM2G141858', 'GRMZM2G047995', 'GRMZM2G085856', 'GRMZM2G029912', 'GRMZM5G882427', 'GRMZM2G076212', 'GRMZM2G048403', 'GRMZM2G147629', 'GRMZM2G082087', 'GRMZM2G080586', 'GRMZM2G074759', 'GRMZM2G054936', 'GRMZM2G479746', 'GRMZM2…
Expansin gene family	Expansin	8	119	0.717793	1	alternative respiration(GO:0010230),cellular response to hypoxia(GO:0071456),cell wall organization(GO:0071555),lateral root formation(GO:0010311),plant-type cell wall loosening(GO:0009828),plant-type cell wall modification involved in multidimensional cell growth(GO:0009831),plant-type cell wall organization(GO:0009664),primary root development(GO:0080022),regulation of stomatal movement(GO:0010…	molecular_function(GO:0003674),structural constituent of cell wall(GO:0005199)	apoplast(GO:0048046),cell wall(GO:0005618),chloroplast(GO:0009507),cytosol(GO:0005829),extracellular region(GO:0005576),Golgi apparatus(GO:0005794),integral component of membrane(GO:0016021),membrane(GO:0016020),plant-type cell wall(GO:0009505),plasmodesma(GO:0009506)	['GRMZM2G368886', 'GRMZM2G056236', 'GRMZM2G339122', 'GRMZM2G114322', 'GRMZM2G094990', 'GRMZM2G342246', 'GRMZM2G327266', 'GRMZM2G176595']
Aminophospholipid ATPase (ALA) gene family	ALA	1	16	0.726988	1	biological_process(GO:0008150),Golgi vesicle budding(GO:0048194),pollen tube growth(GO:0009860),proteolysis(GO:0006508),regulation of membrane lipid metabolic process(GO:1905038),root development(GO:0048364),shoot system development(GO:0048367)	aspartic-type endopeptidase activity(GO:0004190),ATPase activity, coupled to transmembrane movement of ions, phosphorylative mechanism(GO:0015662),ATP binding(GO:0005524),calmodulin binding(GO:0005516),magnesium ion binding(GO:0000287),phospholipid-translocating ATPase activity(GO:0004012),phospholipid transporter activity(GO:0005548),protein binding(GO:0005515),zinc ion binding(GO:0008270)	chloroplast envelope(GO:0009941),endomembrane system(GO:0012505),endoplasmic reticulum membrane(GO:0005789),endosome(GO:0005768),Golgi apparatus(GO:0005794),Golgi membrane(GO:0000139),integral component of membrane(GO:0016021),late endosome membrane(GO:0031902),membrane(GO:0016020),nucleus(GO:0005634),plasma membrane(GO:0005886),plasmodesma(GO:0009506),trans-Golgi network(GO:0005802)	['GRMZM2G127396']
Polyprenyl Synthetase (PPS) gene family	PPS	1	16	0.726988	1	carotenoid biosynthetic process(GO:0016117),cholesterol biosynthetic process(GO:0006695),embryo development ending in seed dormancy(GO:0009793),embryo development(GO:0009790),farnesyl diphosphate biosynthetic process(GO:0045337),geranyl diphosphate biosynthetic process(GO:0033384),geranylgeranyl diphosphate biosynthetic process(GO:0033386),isoprenoid biosynthetic process(GO:0008299),monoterpene b…	all-trans-nonaprenyl-diphosphate synthase (geranylgeranyl-diphosphate specific) activity(GO:0052924),dimethylallyltranstransferase activity(GO:0004161),farnesyltranstransferase activity(GO:0004311),geranyltranstransferase activity(GO:0004337),metal ion binding(GO:0046872),prenyltransferase activity(GO:0004659),protein binding(GO:0005515),transferase activity(GO:0016740),trans-octaprenyltranstrans…	chloroplast(GO:0009507),chloroplast stroma(GO:0009570),chloroplast thylakoid membrane(GO:0009535),cytoplasm(GO:0005737),cytosol(GO:0005829),endoplasmic reticulum(GO:0005783),etioplast(GO:0009513),intracellular(GO:0005622),mitochondrion(GO:0005739),plastid(GO:0009536),thylakoid membrane(GO:0042651)	['GRMZM2G098569']
Lon protease gene family	Lon protease	1	16	0.726988	1	growth(GO:0040007),lateral root development(GO:0048527),misfolded or incompletely synthesized protein catabolic process(GO:0006515),mitochondrion organization(GO:0007005),protein import into peroxisome matrix, docking(GO:0016560),protein processing(GO:0016485),proteolysis(GO:0006508),response to water deprivation(GO:0009414)	ATP binding(GO:0005524),ATP-dependent peptidase activity(GO:0004176),metal ion binding(GO:0046872),mitochondrial light strand promoter anti-sense binding(GO:0070361),molecular_function(GO:0003674),peptidase activity(GO:0008233),protein binding(GO:0005515),serine-type endopeptidase activity(GO:0004252),serine-type peptidase activity(GO:0008236),zinc ion binding(GO:0008270)	chloroplast(GO:0009507),chloroplast stroma(GO:0009570),chloroplast thylakoid membrane(GO:0009535),cytosol(GO:0005829),mitochondrial matrix(GO:0005759),mitochondrion(GO:0005739),nucleus(GO:0005634),organelle lumen(GO:0043233),peroxisomal matrix(GO:0005782),peroxisome(GO:0005777)	['GRMZM2G017961']
Sucrose synthase (SUS) gene family	SUS	1	16	0.726988	1	callose deposition in phloem sieve plate(GO:0080165),response to cadmium ion(GO:0046686),response to cold(GO:0009409),response to flooding(GO:0009413),response to glucose(GO:0009749),response to hypoxia(GO:0001666),response to mannitol(GO:0010555),response to osmotic stress(GO:0006970),response to sorbitol(GO:0072708),response to sucrose(GO:0009744),response to water deprivation(GO:0009414),seed …	sucrose synthase activity(GO:0016157),transferase activity, transferring glycosyl groups(GO:0016757),UDP-glycosyltransferase activity(GO:0008194)	cell wall(GO:0005618),chloroplast(GO:0009507),cytosol(GO:0005829),extracellular region(GO:0005576),integral component of membrane(GO:0016021),membrane(GO:0016020),plant-type cell wall(GO:0009505),plasma membrane(GO:0005886),plasmodesma(GO:0009506),plastid(GO:0009536),plastid membrane(GO:0042170),vacuole(GO:0005773)	['GRMZM2G318780']
2OG-Fe(II) oxygenase (Fe2OG) gene family	Fe2OG	8	121	0.734901	1	aging(GO:0007568),alkaloid biosynthetic process(GO:0009821),anthocyanin-containing compound biosynthetic process(GO:0009718),auxin catabolic process(GO:0009852),auxin homeostasis(GO:0010252),biological_process(GO:0008150),biosynthetic process(GO:0009058),cellular response to ethylene stimulus(GO:0071369),cellular response to fatty acid(GO:0071398),cellular response to hypoxia(GO:0071456),cellular…	1-aminocyclopropane-1-carboxylate oxidase activity(GO:0009815),1-ethyladenine demethylase activity(GO:0103053),ATP binding(GO:0005524),C-19 gibberellin 2-beta-dioxygenase activity(GO:0052634),C-20 gibberellin 2-beta-dioxygenase activity(GO:0052635),copper ion binding(GO:0005507),dioxygenase activity(GO:0051213),DNA demethylase activity(GO:0035514),ferrous iron binding(GO:0008198),flavone synthase…	cellular_component(GO:0005575),cell wall(GO:0005618),chloroplast(GO:0009507),cytoplasm(GO:0005737),cytosol(GO:0005829),endoplasmic reticulum(GO:0005783),endoplasmic reticulum membrane(GO:0005789),endosome(GO:0005768),extracellular region(GO:0005576),Golgi apparatus(GO:0005794),Golgi membrane(GO:0000139),integral component of membrane(GO:0016021),membrane(GO:0016020),mitochondrion(GO:0005739),nucl…	['GRMZM2G153359', 'GRMZM2G006964', 'GRMZM2G144668', 'GRMZM2G000423', 'GRMZM2G145914', 'GRMZM5G807276', 'GRMZM2G363893', 'GRMZM2G147882']
Band-7 gene family	Band-7	1	17	0.748276	1	biological_process(GO:0008150),cell division(GO:0051301),cell growth(GO:0016049),cellular response to hypoxia(GO:0071456),defense response to fungus(GO:0050832),endocytosis(GO:0006897),lateral root development(GO:0048527),membrane invagination(GO:0010324),mitochondrial respiratory chain supercomplex assembly(GO:0097250),mitochondrion organization(GO:0007005),response to auxin(GO:0009733),response…	molecular_function(GO:0003674),protein binding(GO:0005515),protein histidine kinase binding(GO:0043424),ubiquitin protein ligase binding(GO:0031625),zinc ion binding(GO:0008270)	caveola(GO:0005901),cell wall(GO:0005618),chloroplast(GO:0009507),endoplasmic reticulum(GO:0005783),endosome(GO:0005768),Golgi apparatus(GO:0005794),integral component of membrane(GO:0016021),membrane(GO:0016020),mitochondrial inner membrane(GO:0005743),mitochondrial respiratory chain complex I(GO:0005747),mitochondrion(GO:0005739),nucleolus(GO:0005730),nucleus(GO:0005634),plant-type cell wall(GO…	['GRMZM5G892700']
Glycosyltransferase 75 (GT75) gene family	GT75	1	17	0.748276	1	arabinose biosynthetic process(GO:0019567),biological_process(GO:0008150),cellulose biosynthetic process(GO:0030244),cell wall organization(GO:0071555),plant-type cell wall biogenesis(GO:0009832),plant-type cell wall organization or biogenesis(GO:0071669),pollen development(GO:0009555),response to cadmium ion(GO:0046686),response to salt stress(GO:0009651),UDP-L-arabinose metabolic process(GO:003…	cellulose synthase (UDP-forming) activity(GO:0016760),intramolecular transferase activity(GO:0016866),molecular_function(GO:0003674),protein binding(GO:0005515),UDP-arabinopyranose mutase activity(GO:0052691)	cell wall(GO:0005618),cytoplasm(GO:0005737),cytosol(GO:0005829),cytosolic ribosome(GO:0022626),Golgi apparatus(GO:0005794),Golgi stack(GO:0005795),Golgi trans cisterna(GO:0000138),membrane(GO:0016020),nucleus(GO:0005634),plasmodesma(GO:0009506),vacuolar membrane(GO:0005774)	['GRMZM2G073725']
Phenylalanine ammonia lyase (PAL) gene family	PAL	1	17	0.748276	1	biological_process(GO:0008150),cinnamic acid biosynthetic process(GO:0009800),defense response(GO:0006952),drought recovery(GO:0009819),lignin catabolic process(GO:0046274),L-phenylalanine catabolic process(GO:0006559),phenylpropanoid biosynthetic process(GO:0009699),pollen development(GO:0009555),response to karrikin(GO:0080167),response to oxidative stress(GO:0006979),response to UV-B(GO:001022…	molecular_function(GO:0003674),phenylalanine ammonia-lyase activity(GO:0045548),protein binding(GO:0005515)	chloroplast(GO:0009507),cytoplasm(GO:0005737),cytosol(GO:0005829),integral component of membrane(GO:0016021)	['GRMZM2G074604']
Growth-regulating factor (GRF) gene family	GRF	2	34	0.754592	1	developmental process(GO:0032502),glucosinolate metabolic process(GO:0019760),histone H3-K9 demethylation(GO:0033169),leaf development(GO:0048366),negative regulation of cell proliferation(GO:0008285),negative regulation of histone H3-K9 acetylation(GO:2000616),negative regulation of histone H3-K9 methylation(GO:0051573),positive regulation of gene expression(GO:0010628),protein ubiquitination(GO…	ATP binding(GO:0005524),chromatin DNA binding(GO:0031490),histone binding(GO:0042393),histone demethylase activity (H3-K9 specific)(GO:0032454),molecular_function(GO:0003674),protein binding(GO:0005515),sequence-specific DNA binding(GO:0043565),transcription factor activity, sequence-specific DNA binding(GO:0003700),transcription regulatory region DNA binding(GO:0044212),transcription regulatory …	chloroplast envelope(GO:0009941),chromatin(GO:0000785),nucleus(GO:0005634)	['GRMZM2G129147', 'GRMZM2G001577']
Enolase gene family	Enolase	1	18	0.767904	1	glycolytic process(GO:0006096),regulation of transcription, DNA-templated(GO:0006355),response to abscisic acid(GO:0009737),response to cadmium ion(GO:0046686),response to cold(GO:0009409),response to cytokinin(GO:0009735),response to light stimulus(GO:0009416),response to salt stress(GO:0009651),transcription, DNA-templated(GO:0006351),trichome morphogenesis(GO:0010090)	copper ion binding(GO:0005507),DNA binding(GO:0003677),magnesium ion binding(GO:0000287),phosphopyruvate hydratase activity(GO:0004634)	apoplast(GO:0048046),chloroplast(GO:0009507),chloroplast stroma(GO:0009570),cytoplasm(GO:0005737),cytosol(GO:0005829),membrane(GO:0016020),mitochondrial envelope(GO:0005740),mitochondrial outer membrane(GO:0005741),mitochondrion(GO:0005739),nucleus(GO:0005634),phosphopyruvate hydratase complex(GO:0000015),plasma membrane(GO:0005886),plasmodesma(GO:0009506)	['GRMZM2G446253']
Adenylate kinase (AMK) gene family	AMK	1	19	0.786004	1	cellular amino acid biosynthetic process(GO:0008652),'de novo' pyrimidine nucleobase biosynthetic process(GO:0006207),nucleobase-containing compound metabolic process(GO:0006139),nucleotide phosphorylation(GO:0046939),phosphorylation(GO:0016310),pyrimidine nucleotide biosynthetic process(GO:0006221),pyrimidine ribonucleoside monophosphate metabolic process(GO:0009173),regulation of energy homeost…	adenylate kinase activity(GO:0004017),ATP binding(GO:0005524),copper ion binding(GO:0005507),cytidylate kinase activity(GO:0004127),hydrolase activity(GO:0016787),nucleobase-containing compound kinase activity(GO:0019205),nucleotide kinase activity(GO:0019201),uridylate kinase activity(GO:0009041)	apoplast(GO:0048046),chloroplast envelope(GO:0009941),chloroplast(GO:0009507),chloroplast stroma(GO:0009570),chloroplast thylakoid(GO:0009534),chloroplast thylakoid membrane(GO:0009535),cytoplasm(GO:0005737),cytosol(GO:0005829),mitochondrion(GO:0005739),nucleus(GO:0005634),vacuolar membrane(GO:0005774)	['GRMZM2G081387']
Glycosyltransferase 34 (GT34) gene family	GT34	1	20	0.802692	1	galactoglucomannan metabolic process(GO:0010392),galactomannan biosynthetic process(GO:0051070),mucilage biosynthetic process(GO:0010192),polysaccharide biosynthetic process(GO:0000271),protein glycosylation(GO:0006486),root hair elongation(GO:0048767),seed coat development(GO:0010214),xyloglucan biosynthetic process(GO:0009969),xyloglucan metabolic process(GO:0010411)	galactosyltransferase activity(GO:0008378),protein binding(GO:0005515),protein homodimerization activity(GO:0042803),transferase activity(GO:0016740),transferase activity, transferring glycosyl groups(GO:0016757),transferase activity, transferring hexosyl groups(GO:0016758),UDP-xylosyltransferase activity(GO:0035252),xyloglucan 6-xylosyltransferase activity(GO:0033843)	endosome(GO:0005768),Golgi apparatus(GO:0005794),Golgi membrane(GO:0000139),integral component of membrane(GO:0016021),trans-Golgi network(GO:0005802)	['GRMZM2G107956']
ABC transporter gene family	ABC	15	231	0.803935	1	abscisic acid-activated signaling pathway involved in stomatal movement(GO:1901527),(+)-abscisic acid D-glucopyranosyl ester transmembrane transport(GO:1902418),abscisic acid transport(GO:0080168),acropetal auxin transport(GO:0010541),actin cytoskeleton organization(GO:0030036),anthocyanin accumulation in tissues in response to UV light(GO:0043481),antibiotic transport(GO:0042891),arsenite transp…	3'-5' exonuclease activity(GO:0008408),4 iron, 4 sulfur cluster binding(GO:0051539),(+)-abscisic acid D-glucopyranosyl ester transmembrane transporter activity(GO:1902417),adenylate kinase activity(GO:0004017),ADP binding(GO:0043531),ADP dimethylallyltransferase activity(GO:0052623),amino acid transmembrane transporter activity(GO:0015171),AMP dimethylallyltransferase activity(GO:0009824),ATPase …	apoplast(GO:0048046),cell(GO:0005623),cellular_component(GO:0005575),cell wall(GO:0005618),chloroplast ATP synthase complex(GO:0009544),chloroplast envelope(GO:0009941),chloroplast(GO:0009507),chloroplast inner membrane(GO:0009706),chloroplast membrane(GO:0031969),chloroplast outer membrane(GO:0009707),chloroplast stroma(GO:0009570),chloroplast thylakoid(GO:0009534),chloroplast thylakoid membrane…	['GRMZM2G113203', 'GRMZM2G143139', 'GRMZM2G451792', 'GRMZM2G479906', 'GRMZM2G014089', 'GRMZM2G319138', 'GRMZM2G081573', 'GRMZM2G165757', 'GRMZM2G301884', 'GRMZM2G418160', 'GRMZM2G361256', 'GRMZM2G058491', 'GRMZM2G310144', 'GRMZM5G874955', 'GRMZM2G308860']
Mitochondrial carrier (MCF) gene family	MCF	6	102	0.815637	1	acyl carnitine transport(GO:0006844),adenine nucleotide transport(GO:0051503),ADP transport(GO:0015866),aerobic respiration(GO:0009060),AMP transport(GO:0080121),anion transmembrane transport(GO:0098656),anther development(GO:0048653),ATP transport(GO:0015867),cation transmembrane transport(GO:0098655),chloroplast organization(GO:0009658),dicarboxylic acid transport(GO:0006835),drug transport(GO:…	ADP transmembrane transporter activity(GO:0015217),AMP transmembrane transporter activity(GO:0080122),antiporter activity(GO:0015297),arginine transmembrane transporter activity(GO:0015181),ATP:ADP antiporter activity(GO:0005471),ATP transmembrane transporter activity(GO:0005347),calcium ion binding(GO:0005509),carnitine:acyl carnitine antiporter activity(GO:0005476),coenzyme A transmembrane tran…	cell(GO:0005623),cell wall(GO:0005618),chloroplast envelope(GO:0009941),chloroplast(GO:0009507),chloroplast inner membrane(GO:0009706),chloroplast membrane(GO:0031969),chloroplast thylakoid membrane(GO:0009535),endoplasmic reticulum membrane(GO:0005789),glyoxysomal membrane(GO:0046861),Golgi apparatus(GO:0005794),integral component of membrane(GO:0016021),integral component of peroxisomal membran…	['GRMZM2G128016', 'GRMZM2G001915', 'GRMZM2G161299', 'GRMZM2G009045', 'GRMZM2G149211', 'GRMZM2G165746']
Rho guanine nucleotide exchange factors (GEF) gene family	GEF	1	21	0.818081	1	embryo development ending in seed dormancy(GO:0009793),microtubule-based process(GO:0007017),plant-type cell wall organization(GO:0009664),pollen tube growth(GO:0009860),regulation of pollen tube growth(GO:0080092),root development(GO:0048364),root hair cell development(GO:0080147),root hair elongation(GO:0048767)	guanyl-nucleotide exchange factor activity(GO:0005085),identical protein binding(GO:0042802),protein binding(GO:0005515),Rho guanyl-nucleotide exchange factor activity(GO:0005089)	apical plasma membrane(GO:0016324),chloroplast(GO:0009507),cytoplasm(GO:0005737),cytosol(GO:0005829),dynein complex(GO:0030286),integral component of membrane(GO:0016021),mitochondrion(GO:0005739),nucleus(GO:0005634),plasma membrane(GO:0005886),pollen tube(GO:0090406),secondary cell wall(GO:0009531)	['GRMZM2G071157']
Reverse transcriptase-like (RVT) gene family	RVT	1	21	0.818081	1	biological_process(GO:0008150),Group III intron splicing(GO:0000374),Group II intron splicing(GO:0000373),growth(GO:0040007),intron homing(GO:0006314),mitochondrial mRNA processing(GO:0090615),mitochondrion organization(GO:0007005),mRNA processing(GO:0006397),protein ubiquitination(GO:0016567),regulation of cellular amino acid metabolic process(GO:0006521),regulation of cellulose biosynthetic pro…	DNA binding(GO:0003677),endonuclease activity(GO:0004519),metal ion binding(GO:0046872),molecular_function(GO:0003674),nuclease activity(GO:0004518),nucleic acid binding(GO:0003676),RNA binding(GO:0003723),RNA-directed DNA polymerase activity(GO:0003964),RNA-DNA hybrid ribonuclease activity(GO:0004523),transferase activity(GO:0016740),ubiquitin-protein transferase activity(GO:0004842),zinc ion bi…	cellular_component(GO:0005575),chloroplast(GO:0009507),cytoplasm(GO:0005737),extracellular region(GO:0005576),mitochondrion(GO:0005739),nucleus(GO:0005634)	['GRMZM2G052991']
Alfin-like (AL) gene family	AL	1	21	0.818081	1	cellular response to phosphate starvation(GO:0016036),covalent chromatin modification(GO:0016569),metal ion homeostasis(GO:0055065),regulation of transcription, DNA-templated(GO:0006355),response to salt stress(GO:0009651),response to water deprivation(GO:0009414),root hair elongation(GO:0048767),transcription, DNA-templated(GO:0006351)	DNA binding(GO:0003677),histone binding(GO:0042393),metal ion binding(GO:0046872),methylated histone binding(GO:0035064),sequence-specific DNA binding(GO:0043565),transcription corepressor activity(GO:0003714),transcription regulatory region DNA binding(GO:0044212)	cytosol(GO:0005829),nucleus(GO:0005634)	['GRMZM2G148810']
Microtubule-associated protein (MAP65) gene family	MAP65	1	21	0.818081	1	anaphase(GO:0051322),cell proliferation(GO:0008283),cellular response to sulfur starvation(GO:0010438),chloroplast organization(GO:0009658),cortical microtubule organization(GO:0043622),cytokinesis by cell plate formation(GO:0000911),cytokinesis(GO:0000910),defense response to bacterium(GO:0042742),defense response to oomycetes(GO:0002229),formation by symbiont of syncytium involving giant cell f…	microtubule binding(GO:0008017),molecular_function(GO:0003674),protein binding(GO:0005515),protein dimerization activity(GO:0046983)	cell cortex(GO:0005938),cortical microtubule(GO:0055028),cortical microtubule, transverse to long axis(GO:0010005),cytoplasm(GO:0005737),cytosol(GO:0005829),kinetochore microtubule(GO:0005828),microtubule(GO:0005874),mitochondrion(GO:0005739),mitotic spindle(GO:0072686),nucleus(GO:0005634),phragmoplast(GO:0009524),plasmodesma(GO:0009506),plastid(GO:0009536),preprophase band(GO:0009574),spindle(GO…	['GRMZM2G359929']
Histone chaperones (HCP) gene family	HCP	1	21	0.818081	1	biological_process(GO:0008150),cell differentiation(GO:0030154),cell division(GO:0051301),cell proliferation(GO:0008283),chromatin assembly or disassembly(GO:0006333),covalent chromatin modification(GO:0016569),DNA mediated transformation(GO:0009294),DNA repair(GO:0006281),DNA replication(GO:0006260),DNA replication-independent nucleosome assembly(GO:0006336),DNA replication-independent nucleosom…	5'-3' exonuclease activity(GO:0008409),5'-flap endonuclease activity(GO:0017108),chromatin binding(GO:0003682),DNA binding(GO:0003677),flap-structured DNA binding(GO:0070336),histone binding(GO:0042393),hydrolase activity, acting on acid anhydrides, in phosphorus-containing anhydrides(GO:0016818),identical protein binding(GO:0042802),ligase activity(GO:0016874),molecular_function(GO:0003674),nico…	cytoplasm(GO:0005737),cytosol(GO:0005829),FACT complex(GO:0035101),integral component of membrane(GO:0016021),mitochondrion(GO:0005739),nuclear chromatin(GO:0000790),nuclear euchromatin(GO:0005719),nucleolus(GO:0005730),nucleus(GO:0005634),plasma membrane(GO:0005886)	['GRMZM2G391511']
Actin gene family	Actin	2	39	0.818663	1	actin cytoskeleton organization(GO:0030036),actin filament-based process(GO:0030029),actin filament organization(GO:0007015),anatomical structure morphogenesis(GO:0009653),Arp2/3 complex-mediated actin nucleation(GO:0034314),biological_process(GO:0008150),cell division(GO:0051301),cell morphogenesis(GO:0000902),cell proliferation(GO:0008283),chromatin organization(GO:0006325),chromatin remodeling…	actin binding(GO:0003779),ATP binding(GO:0005524),copper ion binding(GO:0005507),mRNA binding(GO:0003729),nucleic acid binding(GO:0003676),protein binding(GO:0005515),structural constituent of cytoskeleton(GO:0005200),transcription factor activity, sequence-specific DNA binding(GO:0003700),zinc ion binding(GO:0008270)	actin cytoskeleton(GO:0015629),apoplast(GO:0048046),Arp2/3 protein complex(GO:0005885),cell wall(GO:0005618),chloroplast envelope(GO:0009941),chloroplast(GO:0009507),chloroplast stroma(GO:0009570),cytoplasm(GO:0005737),cytoskeleton(GO:0005856),cytosol(GO:0005829),Ino80 complex(GO:0031011),membrane(GO:0016020),mitochondrion(GO:0005739),nucleolus(GO:0005730),nucleoplasm(GO:0005654),nucleus(GO:00056…	['GRMZM2G126010', 'GRMZM2G092459']
Dynamin-related gene family	Dynamin-related	1	22	0.832269	1	cell cycle(GO:0007049),cell division(GO:0051301),cell plate formation involved in plant-type cell wall biogenesis(GO:0009920),chloroplast fission(GO:0010020),chloroplast organization(GO:0009658),circadian rhythm(GO:0007623),clathrin-dependent endocytosis(GO:0072583),cytokinesis by cell plate formation(GO:0000911),cytokinesis(GO:0000910),defense response to fungus(GO:0050832),embryo development en…	ADP binding(GO:0043531),catalytic activity(GO:0003824),clathrin binding(GO:0030276),GTPase activity(GO:0003924),GTP binding(GO:0005525),hydrolase activity(GO:0016787),identical protein binding(GO:0042802),lipid binding(GO:0008289),metal ion binding(GO:0046872),microtubule binding(GO:0008017),phosphatidylinositol binding(GO:0035091),protein binding(GO:0005515),protein histidine kinase binding(GO:0…	cell cortex(GO:0005938),cell plate(GO:0009504),chloroplast envelope(GO:0009941),chloroplast(GO:0009507),chloroplast inner membrane(GO:0009706),chloroplast membrane(GO:0031969),chloroplast outer membrane(GO:0009707),chloroplast thylakoid membrane(GO:0009535),clathrin-coated endocytic vesicle(GO:0045334),clathrin-coated vesicle(GO:0030136),cytoplasm(GO:0005737),cytosol(GO:0005829),Golgi apparatus(G…	['GRMZM2G055883']
Glycosyltransferase 8 (GT8) gene family	GT8	3	58	0.840127	1	biosynthetic process(GO:0009058),carbohydrate biosynthetic process(GO:0016051),cell adhesion(GO:0007155),cell wall organization(GO:0071555),cell wall pectin biosynthetic process(GO:0052325),cell wall thickening(GO:0052386),ceramide biosynthetic process(GO:0046513),galactose metabolic process(GO:0006012),glucuronoxylan biosynthetic process(GO:0010417),glucuronoxylan metabolic process(GO:0010413),h…	glucuronosyltransferase activity(GO:0015020),glucuronoxylan glucuronosyltransferase activity(GO:0080116),inositol 3-alpha-galactosyltransferase activity(GO:0047216),metal ion binding(GO:0046872),polygalacturonate 4-alpha-galacturonosyltransferase activity(GO:0047262),sphingolipid alpha-glucuronosyltransferase activity(GO:1990482),transferase activity, transferring glycosyl groups(GO:0016757),tran…	cytoplasm(GO:0005737),endoplasmic reticulum(GO:0005783),endoplasmic reticulum membrane(GO:0005789),endosome(GO:0005768),extracellular region(GO:0005576),Golgi apparatus(GO:0005794),Golgi membrane(GO:0000139),integral component of membrane(GO:0016021),membrane(GO:0016020),mitochondrion(GO:0005739),nucleus(GO:0005634),pollen tube(GO:0090406),trans-Golgi network(GO:0005802),vacuolar membrane(GO:0005…	['GRMZM2G017894', 'GRMZM2G135195', 'GRMZM5G872256']
PkfB gene family	PkfB	1	23	0.845352	1	adenosine salvage(GO:0006169),AMP salvage(GO:0044209),carbohydrate biosynthetic process(GO:0016051),chloroplast organization(GO:0009658),D-ribose catabolic process(GO:0019303),etioplast organization(GO:0009662),fatty acid biosynthetic process(GO:0006633),myo-inositol hexakisphosphate biosynthetic process(GO:0010264),nucleoside metabolic process(GO:0009116),phosphorylation(GO:0016310),photosynthes…	adenosine kinase activity(GO:0004001),ATP binding(GO:0005524),copper ion binding(GO:0005507),fructokinase activity(GO:0008865),kinase activity(GO:0016301),metal ion binding(GO:0046872),phosphotransferase activity, alcohol group as acceptor(GO:0016773),protein binding(GO:0005515),ribokinase activity(GO:0004747),zinc ion binding(GO:0008270)	apoplast(GO:0048046),chloroplast(GO:0009507),chloroplast nucleoid(GO:0042644),chloroplast stroma(GO:0009570),cytoplasm(GO:0005737),cytosol(GO:0005829),intracellular(GO:0005622),membrane(GO:0016020),mitochondrion(GO:0005739),nucleoid(GO:0009295),nucleus(GO:0005634),plasma membrane(GO:0005886),plasmodesma(GO:0009506),plastid nucleoid(GO:0042646)	['GRMZM2G089767']
Glyoxalase-like gene family	Glyoxalase-like	2	42	0.849497	1	aromatic amino acid family metabolic process(GO:0009072),biological_process(GO:0008150),carbohydrate metabolic process(GO:0005975),carotenoid biosynthetic process(GO:0016117),chloroplast organization(GO:0009658),embryo development ending in seed dormancy(GO:0009793),endosperm development(GO:0009960),glutamine metabolic process(GO:0006541),leaf senescence(GO:0010150),L-phenylalanine catabolic proc…	3'-tRNA processing endoribonuclease activity(GO:0042781),4-hydroxyphenylpyruvate dioxygenase activity(GO:0003868),calmodulin binding(GO:0005516),catalytic activity(GO:0003824),DNA binding(GO:0003677),glyoxalase III activity(GO:0019172),hydrolase activity, acting on ester bonds(GO:0016788),hydrolase activity(GO:0016787),hydroxyacylglutathione hydrolase activity(GO:0004416),identical protein bindin…	chloroplast envelope(GO:0009941),chloroplast(GO:0009507),chloroplast stroma(GO:0009570),cytoplasm(GO:0005737),cytosol(GO:0005829),extracellular region(GO:0005576),integral component of membrane(GO:0016021),mitochondrion(GO:0005739),mRNA cleavage and polyadenylation specificity factor complex(GO:0005847),nucleus(GO:0005634),peroxisome(GO:0005777),plasma membrane(GO:0005886),plasmodesma(GO:0009506)…	['GRMZM2G007546', 'GRMZM2G127812']
Glycosyltransferase 47 (GT47) gene family	GT47	3	60	0.856401	1	arabinan biosynthetic process(GO:0035884),biological_process(GO:0008150),cell wall biogenesis(GO:0042546),cell wall organization(GO:0071555),endomembrane system organization(GO:0010256),extensin metabolic process(GO:0010409),fucose biosynthetic process(GO:0042353),glucuronoxylan biosynthetic process(GO:0010417),megagametogenesis(GO:0009561),pectin biosynthetic process(GO:0045489),plant-type cell …	1,4-beta-D-xylan synthase activity(GO:0047517),catalytic activity(GO:0003824),galactosyltransferase activity(GO:0008378),glucuronosyltransferase activity(GO:0015020),glucuronoxylan glucuronosyltransferase activity(GO:0080116),protein binding(GO:0005515),transferase activity(GO:0016740),transferase activity, transferring glycosyl groups(GO:0016757),UDP-xylosyltransferase activity(GO:0035252),xylog…	cell wall(GO:0005618),endosome(GO:0005768),extracellular region(GO:0005576),Golgi apparatus(GO:0005794),Golgi cisterna membrane(GO:0032580),Golgi membrane(GO:0000139),integral component of Golgi membrane(GO:0030173),integral component of membrane(GO:0016021),membrane(GO:0016020),plasma membrane(GO:0005886),plasmodesma(GO:0009506),trans-Golgi network(GO:0005802)	['GRMZM2G035377', 'GRMZM2G059845', 'GRMZM5G898668']
Chlorophyll a/b-binding (LHC) gene family	LHC	2	44	0.867318	1	cellular response to abscisic acid stimulus(GO:0071215),cellular response to blue light(GO:0071483),cellular response to far red light(GO:0071490),cellular response to heat(GO:0034605),cellular response to high light intensity(GO:0071486),cellular response to red light(GO:0071491),cellular response to UV-A(GO:0071492),circadian rhythm(GO:0007623),nonphotochemical quenching(GO:0010196),photoprotec…	chlorophyll binding(GO:0016168),enzyme binding(GO:0019899),identical protein binding(GO:0042802),isomerase activity(GO:0016853),metal ion binding(GO:0046872),molecular_function(GO:0003674),pigment binding(GO:0031409),protein anchor(GO:0043495),protein binding(GO:0005515),protein homodimerization activity(GO:0042803),structural molecule activity(GO:0005198),substrate-specific transmembrane transpo…	apoplast(GO:0048046),chloroplast envelope(GO:0009941),chloroplast(GO:0009507),chloroplast stromal thylakoid(GO:0009533),chloroplast thylakoid(GO:0009534),chloroplast thylakoid membrane(GO:0009535),integral component of membrane(GO:0016021),light-harvesting complex(GO:0030076),membrane(GO:0016020),mitochondrion(GO:0005739),photosystem I antenna complex(GO:0009782),photosystem I(GO:0009522),photosy…	['GRMZM2G136960', 'GRMZM2G131489']
14-3-3 gene family	14-3-3	1	25	0.868538	1	brassinosteroid mediated signaling pathway(GO:0009742),cellular response to nitrogen starvation(GO:0006995),cellular response to phosphate starvation(GO:0016036),cellular response to potassium ion starvation(GO:0051365),cold acclimation(GO:0009631),defense response to bacterium(GO:0042742),ethylene-activated signaling pathway(GO:0009873),phosphorylation(GO:0016310),positive regulation of protein …	amino acid binding(GO:0016597),ATPase binding(GO:0051117),ATP binding(GO:0005524),calcium ion binding(GO:0005509),protein binding(GO:0005515),protein domain specific binding(GO:0019904),protein phosphorylated amino acid binding(GO:0045309)	apoplast(GO:0048046),cell wall(GO:0005618),chloroplast(GO:0009507),chloroplast stroma(GO:0009570),cytoplasm(GO:0005737),cytosol(GO:0005829),Golgi apparatus(GO:0005794),membrane(GO:0016020),mitochondrion(GO:0005739),nuclear envelope(GO:0005635),nucleus(GO:0005634),plant-type cell wall(GO:0009505),plasma membrane(GO:0005886),plasmodesma(GO:0009506),vacuolar membrane(GO:0005774),vacuole(GO:0005773)	['GRMZM2G386590']
Glycosyltransferase 31 (GT31) gene family	GT31	1	26	0.878794	1	arabinogalactan protein metabolic process(GO:0010405),embryo development ending in seed dormancy(GO:0009793),non-classical arabinogalactan protein metabolic process(GO:0010407),pollen exine formation(GO:0010584),protein glycosylation(GO:0006486),protein O-linked glycosylation via hydroxyproline(GO:0018258)	beta-1,3-galactosyltransferase activity(GO:0048531),galactosyltransferase activity(GO:0008378),hydroxyproline O-galactosyltransferase activity(GO:1990714),protein binding(GO:0005515),transferase activity, transferring glycosyl groups(GO:0016757),transferase activity, transferring hexosyl groups(GO:0016758)	endosome(GO:0005768),Golgi apparatus(GO:0005794),Golgi membrane(GO:0000139),integral component of membrane(GO:0016021),trans-Golgi network(GO:0005802)	['GRMZM2G042607']
Reticulon gene family	Reticulon	1	27	0.88825	1	biological_process(GO:0008150),endoplasmic reticulum tubular network organization(GO:0071786),response to karrikin(GO:0080167)	molecular_function(GO:0003674),protein binding(GO:0005515)	cell plate(GO:0009504),endoplasmic reticulum(GO:0005783),endoplasmic reticulum lumen(GO:0005788),endoplasmic reticulum membrane(GO:0005789),endoplasmic reticulum tubular network(GO:0071782),Golgi apparatus(GO:0005794),integral component of cytoplasmic side of endoplasmic reticulum membrane(GO:0071458),integral component of membrane(GO:0016021),mitochondrion(GO:0005739),nucleus(GO:0005634),plasma …	['GRMZM2G142409']
Auxin transport (AUXT) gene family	AUXT	1	27	0.88825	1	auxin-activated signaling pathway(GO:0009734),auxin efflux(GO:0010315),auxin homeostasis(GO:0010252),auxin polar transport(GO:0009926),basipetal auxin transport(GO:0010540),cotyledon development(GO:0048825),cotyledon morphogenesis(GO:0048826),embryo development(GO:0009790),flower development(GO:0009908),gravitropism(GO:0009630),inflorescence development(GO:0010229),intracellular auxin transport(G…	auxin efflux transmembrane transporter activity(GO:0010329),auxin:proton symporter activity(GO:0009672),auxin transmembrane transporter activity(GO:0080161),protein binding(GO:0005515),transporter activity(GO:0005215)	apical part of cell(GO:0045177),basal plasma membrane(GO:0009925),cell surface(GO:0009986),chloroplast(GO:0009507),cytoplasm(GO:0005737),endoplasmic reticulum(GO:0005783),endoplasmic reticulum membrane(GO:0005789),integral component of membrane(GO:0016021),lateral plasma membrane(GO:0016328),lytic vacuole(GO:0000323),membrane(GO:0016020),plant-type cell wall(GO:0009505),plasma membrane(GO:0005886…	['GRMZM2G149184']
Formin gene family	Formin	1	27	0.88825	1	actin cytoskeleton organization(GO:0030036),actin filament bundle assembly(GO:0051017),actin filament polymerization(GO:0030041),actin nucleation(GO:0045010),barbed-end actin filament capping(GO:0051016),cell tip growth(GO:0009932),cytoplasmic streaming(GO:0099636),endosperm development(GO:0009960),microsporogenesis(GO:0009556),pollen tube growth(GO:0009860),seed morphogenesis(GO:0048317)	actin binding(GO:0003779),actin filament binding(GO:0051015),microtubule binding(GO:0008017),phosphoprotein phosphatase activity(GO:0004721),profilin binding(GO:0005522),protein binding(GO:0005515)	cell-cell junction(GO:0005911),cell(GO:0005623),cell wall(GO:0005618),chloroplast(GO:0009507),chloroplast stroma(GO:0009570),cytoplasm(GO:0005737),cytoskeleton(GO:0005856),cytosol(GO:0005829),extracellular region(GO:0005576),integral component of membrane(GO:0016021),intracellular(GO:0005622),membrane(GO:0016020),nucleolus(GO:0005730),nucleus(GO:0005634),phragmoplast(GO:0009524),plasma membrane(G…	['GRMZM2G142779']
Carbohydrate esterase (CE) gene family	CE	8	147	0.894277	1	catabolic process(GO:0009056),cell wall modification(GO:0042545),cell wall organization(GO:0071555),defense response to fungus(GO:0050832),defense response to Gram-negative bacterium(GO:0050829),floral organ morphogenesis(GO:0048444),formaldehyde catabolic process(GO:0046294),gibberellin mediated signaling pathway(GO:0010476),killing of cells of other organism(GO:0031640),lipid A biosynthetic pro…	aspartyl esterase activity(GO:0045330),carboxylic ester hydrolase activity(GO:0052689),enzyme inhibitor activity(GO:0004857),gibberellin binding(GO:0010331),hydrolase activity, acting on ester bonds(GO:0016788),hydrolase activity(GO:0016787),lyase activity(GO:0016829),pectin acetylesterase activity(GO:0052793),pectinesterase activity(GO:0030599),pectinesterase inhibitor activity(GO:0046910),preny…	apoplast(GO:0048046),cell periphery(GO:0071944),cellular_component(GO:0005575),cell wall(GO:0005618),chloroplast(GO:0009507),cytoplasm(GO:0005737),cytosol(GO:0005829),endoplasmic reticulum(GO:0005783),endoplasmic reticulum membrane(GO:0005789),endosome(GO:0005768),extracellular region(GO:0005576),Golgi apparatus(GO:0005794),Golgi membrane(GO:0000139),integral component of membrane(GO:0016021),mem…	['GRMZM2G141019', 'GRMZM2G418635', 'GRMZM2G167637', 'GRMZM2G349428', 'GRMZM2G175499', 'GRMZM2G177940', 'GRMZM2G070913', 'GRMZM2G025182']
Tetratricopeptide repeat (TPR) gene family	TPR	9	163	0.896263	1	abscisic acid-activated signaling pathway(GO:0009738),auxin-activated signaling pathway(GO:0009734),auxin transport(GO:0060918),biological_process(GO:0008150),brassinosteroid mediated signaling pathway(GO:0009742),cell cycle(GO:0007049),cell differentiation(GO:0030154),cell division(GO:0051301),cell redox homeostasis(GO:0045454),cellular response to phosphate starvation(GO:0016036),cellular respo…	calcium ion binding(GO:0005509),calmodulin binding(GO:0005516),endonuclease activity(GO:0004519),Hsp90 protein binding(GO:0051879),isomerase activity(GO:0016853),ligase activity(GO:0016874),metal ion binding(GO:0046872),molecular_function(GO:0003674),nucleocytoplasmic transporter activity(GO:0005487),nucleosome binding(GO:0031491),peptide alpha-N-acetyltransferase activity(GO:0004596),peptidyl-pr…	anaphase-promoting complex(GO:0005680),apoplast(GO:0048046),Cdc73/Paf1 complex(GO:0016593),cell(GO:0005623),cell plate(GO:0009504),cellular_component(GO:0005575),chloroplast envelope(GO:0009941),chloroplast(GO:0009507),chloroplast membrane(GO:0031969),chloroplast outer membrane(GO:0009707),chloroplast stroma(GO:0009570),chloroplast thylakoid(GO:0009534),chloroplast thylakoid lumen(GO:0009543),chl…	['GRMZM2G079613', 'GRMZM2G099366', 'GRMZM2G578314', 'GRMZM2G123986', 'GRMZM2G056093', 'GRMZM2G026767', 'GRMZM2G147544', 'GRMZM2G128131', 'GRMZM2G002227']
IWS1 gene family	IWS1	1	28	0.896969	1	brassinosteroid mediated signaling pathway(GO:0009742),miRNA mediated inhibition of translation(GO:0035278),regulation of DNA-templated transcription, elongation(GO:0032784),regulation of histone H3-K36 trimethylation(GO:2001253),regulation of mRNA export from nucleus(GO:0010793),regulation of mRNA processing(GO:0050684),regulation of transcription, DNA-templated(GO:0006355),transcription, DNA-te…	DNA binding(GO:0003677),translation elongation factor activity(GO:0003746)	cytosol(GO:0005829),elongin complex(GO:0070449),extracellular region(GO:0005576),mitochondrion(GO:0005739),nucleus(GO:0005634),P-body(GO:0000932)	['GRMZM2G323828']
Multicopper oxidase (MCO) gene family	MCO	2	48	0.897272	1	cell tip growth(GO:0009932),cellular response to phosphate starvation(GO:0016036),flavonoid biosynthetic process(GO:0009813),floral organ abscission(GO:0010227),lignin biosynthetic process(GO:0009809),lignin catabolic process(GO:0046274),meristem maintenance(GO:0010073),oxidation-reduction process(GO:0055114),phenylpropanoid metabolic process(GO:0009698),plant-type secondary cell wall biogenesis(…	copper ion binding(GO:0005507),hydroquinone:oxygen oxidoreductase activity(GO:0052716),L-ascorbate oxidase activity(GO:0008447),oxidoreductase activity, acting on diphenols and related substances as donors, oxygen as acceptor(GO:0016682),oxidoreductase activity(GO:0016491),oxidoreductase activity, oxidizing metal ions(GO:0016722),pectinesterase activity(GO:0030599)	anchored component of membrane(GO:0031225),anchored component of plasma membrane(GO:0046658),apoplast(GO:0048046),cell wall(GO:0005618),cytosol(GO:0005829),endoplasmic reticulum(GO:0005783),endoplasmic reticulum membrane(GO:0005789),extracellular region(GO:0005576),Golgi apparatus(GO:0005794),membrane(GO:0016020),plant-type cell wall(GO:0009505),plasma membrane(GO:0005886),plasmodesma(GO:0009506)…	['GRMZM2G305526', 'GRMZM2G163535']
Clp protease gene family	Clp	2	50	0.909766	1	carbohydrate homeostasis(GO:0033500),chloroplast organization(GO:0009658),circadian rhythm(GO:0007623),peptidyl-cysteine S-nitrosylation(GO:0018119),phloem transport(GO:0010233),photosynthesis(GO:0015979),positive regulation of translation(GO:0045727),protein catabolic process(GO:0030163),protein folding(GO:0006457),protein hexamerization(GO:0034214),protein import into chloroplast stroma(GO:0045…	ATPase activity(GO:0016887),ATP binding(GO:0005524),ATP-dependent peptidase activity(GO:0004176),cobalt ion binding(GO:0050897),hydrolase activity(GO:0016787),protein binding(GO:0005515),protein histidine kinase binding(GO:0043424),protein homodimerization activity(GO:0042803),RNA binding(GO:0003723),serine-type endopeptidase activity(GO:0004252),serine-type peptidase activity(GO:0008236),unfolde…	cellular_component(GO:0005575),cell wall(GO:0005618),chloroplast envelope(GO:0009941),chloroplast(GO:0009507),chloroplastic endopeptidase Clp complex(GO:0009840),chloroplast inner membrane(GO:0009706),chloroplast membrane(GO:0031969),chloroplast stroma(GO:0009570),chloroplast thylakoid(GO:0009534),chloroplast thylakoid membrane(GO:0009535),cytoplasm(GO:0005737),cytosol(GO:0005829),membrane(GO:001…	['GRMZM2G172230', 'GRMZM2G331833']
Argonaute gene family	Argonaute	2	50	0.909766	1	adaxial/abaxial pattern specification(GO:0009955),adventitious root development(GO:0048830),auxin metabolic process(GO:0009850),chromatin silencing by small RNA(GO:0031048),chromatin silencing(GO:0006342),defense response, incompatible interaction(GO:0009814),defense response to bacterium(GO:0042742),defense response to bacterium, incompatible interaction(GO:0009816),defense response to virus(GO:…	chromatin binding(GO:0003682),endoribonuclease activity(GO:0004521),metal ion binding(GO:0046872),miRNA binding(GO:0035198),mRNA binding(GO:0003729),nucleic acid binding(GO:0003676),protein binding(GO:0005515),RNA binding(GO:0003723),siRNA binding(GO:0035197),translation initiation factor activity(GO:0003743)	Cajal body(GO:0015030),cytoplasm(GO:0005737),cytosol(GO:0005829),intracellular ribonucleoprotein complex(GO:0030529),nuclear euchromatin(GO:0005719),nucleolus(GO:0005730),nucleoplasm(GO:0005654),nucleus(GO:0005634)	['GRMZM2G105250', 'GRMZM2G007791']
Remorin gene family	Remorin	1	30	0.912421	1	biological_process(GO:0008150)	DNA binding(GO:0003677),molecular_function(GO:0003674),protein binding(GO:0005515)	cellular_component(GO:0005575),chloroplast(GO:0009507),cytoplasm(GO:0005737),mitochondrion(GO:0005739),nucleus(GO:0005634),plasma membrane(GO:0005886),plasmodesma(GO:0009506),vacuole(GO:0005773)	['GRMZM2G081949']
DUF1618 gene family	DUF1618	1	31	0.919255	1	biological_process(GO:0008150)	molecular_function(GO:0003674)	cellular_component(GO:0005575),membrane(GO:0016020),plastid(GO:0009536),thylakoid(GO:0009579)	['GRMZM2G032443']
UCH/UBP gene family	UCH/UBP	2	52	0.920825	1	cell proliferation(GO:0008283),embryo development ending in seed dormancy(GO:0009793),flower development(GO:0009908),fruit development(GO:0010154),jasmonic acid mediated signaling pathway(GO:0009867),leaf development(GO:0048366),N-terminal protein myristoylation(GO:0006499),protein deubiquitination(GO:0016579),proteolysis(GO:0006508),regulation of response to salt stress(GO:1901000),response to h…	calmodulin binding(GO:0005516),cysteine-type endopeptidase activity(GO:0004197),metal ion binding(GO:0046872),peptidase activity(GO:0008233),protein binding(GO:0005515),thiol-dependent ubiquitin-specific protease activity(GO:0004843),thiol-dependent ubiquitinyl hydrolase activity(GO:0036459),zinc ion binding(GO:0008270)	cellular_component(GO:0005575),chloroplast(GO:0009507),cytoplasm(GO:0005737),cytosol(GO:0005829),extracellular region(GO:0005576),integral component of membrane(GO:0016021),integral component of mitochondrial outer membrane(GO:0031307),intracellular(GO:0005622),mitochondrial membrane(GO:0031966),nucleolus(GO:0005730),nucleus(GO:0005634),plasmodesma(GO:0009506),proteasome complex(GO:0000502)	['GRMZM2G072146', 'GRMZM2G000404']
HSP70 gene family	HSP70	2	53	0.925863	1	biological_process(GO:0008150),defense response to bacterium(GO:0042742),defense response to fungus(GO:0050832),defense response to other organism(GO:0098542),negative regulation of seed germination(GO:0010187),polar nucleus fusion(GO:0010197),pollen tube growth(GO:0009860),protein folding(GO:0006457),protein targeting to chloroplast(GO:0045036),protein ubiquitination(GO:0016567),regulation of tr…	ATP binding(GO:0005524),molecular_function(GO:0003674),protease binding(GO:0002020),protein binding(GO:0005515),ubiquitin protein ligase binding(GO:0031625),unfolded protein binding(GO:0051082),zinc ion binding(GO:0008270)	apoplast(GO:0048046),cell(GO:0005623),cell wall(GO:0005618),chloroplast envelope(GO:0009941),chloroplast(GO:0009507),chloroplast stroma(GO:0009570),cytoplasm(GO:0005737),cytosol(GO:0005829),cytosolic ribosome(GO:0022626),endoplasmic reticulum(GO:0005783),endoplasmic reticulum lumen(GO:0005788),Golgi apparatus(GO:0005794),intracellular(GO:0005622),mediator complex(GO:0016592),membrane(GO:0016020),…	['GRMZM2G428391', 'GRMZM2G066902']
CCCH zinc finger gene family	CCCH ZF	2	55	0.935045	1	3'-UTR-mediated mRNA destabilization(GO:0061158),biological_process(GO:0008150),cell differentiation(GO:0030154),embryo development ending in seed dormancy(GO:0009793),mRNA destabilization(GO:0061157),mRNA polyadenylation(GO:0006378),mRNA splicing, via spliceosome(GO:0000398),mRNA transport(GO:0051028),negative regulation of posttranscriptional gene silencing(GO:0060149),negative regulation of se…	DNA binding(GO:0003677),endoribonuclease activity(GO:0004521),metal ion binding(GO:0046872),mRNA 3'-UTR binding(GO:0003730),mRNA 5'-UTR binding(GO:0048027),mRNA binding(GO:0003729),nuclease activity(GO:0004518),nucleic acid binding(GO:0003676),phytochrome binding(GO:0010313),pre-mRNA 3'-splice site binding(GO:0030628),pre-mRNA binding(GO:0036002),protein binding(GO:0005515),RNA binding(GO:0003723…	cellular_component(GO:0005575),cytoplasm(GO:0005737),cytoplasmic stress granule(GO:0010494),cytosol(GO:0005829),membrane(GO:0016020),mRNA cleavage and polyadenylation specificity factor complex(GO:0005847),nuclear envelope(GO:0005635),nuclear pore(GO:0005643),nuclear speck(GO:0016607),nucleus(GO:0005634),P-body(GO:0000932),plasma membrane(GO:0005886),Prp19 complex(GO:0000974),spliceosomal complex…	['GRMZM2G086994', 'GRMZM2G069009']
Exo70 gene family	Exo70	1	34	0.936723	1	auxin transport(GO:0060918),cell plate assembly(GO:0000919),cell wall modification(GO:0042545),defense response(GO:0006952),defense response to bacterium(GO:0042742),defense response to fungus(GO:0050832),developmental process(GO:0032502),exocytosis(GO:0006887),lateral root morphogenesis(GO:0010102),monopolar cell growth(GO:0042814),mucilage biosynthetic process involved in seed coat development(…	protein binding(GO:0005515),protein self-association(GO:0043621)	cell plate(GO:0009504),cell wall(GO:0005618),chloroplast(GO:0009507),cytoplasm(GO:0005737),cytoskeleton(GO:0005856),cytosol(GO:0005829),endomembrane system(GO:0012505),exocyst(GO:0000145),extracellular exosome(GO:0070062),extracellular region(GO:0005576),membrane(GO:0016020),mitochondrion(GO:0005739),nucleus(GO:0005634),phagocytic vesicle(GO:0045335),phragmoplast(GO:0009524),plasma membrane(GO:00…	['GRMZM2G390691']
CationΓÇôproton antiporters (CPA) gene family	CPA	1	35	0.941662	1	cation transport(GO:0006812),cellular potassium ion homeostasis(GO:0030007),chloroplast organization(GO:0009658),high-affinity potassium ion import(GO:0010163),hydrogen ion transmembrane transport(GO:1902600),leaf development(GO:0048366),lithium ion export(GO:0010352),lithium ion transport(GO:0010351),monovalent inorganic cation transport(GO:0015672),photosynthetic acclimation(GO:0009643),pollen …	calmodulin binding(GO:0005516),inorganic cation transmembrane transporter activity(GO:0022890),lithium:proton antiporter activity(GO:0010348),monovalent cation:proton antiporter activity(GO:0005451),potassium ion transmembrane transporter activity(GO:0015079),potassium:proton antiporter activity(GO:0015386),protein binding(GO:0005515),sodium ion transmembrane transporter activity(GO:0015081),sodi…	chloroplast envelope(GO:0009941),chloroplast(GO:0009507),chloroplast inner membrane(GO:0009706),chloroplast membrane(GO:0031969),chloroplast thylakoid membrane(GO:0009535),cytoplasm(GO:0005737),endomembrane system(GO:0012505),endoplasmic reticulum(GO:0005783),endoplasmic reticulum membrane(GO:0005789),endosome(GO:0005768),endosome membrane(GO:0010008),extracellular region(GO:0005576),Golgi cister…	['GRMZM2G090149']
Bromodomains and extra-terminal domain (BET) gene family	BET	2	57	0.943142	1	abscisic acid-activated signaling pathway(GO:0009738),biological_process(GO:0008150),cellular amino acid metabolic process(GO:0006520),cellular response to potassium ion starvation(GO:0051365),chromatin remodeling(GO:0006338),covalent chromatin modification(GO:0016569),defense response(GO:0006952),defense response to bacterium(GO:0042742),DNA mediated transformation(GO:0009294),flower development…	acetyltransferase activity(GO:0016407),aldehyde-lyase activity(GO:0016832),catalytic activity(GO:0003824),copper ion binding(GO:0005507),DNA binding(GO:0003677),H3 histone acetyltransferase activity(GO:0010484),histone acetyltransferase activity(GO:0004402),histone binding(GO:0042393),L-allo-threonine aldolase activity(GO:0008732),lyase activity(GO:0016829),molecular_function(GO:0003674),nuclease…	cellular_component(GO:0005575),chloroplast(GO:0009507),cytoplasm(GO:0005737),cytosol(GO:0005829),endoplasmic reticulum(GO:0005783),extracellular region(GO:0005576),Golgi apparatus(GO:0005794),histone acetyltransferase complex(GO:0000123),membrane(GO:0016020),mitochondrion(GO:0005739),nucleus(GO:0005634),plasma membrane(GO:0005886),plasmodesma(GO:0009506),vacuole(GO:0005773)	['GRMZM5G878542', 'GRMZM2G140917']
F-box gene family	F-box	16	296	0.956944	1	abscisic acid-activated signaling pathway(GO:0009738),acropetal auxin transport(GO:0010541),aging(GO:0007568),animal organ development(GO:0048513),animal organ formation(GO:0048645),anther dehiscence(GO:0009901),anther wall tapetum development(GO:0048658),auxin-activated signaling pathway(GO:0009734),auxin homeostasis(GO:0010252),auxin polar transport(GO:0009926),basipetal auxin transport(GO:0010…	antioxidant activity(GO:0016209),ATP-dependent 3'-5' DNA helicase activity(GO:0043140),auxin binding(GO:0010011),auxin receptor activity(GO:0038198),carbohydrate binding(GO:0030246),core promoter binding(GO:0001047),DNA binding(GO:0003677),four-way junction helicase activity(GO:0009378),inositol hexakisphosphate binding(GO:0000822),molecular_function(GO:0003674),peroxidase activity(GO:0004601),pe…	anchored component of membrane(GO:0031225),Cajal body(GO:0015030),cellular_component(GO:0005575),chloroplast(GO:0009507),chromosome(GO:0005694),Cul4-RING E3 ubiquitin ligase complex(GO:0080008),cytoplasm(GO:0005737),cytosol(GO:0005829),extracellular region(GO:0005576),integral component of membrane(GO:0016021),male germ cell nucleus(GO:0001673),membrane(GO:0016020),mitochondrion(GO:0005739),nucle…	['GRMZM2G153075', 'GRMZM2G156490', 'GRMZM2G138176', 'GRMZM2G142043', 'GRMZM2G102720', 'GRMZM2G155849', 'GRMZM2G004592', 'AC194341.4_FG004', 'GRMZM2G053311', 'GRMZM2G172904', 'GRMZM2G044388', 'GRMZM5G801076', 'GRMZM2G125411', 'GRMZM2G171713', 'GRMZM2G144615', 'GRMZM2G017940']
UDP-glycosyltransferases (UGT) gene family	UGT	8	169	0.957409	1	abscisic acid-activated signaling pathway involved in stomatal movement(GO:1901527),abscisic acid catabolic process(GO:0046345),abscisic acid homeostasis(GO:1902265),abscisic acid metabolic process(GO:0009687),anthocyanin-containing compound biosynthetic process(GO:0009718),auxin metabolic process(GO:0009850),benzoate metabolic process(GO:0018874),brassinosteroid metabolic process(GO:0016131),cel…	abscisic acid glucosyltransferase activity(GO:0010294),anthocyanidin 3-O-glucosyltransferase activity(GO:0047213),anthocyanin 5-O-glucosyltransferase activity(GO:0080018),benzoic acid glucosyltransferase activity(GO:0052641),cis-zeatin O-beta-D-glucosyltransferase activity(GO:0050502),coniferyl-alcohol glucosyltransferase activity(GO:0047209),cyanidin 3-O-glucoside 2-O''-xylosyltransferase activi…	chloroplast(GO:0009507),cytoplasm(GO:0005737),cytoskeleton(GO:0005856),cytosol(GO:0005829),endoplasmic reticulum(GO:0005783),extracellular region(GO:0005576),Golgi apparatus(GO:0005794),integral component of membrane(GO:0016021),intracellular membrane-bounded organelle(GO:0043231),membrane(GO:0016020),nucleus(GO:0005634),perinuclear region of cytoplasm(GO:0048471),phragmoplast(GO:0009524),plasma …	['AC199541.4_FG007', 'GRMZM2G173926', 'GRMZM2G008935', 'GRMZM2G173315', 'GRMZM2G035282', 'GRMZM2G458776', 'GRMZM2G041699', 'GRMZM2G169628']
Armadillo (ARM) repeat gene family	ARM	5	119	0.959894	1	abscisic acid-activated signaling pathway(GO:0009738),actin cytoskeleton organization(GO:0030036),anisotropic cell growth(GO:0051211),anther wall tapetum development(GO:0048658),auxin-activated signaling pathway(GO:0009734),auxin polar transport(GO:0009926),biological_process(GO:0008150),carbohydrate metabolic process(GO:0005975),cell growth(GO:0016049),cellular response to abscisic acid stimulus…	clathrin binding(GO:0030276),Hsp70 protein binding(GO:0030544),lyase activity(GO:0016829),metal ion binding(GO:0046872),microtubule binding(GO:0008017),molecular_function(GO:0003674),nuclear localization sequence binding(GO:0008139),nucleotide binding(GO:0000166),protein binding, bridging(GO:0030674),protein binding(GO:0005515),protein phosphatase regulator activity(GO:0019888),protein self-assoc…	cell cortex(GO:0005938),cell(GO:0005623),cellular_component(GO:0005575),cell wall(GO:0005618),chloroplast(GO:0009507),chloroplast stroma(GO:0009570),chloroplast thylakoid lumen(GO:0009543),chromatin(GO:0000785),clathrin adaptor complex(GO:0030131),clathrin-coated vesicle membrane(GO:0030665),condensin complex(GO:0000796),cortical microtubule, transverse to long axis(GO:0010005),Cul4-RING E3 ubiqu…	['GRMZM2G553687', 'GRMZM2G112954', 'GRMZM2G100118', 'GRMZM2G037422', 'GRMZM2G151649']
Cyclophilin gene family	Cyclophilin	1	42	0.966975	1	blue light signaling pathway(GO:0009785),brassinosteroid mediated signaling pathway(GO:0009742),carpel development(GO:0048440),cysteine biosynthetic process(GO:0019344),de-etiolation(GO:0009704),defense response to bacterium(GO:0042742),leaf formation(GO:0010338),leaf shaping(GO:0010358),leaf vascular tissue pattern formation(GO:0010305),meristem structural organization(GO:0009933),NAD(P)H dehydr…	chromatin binding(GO:0003682),cyclosporin A binding(GO:0016018),histone binding(GO:0042393),nucleic acid binding(GO:0003676),peptidyl-prolyl cis-trans isomerase activity(GO:0003755),protein binding(GO:0005515),protein histidine kinase binding(GO:0043424),RNA binding(GO:0003723),ubiquitin-ubiquitin ligase activity(GO:0034450),zinc ion binding(GO:0008270)	apoplast(GO:0048046),cellular_component(GO:0005575),chloroplast envelope(GO:0009941),chloroplast(GO:0009507),chloroplast stroma(GO:0009570),chloroplast stromal thylakoid(GO:0009533),chloroplast thylakoid(GO:0009534),chloroplast thylakoid lumen(GO:0009543),chloroplast thylakoid membrane(GO:0009535),Cul4-RING E3 ubiquitin ligase complex(GO:0080008),cytoplasm(GO:0005737),cytosol(GO:0005829),cytosoli…	['GRMZM2G094083']
Late embryogenesis abundant (LEA) gene family	LEA	5	123	0.967413	1	abscisic acid-activated signaling pathway(GO:0009738),acquisition of desiccation tolerance in seed(GO:0048700),biological_process(GO:0008150),cellular ion homeostasis(GO:0006873),cellular response to water deprivation(GO:0042631),cold acclimation(GO:0009631),defense response(GO:0006952),defense response, incompatible interaction(GO:0009814),defense response to bacterium(GO:0042742),defense respon…	kinase activity(GO:0016301),microtubule binding(GO:0008017),molecular_function(GO:0003674),protein binding(GO:0005515),signal transducer activity(GO:0004871)	anchored component of plasma membrane(GO:0046658),apoplast(GO:0048046),cellular_component(GO:0005575),chloroplast(GO:0009507),cytoplasm(GO:0005737),cytosol(GO:0005829),endoplasmic reticulum(GO:0005783),extracellular region(GO:0005576),Golgi apparatus(GO:0005794),integral component of membrane(GO:0016021),membrane(GO:0016020),mitochondrion(GO:0005739),nucleolus(GO:0005730),nucleus(GO:0005634),plan…	['GRMZM2G131155', 'AC233879.1_FG002', 'GRMZM2G342243', 'GRMZM2G160463', 'GRMZM2G412436']
Dirigent gene family	Dirigent	1	44	0.971932	1	biological_process(GO:0008150),defense response(GO:0006952),lignan biosynthetic process(GO:0009807),lignin biosynthetic process(GO:0009809),(-)-pinoresinol biosynthetic process(GO:1901599),regulation of catalytic activity(GO:0050790),suberin biosynthetic process(GO:0010345)	guiding stereospecific synthesis activity(GO:0042349),identical protein binding(GO:0042802),isomerase activity(GO:0016853),molecular_function(GO:0003674),protein homodimerization activity(GO:0042803)	apoplast(GO:0048046),Casparian strip(GO:0048226),cell wall(GO:0005618),chloroplast(GO:0009507),extracellular region(GO:0005576),nucleus(GO:0005634)	['GRMZM2G050412']
Lateral organ boundaries domain (LBD) gene family	LBD	1	44	0.971932	1	adaxial/abaxial axis specification(GO:0009943),biological_process(GO:0008150),jasmonic acid mediated signaling pathway(GO:0009867),lateral root formation(GO:0010311),leaf morphogenesis(GO:0009965),leaf vascular tissue pattern formation(GO:0010305),microsporogenesis(GO:0009556),multicellular organism development(GO:0007275),nitrogen compound metabolic process(GO:0006807),organ boundary specificati…	DNA binding(GO:0003677),molecular_function(GO:0003674),protein binding(GO:0005515)	cellular_component(GO:0005575),membrane(GO:0016020),mitochondrion(GO:0005739),nucleoplasm(GO:0005654),nucleus(GO:0005634)	['GRMZM2G177110']
GCN5-related N-acetyltransferase (GNAT) gene family	GNAT	1	45	0.974124	1	anther development(GO:0048653),arginine biosynthetic process(GO:0006526),auxin-activated signaling pathway(GO:0009734),biological_process(GO:0008150),cell division(GO:0051301),chromosome segregation(GO:0007059),defense response(GO:0006952),developmental vegetative growth(GO:0080186),double-strand break repair via homologous recombination(GO:0000724),embryo development ending in seed dormancy(GO:0…	acetyl-CoA:L-glutamate N-acetyltransferase activity(GO:0004042),acetyltransferase activity(GO:0016407),aralkylamine N-acetyltransferase activity(GO:0004059),glucosamine 6-phosphate N-acetyltransferase activity(GO:0004343),histone acetyltransferase activity(GO:0004402),metal ion binding(GO:0046872),N-acetyltransferase activity(GO:0008080),peptide alpha-N-acetyltransferase activity(GO:0004596),pept…	cellular_component(GO:0005575),chloroplast(GO:0009507),cytoplasm(GO:0005737),cytosol(GO:0005829),cytosolic ribosome(GO:0022626),endoplasmic reticulum(GO:0005783),endoplasmic reticulum membrane(GO:0005789),Golgi apparatus(GO:0005794),membrane(GO:0016020),mitochondrion(GO:0005739),NatA complex(GO:0031415),NatC complex(GO:0031417),nucleus(GO:0005634),peroxisome(GO:0005777)	['GRMZM2G091717']
Dof gene family	Dof	1	47	0.978008	1	cellular response to red light(GO:0071491),cellular response to water stimulus(GO:0071462),cell wall modification(GO:0042545),chloroplast organization(GO:0009658),cotyledon development(GO:0048825),floral organ abscission(GO:0010227),flower development(GO:0009908),fruit development(GO:0010154),guard cell differentiation(GO:0010052),mucilage metabolic process involved in seed coat development(GO:00…	chromatin binding(GO:0003682),DNA binding(GO:0003677),metal ion binding(GO:0046872),protein binding(GO:0005515),sequence-specific DNA binding(GO:0043565),transcription factor activity, sequence-specific DNA binding(GO:0003700),transcription regulatory region DNA binding(GO:0044212),transcription regulatory region sequence-specific DNA binding(GO:0000976)	nucleolus(GO:0005730),nucleus(GO:0005634)	['GRMZM2G327189']
Lectin-like Receptor Kinase (LecRLK) gene family	LecRLK	2	71	0.978093	1	abscisic acid-activated signaling pathway(GO:0009738),biological_process(GO:0008150),cellular response to ATP(GO:0071318),cellular response to chitin(GO:0071323),cellular response to ethylene stimulus(GO:0071369),cellular response to jasmonic acid stimulus(GO:0071395),cellular response to salicylic acid stimulus(GO:0071446),cellular response to salt stress(GO:0071472),defense response to bacteriu…	ATP binding(GO:0005524),carbohydrate binding(GO:0030246),kinase activity(GO:0016301),protein binding(GO:0005515),protein kinase activity(GO:0004672),protein serine/threonine kinase activity(GO:0004674),transmembrane receptor protein serine/threonine kinase activity(GO:0004675)	anchored component of membrane(GO:0031225),apoplast(GO:0048046),cell wall(GO:0005618),chloroplast(GO:0009507),cytosol(GO:0005829),extracellular region(GO:0005576),Golgi apparatus(GO:0005794),integral component of membrane(GO:0016021),mitochondrion(GO:0005739),nucleus(GO:0005634),plant-type cell wall(GO:0009505),plasma membrane(GO:0005886),plasmodesma(GO:0009506),vacuolar membrane(GO:0005774),vacu…	['GRMZM2G010962', 'GRMZM2G052386']
ENTH/ANTH/VHS gene superamily	ENTH/ANTH/VHS	5	136	0.98377	1	ammonia assimilation cycle(GO:0019676),arginine biosynthetic process(GO:0006526),auxin biosynthetic process(GO:0009851),biological_process(GO:0008150),camalexin biosynthetic process(GO:0010120),cell differentiation(GO:0030154),cellular response to phosphate starvation(GO:0016036),chloroplast organization(GO:0009658),circadian rhythm(GO:0007623),clathrin coat assembly(GO:0048268),defense response(…	1-phosphatidylinositol binding(GO:0005545),3 iron, 4 sulfur cluster binding(GO:0051538),amidophosphoribosyltransferase activity(GO:0004044),anthranilate synthase activity(GO:0004049),ATP binding(GO:0005524),carbamoyl-phosphate synthase (glutamine-hydrolyzing) activity(GO:0004088),carbohydrate transmembrane transporter activity(GO:0015144),catalytic activity(GO:0003824),chromatin binding(GO:000368…	actin filament(GO:0005884),anthranilate synthase complex(GO:0005950),apoplast(GO:0048046),carbamoyl-phosphate synthase complex(GO:0005951),cell(GO:0005623),cellular_component(GO:0005575),cell wall(GO:0005618),chloroplast envelope(GO:0009941),chloroplast(GO:0009507),chloroplast stroma(GO:0009570),clathrin-coated pit(GO:0005905),clathrin-coated vesicle(GO:0030136),cytoplasm(GO:0005737),cytosol(GO:0…	['AC194965.4_FG004', 'GRMZM2G163200', 'GRMZM2G053925', 'GRMZM2G114513', 'GRMZM2G379005']
Thioredoxin (TRX) gene family	TRX	3	97	0.983948	1	anisotropic cell growth(GO:0051211),biological_process(GO:0008150),cell communication(GO:0007154),cell redox homeostasis(GO:0045454),cellular response to oxidative stress(GO:0034599),chloroplast organization(GO:0009658),cortical microtubule organization(GO:0043622),cytochrome b6f complex assembly(GO:0010190),cytokinesis(GO:0000910),defense response(GO:0006952),defense response to fungus(GO:005083…	beta-tubulin binding(GO:0048487),enzyme activator activity(GO:0008047),enzyme inhibitor activity(GO:0004857),Hsp70 protein binding(GO:0030544),isomerase activity(GO:0016853),molecular_function(GO:0003674),oxidoreductase activity, acting on a sulfur group of donors, disulfide as acceptor(GO:0016671),protein binding, bridging(GO:0030674),protein binding(GO:0005515),protein dimerization activity(GO:…	apoplast(GO:0048046),cell(GO:0005623),cell wall(GO:0005618),chloroplast envelope(GO:0009941),chloroplast(GO:0009507),chloroplast membrane(GO:0031969),chloroplast stroma(GO:0009570),chloroplast thylakoid(GO:0009534),chloroplast thylakoid membrane(GO:0009535),cytoplasm(GO:0005737),cytosol(GO:0005829),endoplasmic reticulum(GO:0005783),endoplasmic reticulum lumen(GO:0005788),extracellular region(GO:0…	['GRMZM2G082886', 'GRMZM2G106344', 'GRMZM2G066612']
GRAS gene family	GRAS	3	100	0.986731	1	asymmetric cell division(GO:0008356),axillary shoot meristem initiation(GO:0090506),bundle sheath cell fate specification(GO:0090610),cell differentiation(GO:0030154),cell division(GO:0051301),circadian rhythm(GO:0007623),defense response(GO:0006952),flower development(GO:0009908),gibberellic acid mediated signaling pathway(GO:0009740),gravitropism(GO:0009630),hyperosmotic salinity response(GO:00…	molecular_function(GO:0003674),protein binding(GO:0005515),sequence-specific DNA binding(GO:0043565),signal transducer activity(GO:0004871),transcription factor activity, sequence-specific DNA binding(GO:0003700),transcription factor activity, transcription factor binding(GO:0000989),transcription regulatory region DNA binding(GO:0044212)	cytoplasm(GO:0005737),cytosol(GO:0005829),early endosome(GO:0005769),late endosome(GO:0005770),nucleus(GO:0005634),recycling endosome(GO:0055037)	['GRMZM2G153333', 'GRMZM5G821439', 'GRMZM2G098784']
Ring finger domain gene family	Ring finger	32	579	0.987233	1	abscisic acid-activated signaling pathway(GO:0009738),abscisic acid-activated signaling pathway involved in stomatal movement(GO:1901527),abscisic acid biosynthetic process(GO:0009688),abscisic acid metabolic process(GO:0009687),amino acid homeostasis(GO:0080144),anther dehiscence(GO:0009901),anthocyanin-containing compound metabolic process(GO:0046283),biological_process(GO:0008150),cell cycle(G…	ATP binding(GO:0005524),calmodulin binding(GO:0005516),catalytic activity(GO:0003824),chromatin binding(GO:0003682),cullin family protein binding(GO:0097602),DNA binding(GO:0003677),double-stranded methylated DNA binding(GO:0010385),GTPase binding(GO:0051020),helicase activity(GO:0004386),histone binding(GO:0042393),identical protein binding(GO:0042802),iron ion binding(GO:0005506),kinase activit…	amyloplast(GO:0009501),anaphase-promoting complex(GO:0005680),anchored component of membrane(GO:0031225),BRCA1-A complex(GO:0070531),BRCA1-BARD1 complex(GO:0031436),cell(GO:0005623),cellular_component(GO:0005575),cell wall(GO:0005618),chloroplast envelope(GO:0009941),chloroplast(GO:0009507),chloroplast outer membrane(GO:0009707),chloroplast thylakoid membrane(GO:0009535),chromocenter(GO:0010369),…	['GRMZM2G152461', 'GRMZM2G440259', 'GRMZM2G024690', 'GRMZM5G863344', 'GRMZM2G389789', 'GRMZM2G018798', 'GRMZM2G095873', 'GRMZM2G027495', 'GRMZM2G025231', 'GRMZM2G068239', 'GRMZM5G843389', 'GRMZM2G069923', 'GRMZM2G165063', 'GRMZM2G034536', 'GRMZM5G818514', 'GRMZM2G098637', 'GRMZM2G077307', 'GRMZM2G050774', 'GRMZM2G169645', 'GRMZM2G468260', 'GRMZM2G342039', 'GRMZM2G028779', 'GRMZM2G090269', 'GRMZM2…
Tubulin gene family	Tubulin	1	60	0.992363	1	cell cycle(GO:0007049),cellular localization(GO:0051641),cellular response to gravity(GO:0071258),chloroplast fission(GO:0010020),chloroplast organization(GO:0009658),chloroplast relocation(GO:0009902),cytokinesis(GO:0000910),cytoplasmic microtubule organization(GO:0031122),embryo sac development(GO:0009553),leaf development(GO:0048366),microtubule-based process(GO:0007017),microtubule cytoskelet…	GTPase activity(GO:0003924),GTP binding(GO:0005525),identical protein binding(GO:0042802),mRNA binding(GO:0003729),protein binding(GO:0005515),protein self-association(GO:0043621),structural constituent of cytoskeleton(GO:0005200),structural molecule activity(GO:0005198)	apoplast(GO:0048046),cell cortex(GO:0005938),cell wall(GO:0005618),chloroplast(GO:0009507),chloroplast stroma(GO:0009570),chloroplast thylakoid(GO:0009534),chloroplast thylakoid membrane(GO:0009535),cytoplasm(GO:0005737),cytosol(GO:0005829),gamma-tubulin complex(GO:0000930),Golgi apparatus(GO:0005794),membrane(GO:0016020),microtubule cytoskeleton(GO:0015630),microtubule(GO:0005874),mitochondrion(…	['GRMZM2G108766']
DnaJ domain gene family	DnaJ	7	188	0.992611	1	actin filament organization(GO:0007015),amyloplast organization(GO:0009660),biological_process(GO:0008150),brassinosteroid mediated signaling pathway(GO:0009742),cell division(GO:0051301),cellular response to blue light(GO:0071483),cellular response to heat(GO:0034605),chaperone-mediated protein folding(GO:0061077),chaperone mediated protein folding requiring cofactor(GO:0051085),chloroplast accu…	ATPase activator activity(GO:0001671),ATP binding(GO:0005524),chaperone binding(GO:0051087),cytoskeletal protein binding(GO:0008092),electron carrier activity(GO:0009055),heat shock protein binding(GO:0031072),iron ion binding(GO:0005506),metal ion binding(GO:0046872),molecular_function(GO:0003674),nucleic acid binding(GO:0003676),oxidoreductase activity(GO:0016491),protein binding(GO:0005515),pr…	cellular_component(GO:0005575),cell wall(GO:0005618),chloroplast envelope(GO:0009941),chloroplast(GO:0009507),chloroplast inner membrane(GO:0009706),chloroplast membrane(GO:0031969),chloroplast stroma(GO:0009570),chloroplast thylakoid(GO:0009534),chloroplast thylakoid lumen(GO:0009543),chloroplast thylakoid membrane(GO:0009535),cytoplasm(GO:0005737),cytoplasmic vesicle(GO:0031410),cytoskeleton(GO…	['GRMZM5G892742', 'GRMZM2G125304', 'AC225193.3_FG004', 'GRMZM2G364069', 'GRMZM2G016734', 'GRMZM2G070475', 'GRMZM2G125072']
VQ gene family	VQ	1	61	0.99296	1	biological_process(GO:0008150),cellular potassium ion homeostasis(GO:0030007),cellular response to hypoxia(GO:0071456),cellular response to light stimulus(GO:0071482),cellular sodium ion homeostasis(GO:0006883),defense response(GO:0006952),defense response signaling pathway, resistance gene-dependent(GO:0009870),defense response to bacterium, incompatible interaction(GO:0009816),endosperm develop…	calmodulin binding(GO:0005516),molecular_function(GO:0003674),protein binding(GO:0005515)	chloroplast(GO:0009507),cytoplasm(GO:0005737),mitochondrion(GO:0005739),nucleus(GO:0005634),polar nucleus(GO:0043078)	['GRMZM2G417835']
Subtilases (SBT) gene family	SBT	1	63	0.994018	1	cuticle development(GO:0042335),double fertilization forming a zygote and endosperm(GO:0009567),hyperosmotic response(GO:0006972),hyperosmotic salinity response(GO:0042538),induced systemic resistance(GO:0009682),lateral root morphogenesis(GO:0010102),leaf senescence(GO:0010150),mucilage extrusion from seed coat(GO:0080001),mucilage metabolic process involved in seed coat development(GO:0048359),…	endopeptidase activity(GO:0004175),protein binding(GO:0005515),serine-type endopeptidase activity(GO:0004252),serine-type peptidase activity(GO:0008236),tripeptidyl-peptidase activity(GO:0008240)	apoplast(GO:0048046),cell wall(GO:0005618),chloroplast(GO:0009507),cytoplasm(GO:0005737),cytosolic ribosome(GO:0022626),endoplasmic reticulum(GO:0005783),endosome(GO:0005768),external side of plasma membrane(GO:0009897),extracellular matrix(GO:0031012),extracellular region(GO:0005576),Golgi apparatus(GO:0005794),Golgi membrane(GO:0000139),integral component of membrane(GO:0016021),membrane(GO:001…	['GRMZM2G057159']
Glutaredoxins (GRX) gene family	GRX	1	65	0.994917	1	actin filament bundle assembly(GO:0051017),anther development(GO:0048653),auxin polar transport(GO:0009926),cation transport(GO:0006812),cell redox homeostasis(GO:0045454),cellular oxidant detoxification(GO:0098869),cellular response to DNA damage stimulus(GO:0006974),cellular response to nitrogen starvation(GO:0006995),chloroplast relocation(GO:0009902),defense response to fungus(GO:0050832),glu…	2 iron, 2 sulfur cluster binding(GO:0051537),antiporter activity(GO:0015297),arsenate reductase (glutaredoxin) activity(GO:0008794),ATP binding(GO:0005524),disulfide oxidoreductase activity(GO:0015036),electron carrier activity(GO:0009055),endonuclease activity(GO:0004519),glutathione dehydrogenase (ascorbate) activity(GO:0045174),glutathione disulfide oxidoreductase activity(GO:0015038),glutathi…	actin filament(GO:0005884),apoplast(GO:0048046),chloroplast envelope(GO:0009941),chloroplast(GO:0009507),chloroplast stroma(GO:0009570),cytoplasm(GO:0005737),cytosol(GO:0005829),endoplasmic reticulum(GO:0005783),Golgi apparatus(GO:0005794),integral component of membrane(GO:0016021),mitochondrion(GO:0005739),nucleus(GO:0005634),peroxisome(GO:0005777),plasma membrane(GO:0005886),plasmodesma(GO:0009…	['GRMZM2G150295']
aminoacyl-tRNA synthetase (aaRS) gene family	aaRS	1	73	0.99735	1	alanyl-tRNA aminoacylation(GO:0006419),arginyl-tRNA aminoacylation(GO:0006420),asparaginyl-tRNA aminoacylation(GO:0006421),aspartyl-tRNA aminoacylation(GO:0006422),chloroplast organization(GO:0009658),cristae formation(GO:0042407),cysteinyl-tRNA aminoacylation(GO:0006423),defense response to fungus(GO:0050832),embryo development ending in seed dormancy(GO:0009793),embryo sac development(GO:000955…	alanine-tRNA ligase activity(GO:0004813),amino acid binding(GO:0016597),aminoacyl-tRNA editing activity(GO:0002161),aminoacyl-tRNA ligase activity(GO:0004812),arginine-tRNA ligase activity(GO:0004814),asparagine-tRNA ligase activity(GO:0004816),aspartate-tRNA ligase activity(GO:0004815),ATP binding(GO:0005524),cysteine-tRNA ligase activity(GO:0004817),DNA binding(GO:0003677),glutamate-tRNA ligase…	aminoacyl-tRNA synthetase multienzyme complex(GO:0017101),cell wall(GO:0005618),chloroplast(GO:0009507),chloroplast stroma(GO:0009570),cytoplasm(GO:0005737),cytosol(GO:0005829),endoplasmic reticulum(GO:0005783),integral component of membrane(GO:0016021),membrane(GO:0016020),mitochondrial matrix(GO:0005759),mitochondrion(GO:0005739),nucleus(GO:0005634),plasma membrane(GO:0005886),plasmodesma(GO:00…	['GRMZM2G166713']
SAUR gene family	SAUR	1	79	0.998375	1	auxin-activated signaling pathway(GO:0009734),auxin polar transport(GO:0009926),auxin transport(GO:0060918),biological_process(GO:0008150),cell growth(GO:0016049),multicellular organism development(GO:0007275),positive gravitropism(GO:0009958),positive regulation of cell growth(GO:0030307),positive regulation of leaf senescence(GO:1900057),regulation of auxin polar transport(GO:2000012),regulatio…	calmodulin binding(GO:0005516),molecular_function(GO:0003674),protein binding(GO:0005515)	cellular_component(GO:0005575),chloroplast(GO:0009507),cytoplasm(GO:0005737),extrinsic component of plasma membrane(GO:0019897),integral component of membrane(GO:0016021),mitochondrion(GO:0005739),nucleolus(GO:0005730),nucleus(GO:0005634),peroxisome(GO:0005777),plasma membrane(GO:0005886)	['GRMZM2G089273']
C2H2 zinc finger gene family	C2H2 ZF	4	179	0.999671	1	abaxial cell fate specification(GO:0010158),abscisic acid-activated signaling pathway(GO:0009738),anther development(GO:0048653),asymmetric cell division(GO:0008356),auxin homeostasis(GO:0010252),biological_process(GO:0008150),carpel development(GO:0048440),cell differentiation(GO:0030154),cell fate determination(GO:0001709),cellular response to nickel ion(GO:0071289),chromatin silencing(GO:00063…	5S rDNA binding(GO:0080084),5S rRNA binding(GO:0008097),core promoter binding(GO:0001047),DNA binding(GO:0003677),metal ion binding(GO:0046872),molecular_function(GO:0003674),nucleic acid binding(GO:0003676),protein binding(GO:0005515),protein heterodimerization activity(GO:0046982),protein homodimerization activity(GO:0042803),protein self-association(GO:0043621),RNA binding(GO:0003723),sequence…	anchored component of membrane(GO:0031225),chloroplast(GO:0009507),cytoplasm(GO:0005737),cytosolic large ribosomal subunit(GO:0022625),cytosolic ribosome(GO:0022626),extracellular region(GO:0005576),integral component of membrane(GO:0016021),nucleolus(GO:0005730),nucleus(GO:0005634),plasma membrane(GO:0005886),preribosome, large subunit precursor(GO:0030687)	['GRMZM2G436344', 'GRMZM2G171073', 'GRMZM2G084014', 'GRMZM2G470422']
WD40 gene family	WD40	6	225	0.999706	1	7-methylguanosine metabolic process(GO:0008618),abscisic acid-activated signaling pathway(GO:0009738),abscisic acid catabolic process(GO:0046345),acceptance of pollen(GO:0060321),acquisition of desiccation tolerance in seed(GO:0048700),actin filament depolymerization(GO:0030042),actin filament organization(GO:0007015),animal organ morphogenesis(GO:0009887),anthocyanin-containing compound biosynth…	actin filament binding(GO:0051015),anaphase-promoting complex binding(GO:0010997),ATP binding(GO:0005524),chromatin binding(GO:0003682),damaged DNA binding(GO:0003684),DNA binding(GO:0003677),endonuclease activity(GO:0004519),exonuclease activity(GO:0004527),GTPase activator activity(GO:0005096),GTPase activity(GO:0003924),GTPase binding(GO:0051020),histone binding(GO:0042393),histone methyltrans…	anaphase-promoting complex(GO:0005680),Arp2/3 protein complex(GO:0005885),bub1-bub3 complex(GO:1990298),CAF-1 complex(GO:0033186),catalytic step 2 spliceosome(GO:0071013),Cdc73/Paf1 complex(GO:0016593),cellular_component(GO:0005575),chloroplast(GO:0009507),chromatin silencing complex(GO:0005677),CIA complex(GO:0097361),condensed chromosome kinetochore(GO:0000777),Cul4-RING E3 ubiquitin ligase com…	['GRMZM6G915669', 'GRMZM2G027049', 'GRMZM2G079323', 'GRMZM2G319435', 'GRMZM2G142667', 'GRMZM2G146280']
hAT transposon gene family	hAT	1	103	0.99977	1	biological_process(GO:0008150),post-embryonic development(GO:0009791),regulation of transcription from RNA polymerase II promoter(GO:0006357),transcription, DNA-templated(GO:0006351)	DNA binding(GO:0003677),metal ion binding(GO:0046872),molecular_function(GO:0003674),nucleic acid binding(GO:0003676),protein dimerization activity(GO:0046983),RNA polymerase II regulatory region sequence-specific DNA binding(GO:0000977),RNA polymerase II transcription factor activity, sequence-specific DNA binding(GO:0000981),transcription factor activity, sequence-specific DNA binding(GO:000370…	cytoplasm(GO:0005737),cytosol(GO:0005829),nucleoplasm(GO:0005654),nucleus(GO:0005634),plasmodesma(GO:0009506)	['GRMZM2G062091']
AP2/EREBP gene family	AP2/EREBP	4	211	0.999962	1	abscisic acid-activated signaling pathway(GO:0009738),animal organ morphogenesis(GO:0009887),auxin-activated signaling pathway(GO:0009734),auxin mediated signaling pathway involved in phyllotactic patterning(GO:0060774),bract development(GO:0010432),cell death(GO:0008219),cell differentiation(GO:0030154),cell division(GO:0051301),cell growth(GO:0016049),cellular response to ethylene stimulus(GO:0…	DNA binding(GO:0003677),identical protein binding(GO:0042802),protein binding(GO:0005515),RNA polymerase II transcription factor activity, sequence-specific DNA binding(GO:0000981),sequence-specific DNA binding(GO:0043565),transcription factor activity, sequence-specific DNA binding(GO:0003700),transcription regulatory region DNA binding(GO:0044212),transcription regulatory region sequence-specif…	chloroplast(GO:0009507),cytoplasm(GO:0005737),cytosol(GO:0005829),integral component of membrane(GO:0016021),intracellular(GO:0005622),membrane(GO:0016020),nuclear body(GO:0016604),nuclear pore(GO:0005643),nucleolus(GO:0005730),nucleus(GO:0005634),plasma membrane(GO:0005886)	['GRMZM2G006745', 'GRMZM2G171179', 'GRMZM2G052667', 'GRMZM2G148333']
RNA-recognition motif (RRM) gene family	RRM	4	278	1	1	abscisic acid-activated signaling pathway(GO:0009738),alternative mRNA splicing, via spliceosome(GO:0000380),antisense RNA metabolic process(GO:0042868),base conversion or substitution editing(GO:0016553),biological_process(GO:0008150),cell death(GO:0008219),cell differentiation(GO:0030154),cell plate formation involved in plant-type cell wall biogenesis(GO:0009920),cell proliferation(GO:0008283)…	ATP binding(GO:0005524),AU-rich element binding(GO:0017091),chromatin binding(GO:0003682),chromatin DNA binding(GO:0031490),copper ion binding(GO:0005507),DNA binding(GO:0003677),double-stranded DNA binding(GO:0003690),exonuclease activity(GO:0004527),first spliceosomal transesterification activity(GO:0000384),identical protein binding(GO:0042802),lipase activity(GO:0016298),metal ion binding(GO:…	apoplast(GO:0048046),Cajal body(GO:0015030),catalytic step 2 spliceosome(GO:0071013),cellular_component(GO:0005575),cell wall(GO:0005618),chloroplast envelope(GO:0009941),chloroplast(GO:0009507),chloroplast stroma(GO:0009570),chloroplast thylakoid(GO:0009534),chloroplast thylakoid membrane(GO:0009535),chromatin(GO:0000785),commitment complex(GO:0000243),cytoplasm(GO:0005737),cytoplasmic stress gr…	['GRMZM2G346701', 'GRMZM2G114688', 'GRMZM2G180639', 'GRMZM2G331811']
Pentatricopeptide repeat (PPR) gene family	PPR	7	615	1	1	biological_process(GO:0008150),cell division(GO:0051301),cellular protein modification process(GO:0006464),chloroplast mRNA modification(GO:1900871),chloroplast mRNA processing(GO:0010239),chloroplast-nucleus signaling pathway(GO:0010019),chloroplast organization(GO:0009658),chloroplast RNA modification(GO:1900865),chloroplast RNA processing(GO:0031425),cotyledon vascular tissue pattern formation…	4-aminobutyrate transaminase activity(GO:0003867),adenylate cyclase activity(GO:0004016),ATP binding(GO:0005524),catalytic activity(GO:0003824),cyclin-dependent protein serine/threonine kinase activator activity(GO:0061575),DNA binding(GO:0003677),endonuclease activity(GO:0004519),heme binding(GO:0020037),kinase activity(GO:0016301),lipoyltransferase activity(GO:0017118),metal ion binding(GO:0046…	cellular_component(GO:0005575),chloroplast envelope(GO:0009941),chloroplast(GO:0009507),chloroplast nucleoid(GO:0042644),chloroplast stroma(GO:0009570),chloroplast thylakoid(GO:0009534),chloroplast thylakoid membrane(GO:0009535),cytoplasm(GO:0005737),cytosol(GO:0005829),cytosolic ribosome(GO:0022626),endoplasmic reticulum(GO:0005783),Golgi apparatus(GO:0005794),holo TFIIH complex(GO:0005675),inte…	['GRMZM2G004888', 'GRMZM2G306482', 'GRMZM2G099278', 'GRMZM2G353301', 'GRMZM2G423378', 'GRMZM5G827485', 'GRMZM2G033884']

## Sheet: Husk Genes in Gene Families
Husk Genes in Gene Families (1371) 5b+	Gene Family
GRMZM2G012874	Glycosyltransferase 43 (GT43) gene family
GRMZM2G076307	Glycosyltransferase 43 (GT43) gene family
GRMZM2G356579	Glycosyltransferase 43 (GT43) gene family
GRMZM2G113655	Glycosyltransferase 43 (GT43) gene family
GRMZM2G001079	Glycosyltransferase 43 (GT43) gene family
GRMZM2G179504	Glycosyltransferase 43 (GT43) gene family
GRMZM2G037469	Glycosyltransferase 43 (GT43) gene family
GRMZM2G103628	Glycosyltransferase 43 (GT43) gene family
GRMZM2G160585	Glycosyltransferase 43 (GT43) gene family
GRMZM2G068350	Glycosyltransferase 43 (GT43) gene family
GRMZM2G030272	WRKY gene family
AC209050.3_FG003	WRKY gene family
GRMZM2G141299	WRKY gene family
GRMZM5G816457	WRKY gene family
AC194362.3_FG003	WRKY gene family
GRMZM2G453571	WRKY gene family
GRMZM2G040298	WRKY gene family
GRMZM5G863420	WRKY gene family
GRMZM2G106560	WRKY gene family
GRMZM2G327349	WRKY gene family
GRMZM2G031963	WRKY gene family
GRMZM2G441031	WRKY gene family
GRMZM2G092694	WRKY gene family
GRMZM2G151763	WRKY gene family
GRMZM2G138683	WRKY gene family
GRMZM2G145554	WRKY gene family
GRMZM2G468056	WRKY gene family
GRMZM2G143204	WRKY gene family
AC198725.4_FG009	WRKY gene family
GRMZM2G475984	WRKY gene family
GRMZM2G013391	WRKY gene family
GRMZM2G059562	WRKY gene family
GRMZM5G812272	WRKY gene family
GRMZM2G158328	WRKY gene family
GRMZM2G143765	WRKY gene family
GRMZM2G163054	WRKY gene family
GRMZM2G322844	Inorganic solute cotransporter (ISCT) gene family
GRMZM2G409771	Inorganic solute cotransporter (ISCT) gene family
GRMZM2G034551	Inorganic solute cotransporter (ISCT) gene family
GRMZM2G043193	Inorganic solute cotransporter (ISCT) gene family
GRMZM2G093276	Inorganic solute cotransporter (ISCT) gene family
GRMZM2G021725	Inorganic solute cotransporter (ISCT) gene family
GRMZM2G118821	Inorganic solute cotransporter (ISCT) gene family
GRMZM2G118497	Inorganic solute cotransporter (ISCT) gene family
GRMZM2G111300	Inorganic solute cotransporter (ISCT) gene family
GRMZM2G120163	Inorganic solute cotransporter (ISCT) gene family
GRMZM2G166738	Inorganic solute cotransporter (ISCT) gene family
GRMZM2G154211	Inorganic solute cotransporter (ISCT) gene family
GRMZM2G005040	Inorganic solute cotransporter (ISCT) gene family
AC233953.1_FG005	Inorganic solute cotransporter (ISCT) gene family
GRMZM2G080045	Inorganic solute cotransporter (ISCT) gene family
GRMZM2G015955	Inorganic solute cotransporter (ISCT) gene family
GRMZM2G366919	Inorganic solute cotransporter (ISCT) gene family
GRMZM2G086389	Inorganic solute cotransporter (ISCT) gene family
GRMZM2G444801	Inorganic solute cotransporter (ISCT) gene family
GRMZM2G080178	Inorganic solute cotransporter (ISCT) gene family
GRMZM2G147560	Inorganic solute cotransporter (ISCT) gene family
GRMZM2G455817	Inorganic solute cotransporter (ISCT) gene family
GRMZM2G111136	Squamosa promoter binding protein-like (SPL) gene family
GRMZM2G058588	Squamosa promoter binding protein-like (SPL) gene family
GRMZM2G101499	Squamosa promoter binding protein-like (SPL) gene family
GRMZM2G460544	Squamosa promoter binding protein-like (SPL) gene family
GRMZM2G067624	Squamosa promoter binding protein-like (SPL) gene family
GRMZM2G169270	Squamosa promoter binding protein-like (SPL) gene family
GRMZM2G101511	Squamosa promoter binding protein-like (SPL) gene family
GRMZM2G113779	Squamosa promoter binding protein-like (SPL) gene family
GRMZM2G036297	Squamosa promoter binding protein-like (SPL) gene family
GRMZM2G081127	Squamosa promoter binding protein-like (SPL) gene family
GRMZM2G053987	Protein kinase (PK) gene superfamily
GRMZM2G038893	Protein kinase (PK) gene superfamily
GRMZM2G056732	Protein kinase (PK) gene superfamily
GRMZM2G113512	Protein kinase (PK) gene superfamily
GRMZM2G062772	Protein kinase (PK) gene superfamily
GRMZM2G176206	Protein kinase (PK) gene superfamily
GRMZM2G037308	Protein kinase (PK) gene superfamily
GRMZM2G127031	Protein kinase (PK) gene superfamily
GRMZM2G158045	Protein kinase (PK) gene superfamily
GRMZM2G080851	Protein kinase (PK) gene superfamily
AC211175.3_FG005	Protein kinase (PK) gene superfamily
GRMZM2G026203	Protein kinase (PK) gene superfamily
GRMZM2G456059	Protein kinase (PK) gene superfamily
GRMZM2G145051	Protein kinase (PK) gene superfamily
GRMZM2G028086	Protein kinase (PK) gene superfamily
GRMZM2G418689	Protein kinase (PK) gene superfamily
GRMZM2G099425	Protein kinase (PK) gene superfamily
GRMZM2G451147	Protein kinase (PK) gene superfamily
GRMZM2G109830	Protein kinase (PK) gene superfamily
GRMZM2G161452	Protein kinase (PK) gene superfamily
GRMZM2G047588	Protein kinase (PK) gene superfamily
GRMZM2G121228	Protein kinase (PK) gene superfamily
GRMZM2G334165	Protein kinase (PK) gene superfamily
GRMZM2G003662	Protein kinase (PK) gene superfamily
GRMZM5G802725	Protein kinase (PK) gene superfamily
GRMZM2G128319	Protein kinase (PK) gene superfamily
GRMZM2G079219	Protein kinase (PK) gene superfamily
GRMZM2G121565	Protein kinase (PK) gene superfamily
GRMZM2G063961	Protein kinase (PK) gene superfamily
GRMZM2G087655	Protein kinase (PK) gene superfamily
GRMZM2G066377	Protein kinase (PK) gene superfamily
GRMZM2G171677	Protein kinase (PK) gene superfamily
GRMZM2G000620	Protein kinase (PK) gene superfamily
GRMZM2G137710	Protein kinase (PK) gene superfamily
GRMZM2G335638	Protein kinase (PK) gene superfamily
GRMZM2G125308	Protein kinase (PK) gene superfamily
GRMZM2G051079	Protein kinase (PK) gene superfamily
GRMZM2G062761	Protein kinase (PK) gene superfamily
GRMZM2G104283	Protein kinase (PK) gene superfamily
GRMZM2G101245	Protein kinase (PK) gene superfamily
GRMZM2G175164	Protein kinase (PK) gene superfamily
GRMZM2G157115	Protein kinase (PK) gene superfamily
GRMZM2G110968	Protein kinase (PK) gene superfamily
GRMZM2G109566	Protein kinase (PK) gene superfamily
AC215201.3_FG003	Protein kinase (PK) gene superfamily
GRMZM2G408376	Protein kinase (PK) gene superfamily
GRMZM2G416322	Protein kinase (PK) gene superfamily
GRMZM2G039106	Protein kinase (PK) gene superfamily
GRMZM2G063533	Protein kinase (PK) gene superfamily
GRMZM2G364172	Protein kinase (PK) gene superfamily
GRMZM2G309897	Protein kinase (PK) gene superfamily
GRMZM2G089159	Protein kinase (PK) gene superfamily
GRMZM2G320506	Protein kinase (PK) gene superfamily
GRMZM2G022645	Protein kinase (PK) gene superfamily
GRMZM2G310410	Protein kinase (PK) gene superfamily
GRMZM2G453438	Protein kinase (PK) gene superfamily
GRMZM2G145075	Protein kinase (PK) gene superfamily
GRMZM2G303768	Protein kinase (PK) gene superfamily
GRMZM2G031893	Protein kinase (PK) gene superfamily
GRMZM2G325238	Protein kinase (PK) gene superfamily
AC212835.3_FG008	Protein kinase (PK) gene superfamily
GRMZM2G390345	Protein kinase (PK) gene superfamily
GRMZM2G097878	Protein kinase (PK) gene superfamily
GRMZM2G142544	Protein kinase (PK) gene superfamily
GRMZM2G418223	Protein kinase (PK) gene superfamily
GRMZM6G513881	Protein kinase (PK) gene superfamily
AC149810.2_FG008	Protein kinase (PK) gene superfamily
GRMZM5G879570	Protein kinase (PK) gene superfamily
GRMZM2G153393	Protein kinase (PK) gene superfamily
GRMZM2G028568	Protein kinase (PK) gene superfamily
GRMZM2G007466	Protein kinase (PK) gene superfamily
GRMZM2G051984	Protein kinase (PK) gene superfamily
GRMZM2G169020	Protein kinase (PK) gene superfamily
GRMZM2G301355	Protein kinase (PK) gene superfamily
GRMZM2G073250	Protein kinase (PK) gene superfamily
GRMZM2G157068	Protein kinase (PK) gene superfamily
GRMZM2G449817	Protein kinase (PK) gene superfamily
GRMZM2G055575	Protein kinase (PK) gene superfamily
GRMZM2G027351	Protein kinase (PK) gene superfamily
GRMZM2G334791	Protein kinase (PK) gene superfamily
GRMZM5G818431	Protein kinase (PK) gene superfamily
GRMZM2G043799	Protein kinase (PK) gene superfamily
GRMZM2G057618	Protein kinase (PK) gene superfamily
GRMZM2G176225	Protein kinase (PK) gene superfamily
GRMZM5G852177	Protein kinase (PK) gene superfamily
GRMZM2G138245	Protein kinase (PK) gene superfamily
GRMZM2G055982	Protein kinase (PK) gene superfamily
GRMZM2G137468	Protein kinase (PK) gene superfamily
GRMZM2G065655	Protein kinase (PK) gene superfamily
GRMZM2G321153	Protein kinase (PK) gene superfamily
GRMZM2G048635	Protein kinase (PK) gene superfamily
GRMZM2G055957	Protein kinase (PK) gene superfamily
GRMZM2G123178	Protein kinase (PK) gene superfamily
GRMZM2G104125	Protein kinase (PK) gene superfamily
GRMZM2G145109	Protein kinase (PK) gene superfamily
GRMZM2G144042	Protein kinase (PK) gene superfamily
GRMZM2G144028	Protein kinase (PK) gene superfamily
GRMZM2G305822	Protein kinase (PK) gene superfamily
GRMZM2G061681	Protein kinase (PK) gene superfamily
GRMZM2G009869	Protein kinase (PK) gene superfamily
GRMZM2G322728	Protein kinase (PK) gene superfamily
GRMZM2G180160	Protein kinase (PK) gene superfamily
GRMZM2G140095	Protein kinase (PK) gene superfamily
GRMZM2G394321	Protein kinase (PK) gene superfamily
GRMZM2G180916	Protein kinase (PK) gene superfamily
GRMZM2G080001	Protein kinase (PK) gene superfamily
GRMZM2G075247	Protein kinase (PK) gene superfamily
GRMZM2G051103	Protein kinase (PK) gene superfamily
GRMZM2G142390	Protein kinase (PK) gene superfamily
GRMZM2G110922	Protein kinase (PK) gene superfamily
GRMZM2G046848	Protein kinase (PK) gene superfamily
GRMZM2G154447	Protein kinase (PK) gene superfamily
GRMZM5G872442	Protein kinase (PK) gene superfamily
GRMZM2G432796	Protein kinase (PK) gene superfamily
GRMZM2G133566	Protein kinase (PK) gene superfamily
GRMZM2G081915	Protein kinase (PK) gene superfamily
GRMZM5G802115	Protein kinase (PK) gene superfamily
GRMZM2G009506	Protein kinase (PK) gene superfamily
GRMZM2G152120	Protein kinase (PK) gene superfamily
GRMZM2G314396	Protein kinase (PK) gene superfamily
GRMZM2G374088	Protein kinase (PK) gene superfamily
GRMZM2G358830	Protein kinase (PK) gene superfamily
GRMZM2G178074	Protein kinase (PK) gene superfamily
GRMZM2G125762	Protein kinase (PK) gene superfamily
GRMZM2G477829	Protein kinase (PK) gene superfamily
GRMZM5G882078	Protein kinase (PK) gene superfamily
GRMZM2G180555	Protein kinase (PK) gene superfamily
GRMZM2G173928	Protein kinase (PK) gene superfamily
GRMZM2G066120	Protein kinase (PK) gene superfamily
GRMZM2G700291	Protein kinase (PK) gene superfamily
GRMZM2G054152	Protein kinase (PK) gene superfamily
GRMZM2G017792	Protein kinase (PK) gene superfamily
GRMZM2G378452	Protein kinase (PK) gene superfamily
GRMZM2G378547	Protein kinase (PK) gene superfamily
GRMZM2G004207	Protein kinase (PK) gene superfamily
GRMZM2G028709	Protein kinase (PK) gene superfamily
GRMZM2G028926	Protein kinase (PK) gene superfamily
GRMZM2G119714	Protein kinase (PK) gene superfamily
GRMZM2G074381	Protein kinase (PK) gene superfamily
GRMZM2G058305	Protein kinase (PK) gene superfamily
GRMZM2G071196	PP2C gene family
GRMZM2G059453	PP2C gene family
GRMZM2G050512	PP2C gene family
GRMZM2G119623	PP2C gene family
GRMZM2G122228	PP2C gene family
GRMZM2G166297	PP2C gene family
GRMZM2G111232	PP2C gene family
GRMZM2G136765	PP2C gene family
GRMZM2G159811	PP2C gene family
GRMZM2G135444	PP2C gene family
GRMZM2G149132	PP2C gene family
GRMZM2G150213	PP2C gene family
GRMZM5G818101	PP2C gene family
AC208201.3_FG002	PP2C gene family
GRMZM2G377904	PP2C gene family
GRMZM2G081359	PP2C gene family
GRMZM2G001243	PP2C gene family
GRMZM2G300125	PP2C gene family
GRMZM2G134628	PP2C gene family
GRMZM2G015610	PP2C gene family
GRMZM2G102255	PP2C gene family
GRMZM2G148693	MADS-box gene family
GRMZM2G359952	MADS-box gene family
GRMZM2G553379	MADS-box gene family
GRMZM2G102161	MADS-box gene family
GRMZM2G046885	MADS-box gene family
GRMZM2G026223	MADS-box gene family
GRMZM2G097059	MADS-box gene family
GRMZM2G099522	MADS-box gene family
GRMZM2G159397	MADS-box gene family
GRMZM2G129034	MADS-box gene family
GRMZM2G147716	MADS-box gene family
GRMZM2G070034	MADS-box gene family
GRMZM2G160565	MADS-box gene family
GRMZM2G032905	MADS-box gene family
GRMZM2G032339	MADS-box gene family
GRMZM2G071620	MADS-box gene family
GRMZM2G018589	MADS-box gene family
GRMZM2G137510	MADS-box gene family
GRMZM2G429322	Amino acid transporters (AAT) gene family
GRMZM2G078024	Amino acid transporters (AAT) gene family
GRMZM2G164814	Amino acid transporters (AAT) gene family
GRMZM2G331902	Amino acid transporters (AAT) gene family
GRMZM2G173597	Amino acid transporters (AAT) gene family
GRMZM2G057733	Amino acid transporters (AAT) gene family
GRMZM2G126742	Amino acid transporters (AAT) gene family
GRMZM2G022642	Amino acid transporters (AAT) gene family
GRMZM2G149216	Amino acid transporters (AAT) gene family
GRMZM2G180659	Amino acid transporters (AAT) gene family
GRMZM2G101125	Amino acid transporters (AAT) gene family
GRMZM2G136300	Amino acid transporters (AAT) gene family
GRMZM2G139920	Amino acid transporters (AAT) gene family
GRMZM2G042933	Amino acid transporters (AAT) gene family
GRMZM2G332505	Amino acid transporters (AAT) gene family
GRMZM2G042313	Amino acid transporters (AAT) gene family
GRMZM2G066428	Amino acid transporters (AAT) gene family
GRMZM5G830545	Amino acid transporters (AAT) gene family
GRMZM2G177659	Amino acid transporters (AAT) gene family
GRMZM5G828396	Basic helix-loop-helix (bHLH) gene family gene family
GRMZM2G119823	Basic helix-loop-helix (bHLH) gene family gene family
GRMZM2G080054	Basic helix-loop-helix (bHLH) gene family gene family
GRMZM2G082343	Basic helix-loop-helix (bHLH) gene family gene family
GRMZM2G173862	Basic helix-loop-helix (bHLH) gene family gene family
GRMZM2G172795	Basic helix-loop-helix (bHLH) gene family gene family
GRMZM2G035156	Basic helix-loop-helix (bHLH) gene family gene family
GRMZM2G173372	Basic helix-loop-helix (bHLH) gene family gene family
GRMZM2G091003	Basic helix-loop-helix (bHLH) gene family gene family
GRMZM2G369629	Basic helix-loop-helix (bHLH) gene family gene family
AC198518.3_FG005	Basic helix-loop-helix (bHLH) gene family gene family
GRMZM2G173534	Basic helix-loop-helix (bHLH) gene family gene family
GRMZM2G437481	Basic helix-loop-helix (bHLH) gene family gene family
GRMZM2G019806	Basic helix-loop-helix (bHLH) gene family gene family
GRMZM5G839518	Basic helix-loop-helix (bHLH) gene family gene family
GRMZM2G180452	Basic helix-loop-helix (bHLH) gene family gene family
GRMZM2G317450	Basic helix-loop-helix (bHLH) gene family gene family
GRMZM2G088443	Basic helix-loop-helix (bHLH) gene family gene family
GRMZM2G460472	Basic helix-loop-helix (bHLH) gene family gene family
GRMZM2G042895	Basic helix-loop-helix (bHLH) gene family gene family
GRMZM2G171818	Basic helix-loop-helix (bHLH) gene family gene family
GRMZM2G024530	Basic helix-loop-helix (bHLH) gene family gene family
GRMZM2G145579	Basic helix-loop-helix (bHLH) gene family gene family
GRMZM2G136831	Basic helix-loop-helix (bHLH) gene family gene family
GRMZM2G407119	Basic helix-loop-helix (bHLH) gene family gene family
AC149829.2_FG004	Basic helix-loop-helix (bHLH) gene family gene family
GRMZM2G133675	Basic helix-loop-helix (bHLH) gene family gene family
GRMZM2G159456	Basic helix-loop-helix (bHLH) gene family gene family
GRMZM2G025832	Cytochrome P450 gene family
GRMZM2G140915	Cytochrome P450 gene family
GRMZM2G130755	Cytochrome P450 gene family
GRMZM5G872368	Cytochrome P450 gene family
GRMZM2G012865	Cytochrome P450 gene family
GRMZM2G180082	Cytochrome P450 gene family
GRMZM2G160763	Cytochrome P450 gene family
GRMZM2G084407	Cytochrome P450 gene family
GRMZM2G096086	Cytochrome P450 gene family
GRMZM2G132450	Cytochrome P450 gene family
GRMZM6G235245	Cytochrome P450 gene family
GRMZM2G138074	Cytochrome P450 gene family
GRMZM2G091588	Cytochrome P450 gene family
GRMZM6G859365	Cytochrome P450 gene family
GRMZM2G119067	Cytochrome P450 gene family
GRMZM2G031364	Cytochrome P450 gene family
GRMZM2G349187	Cytochrome P450 gene family
GRMZM2G059308	Cytochrome P450 gene family
GRMZM2G370745	Cytochrome P450 gene family
GRMZM2G133720	Cytochrome P450 gene family
GRMZM2G105954	Cytochrome P450 gene family
AF546187.1_FG011	Cytochrome P450 gene family
GRMZM2G020761	Cytochrome P450 gene family
GRMZM2G147467	Cytochrome P450 gene family
GRMZM2G124972	Cytochrome P450 gene family
GRMZM2G167698	Cytochrome P450 gene family
GRMZM2G171139	Cytochrome P450 gene family
GRMZM2G065928	Cytochrome P450 gene family
GRMZM2G363429	Cytochrome P450 gene family
GRMZM2G054603	Cytochrome P450 gene family
GRMZM2G446454	Cytochrome P450 gene family
GRMZM2G034471	Cytochrome P450 gene family
GRMZM2G065245	Cytochrome P450 gene family
GRMZM2G090432	Cytochrome P450 gene family
GRMZM2G106408	Cytochrome P450 gene family
GRMZM2G401463	Cytochrome P450 gene family
GRMZM2G120621	Cytochrome P450 gene family
GRMZM2G022947	Cytochrome P450 gene family
GRMZM2G172826	Cytochrome P450 gene family
GRMZM2G109130	Lipoxygenase (LOX) gene family
GRMZM2G070092	Lipoxygenase (LOX) gene family
GRMZM2G017616	Lipoxygenase (LOX) gene family
GRMZM2G156861	Lipoxygenase (LOX) gene family
GRMZM2G109056	Lipoxygenase (LOX) gene family
GRMZM2G066578	Fatty acid hydroxylase (FAH) gene family
GRMZM2G167085	Fatty acid hydroxylase (FAH) gene family
GRMZM5G826824	Fatty acid hydroxylase (FAH) gene family
GRMZM2G062531	Fatty acid hydroxylase (FAH) gene family
GRMZM2G127067	Fatty acid hydroxylase (FAH) gene family
GRMZM2G382534	Fatty acid hydroxylase (FAH) gene family
GRMZM5G850019	Fatty acid hydroxylase (FAH) gene family
GRMZM5G869788	Glycosyltransferase 61 (GT61) gene family
GRMZM2G412986	Glycosyltransferase 61 (GT61) gene family
GRMZM2G104829	Glycosyltransferase 61 (GT61) gene family
GRMZM2G062552	Glycosyltransferase 61 (GT61) gene family
GRMZM2G090584	Glycosyltransferase 61 (GT61) gene family
GRMZM2G176576	Glycosyltransferase 61 (GT61) gene family
GRMZM2G476699	Glycosyltransferase 61 (GT61) gene family
GRMZM2G130800	Glycosyltransferase 61 (GT61) gene family
GRMZM2G155329	Chalcone isomerase-like (CHIL) gene family
GRMZM2G095778	Chalcone isomerase-like (CHIL) gene family
GRMZM2G175076	Chalcone isomerase-like (CHIL) gene family
GRMZM2G119186	Chalcone isomerase-like (CHIL) gene family
GRMZM2G154678	Glycoside hydrolase (GH) gene family
GRMZM2G125032	Glycoside hydrolase (GH) gene family
GRMZM2G014844	Glycoside hydrolase (GH) gene family
GRMZM2G180889	Glycoside hydrolase (GH) gene family
GRMZM5G828987	Glycoside hydrolase (GH) gene family
GRMZM2G016890	Glycoside hydrolase (GH) gene family
GRMZM2G119494	Glycoside hydrolase (GH) gene family
GRMZM5G829293	Glycoside hydrolase (GH) gene family
GRMZM2G170388	Glycoside hydrolase (GH) gene family
GRMZM2G162690	Glycoside hydrolase (GH) gene family
GRMZM2G112198	Glycoside hydrolase (GH) gene family
GRMZM2G443903	Glycoside hydrolase (GH) gene family
GRMZM5G805609	Glycoside hydrolase (GH) gene family
GRMZM2G042870	Glycoside hydrolase (GH) gene family
GRMZM2G137535	Glycoside hydrolase (GH) gene family
AC234160.1_FG003	Glycoside hydrolase (GH) gene family
GRMZM2G178025	Glycoside hydrolase (GH) gene family
GRMZM2G076584	Glycoside hydrolase (GH) gene family
GRMZM2G147221	Glycoside hydrolase (GH) gene family
GRMZM2G002034	Glycoside hydrolase (GH) gene family
GRMZM2G177510	Glycoside hydrolase (GH) gene family
GRMZM2G380561	Glycoside hydrolase (GH) gene family
GRMZM2G337242	Glycoside hydrolase (GH) gene family
GRMZM2G048375	Glycoside hydrolase (GH) gene family
GRMZM2G055585	Glycoside hydrolase (GH) gene family
GRMZM2G376416	Glycoside hydrolase (GH) gene family
GRMZM2G078566	Glycoside hydrolase (GH) gene family
GRMZM2G041961	Glycoside hydrolase (GH) gene family
GRMZM2G147422	Glycoside hydrolase (GH) gene family
GRMZM2G107073	Glycoside hydrolase (GH) gene family
AC210013.4_FG017	Glycoside hydrolase (GH) gene family
GRMZM2G037431	Glycoside hydrolase (GH) gene family
GRMZM5G821411	Glycoside hydrolase (GH) gene family
GRMZM2G435380	Glycoside hydrolase (GH) gene family
GRMZM2G482256	Glycoside hydrolase (GH) gene family
GRMZM2G032628	Glycoside hydrolase (GH) gene family
GRMZM2G070271	Glycoside hydrolase (GH) gene family
GRMZM2G099454	Glycoside hydrolase (GH) gene family
GRMZM2G180716	Glycoside hydrolase (GH) gene family
GRMZM2G388684	Glycoside hydrolase (GH) gene family
GRMZM2G079263	Glycoside hydrolase (GH) gene family
GRMZM2G426467	Glycoside hydrolase (GH) gene family
GRMZM2G451965	Glycoside hydrolase (GH) gene family
GRMZM2G151257	Glycoside hydrolase (GH) gene family
GRMZM2G125991	Glycoside hydrolase (GH) gene family
GRMZM2G450125	Glycoside hydrolase (GH) gene family
GRMZM2G113761	Glycoside hydrolase (GH) gene family
GRMZM2G045215	GDSL-like lipase (GELP) gene family
GRMZM2G091782	GDSL-like lipase (GELP) gene family
GRMZM2G379773	GDSL-like lipase (GELP) gene family
GRMZM2G117030	GDSL-like lipase (GELP) gene family
GRMZM2G122261	GDSL-like lipase (GELP) gene family
GRMZM2G148460	GDSL-like lipase (GELP) gene family
GRMZM2G022402	GDSL-like lipase (GELP) gene family
GRMZM2G060866	GDSL-like lipase (GELP) gene family
GRMZM2G111710	GDSL-like lipase (GELP) gene family
GRMZM2G063464	GDSL-like lipase (GELP) gene family
GRMZM2G116360	GDSL-like lipase (GELP) gene family
GRMZM2G141762	GDSL-like lipase (GELP) gene family
GRMZM2G132331	GDSL-like lipase (GELP) gene family
GRMZM2G077863	GDSL-like lipase (GELP) gene family
GRMZM5G862317	GDSL-like lipase (GELP) gene family
AC212068.4_FG005	GDSL-like lipase (GELP) gene family
GRMZM5G856011	Cysteine-rich receptor-like kinases (CRK) gene family
GRMZM2G102862	Cysteine-rich receptor-like kinases (CRK) gene family
GRMZM2G340048	Cysteine-rich receptor-like kinases (CRK) gene family
GRMZM2G084825	Cysteine-rich receptor-like kinases (CRK) gene family
GRMZM2G021624	Cysteine-rich receptor-like kinases (CRK) gene family
GRMZM2G076943	Cysteine-rich receptor-like kinases (CRK) gene family
GRMZM2G079913	Cysteine-rich receptor-like kinases (CRK) gene family
GRMZM2G053977	Short-chain dehydrogenases/reductases (SDR) gene superfamily
GRMZM2G168976	Short-chain dehydrogenases/reductases (SDR) gene superfamily
GRMZM2G468855	Short-chain dehydrogenases/reductases (SDR) gene superfamily
GRMZM2G410865	Short-chain dehydrogenases/reductases (SDR) gene superfamily
GRMZM2G001991	Short-chain dehydrogenases/reductases (SDR) gene superfamily
GRMZM2G126496	Short-chain dehydrogenases/reductases (SDR) gene superfamily
GRMZM2G069523	Short-chain dehydrogenases/reductases (SDR) gene superfamily
GRMZM2G033555	Short-chain dehydrogenases/reductases (SDR) gene superfamily
GRMZM2G354909	Short-chain dehydrogenases/reductases (SDR) gene superfamily
GRMZM2G097841	Short-chain dehydrogenases/reductases (SDR) gene superfamily
GRMZM5G881887	Short-chain dehydrogenases/reductases (SDR) gene superfamily
GRMZM2G076981	Short-chain dehydrogenases/reductases (SDR) gene superfamily
GRMZM2G026930	Short-chain dehydrogenases/reductases (SDR) gene superfamily
GRMZM2G070279	Short-chain dehydrogenases/reductases (SDR) gene superfamily
GRMZM2G052357	Short-chain dehydrogenases/reductases (SDR) gene superfamily
GRMZM2G374313	Short-chain dehydrogenases/reductases (SDR) gene superfamily
GRMZM2G162527	Short-chain dehydrogenases/reductases (SDR) gene superfamily
GRMZM2G128577	Short-chain dehydrogenases/reductases (SDR) gene superfamily
GRMZM2G465868	Short-chain dehydrogenases/reductases (SDR) gene superfamily
GRMZM5G860241	Short-chain dehydrogenases/reductases (SDR) gene superfamily
GRMZM2G025885	Short-chain dehydrogenases/reductases (SDR) gene superfamily
GRMZM2G323731	NADPH oxidase (NOX) gene family
GRMZM2G034896	NADPH oxidase (NOX) gene family
GRMZM2G448185	NADPH oxidase (NOX) gene family
GRMZM2G426953	NADPH oxidase (NOX) gene family
GRMZM2G043435	NADPH oxidase (NOX) gene family
GRMZM2G029979	Basic leucine zipper (bZIP) gene family
GRMZM2G149150	Basic leucine zipper (bZIP) gene family
GRMZM2G136266	Basic leucine zipper (bZIP) gene family
GRMZM5G858197	Basic leucine zipper (bZIP) gene family
AC190609.3_FG001	Basic leucine zipper (bZIP) gene family
GRMZM2G033413	Basic leucine zipper (bZIP) gene family
AC203957.3_FG004	Basic leucine zipper (bZIP) gene family
GRMZM2G060290	Basic leucine zipper (bZIP) gene family
GRMZM2G060109	Basic leucine zipper (bZIP) gene family
GRMZM2G002075	Basic leucine zipper (bZIP) gene family
GRMZM2G445575	Basic leucine zipper (bZIP) gene family
GRMZM2G077124	Basic leucine zipper (bZIP) gene family
GRMZM2G098904	Basic leucine zipper (bZIP) gene family
GRMZM2G025812	Basic leucine zipper (bZIP) gene family
GRMZM2G479760	Basic leucine zipper (bZIP) gene family
GRMZM5G821024	Basic leucine zipper (bZIP) gene family
GRMZM2G390076	Phosphoprotein phosphatases (PPP) gene family
GRMZM2G014193	Phosphoprotein phosphatases (PPP) gene family
GRMZM2G138698	Phosphoprotein phosphatases (PPP) gene family
GRMZM2G109071	Phosphoprotein phosphatases (PPP) gene family
GRMZM2G109405	Phosphoprotein phosphatases (PPP) gene family
GRMZM2G064723	Phosphoprotein phosphatases (PPP) gene family
GRMZM2G315848	Phosphoprotein phosphatases (PPP) gene family
GRMZM2G152477	Phosphoprotein phosphatases (PPP) gene family
GRMZM5G868679	Phosphoprotein phosphatases (PPP) gene family
GRMZM2G137286	Phosphoprotein phosphatases (PPP) gene family
GRMZM5G899390	Phosphoprotein phosphatases (PPP) gene family
GRMZM2G141584	Phosphoprotein phosphatases (PPP) gene family
GRMZM5G872392	MtN3/Saliva/SWEET gene family
GRMZM2G173669	MtN3/Saliva/SWEET gene family
GRMZM2G021706	MtN3/Saliva/SWEET gene family
GRMZM2G179349	MtN3/Saliva/SWEET gene family
GRMZM2G107597	MtN3/Saliva/SWEET gene family
GRMZM2G155422	Metacaspase gene family
GRMZM2G047274	Metacaspase gene family
GRMZM2G066041	Metacaspase gene family
GRMZM2G022799	Metacaspase gene family
GRMZM2G098474	Arabidopsis response regulators (ARR) gene family
GRMZM2G360523	Arabidopsis response regulators (ARR) gene family
GRMZM2G126834	Arabidopsis response regulators (ARR) gene family
GRMZM2G033962	Arabidopsis response regulators (ARR) gene family
GRMZM2G148056	Arabidopsis response regulators (ARR) gene family
GRMZM2G409974	Arabidopsis response regulators (ARR) gene family
GRMZM2G089010	Arabidopsis response regulators (ARR) gene family
GRMZM2G014066	Di19 gene Family
GRMZM2G038284	Di19 gene Family
GRMZM2G069018	Di19 gene Family
AC214817.3_FG007	Malectin/malectin-like domain gene family
GRMZM2G011526	Malectin/malectin-like domain gene family
GRMZM2G701201	Malectin/malectin-like domain gene family
GRMZM2G151567	Malectin/malectin-like domain gene family
GRMZM2G164502	Malectin/malectin-like domain gene family
GRMZM2G126858	Malectin/malectin-like domain gene family
GRMZM2G155837	Malectin/malectin-like domain gene family
GRMZM2G071154	DCD gene family
GRMZM5G860590	DCD gene family
AC207342.3_FG008	DCD gene family
GRMZM2G174249	Beta-fructofuranosidase (BFLUCT) gene family
GRMZM2G139300	Beta-fructofuranosidase (BFLUCT) gene family
GRMZM2G119941	Beta-fructofuranosidase (BFLUCT) gene family
GRMZM2G370048	UDP-glucuronate decarboxylase (UXS) gene family
GRMZM2G044281	UDP-glucuronate decarboxylase (UXS) gene family
GRMZM2G040397	UDP-glucuronate decarboxylase (UXS) gene family
GRMZM2G145460	UDP-glucuronate decarboxylase (UXS) gene family
GRMZM2G166767	UDP-glucuronate decarboxylase (UXS) gene family
GRMZM2G031311	UDP-glucuronate decarboxylase (UXS) gene family
GRMZM2G066820	Monosaccharide transporter (MST) gene family
GRMZM2G126555	Monosaccharide transporter (MST) gene family
GRMZM2G160430	Monosaccharide transporter (MST) gene family
GRMZM2G160069	Monosaccharide transporter (MST) gene family
GRMZM2G138589	Monosaccharide transporter (MST) gene family
GRMZM2G098679	Monosaccharide transporter (MST) gene family
GRMZM2G075229	Monosaccharide transporter (MST) gene family
GRMZM2G412899	Monosaccharide transporter (MST) gene family
GRMZM2G079342	Monosaccharide transporter (MST) gene family
GRMZM2G381453	Monosaccharide transporter (MST) gene family
GRMZM2G063824	Monosaccharide transporter (MST) gene family
GRMZM2G039580	Monosaccharide transporter (MST) gene family
GRMZM2G029153	Monosaccharide transporter (MST) gene family
GRMZM2G034061	Monosaccharide transporter (MST) gene family
GRMZM2G126582	Aquaporins (AQP) gene family
GRMZM2G047368	Aquaporins (AQP) gene family
GRMZM2G028325	Aquaporins (AQP) gene family
GRMZM2G082184	Aquaporins (AQP) gene family
GRMZM2G176209	Aquaporins (AQP) gene family
GRMZM2G108273	Aquaporins (AQP) gene family
GRMZM2G081239	Aquaporins (AQP) gene family
GRMZM2G023152	Caffeic acid o-methyltransferase (COMT) gene family
GRMZM2G141026	Caffeic acid o-methyltransferase (COMT) gene family
GRMZM2G085924	Caffeic acid o-methyltransferase (COMT) gene family
GRMZM2G104730	Caffeic acid o-methyltransferase (COMT) gene family
GRMZM2G017557	Caffeic acid o-methyltransferase (COMT) gene family
GRMZM2G140996	Caffeic acid o-methyltransferase (COMT) gene family
GRMZM2G428071	O-fucosyl transferase (OFT) gene family
GRMZM2G382792	O-fucosyl transferase (OFT) gene family
GRMZM2G030713	O-fucosyl transferase (OFT) gene family
GRMZM6G438921	O-fucosyl transferase (OFT) gene family
GRMZM5G857641	O-fucosyl transferase (OFT) gene family
GRMZM2G021243	O-fucosyl transferase (OFT) gene family
GRMZM2G020856	O-fucosyl transferase (OFT) gene family
GRMZM2G044968	O-fucosyl transferase (OFT) gene family
GRMZM2G019363	Lonely guy (LOG) gene family
GRMZM5G842645	Lonely guy (LOG) gene family
GRMZM5G896859	Lonely guy (LOG) gene family
GRMZM2G152661	Calmodulin-binding transcriptional activator (CAMTA) gene family
GRMZM2G171600	Calmodulin-binding transcriptional activator (CAMTA) gene family
GRMZM2G061821	Aminotransferase (AT) Gene Family
GRMZM5G894619	Aminotransferase (AT) Gene Family
GRMZM2G087103	Aminotransferase (AT) Gene Family
GRMZM2G164405	Aminotransferase (AT) Gene Family
GRMZM2G047347	Aminotransferase (AT) Gene Family
GRMZM2G088064	Aminotransferase (AT) Gene Family
GRMZM2G108125	Aminotransferase (AT) Gene Family
GRMZM2G030862	Aminotransferase (AT) Gene Family
GRMZM2G127350	Aminotransferase (AT) Gene Family
GRMZM5G817886	Aminotransferase (AT) Gene Family
GRMZM2G400604	Aminotransferase (AT) Gene Family
GRMZM2G030571	Aminotransferase (AT) Gene Family
GRMZM2G108416	Aminotransferase (AT) Gene Family
GRMZM2G465812	Terpene synthase (TPS) gene family
GRMZM2G179092	Terpene synthase (TPS) gene family
GRMZM2G084496	Terpene synthase (TPS) gene family
GRMZM2G081554	Terpene synthase (TPS) gene family
GRMZM2G117319	Terpene synthase (TPS) gene family
GRMZM2G127336	Terpene synthase (TPS) gene family
GRMZM2G032219	MLO Gene Family
GRMZM2G040441	MLO Gene Family
GRMZM2G051974	MLO Gene Family
GRMZM2G471142	MLO Gene Family
GRMZM2G079127	Multidrug and toxic compound extrusion (MATE) gene family
GRMZM5G801875	Multidrug and toxic compound extrusion (MATE) gene family
GRMZM5G842695	Multidrug and toxic compound extrusion (MATE) gene family
GRMZM2G021055	Multidrug and toxic compound extrusion (MATE) gene family
GRMZM2G154845	Multidrug and toxic compound extrusion (MATE) gene family
GRMZM2G170128	Multidrug and toxic compound extrusion (MATE) gene family
GRMZM2G078129	Multidrug and toxic compound extrusion (MATE) gene family
GRMZM2G119496	Multidrug and toxic compound extrusion (MATE) gene family
GRMZM2G354834	Cysteine-rich transmembrane module (CYSTM) gene family
GRMZM2G359102	Cysteine-rich transmembrane module (CYSTM) gene family
GRMZM2G133175	Cysteine-rich transmembrane module (CYSTM) gene family
GRMZM2G163406	Jacalin-like lectin (JRL) gene family
GRMZM2G314769	Jacalin-like lectin (JRL) gene family
GRMZM2G306734	Jacalin-like lectin (JRL) gene family
GRMZM2G348512	Carbonic anhydrase (CA) gene family
GRMZM2G113191	Carbonic anhydrase (CA) gene family
GRMZM5G807267	Carbonic anhydrase (CA) gene family
GRMZM2G345544	BON/CPN Gene Family
GRMZM2G176995	BON/CPN Gene Family
GRMZM2G077809	BON/CPN Gene Family
GRMZM2G119755	PLAC8 gene family
GRMZM2G334628	PLAC8 gene family
GRMZM2G325477	PLAC8 gene family
GRMZM5G897546	Glycosyltransferase 32 (GT32) gene family
GRMZM2G101938	Rab gene family
AC149818.2_FG001	Rab gene family
AC217358.3_FG009	Rab gene family
AC217358.3_FG008	Rab gene family
GRMZM2G052509	Rab gene family
GRMZM2G164527	Rab gene family
GRMZM2G136455	Rab gene family
GRMZM2G125507	Rab gene family
GRMZM5G809265	Rab gene family
GRMZM2G001953	Rab gene family
GRMZM2G075051	Rab gene family
GRMZM2G062585	Haloacid dehalogenase (HAD) gene superfamily
GRMZM2G151992	Haloacid dehalogenase (HAD) gene superfamily
GRMZM2G179432	Haloacid dehalogenase (HAD) gene superfamily
GRMZM2G135586	Haloacid dehalogenase (HAD) gene superfamily
GRMZM2G050201	Haloacid dehalogenase (HAD) gene superfamily
GRMZM2G103546	Aldehyde dehydrogenase (ADH) gene family
GRMZM2G155502	Aldehyde dehydrogenase (ADH) gene family
GRMZM2G118800	Aldehyde dehydrogenase (ADH) gene family
GRMZM2G130440	Aldehyde dehydrogenase (ADH) gene family
GRMZM2G128114	Aldehyde dehydrogenase (ADH) gene family
GRMZM2G071010	Ubiquitin-conjugating enzyme (UBC) gene family
GRMZM2G120674	Ubiquitin-conjugating enzyme (UBC) gene family
GRMZM2G173756	Ubiquitin-conjugating enzyme (UBC) gene family
GRMZM2G000601	Ubiquitin-conjugating enzyme (UBC) gene family
GRMZM2G433968	Ubiquitin-conjugating enzyme (UBC) gene family
GRMZM2G053764	Ubiquitin-conjugating enzyme (UBC) gene family
GRMZM2G132759	Ubiquitin-conjugating enzyme (UBC) gene family
GRMZM2G122003	Ubiquitin-conjugating enzyme (UBC) gene family
GRMZM2G010460	Ubiquitin-conjugating enzyme (UBC) gene family
GRMZM2G123519	Ubiquitin-conjugating enzyme (UBC) gene family
GRMZM2G099088	Cellulose synthase (CS) gene family
GRMZM2G339645	Cellulose synthase (CS) gene family
GRMZM2G177631	Cellulose synthase (CS) gene family
GRMZM5G870176	Cellulose synthase (CS) gene family
GRMZM2G424832	Cellulose synthase (CS) gene family
GRMZM2G082580	Cellulose synthase (CS) gene family
GRMZM2G110145	Cellulose synthase (CS) gene family
GRMZM2G112336	Cellulose synthase (CS) gene family
GRMZM2G028353	Cellulose synthase (CS) gene family
GRMZM2G369912	PP2A B regulatory subunit gene family
GRMZM2G040094	PP2A B regulatory subunit gene family
GRMZM2G080083	PP2A B regulatory subunit gene family
GRMZM2G013465	PP2A B regulatory subunit gene family
GRMZM2G027272	RPM1-interacting protein 4 (RIN4) Gene Family
GRMZM2G178847	RPM1-interacting protein 4 (RIN4) Gene Family
GRMZM2G097662	RPM1-interacting protein 4 (RIN4) Gene Family
GRMZM2G016668	Ankyrin repeat (ANK) C3HC4-type RING finger (RF) gene family
GRMZM2G006973	Ankyrin repeat (ANK) C3HC4-type RING finger (RF) gene family
GRMZM2G456217	Papain-like cysteine proteases (PLCP) gene family
GRMZM2G049882	Papain-like cysteine proteases (PLCP) gene family
GRMZM2G150256	Papain-like cysteine proteases (PLCP) gene family
GRMZM2G097286	Papain-like cysteine proteases (PLCP) gene family
GRMZM2G045706	Papain-like cysteine proteases (PLCP) gene family
GRMZM2G038636	Papain-like cysteine proteases (PLCP) gene family
GRMZM2G036203	Papain-like cysteine proteases (PLCP) gene family
GRMZM2G070011	Papain-like cysteine proteases (PLCP) gene family
GRMZM2G035465	Aux/IAA gene family
GRMZM2G079200	Aux/IAA gene family
GRMZM2G074427	Aux/IAA gene family
GRMZM2G074742	Aux/IAA gene family
GRMZM2G143352	Aux/IAA gene family
GRMZM2G159285	Aux/IAA gene family
GRMZM2G092947	KIP1 gene family
GRMZM5G831408	KIP1 gene family
GRMZM2G146750	KIP1 gene family
GRMZM2G011592	Sodium/Calcium exchanger (NCX) gene family
GRMZM2G046480	Sodium/Calcium exchanger (NCX) gene family
GRMZM2G010779	Sodium/Calcium exchanger (NCX) gene family
GRMZM2G150906	Raffinose and stachyose synthase (RSTS) gene family
GRMZM2G047292	Raffinose and stachyose synthase (RSTS) gene family
GRMZM2G340656	Raffinose and stachyose synthase (RSTS) gene family
AC205008.4_FG002	P-ATPase gene family
GRMZM2G010152	P-ATPase gene family
GRMZM2G144821	P-ATPase gene family
GRMZM2G019404	P-ATPase gene family
GRMZM2G068259	P-ATPase gene family
GRMZM2G104325	P-ATPase gene family
GRMZM5G855347	P-ATPase gene family
GRMZM2G077233	Aspartyl protease (AP) gene family
GRMZM2G065757	Aspartyl protease (AP) gene family
GRMZM2G168115	Aspartyl protease (AP) gene family
GRMZM2G411333	Aspartyl protease (AP) gene family
GRMZM2G123029	Aspartyl protease (AP) gene family
GRMZM2G097638	MYB gene family
GRMZM2G003406	MYB gene family
GRMZM5G846506	MYB gene family
GRMZM2G114503	MYB gene family
GRMZM2G111117	MYB gene family
GRMZM2G103783	MYB gene family
GRMZM5G870592	MYB gene family
GRMZM2G034110	MYB gene family
GRMZM2G139284	MYB gene family
GRMZM2G123202	MYB gene family
GRMZM2G098179	MYB gene family
GRMZM2G119693	MYB gene family
AC206901.3_FG005	MYB gene family
GRMZM2G070849	MYB gene family
GRMZM2G082264	MYB gene family
GRMZM2G011422	MYB gene family
GRMZM2G001875	MYB gene family
GRMZM2G063151	MYB gene family
GRMZM5G813892	MYB gene family
GRMZM2G057955	MYB gene family
GRMZM2G170049	MYB gene family
GRMZM2G041415	MYB gene family
GRMZM2G088783	MYB gene family
GRMZM2G496770	MYB gene family
GRMZM2G454449	MYB gene family
GRMZM2G090837	MYB gene family
GRMZM2G100709	MYB gene family
GRMZM2G138427	MYB gene family
GRMZM2G064744	MYB gene family
GRMZM2G096358	MYB gene family
GRMZM5G868588	Protein S-acyl transferase (PAT) gene family
GRMZM2G063868	Protein S-acyl transferase (PAT) gene family
GRMZM2G149788	Protein S-acyl transferase (PAT) gene family
GRMZM2G386245	Protein S-acyl transferase (PAT) gene family
GRMZM2G141503	Protein S-acyl transferase (PAT) gene family
GRMZM2G019562	Diacylglycerol kinase (DGK) gene family
GRMZM5G827286	Diacylglycerol kinase (DGK) gene family
GRMZM2G157683	NADPH quinone oxidoreductase (NQO) gene family
GRMZM2G082792	NADPH quinone oxidoreductase (NQO) gene family
GRMZM2G021378	Syntaxins gene family
GRMZM2G054870	Syntaxins gene family
GRMZM2G168519	Syntaxins gene family
GRMZM2G054193	Syntaxins gene family
GRMZM5G806784	Syntaxins gene family
GRMZM2G148229	Syntaxins gene family
GRMZM2G357636	Syntaxins gene family
GRMZM2G153683	Syntaxins gene family
GRMZM2G153877	Syntaxins gene family
GRMZM2G131152	Trichome birefringence like (TBL) gene family
GRMZM2G012021	Trichome birefringence like (TBL) gene family
GRMZM2G406974	Trichome birefringence like (TBL) gene family
GRMZM2G078469	Trichome birefringence like (TBL) gene family
GRMZM2G411159	Trichome birefringence like (TBL) gene family
GRMZM2G043095	Trichome birefringence like (TBL) gene family
GRMZM2G066165	Trichome birefringence like (TBL) gene family
GRMZM2G090728	Trichome birefringence like (TBL) gene family
GRMZM2G099860	Trehalose-6-phosphate phosphatase (TPP) gene family
GRMZM2G174396	Trehalose-6-phosphate phosphatase (TPP) gene family
GRMZM5G890599	Trehalose-6-phosphate phosphatase (TPP) gene family
GRMZM2G092867	Copper chaperone (CCH) gene family
GRMZM2G075502	Copper chaperone (CCH) gene family
GRMZM2G059836	Copper chaperone (CCH) gene family
GRMZM2G564586	Copper chaperone (CCH) gene family
GRMZM2G058032	Copper chaperone (CCH) gene family
GRMZM2G085086	Copper chaperone (CCH) gene family
GRMZM2G104041	Copper chaperone (CCH) gene family
GRMZM2G166711	Copper chaperone (CCH) gene family
GRMZM2G088747	Copper chaperone (CCH) gene family
GRMZM2G092581	Copper chaperone (CCH) gene family
GRMZM2G135447	Homeobox gene family
GRMZM2G056600	Homeobox gene family
GRMZM2G142962	Homeobox gene family
GRMZM2G458728	Homeobox gene family
GRMZM2G409881	Homeobox gene family
GRMZM2G109252	Homeobox gene family
GRMZM2G062244	Homeobox gene family
GRMZM2G327059	Homeobox gene family
GRMZM2G116658	Homeobox gene family
GRMZM5G805026	Homeobox gene family
GRMZM2G005624	Homeobox gene family
GRMZM2G104204	Homeobox gene family
GRMZM2G458035	Homeobox gene family
GRMZM2G117164	Homeobox gene family
GRMZM2G126239	Homeobox gene family
AC233899.1_FG004	Homeobox gene family
GRMZM2G178741	Homeobox gene family
GRMZM2G148074	Homeobox gene family
GRMZM2G041462	Homeobox gene family
GRMZM2G094390	ARF-GAP gene family
GRMZM2G161728	ARF-GAP gene family
GRMZM2G134045	ARF-GAP gene family
GRMZM2G176495	ARF-GAP gene family
GRMZM2G036464	Glutamine synthetase (GS) gene family
GRMZM2G046601	Glutamine synthetase (GS) gene family
GRMZM2G034668	Cytochrome b-561 gene family
GRMZM2G081148	Cytochrome b-561 gene family
GRMZM2G311182	Glycosyltransferase 4 (GT4) gene family
AC233887.1_FG006	Glycosyltransferase 4 (GT4) gene family
GRMZM2G140107	Glycosyltransferase 4 (GT4) gene family
GRMZM2G008819	Phytocyanin gene family
GRMZM2G023847	Phytocyanin gene family
AC212835.3_FG002	Phytocyanin gene family
GRMZM2G053779	Phytocyanin gene family
GRMZM2G414317	Phytocyanin gene family
GRMZM2G177934	Phytocyanin gene family
GRMZM2G148884	Phytocyanin gene family
GRMZM2G071119	Ion channel (ICH) gene family
AC234152.1_FG007	Ion channel (ICH) gene family
GRMZM2G096365	Ion channel (ICH) gene family
GRMZM2G028258	Ion channel (ICH) gene family
GRMZM2G071401	Ion channel (ICH) gene family
GRMZM2G113409	Ion channel (ICH) gene family
GRMZM2G020859	Ion channel (ICH) gene family
GRMZM2G099984	RCI2 gene family
GRMZM2G153369	RCI2 gene family
GRMZM2G104400	NAC gene family
AC212859.3_FG008	NAC gene family
GRMZM2G062009	NAC gene family
GRMZM2G347043	NAC gene family
GRMZM2G081930	NAC gene family
GRMZM2G159500	NAC gene family
AC196475.3_FG005	NAC gene family
GRMZM2G156977	NAC gene family
GRMZM2G003715	NAC gene family
GRMZM2G038073	NAC gene family
GRMZM2G147867	NAC gene family
GRMZM2G127379	NAC gene family
GRMZM2G123667	NAC gene family
GRMZM2G069047	NAC gene family
GRMZM2G124654	NAC gene family
GRMZM2G064541	NAC gene family
GRMZM2G014653	NAC gene family
GRMZM5G898290	NAC gene family
GRMZM2G063522	NAC gene family
GRMZM2G127224	NAC gene family
GRMZM2G409131	Phosphofructokinase (PFK) gene family
GRMZM5G816636	Phosphofructokinase (PFK) gene family
GRMZM2G009591	Phosphofructokinase (PFK) gene family
GRMZM2G024476	Cytokinin oxidase (CKX) gene family
GRMZM2G404443	Cytokinin oxidase (CKX) gene family
GRMZM5G817173	Cytokinin oxidase (CKX) gene family
GRMZM2G120922	Oligopeptide transporter (OPT) gene family
GRMZM2G156599	Oligopeptide transporter (OPT) gene family
GRMZM2G152555	Oligopeptide transporter (OPT) gene family
GRMZM2G026391	Oligopeptide transporter (OPT) gene family
GRMZM2G456835	Universal stress protein (USP) gene family
GRMZM2G038019	Universal stress protein (USP) gene family
GRMZM2G036427	Universal stress protein (USP) gene family
GRMZM2G341729	Universal stress protein (USP) gene family
AC213621.5_FG004	Fasciclin-like arabinogalactan (FLA) gene family
GRMZM2G003165	Fasciclin-like arabinogalactan (FLA) gene family
GRMZM2G329181	Fasciclin-like arabinogalactan (FLA) gene family
GRMZM2G027825	Fasciclin-like arabinogalactan (FLA) gene family
GRMZM5G808366	B3 DNA binding gene family
GRMZM2G098063	B3 DNA binding gene family
GRMZM2G177244	B3 DNA binding gene family
GRMZM5G834874	B3 DNA binding gene family
GRMZM2G169820	B3 DNA binding gene family
GRMZM2G158162	B3 DNA binding gene family
GRMZM2G088427	B3 DNA binding gene family
GRMZM2G102845	B3 DNA binding gene family
GRMZM5G805685	B3 DNA binding gene family
GRMZM2G071846	Phosphoribosyl transferase (PRT) gene family
GRMZM2G179810	Phosphoribosyl transferase (PRT) gene family
GRMZM2G170101	Phosphoribosyl transferase (PRT) gene family
GRMZM2G383408	ACT gene family
GRMZM2G703231	ACT gene family
GRMZM2G090842	ACT gene family
AC234152.1_FG005	Beta galactosidases (BGAL) gene family
GRMZM2G127123	Beta galactosidases (BGAL) gene family
GRMZM5G891430	Beta galactosidases (BGAL) gene family
GRMZM2G465430	BAX inhibitor-1 (BI-1) gene family
GRMZM2G095898	BAX inhibitor-1 (BI-1) gene family
GRMZM5G898755	Plant prolamin gene family
GRMZM2G107839	Plant prolamin gene family
GRMZM2G016657	Cupin gene family
GRMZM2G166141	Cupin gene family
GRMZM2G174883	Cupin gene family
GRMZM2G479523	Cupin gene family
GRMZM2G065088	Cupin gene family
GRMZM2G103512	Cupin gene family
GRMZM2G152877	Cupin gene family
GRMZM2G093076	Cupin gene family
GRMZM2G070273	Kinesins gene family
AC220970.4_FG001	Kinesins gene family
GRMZM2G024576	Kinesins gene family
GRMZM5G864689	Kinesins gene family
GRMZM5G860469	Kinesins gene family
GRMZM2G037472	Kinesins gene family
GRMZM2G105770	Kinesins gene family
GRMZM2G323622	Kinesins gene family
GRMZM2G136996	Ankyrin repeat gene family
GRMZM2G431243	Ankyrin repeat gene family
GRMZM2G026556	Ankyrin repeat gene family
GRMZM2G446313	Ankyrin repeat gene family
GRMZM2G447551	Ankyrin repeat gene family
GRMZM2G536120	Ankyrin repeat gene family
GRMZM2G338333	Ankyrin repeat gene family
GRMZM2G039867	Ankyrin repeat gene family
GRMZM2G150688	Gibberellic acid-stimulated arabidopsis (GASA) gene family
GRMZM2G077034	Gibberellic acid-stimulated arabidopsis (GASA) gene family
GRMZM2G028247	Serine carboxypeptidase (SCP) gene family
GRMZM2G011784	Serine carboxypeptidase (SCP) gene family
GRMZM2G018950	Serine carboxypeptidase (SCP) gene family
GRMZM2G471269	Serine carboxypeptidase (SCP) gene family
GRMZM2G347743	Serine carboxypeptidase (SCP) gene family
AC198353.5_FG001	Serine carboxypeptidase (SCP) gene family
GRMZM2G055698	Rhomboid protease gene family
GRMZM2G116514	Rhomboid protease gene family
GRMZM2G321810	JUMONJI gene family
GRMZM2G156910	JUMONJI gene family
GRMZM2G157172	Oxysterol-binding protein (OSBP) gene family
GRMZM5G875564	Oxysterol-binding protein (OSBP) gene family
GRMZM2G005815	Heat shock factor (HSF) gene family
GRMZM2G139535	Heat shock factor (HSF) gene family
GRMZM2G165972	Heat shock factor (HSF) gene family
GRMZM2G113844	Flavin monooxygenase (FMO) gene family
GRMZM2G067000	Flavin monooxygenase (FMO) gene family
GRMZM2G425719	Flavin monooxygenase (FMO) gene family
GRMZM2G397055	Alcohol dehydrogenase gene family
GRMZM2G167613	Alcohol dehydrogenase gene family
GRMZM2G152981	Alcohol dehydrogenase gene family
GRMZM2G091581	Glycosyltransferase 50 (GT50) gene family
AC233960.1_FG002	Alternative oxidase (AOX) gene family
GRMZM2G090747	Glycerol-3-phosphate dehydrogenase (GPDH) gene family
GRMZM2G104610	Pollen Ole e I allergen and extensin (POE) gene family
GRMZM2G003909	Pollen Ole e I allergen and extensin (POE) gene family
GRMZM2G104616	Pollen Ole e I allergen and extensin (POE) gene family
GRMZM2G059073	NAD(H) kinase (NADK) gene family
GRMZM2G130230	Glucose-6-phosphate dehydrogenase (G6PDH) gene family
GRMZM2G108364	Inositol monophosphatase-like (IMPL) gene family
GRMZM5G884600	Glutathione peroxidase (GPX) gene family
GRMZM2G078472	Asparagine synthase (ASNS) gene family
GRMZM2G007957	cisΓÇôprenyltransferases (CPT) gene family
GRMZM2G322953	Fructose-1,6-bisphosphatase (FBPase) gene family
GRMZM2G131912	Polysaccharide Lyase (PL) gene family
GRMZM2G412207	Polysaccharide Lyase (PL) gene family
GRMZM2G177928	Strictosidine synthase-like (SSL) gene family
GRMZM2G143494	Strictosidine synthase-like (SSL) gene family
GRMZM2G111737	Calcium-dependent lipid-binding (CaLB) gene family
GRMZM2G011513	Calcium-dependent lipid-binding (CaLB) gene family
GRMZM2G082199	Calcium-dependent lipid-binding (CaLB) gene family
GRMZM2G180699	Calcium-dependent lipid-binding (CaLB) gene family
GRMZM2G054559	Calcium-dependent lipid-binding (CaLB) gene family
GRMZM2G179351	Calcium-dependent lipid-binding (CaLB) gene family
GRMZM2G007188	ADP-ribosylation factor (ARF) gene family
GRMZM2G106795	ADP-ribosylation factor (ARF) gene family
GRMZM2G082836	ADP-ribosylation factor (ARF) gene family
GRMZM2G039811	EMP70 gene family
GRMZM2G409104	EMP70 gene family
GRMZM2G170281	EMP70 gene family
GRMZM2G065394	IQD gene family
GRMZM2G024799	IQD gene family
GRMZM2G031876	IQD gene family
GRMZM2G070673	IQD gene family
GRMZM2G116812	IQD gene family
GRMZM2G174099	Nodulin-like gene family
GRMZM2G088053	Nodulin-like gene family
GRMZM2G136523	Nodulin-like gene family
AC190480.1_FG007	Nodulin-like gene family
GRMZM2G000209	Nodulin-like gene family
GRMZM2G064831	Nodulin-like gene family
GRMZM2G042364	Nodulin-like gene family
GRMZM2G102737	Nodulin-like gene family
GRMZM2G070500	Nodulin-like gene family
GRMZM2G150374	Nodulin-like gene family
GRMZM2G025528	Ureide Permease (UPS) gene family
GRMZM2G047867	Spermidine synthase (SPDS) gene family
GRMZM5G896337	Choline transporter-like (CTL) gene family
GRMZM2G162486	Glutathione S-transferase (GST) gene family
GRMZM2G064255	Glutathione S-transferase (GST) gene family
GRMZM2G056388	Glutathione S-transferase (GST) gene family
GRMZM2G403652	Glutathione S-transferase (GST) gene family
GRMZM2G042639	Glutathione S-transferase (GST) gene family
GRMZM2G129357	Glutathione S-transferase (GST) gene family
GRMZM2G150474	Glutathione S-transferase (GST) gene family
GRMZM2G135935	Glutathione S-transferase (GST) gene family
GRMZM2G422750	Chalcone and stilbene synthase (CSS) gene family
GRMZM2G151227	Chalcone and stilbene synthase (CSS) gene family
GRMZM5G863602	Tetraspanin (TET) gene family
GRMZM2G014826	Tetraspanin (TET) gene family
AC187560.5_FG003	CCT motif gene family
GRMZM2G144346	CCT motif gene family
GRMZM2G013398	CCT motif gene family
GRMZM2G005954	CCT motif gene family
GRMZM2G134671	CCT motif gene family
GRMZM2G043310	Glycosyltransferase 14 (GT14) gene family
GRMZM2G067162	Glycosyltransferase 14 (GT14) gene family
GRMZM2G152057	Glycosyltransferase 14 (GT14) gene family
GRMZM2G063133	Glycosyltransferase 14 (GT14) gene family
GRMZM2G040115	NPH3 gene family
GRMZM2G476637	NPH3 gene family
GRMZM2G416184	NPH3 gene family
GRMZM2G083759	NPH3 gene family
GRMZM2G043242	MORC gene family
GRMZM2G118378	Glycolipid transfer protein (GLTP) gene family
GRMZM2G027173	ELMO/CED-12 gene family
GRMZM2G173579	Mechanosensitive (MS) ion channel gene family
GRMZM2G404762	Glycosyltransferase 37 (GT37) gene family
GRMZM2G015983	Glycosyltransferase 37 (GT37) gene family
GRMZM2G402309	Regulator of chromosome condensation (RCC1)gene family
GRMZM2G003565	Regulator of chromosome condensation (RCC1)gene family
GRMZM2G152616	Regulator of chromosome condensation (RCC1)gene family
GRMZM2G086590	Cycloartenol synthase (CAS) gene family
GRMZM2G057823	Fructose-1, 6-bisphosphate aldolase (FBA) gene family
GRMZM2G031043	TBC gene family
GRMZM2G382413	TBC gene family
GRMZM2G052011	Kelch repeat gene family
GRMZM2G020366	Kelch repeat gene family
GRMZM2G061396	Ubiquitin gene family
GRMZM2G025414	Ubiquitin gene family
GRMZM2G419891	Ubiquitin gene family
AC205703.4_FG001	Ubiquitin gene family
GRMZM2G125704	MYB-CC gene family
GRMZM2G090061	MYB-CC gene family
GRMZM5G876160	CRAL_TRIO domain gene family
GRMZM2G010363	CRAL_TRIO domain gene family
GRMZM2G142315	CRAL_TRIO domain gene family
GRMZM2G452580	CRAL_TRIO domain gene family
GRMZM2G119465	CRAL_TRIO domain gene family
GRMZM2G446170	BURP domain gene family
GRMZM5G872934	Aldehyde oxidase (AO) gene family
GRMZM2G109326	COBRA-like (COBL) gene family
GRMZM2G081504	Prolyl oligopeptidases (POP) gene family
GRMZM2G432801	Hexokinase (HXK) gene family
GRMZM2G110423	ARIADNE (ARI) gene family
GRMZM2G082302	ARIADNE (ARI) gene family
GRMZM2G157481	Bcl-2-associated athanogene (BAG) gene family
GRMZM2G063162	Bcl-2-associated athanogene (BAG) gene family
GRMZM2G175761	LIM gene family
GRMZM2G348551	Glycosyltransferase 5 (GT5) gene family
GRMZM2G167594	SAC domain gene family
GRMZM2G081322	Villin gene family
GRMZM5G880361	NB-LRR Gene Family
GRMZM2G306727	NB-LRR Gene Family
GRMZM2G091088	NB-LRR Gene Family
GRMZM5G827121	NB-LRR Gene Family
GRMZM2G136513	NB-LRR Gene Family
AC195587.4_FG004	NB-LRR Gene Family
GRMZM2G167049	NB-LRR Gene Family
GRMZM2G180254	NB-LRR Gene Family
GRMZM2G474092	NB-LRR Gene Family
GRMZM2G443939	NB-LRR Gene Family
GRMZM2G156079	Phosphatidylethanolamine binding proteins (PEBP) gene family
GRMZM2G373928	Phosphatidylethanolamine binding proteins (PEBP) gene family
GRMZM2G170326	MRS2 gene family
GRMZM2G149798	Thaumatin-like (TLP) gene family
GRMZM2G108396	Thaumatin-like (TLP) gene family
GRMZM2G346861	Thaumatin-like (TLP) gene family
GRMZM2G047128	PHD gene family
GRMZM2G048324	PHD gene family
GRMZM2G472171	PHD gene family
GRMZM2G099337	PHD gene family
GRMZM2G166162	PHD gene family
GRMZM2G100321	Core cell cycle (CCC) gene family
GRMZM2G021530	Core cell cycle (CCC) gene family
GRMZM2G344416	Core cell cycle (CCC) gene family
GRMZM2G462118	Core cell cycle (CCC) gene family
GRMZM2G377194	Core cell cycle (CCC) gene family
GRMZM2G141814	Core cell cycle (CCC) gene family
GRMZM2G136977	DVL gene family
GRMZM2G128641	Hyperosmolality-gated calcium-permeable channels (OSCA) gene family
GRMZM2G055607	Sulfotransferase (SOT) gene family
GRMZM2G061950	Annexin gene family
GRMZM2G130239	DDE transposases gene family
GRMZM2G435445	TUBBBY-like (TLP) gene family
GRMZM2G043484	SET gene family
GRMZM2G360389	SET gene family
GRMZM2G171622	Cystathionine beta-synthase (CBS) gene family
GRMZM2G172214	Cystathionine beta-synthase (CBS) gene family
GRMZM2G145407	Tify gene family
GRMZM2G151519	Tify gene family
GRMZM2G004548	PLATZ gene family
GRMZM2G369803	FAD-binding Berberine (FBBE) gene family
GRMZM5G870446	PAP fibrillin gene family
GRMZM2G047431	GDP dissociation inhibitor (GDI) gene family
GRMZM2G085939	Acyl Lipid Metabolism (ALP) superfamily
GRMZM2G147724	Acyl Lipid Metabolism (ALP) superfamily
GRMZM2G068947	Acyl Lipid Metabolism (ALP) superfamily
GRMZM2G137174	Acyl Lipid Metabolism (ALP) superfamily
GRMZM2G130356	Acyl Lipid Metabolism (ALP) superfamily
GRMZM2G156004	Acyl Lipid Metabolism (ALP) superfamily
GRMZM2G002286	Acyl Lipid Metabolism (ALP) superfamily
GRMZM2G026793	Acyl Lipid Metabolism (ALP) superfamily
GRMZM2G070138	Acyl Lipid Metabolism (ALP) superfamily
GRMZM2G091054	Acyl Lipid Metabolism (ALP) superfamily
GRMZM2G141858	Acyl Lipid Metabolism (ALP) superfamily
GRMZM2G047995	Acyl Lipid Metabolism (ALP) superfamily
GRMZM2G085856	Acyl Lipid Metabolism (ALP) superfamily
GRMZM2G029912	Acyl Lipid Metabolism (ALP) superfamily
GRMZM5G882427	Acyl Lipid Metabolism (ALP) superfamily
GRMZM2G076212	Acyl Lipid Metabolism (ALP) superfamily
GRMZM2G048403	Acyl Lipid Metabolism (ALP) superfamily
GRMZM2G147629	Acyl Lipid Metabolism (ALP) superfamily
GRMZM2G082087	Acyl Lipid Metabolism (ALP) superfamily
GRMZM2G080586	Acyl Lipid Metabolism (ALP) superfamily
GRMZM2G074759	Acyl Lipid Metabolism (ALP) superfamily
GRMZM2G054936	Acyl Lipid Metabolism (ALP) superfamily
GRMZM2G479746	Acyl Lipid Metabolism (ALP) superfamily
GRMZM2G065203	Acyl Lipid Metabolism (ALP) superfamily
GRMZM2G022934	Acyl Lipid Metabolism (ALP) superfamily
GRMZM2G169562	Acyl Lipid Metabolism (ALP) superfamily
GRMZM2G086210	Acyl Lipid Metabolism (ALP) superfamily
GRMZM2G152417	Acyl Lipid Metabolism (ALP) superfamily
GRMZM2G055320	Acyl Lipid Metabolism (ALP) superfamily
GRMZM2G024144	Acyl Lipid Metabolism (ALP) superfamily
GRMZM2G477743	Acyl Lipid Metabolism (ALP) superfamily
GRMZM2G115574	Acyl Lipid Metabolism (ALP) superfamily
GRMZM2G315767	Acyl Lipid Metabolism (ALP) superfamily
GRMZM2G035131	Acyl Lipid Metabolism (ALP) superfamily
GRMZM2G011141	Acyl Lipid Metabolism (ALP) superfamily
GRMZM2G087192	Acyl Lipid Metabolism (ALP) superfamily
GRMZM2G167438	Acyl Lipid Metabolism (ALP) superfamily
GRMZM2G154523	Acyl Lipid Metabolism (ALP) superfamily
GRMZM2G034153	Acyl Lipid Metabolism (ALP) superfamily
GRMZM2G152739	Acyl Lipid Metabolism (ALP) superfamily
GRMZM2G169089	Acyl Lipid Metabolism (ALP) superfamily
GRMZM2G472376	Acyl Lipid Metabolism (ALP) superfamily
GRMZM2G107027	Acyl Lipid Metabolism (ALP) superfamily
GRMZM2G110834	Acyl Lipid Metabolism (ALP) superfamily
GRMZM2G106250	Acyl Lipid Metabolism (ALP) superfamily
AC215690.3_FG002	Acyl Lipid Metabolism (ALP) superfamily
GRMZM2G099666	Acyl Lipid Metabolism (ALP) superfamily
GRMZM2G174574	Acyl Lipid Metabolism (ALP) superfamily
GRMZM2G124066	Acyl Lipid Metabolism (ALP) superfamily
GRMZM2G070429	Acyl Lipid Metabolism (ALP) superfamily
GRMZM2G089698	Acyl Lipid Metabolism (ALP) superfamily
GRMZM2G174315	Acyl Lipid Metabolism (ALP) superfamily
GRMZM2G374973	Acyl Lipid Metabolism (ALP) superfamily
GRMZM2G425249	Acyl Lipid Metabolism (ALP) superfamily
GRMZM2G028104	Acyl Lipid Metabolism (ALP) superfamily
GRMZM2G318860	Acyl Lipid Metabolism (ALP) superfamily
GRMZM2G051005	Acyl Lipid Metabolism (ALP) superfamily
GRMZM2G031790	Acyl Lipid Metabolism (ALP) superfamily
GRMZM2G064949	Acyl Lipid Metabolism (ALP) superfamily
GRMZM2G321290	Acyl Lipid Metabolism (ALP) superfamily
GRMZM2G105362	Acyl Lipid Metabolism (ALP) superfamily
GRMZM2G177150	Acyl Lipid Metabolism (ALP) superfamily
GRMZM2G130305	Acyl Lipid Metabolism (ALP) superfamily
GRMZM2G101000	Acyl Lipid Metabolism (ALP) superfamily
GRMZM2G047564	Acyl Lipid Metabolism (ALP) superfamily
GRMZM2G177349	Acyl Lipid Metabolism (ALP) superfamily
GRMZM2G129238	Acyl Lipid Metabolism (ALP) superfamily
GRMZM5G814389	Acyl Lipid Metabolism (ALP) superfamily
GRMZM2G174732	Acyl Lipid Metabolism (ALP) superfamily
GRMZM2G406603	Acyl Lipid Metabolism (ALP) superfamily
GRMZM2G156459	Acyl Lipid Metabolism (ALP) superfamily
GRMZM2G031429	Acyl Lipid Metabolism (ALP) superfamily
GRMZM2G119305	Acyl Lipid Metabolism (ALP) superfamily
GRMZM2G368886	Expansin gene family
GRMZM2G056236	Expansin gene family
GRMZM2G339122	Expansin gene family
GRMZM2G114322	Expansin gene family
GRMZM2G094990	Expansin gene family
GRMZM2G342246	Expansin gene family
GRMZM2G327266	Expansin gene family
GRMZM2G176595	Expansin gene family
GRMZM2G127396	Aminophospholipid ATPase (ALA) gene family
GRMZM2G098569	Polyprenyl Synthetase (PPS) gene family
GRMZM2G017961	Lon protease gene family
GRMZM2G318780	Sucrose synthase (SUS) gene family
GRMZM2G153359	2OG-Fe(II) oxygenase (Fe2OG) gene family
GRMZM2G006964	2OG-Fe(II) oxygenase (Fe2OG) gene family
GRMZM2G144668	2OG-Fe(II) oxygenase (Fe2OG) gene family
GRMZM2G000423	2OG-Fe(II) oxygenase (Fe2OG) gene family
GRMZM2G145914	2OG-Fe(II) oxygenase (Fe2OG) gene family
GRMZM5G807276	2OG-Fe(II) oxygenase (Fe2OG) gene family
GRMZM2G363893	2OG-Fe(II) oxygenase (Fe2OG) gene family
GRMZM2G147882	2OG-Fe(II) oxygenase (Fe2OG) gene family
GRMZM5G892700	Band-7 gene family
GRMZM2G073725	Glycosyltransferase 75 (GT75) gene family
GRMZM2G074604	Phenylalanine ammonia lyase (PAL) gene family
GRMZM2G129147	Growth-regulating factor (GRF) gene family
GRMZM2G001577	Growth-regulating factor (GRF) gene family
GRMZM2G446253	Enolase gene family
GRMZM2G081387	Adenylate kinase (AMK) gene family
GRMZM2G107956	Glycosyltransferase 34 (GT34) gene family
GRMZM2G113203	ABC transporter gene family
GRMZM2G143139	ABC transporter gene family
GRMZM2G451792	ABC transporter gene family
GRMZM2G479906	ABC transporter gene family
GRMZM2G014089	ABC transporter gene family
GRMZM2G319138	ABC transporter gene family
GRMZM2G081573	ABC transporter gene family
GRMZM2G165757	ABC transporter gene family
GRMZM2G301884	ABC transporter gene family
GRMZM2G418160	ABC transporter gene family
GRMZM2G361256	ABC transporter gene family
GRMZM2G058491	ABC transporter gene family
GRMZM2G310144	ABC transporter gene family
GRMZM5G874955	ABC transporter gene family
GRMZM2G308860	ABC transporter gene family
GRMZM2G128016	Mitochondrial carrier (MCF) gene family
GRMZM2G001915	Mitochondrial carrier (MCF) gene family
GRMZM2G161299	Mitochondrial carrier (MCF) gene family
GRMZM2G009045	Mitochondrial carrier (MCF) gene family
GRMZM2G149211	Mitochondrial carrier (MCF) gene family
GRMZM2G165746	Mitochondrial carrier (MCF) gene family
GRMZM2G071157	Rho guanine nucleotide exchange factors (GEF) gene family
GRMZM2G052991	Reverse transcriptase-like (RVT) gene family
GRMZM2G148810	Alfin-like (AL) gene family
GRMZM2G359929	Microtubule-associated protein (MAP65) gene family
GRMZM2G391511	Histone chaperones (HCP) gene family
GRMZM2G126010	Actin gene family
GRMZM2G092459	Actin gene family
GRMZM2G055883	Dynamin-related gene family
GRMZM2G017894	Glycosyltransferase 8 (GT8) gene family
GRMZM2G135195	Glycosyltransferase 8 (GT8) gene family
GRMZM5G872256	Glycosyltransferase 8 (GT8) gene family
GRMZM2G089767	PkfB gene family
GRMZM2G007546	Glyoxalase-like gene family
GRMZM2G127812	Glyoxalase-like gene family
GRMZM2G035377	Glycosyltransferase 47 (GT47) gene family
GRMZM2G059845	Glycosyltransferase 47 (GT47) gene family
GRMZM5G898668	Glycosyltransferase 47 (GT47) gene family
GRMZM2G136960	Chlorophyll a/b-binding (LHC) gene family
GRMZM2G131489	Chlorophyll a/b-binding (LHC) gene family
GRMZM2G386590	14-3-3 gene family
GRMZM2G042607	Glycosyltransferase 31 (GT31) gene family
GRMZM2G142409	Reticulon gene family
GRMZM2G149184	Auxin transport (AUXT) gene family
GRMZM2G142779	Formin gene family
GRMZM2G141019	Carbohydrate esterase (CE) gene family
GRMZM2G418635	Carbohydrate esterase (CE) gene family
GRMZM2G167637	Carbohydrate esterase (CE) gene family
GRMZM2G349428	Carbohydrate esterase (CE) gene family
GRMZM2G175499	Carbohydrate esterase (CE) gene family
GRMZM2G177940	Carbohydrate esterase (CE) gene family
GRMZM2G070913	Carbohydrate esterase (CE) gene family
GRMZM2G025182	Carbohydrate esterase (CE) gene family
GRMZM2G079613	Tetratricopeptide repeat (TPR) gene family
GRMZM2G099366	Tetratricopeptide repeat (TPR) gene family
GRMZM2G578314	Tetratricopeptide repeat (TPR) gene family
GRMZM2G123986	Tetratricopeptide repeat (TPR) gene family
GRMZM2G056093	Tetratricopeptide repeat (TPR) gene family
GRMZM2G026767	Tetratricopeptide repeat (TPR) gene family
GRMZM2G147544	Tetratricopeptide repeat (TPR) gene family
GRMZM2G128131	Tetratricopeptide repeat (TPR) gene family
GRMZM2G002227	Tetratricopeptide repeat (TPR) gene family
GRMZM2G323828	IWS1 gene family
GRMZM2G305526	Multicopper oxidase (MCO) gene family
GRMZM2G163535	Multicopper oxidase (MCO) gene family
GRMZM2G172230	Clp protease gene family
GRMZM2G331833	Clp protease gene family
GRMZM2G105250	Argonaute gene family
GRMZM2G007791	Argonaute gene family
GRMZM2G081949	Remorin gene family
GRMZM2G032443	DUF1618 gene family
GRMZM2G072146	UCH/UBP gene family
GRMZM2G000404	UCH/UBP gene family
GRMZM2G428391	HSP70 gene family
GRMZM2G066902	HSP70 gene family
GRMZM2G086994	CCCH zinc finger gene family
GRMZM2G069009	CCCH zinc finger gene family
GRMZM2G390691	Exo70 gene family
GRMZM2G090149	CationΓÇôproton antiporters (CPA) gene family
GRMZM5G878542	Bromodomains and extra-terminal domain (BET) gene family
GRMZM2G140917	Bromodomains and extra-terminal domain (BET) gene family
GRMZM2G153075	F-box gene family
GRMZM2G156490	F-box gene family
GRMZM2G138176	F-box gene family
GRMZM2G142043	F-box gene family
GRMZM2G102720	F-box gene family
GRMZM2G155849	F-box gene family
GRMZM2G004592	F-box gene family
AC194341.4_FG004	F-box gene family
GRMZM2G053311	F-box gene family
GRMZM2G172904	F-box gene family
GRMZM2G044388	F-box gene family
GRMZM5G801076	F-box gene family
GRMZM2G125411	F-box gene family
GRMZM2G171713	F-box gene family
GRMZM2G144615	F-box gene family
GRMZM2G017940	F-box gene family
AC199541.4_FG007	UDP-glycosyltransferases (UGT) gene family
GRMZM2G173926	UDP-glycosyltransferases (UGT) gene family
GRMZM2G008935	UDP-glycosyltransferases (UGT) gene family
GRMZM2G173315	UDP-glycosyltransferases (UGT) gene family
GRMZM2G035282	UDP-glycosyltransferases (UGT) gene family
GRMZM2G458776	UDP-glycosyltransferases (UGT) gene family
GRMZM2G041699	UDP-glycosyltransferases (UGT) gene family
GRMZM2G169628	UDP-glycosyltransferases (UGT) gene family
GRMZM2G553687	Armadillo (ARM) repeat gene family
GRMZM2G112954	Armadillo (ARM) repeat gene family
GRMZM2G100118	Armadillo (ARM) repeat gene family
GRMZM2G037422	Armadillo (ARM) repeat gene family
GRMZM2G151649	Armadillo (ARM) repeat gene family
GRMZM2G094083	Cyclophilin gene family
GRMZM2G131155	Late embryogenesis abundant (LEA) gene family
AC233879.1_FG002	Late embryogenesis abundant (LEA) gene family
GRMZM2G342243	Late embryogenesis abundant (LEA) gene family
GRMZM2G160463	Late embryogenesis abundant (LEA) gene family
GRMZM2G412436	Late embryogenesis abundant (LEA) gene family
GRMZM2G050412	Dirigent gene family
GRMZM2G177110	Lateral organ boundaries domain (LBD) gene family
GRMZM2G091717	GCN5-related N-acetyltransferase (GNAT) gene family
GRMZM2G327189	Dof gene family
GRMZM2G010962	Lectin-like Receptor Kinase (LecRLK) gene family
GRMZM2G052386	Lectin-like Receptor Kinase (LecRLK) gene family
AC194965.4_FG004	ENTH/ANTH/VHS gene superamily
GRMZM2G163200	ENTH/ANTH/VHS gene superamily
GRMZM2G053925	ENTH/ANTH/VHS gene superamily
GRMZM2G114513	ENTH/ANTH/VHS gene superamily
GRMZM2G379005	ENTH/ANTH/VHS gene superamily
GRMZM2G082886	Thioredoxin (TRX) gene family
GRMZM2G106344	Thioredoxin (TRX) gene family
GRMZM2G066612	Thioredoxin (TRX) gene family
GRMZM2G153333	GRAS gene family
GRMZM5G821439	GRAS gene family
GRMZM2G098784	GRAS gene family
GRMZM2G152461	Ring finger domain gene family
GRMZM2G440259	Ring finger domain gene family
GRMZM2G024690	Ring finger domain gene family
GRMZM5G863344	Ring finger domain gene family
GRMZM2G389789	Ring finger domain gene family
GRMZM2G018798	Ring finger domain gene family
GRMZM2G095873	Ring finger domain gene family
GRMZM2G027495	Ring finger domain gene family
GRMZM2G025231	Ring finger domain gene family
GRMZM2G068239	Ring finger domain gene family
GRMZM5G843389	Ring finger domain gene family
GRMZM2G069923	Ring finger domain gene family
GRMZM2G165063	Ring finger domain gene family
GRMZM2G034536	Ring finger domain gene family
GRMZM5G818514	Ring finger domain gene family
GRMZM2G098637	Ring finger domain gene family
GRMZM2G077307	Ring finger domain gene family
GRMZM2G050774	Ring finger domain gene family
GRMZM2G169645	Ring finger domain gene family
GRMZM2G468260	Ring finger domain gene family
GRMZM2G342039	Ring finger domain gene family
GRMZM2G028779	Ring finger domain gene family
GRMZM2G090269	Ring finger domain gene family
GRMZM2G392320	Ring finger domain gene family
GRMZM2G073228	Ring finger domain gene family
GRMZM2G129150	Ring finger domain gene family
GRMZM2G141379	Ring finger domain gene family
GRMZM2G423956	Ring finger domain gene family
GRMZM2G331253	Ring finger domain gene family
GRMZM5G890843	Ring finger domain gene family
GRMZM2G147809	Ring finger domain gene family
GRMZM2G056524	Ring finger domain gene family
GRMZM2G108766	Tubulin gene family
GRMZM5G892742	DnaJ domain gene family
GRMZM2G125304	DnaJ domain gene family
AC225193.3_FG004	DnaJ domain gene family
GRMZM2G364069	DnaJ domain gene family
GRMZM2G016734	DnaJ domain gene family
GRMZM2G070475	DnaJ domain gene family
GRMZM2G125072	DnaJ domain gene family
GRMZM2G417835	VQ gene family
GRMZM2G057159	Subtilases (SBT) gene family
GRMZM2G150295	Glutaredoxins (GRX) gene family
GRMZM2G166713	aminoacyl-tRNA synthetase (aaRS) gene family
GRMZM2G089273	SAUR gene family
GRMZM2G436344	C2H2 zinc finger gene family
GRMZM2G171073	C2H2 zinc finger gene family
GRMZM2G084014	C2H2 zinc finger gene family
GRMZM2G470422	C2H2 zinc finger gene family
GRMZM6G915669	WD40 gene family
GRMZM2G027049	WD40 gene family
GRMZM2G079323	WD40 gene family
GRMZM2G319435	WD40 gene family
GRMZM2G142667	WD40 gene family
GRMZM2G146280	WD40 gene family
GRMZM2G062091	hAT transposon gene family
GRMZM2G006745	AP2/EREBP gene family
GRMZM2G171179	AP2/EREBP gene family
GRMZM2G052667	AP2/EREBP gene family
GRMZM2G148333	AP2/EREBP gene family
GRMZM2G346701	RNA-recognition motif (RRM) gene family
GRMZM2G114688	RNA-recognition motif (RRM) gene family
GRMZM2G180639	RNA-recognition motif (RRM) gene family
GRMZM2G331811	RNA-recognition motif (RRM) gene family
GRMZM2G004888	Pentatricopeptide repeat (PPR) gene family
GRMZM2G306482	Pentatricopeptide repeat (PPR) gene family
GRMZM2G099278	Pentatricopeptide repeat (PPR) gene family
GRMZM2G353301	Pentatricopeptide repeat (PPR) gene family
GRMZM2G423378	Pentatricopeptide repeat (PPR) gene family
GRMZM5G827485	Pentatricopeptide repeat (PPR) gene family
GRMZM2G033884	Pentatricopeptide repeat (PPR) gene family

## Sheet: IST Gene Families
IST Gene Families (222) [*significant gene families in bold]	Short Name	Number of Genes Found per family	Background annotated per family	P-value	FDR	GO biological process	GO molecular function	GO cellular component	Gene IDs
Kinesins gene family	Kinesins	22	80	3.94166e-09	8.75048e-07	aerobic respiration(GO:0009060),anastral spindle assembly involved in male meiosis(GO:0009971),cell division(GO:0051301),cell growth(GO:0016049),cellulose microfibril organization(GO:0010215),cell wall organization(GO:0071555),chloroplast accumulation movement(GO:0009904),chloroplast avoidance movement(GO:0009903),cortical microtubule organization(GO:0043622),cytokinesis by cell plate formation(G…	actin binding(GO:0003779),actin filament binding(GO:0051015),ATPase activity(GO:0016887),ATP binding(GO:0005524),ATP-dependent microtubule motor activity, minus-end-directed(GO:0008569),ATP-dependent microtubule motor activity, plus-end-directed(GO:0008574),calmodulin binding(GO:0005516),metal ion binding(GO:0046872),microtubule binding(GO:0008017),microtubule motor activity(GO:0003777),oxidoredu…	cell(GO:0005623),cell plate(GO:0009504),chloroplast envelope(GO:0009941),chloroplast(GO:0009507),chromosome(GO:0005694),condensed chromosome kinetochore(GO:0000777),cortical microtubule(GO:0055028),cytoplasm(GO:0005737),cytoskeleton(GO:0005856),cytosol(GO:0005829),Golgi apparatus(GO:0005794),Golgi stack(GO:0005795),intracellular(GO:0005622),kinesin complex(GO:0005871),membrane(GO:0016020),microtu…	['GRMZM2G400223', 'GRMZM5G887077', 'GRMZM5G817395', 'GRMZM5G878823', 'GRMZM2G083475', 'GRMZM2G034828', 'GRMZM2G082384', 'GRMZM2G176047', 'GRMZM2G300709', 'GRMZM2G033785', 'GRMZM2G157616', 'GRMZM2G320689', 'GRMZM2G136219', 'GRMZM2G113652', 'GRMZM2G150984', 'GRMZM2G301194', 'GRMZM2G136838', 'GRMZM2G026560', 'GRMZM2G092232', 'GRMZM2G177867', 'GRMZM2G436981', 'GRMZM2G471186']
Clp protease gene family	Clp	16	50	4.98191e-08	5.52992e-06	carbohydrate homeostasis(GO:0033500),chloroplast organization(GO:0009658),circadian rhythm(GO:0007623),peptidyl-cysteine S-nitrosylation(GO:0018119),phloem transport(GO:0010233),photosynthesis(GO:0015979),positive regulation of translation(GO:0045727),protein catabolic process(GO:0030163),protein folding(GO:0006457),protein hexamerization(GO:0034214),protein import into chloroplast stroma(GO:0045…	ATPase activity(GO:0016887),ATP binding(GO:0005524),ATP-dependent peptidase activity(GO:0004176),cobalt ion binding(GO:0050897),hydrolase activity(GO:0016787),protein binding(GO:0005515),protein histidine kinase binding(GO:0043424),protein homodimerization activity(GO:0042803),RNA binding(GO:0003723),serine-type endopeptidase activity(GO:0004252),serine-type peptidase activity(GO:0008236),unfolde…	cellular_component(GO:0005575),cell wall(GO:0005618),chloroplast envelope(GO:0009941),chloroplast(GO:0009507),chloroplastic endopeptidase Clp complex(GO:0009840),chloroplast inner membrane(GO:0009706),chloroplast membrane(GO:0031969),chloroplast stroma(GO:0009570),chloroplast thylakoid(GO:0009534),chloroplast thylakoid membrane(GO:0009535),cytoplasm(GO:0005737),cytosol(GO:0005829),membrane(GO:001…	['GRMZM2G056373', 'GRMZM2G360681', 'GRMZM2G359779', 'GRMZM2G001755', 'GRMZM2G049681', 'GRMZM2G030072', 'GRMZM5G819807', 'GRMZM2G386154', 'GRMZM2G148106', 'GRMZM2G110023', 'GRMZM2G394403', 'GRMZM2G099529', 'GRMZM2G001084', 'GRMZM2G013128', 'GRMZM2G121456', 'GRMZM2G123922']
aminoacyl-tRNA synthetase (aaRS) gene family	aaRS	19	73	1.18356e-07	8.75832e-06	alanyl-tRNA aminoacylation(GO:0006419),arginyl-tRNA aminoacylation(GO:0006420),asparaginyl-tRNA aminoacylation(GO:0006421),aspartyl-tRNA aminoacylation(GO:0006422),chloroplast organization(GO:0009658),cristae formation(GO:0042407),cysteinyl-tRNA aminoacylation(GO:0006423),defense response to fungus(GO:0050832),embryo development ending in seed dormancy(GO:0009793),embryo sac development(GO:000955…	alanine-tRNA ligase activity(GO:0004813),amino acid binding(GO:0016597),aminoacyl-tRNA editing activity(GO:0002161),aminoacyl-tRNA ligase activity(GO:0004812),arginine-tRNA ligase activity(GO:0004814),asparagine-tRNA ligase activity(GO:0004816),aspartate-tRNA ligase activity(GO:0004815),ATP binding(GO:0005524),cysteine-tRNA ligase activity(GO:0004817),DNA binding(GO:0003677),glutamate-tRNA ligase…	aminoacyl-tRNA synthetase multienzyme complex(GO:0017101),cell wall(GO:0005618),chloroplast(GO:0009507),chloroplast stroma(GO:0009570),cytoplasm(GO:0005737),cytosol(GO:0005829),endoplasmic reticulum(GO:0005783),integral component of membrane(GO:0016021),membrane(GO:0016020),mitochondrial matrix(GO:0005759),mitochondrion(GO:0005739),nucleus(GO:0005634),plasma membrane(GO:0005886),plasmodesma(GO:00…	['GRMZM2G378717', 'GRMZM2G478664', 'GRMZM2G158228', 'GRMZM2G156565', 'GRMZM2G078756', 'AC211349.4_FG001', 'GRMZM2G455085', 'GRMZM2G386714', 'GRMZM5G891373', 'GRMZM2G148709', 'GRMZM5G821551', 'GRMZM5G858471', 'GRMZM2G177970', 'GRMZM2G155899', 'GRMZM2G169160', 'GRMZM2G154664', 'GRMZM2G101463', 'GRMZM2G017671', 'GRMZM2G029055']
Chlorophyll a/b-binding (LHC) gene family	LHC	14	44	3.7099e-07	2.05899e-05	cellular response to abscisic acid stimulus(GO:0071215),cellular response to blue light(GO:0071483),cellular response to far red light(GO:0071490),cellular response to heat(GO:0034605),cellular response to high light intensity(GO:0071486),cellular response to red light(GO:0071491),cellular response to UV-A(GO:0071492),circadian rhythm(GO:0007623),nonphotochemical quenching(GO:0010196),photoprotec…	chlorophyll binding(GO:0016168),enzyme binding(GO:0019899),identical protein binding(GO:0042802),isomerase activity(GO:0016853),metal ion binding(GO:0046872),molecular_function(GO:0003674),pigment binding(GO:0031409),protein anchor(GO:0043495),protein binding(GO:0005515),protein homodimerization activity(GO:0042803),structural molecule activity(GO:0005198),substrate-specific transmembrane transpo…	apoplast(GO:0048046),chloroplast envelope(GO:0009941),chloroplast(GO:0009507),chloroplast stromal thylakoid(GO:0009533),chloroplast thylakoid(GO:0009534),chloroplast thylakoid membrane(GO:0009535),integral component of membrane(GO:0016021),light-harvesting complex(GO:0030076),membrane(GO:0016020),mitochondrion(GO:0005739),photosystem I antenna complex(GO:0009782),photosystem I(GO:0009522),photosy…	['GRMZM2G092311', 'GRMZM2G057281', 'GRMZM2G080355', 'GRMZM2G019807', 'GRMZM2G038519', 'GRMZM2G072280', 'GRMZM2G160268', 'GRMZM2G103101', 'GRMZM2G012324', 'GRMZM2G117412', 'GRMZM2G027640', 'GRMZM2G144742', 'GRMZM2G143469', 'GRMZM2G153184']
Sulfurtransferasese/Rhodanese (ST) gene family	ST	8	19	1.17001e-05	0.000519483	aging(GO:0007568),biological_process(GO:0008150),cell cycle(GO:0007049),cell division(GO:0051301),cellular response to calcium ion(GO:0071277),chitin catabolic process(GO:0006032),de-etiolation(GO:0009704),defense response to bacterium(GO:0042742),detoxification of arsenic-containing substance(GO:0071722),embryo development ending in seed dormancy(GO:0009793),Mo-molybdopterin cofactor biosyntheti…	3-mercaptopyruvate sulfurtransferase activity(GO:0016784),arsenate reductase activity(GO:0030611),arsenate reductase (glutaredoxin) activity(GO:0008794),ATP binding(GO:0005524),chitinase activity(GO:0004568),chitin binding(GO:0008061),metal ion binding(GO:0046872),molecular_function(GO:0003674),molybdopterin-synthase adenylyltransferase activity(GO:0061605),molybdopterin-synthase sulfurtransferas…	chloroplast envelope(GO:0009941),chloroplast(GO:0009507),chloroplast thylakoid(GO:0009534),chloroplast thylakoid membrane(GO:0009535),cytoplasm(GO:0005737),cytosol(GO:0005829),extracellular region(GO:0005576),integral component of membrane(GO:0016021),mitochondrion(GO:0005739),nucleus(GO:0005634),thylakoid(GO:0009579)	['GRMZM2G122715', 'GRMZM2G087041', 'GRMZM2G131087', 'GRMZM2G399952', 'GRMZM2G377487', 'GRMZM6G810942', 'GRMZM2G087671', 'GRMZM5G838147']
Short-chain dehydrogenases/reductases (SDR) gene superfamily	SDR	25	159	3.05703e-05	0.0011311	abscisic acid biosynthetic process(GO:0009688),aging(GO:0007568),brassinosteroid biosynthetic process(GO:0016132),brassinosteroid metabolic process(GO:0016131),carbohydrate metabolic process(GO:0005975),cellular response to phosphate starvation(GO:0016036),cellular response to water deprivation(GO:0042631),cell wall organization(GO:0071555),chlorophyll biosynthetic process(GO:0015995),chlorophyll…	11-beta-hydroxysteroid dehydrogenase (NADP+) activity(GO:0070524),17-beta-hydroxysteroid dehydrogenase (NADP+) activity(GO:0072582),17-beta-ketosteroid reductase activity(GO:0072555),2,4-dienoyl-CoA reductase (NADPH) activity(GO:0008670),3-beta-hydroxy-delta5-steroid dehydrogenase activity(GO:0003854),3-dehydrosphinganine reductase activity(GO:0047560),3-oxo-arachidoyl-CoA reductase activity(GO:0…	apoplast(GO:0048046),cellular_component(GO:0005575),chloroplast envelope(GO:0009941),chloroplast(GO:0009507),chloroplast inner membrane(GO:0009706),chloroplast membrane(GO:0031969),chloroplast outer membrane(GO:0009707),chloroplast stroma(GO:0009570),chloroplast thylakoid(GO:0009534),chloroplast thylakoid membrane(GO:0009535),cytoplasm(GO:0005737),cytosol(GO:0005829),endoplasmic reticulum(GO:0005…	['GRMZM2G095206', 'GRMZM2G121034', 'GRMZM2G464885', 'GRMZM2G071987', 'GRMZM2G079256', 'GRMZM2G128146', 'GRMZM2G003563', 'GRMZM2G152258', 'GRMZM2G073351', 'AC205703.4_FG006', 'GRMZM2G431504', 'GRMZM2G165655', 'GRMZM2G143373', 'GRMZM2G036455', 'GRMZM2G146623', 'GRMZM2G065194', 'GRMZM2G078480', 'GRMZM2G009188', 'GRMZM2G124434', 'GRMZM2G016836', 'GRMZM2G077531', 'GRMZM2G043602', 'GRMZM2G053322', 'AC2…
Aldo/Keto reductase (AKR) gene family	AKR	10	38	0.000107988	0.00342476	galactose metabolic process(GO:0006012),L-ascorbic acid biosynthetic process(GO:0019853),oxidation-reduction process(GO:0055114),potassium ion transport(GO:0006813),pyridoxal 5'-phosphate salvage(GO:0009443),pyridoxal biosynthetic process(GO:0042821),regulation of ion transmembrane transport(GO:0034765),response to cadmium ion(GO:0046686),response to cold(GO:0009409),response to salt stress(GO:00…	alcohol dehydrogenase (NADP+) activity(GO:0008106),aldo-keto reductase (NADP) activity(GO:0004033),L-galactose dehydrogenase activity(GO:0010349),NADP+ binding(GO:0070401),NADPH binding(GO:0070402),oxidoreductase activity(GO:0016491),potassium channel activity(GO:0005267),pyridoxine:NADP 4-dehydrogenase activity(GO:0050236),steroid dehydrogenase activity(GO:0016229),voltage-gated ion channel acti…	chloroplast envelope(GO:0009941),chloroplast(GO:0009507),chloroplast stroma(GO:0009570),chloroplast thylakoid membrane(GO:0009535),cytoplasm(GO:0005737),cytosol(GO:0005829),membrane(GO:0016020),nucleus(GO:0005634),plant-type cell wall(GO:0009505),plasma membrane(GO:0005886),plasmodesma(GO:0009506),plastoglobule(GO:0010287)	['GRMZM2G356938', 'GRMZM2G022130', 'GRMZM2G174481', 'GRMZM6G191662', 'GRMZM2G142661', 'GRMZM2G077214', 'GRMZM2G085153', 'GRMZM2G158437', 'GRMZM2G048121', 'GRMZM2G016236']
PAP fibrillin gene family	PAP fibrillin	6	15	0.000215339	0.00597566	biological_process(GO:0008150),chloroplast organization(GO:0009658),defense response to bacterium(GO:0042742),photoinhibition(GO:0010205),plastoquinone biosynthetic process(GO:0010236),protein phosphorylation(GO:0006468),regulation of gene expression(GO:0010468),regulation of mitotic cell cycle(GO:0007346),response to abscisic acid(GO:0009737),response to cold(GO:0009409),response to ozone(GO:001…	ATP binding(GO:0005524),cyclin-dependent protein serine/threonine kinase activity(GO:0004693),kinase activity(GO:0016301),protein binding(GO:0005515),protein kinase activity(GO:0004672),structural molecule activity(GO:0005198)	chloroplast envelope(GO:0009941),chloroplast(GO:0009507),chloroplast stroma(GO:0009570),chloroplast thylakoid(GO:0009534),chloroplast thylakoid membrane(GO:0009535),cytoplasm(GO:0005737),membrane(GO:0016020),mitochondrion(GO:0005739),nucleus(GO:0005634),plasma membrane(GO:0005886),plastid(GO:0009536),plastoglobule(GO:0010287),stromule(GO:0010319),thylakoid(GO:0009579),thylakoid lumen(GO:0031977)	['GRMZM2G153444', 'GRMZM2G015285', 'GRMZM2G124473', 'GRMZM2G040878', 'GRMZM2G150952', 'GRMZM2G171871']
Histone chaperones (HCP) gene family	HCP	6	21	0.00167045	0.0412044	biological_process(GO:0008150),cell differentiation(GO:0030154),cell division(GO:0051301),cell proliferation(GO:0008283),chromatin assembly or disassembly(GO:0006333),covalent chromatin modification(GO:0016569),DNA mediated transformation(GO:0009294),DNA repair(GO:0006281),DNA replication(GO:0006260),DNA replication-independent nucleosome assembly(GO:0006336),DNA replication-independent nucleosom…	5'-3' exonuclease activity(GO:0008409),5'-flap endonuclease activity(GO:0017108),chromatin binding(GO:0003682),DNA binding(GO:0003677),flap-structured DNA binding(GO:0070336),histone binding(GO:0042393),hydrolase activity, acting on acid anhydrides, in phosphorus-containing anhydrides(GO:0016818),identical protein binding(GO:0042802),ligase activity(GO:0016874),molecular_function(GO:0003674),nico…	cytoplasm(GO:0005737),cytosol(GO:0005829),FACT complex(GO:0035101),integral component of membrane(GO:0016021),mitochondrion(GO:0005739),nuclear chromatin(GO:0000790),nuclear euchromatin(GO:0005719),nucleolus(GO:0005730),nucleus(GO:0005634),plasma membrane(GO:0005886)	['GRMZM2G057369', 'GRMZM2G492915', 'GRMZM2G121186', 'GRMZM6G790713', 'GRMZM2G075637', 'GRMZM2G176707']
Alba gene family	Alba	6	23	0.00278112	0.0617409	biological_process(GO:0008150),pollen sperm cell differentiation(GO:0048235)	mRNA binding(GO:0003729),nucleic acid binding(GO:0003676)	cytosol(GO:0005829),extracellular region(GO:0005576),nucleus(GO:0005634),plant-type cell wall(GO:0009505),plasma membrane(GO:0005886),plasmodesma(GO:0009506)	['GRMZM2G146472', 'GRMZM2G061735', 'GRMZM2G164088', 'GRMZM2G171452', 'GRMZM2G075505', 'GRMZM2G142111']
Sigma70-like gene family	Sigma70-like	4	11	0.00394825	0.0762106	cellular response to blue light(GO:0071483),cellular response to light stimulus(GO:0071482),cellular response to redox state(GO:0071461),cellular response to salt stress(GO:0071472),chloroplast organization(GO:0009658),DNA-templated transcription, initiation(GO:0006352),embryo sac development(GO:0009553),photosynthesis, dark reaction(GO:0019685),photosystem II assembly(GO:0010207),photosystem sto…	DNA binding(GO:0003677),DNA-directed 5'-3' RNA polymerase activity(GO:0003899),plastid sigma factor activity(GO:0001053),protein binding(GO:0005515),sigma factor activity(GO:0016987),transcription factor activity, sequence-specific DNA binding(GO:0003700)	chloroplast(GO:0009507),mitochondrion(GO:0005739),nucleus(GO:0005634),plastid(GO:0009536)	['GRMZM5G830932', 'GRMZM2G164084', 'GRMZM2G143392', 'GRMZM2G144196']
Copper chaperone (CCH) gene family	CCH	13	88	0.00411949	0.0762106	aging(GO:0007568),cadmium ion homeostasis(GO:0055073),cellular copper ion homeostasis(GO:0006878),cellular transition metal ion homeostasis(GO:0046916),copper ion transport(GO:0006825),defense response to fungus(GO:0050832),detoxification of cadmium ion(GO:0071585),embryo development ending in seed dormancy(GO:0009793),flower development(GO:0009908),heat acclimation(GO:0010286),high-affinity iron…	cadmium ion binding(GO:0046870),copper chaperone activity(GO:0016531),copper ion binding(GO:0005507),lead ion binding(GO:0032791),metal ion binding(GO:0046872),protein binding(GO:0005515),transition metal ion binding(GO:0046914),zinc ion binding(GO:0008270)	apoplast(GO:0048046),cell wall(GO:0005618),chloroplast envelope(GO:0009941),chloroplast(GO:0009507),chloroplast stroma(GO:0009570),chloroplast thylakoid membrane(GO:0009535),cytoplasm(GO:0005737),cytosol(GO:0005829),endoplasmic reticulum(GO:0005783),extracellular region(GO:0005576),Golgi apparatus(GO:0005794),membrane(GO:0016020),mitochondrion(GO:0005739),nuclear membrane(GO:0031965),nucleolus(GO…	['GRMZM2G007713', 'GRMZM2G113863', 'GRMZM2G000219', 'GRMZM2G150450', 'GRMZM2G155525', 'GRMZM2G049781', 'GRMZM2G102786', 'GRMZM2G063342', 'GRMZM2G000166', 'GRMZM2G160064', 'GRMZM2G028134', 'GRMZM2G055999', 'GRMZM2G088669']
Fructose-1,6-bisphosphatase (FBPase) gene family	FBPase	3	6	0.00462764	0.0790259	carbohydrate biosynthetic process(GO:0016051),carbohydrate metabolic process(GO:0005975),defense response to bacterium(GO:0042742),dephosphorylation(GO:0016311),fructose 1,6-bisphosphate metabolic process(GO:0030388),fructose 6-phosphate metabolic process(GO:0006002),fructose metabolic process(GO:0006000),gluconeogenesis(GO:0006094),photosynthesis(GO:0015979),photosynthetic electron transport in …	fructose 1,6-bisphosphate 1-phosphatase activity(GO:0042132),metal ion binding(GO:0046872),phosphoric ester hydrolase activity(GO:0042578),sedoheptulose-bisphosphatase activity(GO:0050278)	apoplast(GO:0048046),chloroplast envelope(GO:0009941),chloroplast(GO:0009507),chloroplast stroma(GO:0009570),cytoplasm(GO:0005737),cytosol(GO:0005829),nucleus(GO:0005634),stromule(GO:0010319),thylakoid(GO:0009579)	['GRMZM6G741210', 'GRMZM2G095287', 'GRMZM2G306732']
LSM gene family	LSM	7	34	0.00529265	0.0839264	biological_process(GO:0008150),cold acclimation(GO:0009631),cytoplasmic mRNA processing body assembly(GO:0033962),deadenylation-dependent decapping of nuclear-transcribed mRNA(GO:0000290),developmental growth(GO:0048589),embryo development ending in seed dormancy(GO:0009793),hyperosmotic salinity response(GO:0042538),maturation of SSU-rRNA(GO:0030490),mRNA processing(GO:0006397),mRNA splicing, vi…	molecular_function(GO:0003674),mRNA binding(GO:0003729),protein binding(GO:0005515),RNA binding(GO:0003723),RNA cap binding(GO:0000339),U6 snRNA binding(GO:0017070)	Cajal body(GO:0015030),catalytic step 2 spliceosome(GO:0071013),commitment complex(GO:0000243),cytoplasm(GO:0005737),cytosol(GO:0005829),intracellular ribonucleoprotein complex(GO:0030529),Lsm1-7-Pat1 complex(GO:1990726),membrane(GO:0016020),mRNA cap binding complex(GO:0005845),nuclear body(GO:0016604),nuclear speck(GO:0016607),nucleolus(GO:0005730),nucleoplasm(GO:0005654),nucleus(GO:0005634),P-b…	['GRMZM2G057865', 'GRMZM2G076399', 'GRMZM5G884325', 'GRMZM2G115176', 'GRMZM2G027571', 'GRMZM2G083642', 'GRMZM2G386608']
Superoxide dismutase (SOD) gene family	SOD	5	19	0.0060297	0.0892395	cellular copper ion homeostasis(GO:0006878),cellular response to copper ion(GO:0071280),cellular response to high light intensity(GO:0071486),cellular response to light intensity(GO:0071484),cellular response to oxidative stress(GO:0034599),cellular response to ozone(GO:0071457),cellular response to salt stress(GO:0071472),cellular response to sucrose stimulus(GO:0071329),cellular response to UV-…	copper ion binding(GO:0005507),metal ion binding(GO:0046872),protein binding(GO:0005515),superoxide dismutase activity(GO:0004784),superoxide dismutase copper chaperone activity(GO:0016532),zinc ion binding(GO:0008270)	apoplast(GO:0048046),chloroplast envelope(GO:0009941),chloroplast(GO:0009507),chloroplast membrane(GO:0031969),chloroplast nucleoid(GO:0042644),chloroplast stroma(GO:0009570),chloroplast thylakoid(GO:0009534),cytoplasm(GO:0005737),cytosol(GO:0005829),extracellular space(GO:0005615),mitochondrial matrix(GO:0005759),mitochondrion(GO:0005739),nucleoid(GO:0009295),nucleus(GO:0005634),peroxisome(GO:00…	['GRMZM2G106928', 'GRMZM5G864424', 'GRMZM2G175728', 'GRMZM2G042080', 'GRMZM2G173628']
Core cell cycle (CCC) gene family	CCC	12	84	0.0074935	0.0951028	cell cycle arrest(GO:0007050),cell cycle(GO:0007049),cell division(GO:0051301),cell proliferation(GO:0008283),chiasma assembly(GO:0051026),DNA endoreduplication(GO:0042023),double-strand break repair via homologous recombination(GO:0000724),embryo development(GO:0009790),flower development(GO:0009908),G1/S transition of mitotic cell cycle(GO:0000082),guard mother cell differentiation(GO:0010444),…	chromatin DNA binding(GO:0031490),cyclin binding(GO:0030332),cyclin-dependent protein serine/threonine kinase activity(GO:0004693),cyclin-dependent protein serine/threonine kinase inhibitor activity(GO:0004861),cyclin-dependent protein serine/threonine kinase regulator activity(GO:0016538),kinase activity(GO:0016301),kinase inhibitor activity(GO:0019210),protein binding(GO:0005515),protein kinase…	cyclin-dependent protein kinase holoenzyme complex(GO:0000307),cytoplasm(GO:0005737),integral component of membrane(GO:0016021),male germ cell nucleus(GO:0001673),mediator complex(GO:0016592),mitochondrion(GO:0005739),nucleoplasm(GO:0005654),nucleus(GO:0005634),plasmodesma(GO:0009506)	['GRMZM2G047637', 'GRMZM2G310115', 'GRMZM2G017081', 'GRMZM2G034647', 'GRMZM2G363437', 'GRMZM2G107377', 'GRMZM2G026346', 'GRMZM2G073671', 'GRMZM2G073003', 'GRMZM2G005619', 'GRMZM2G148621', 'GRMZM2G061287']
Carbonic anhydrase (CA) gene family	CA	4	13	0.00771104	0.0951028	carbon utilization(GO:0015976),defense response to bacterium(GO:0042742),defense response to fungus, incompatible interaction(GO:0009817),negative regulation of stomatal complex development(GO:2000122),one-carbon metabolic process(GO:0006730),photosynthesis(GO:0015979),regulation of stomatal movement(GO:0010119),response to carbon dioxide(GO:0010037),response to cold(GO:0009409)	carbonate dehydratase activity(GO:0004089),metal ion binding(GO:0046872),protein binding(GO:0005515),zinc ion binding(GO:0008270)	apoplast(GO:0048046),chloroplast envelope(GO:0009941),chloroplast(GO:0009507),chloroplast stroma(GO:0009570),chloroplast thylakoid membrane(GO:0009535),cytoplasm(GO:0005737),cytosol(GO:0005829),endoplasmic reticulum(GO:0005783),membrane(GO:0016020),mitochondrion(GO:0005739),plasma membrane(GO:0005886),stromule(GO:0010319),thylakoid(GO:0009579)	['GRMZM2G113165', 'GRMZM2G121878', 'GRMZM2G094165', 'GRMZM2G414528']
C2C2-YABBY gene family	C2C2-YABBY	4	13	0.00771104	0.0951028	abaxial cell fate specification(GO:0010158),carpel development(GO:0048440),cell differentiation(GO:0030154),cell fate commitment(GO:0045165),floral meristem determinacy(GO:0010582),fruit development(GO:0010154),inflorescence meristem growth(GO:0010450),meristem structural organization(GO:0009933),multicellular organism development(GO:0007275),nectary development(GO:0010254),plant ovule developmen…	DNA binding(GO:0003677),metal ion binding(GO:0046872),protein binding(GO:0005515),transcription factor activity, sequence-specific DNA binding(GO:0003700)	nucleus(GO:0005634)	['GRMZM2G054795', 'GRMZM2G167824', 'GRMZM2G106204', 'GRMZM2G529859']
FKBP PPIases gene family	PPIase	6	29	0.00939966	0.109828	auxin-activated signaling pathway(GO:0009734),cell differentiation(GO:0030154),cellular heat acclimation(GO:0070370),chaperone-mediated protein folding(GO:0061077),cytokinin-activated signaling pathway(GO:0009736),embryo development(GO:0009790),embryonic pattern specification(GO:0009880),establishment of cell polarity(GO:0030010),histone peptidyl-prolyl isomerization(GO:0000412),lateral root deve…	calmodulin binding(GO:0005516),FK506 binding(GO:0005528),histone binding(GO:0042393),isomerase activity(GO:0016853),oxidoreductase activity, acting on the CH-CH group of donors(GO:0016627),oxidoreductase activity(GO:0016491),peptidyl-prolyl cis-trans isomerase activity(GO:0003755),phosphatidylinositol-3,5-bisphosphate binding(GO:0080025),phosphatidylinositol-3-phosphate binding(GO:0032266),protei…	cell periphery(GO:0071944),chloroplast(GO:0009507),chloroplast stroma(GO:0009570),chloroplast thylakoid(GO:0009534),chloroplast thylakoid lumen(GO:0009543),chloroplast thylakoid membrane(GO:0009535),cytoplasm(GO:0005737),cytosol(GO:0005829),endoplasmic reticulum(GO:0005783),endoplasmic reticulum lumen(GO:0005788),endoplasmic reticulum membrane(GO:0005789),extracellular region(GO:0005576),Golgi ap…	['GRMZM2G096585', 'GRMZM2G488458', 'GRMZM2G024811', 'GRMZM2G068963', 'GRMZM2G095333', 'GRMZM2G399313']
Remorin gene family	Remorin	6	30	0.0111224	0.123458	biological_process(GO:0008150)	DNA binding(GO:0003677),molecular_function(GO:0003674),protein binding(GO:0005515)	cellular_component(GO:0005575),chloroplast(GO:0009507),cytoplasm(GO:0005737),mitochondrion(GO:0005739),nucleus(GO:0005634),plasma membrane(GO:0005886),plasmodesma(GO:0009506),vacuole(GO:0005773)	['GRMZM2G001973', 'GRMZM2G148790', 'GRMZM2G107774', 'GRMZM2G126106', 'GRMZM2G173280', 'GRMZM2G009019']
Brix domain gene family	Brix	3	8	0.0117503	0.124217	embryo development ending in seed dormancy(GO:0009793),maturation of 5.8S rRNA(GO:0000460),maturation of LSU-rRNA(GO:0000470),ribosomal large subunit assembly(GO:0000027),rRNA processing(GO:0006364)	RNA binding(GO:0003723),rRNA binding(GO:0019843),rRNA primary transcript binding(GO:0042134),snoRNA binding(GO:0030515)	Cajal body(GO:0015030),cytosol(GO:0005829),Mpp10 complex(GO:0034457),nuclear matrix(GO:0016363),nucleolus(GO:0005730),nucleus(GO:0005634),preribosome, large subunit precursor(GO:0030687),small nucleolar ribonucleoprotein complex(GO:0005732),small-subunit processome(GO:0032040),viral nucleocapsid(GO:0019013)	['GRMZM2G359874', 'GRMZM2G066555', 'GRMZM2G069518']
CRS1 / YhbY (CRM) domain gene family	CRM	4	15	0.0132765	0.133972	biological_process(GO:0008150),embryo development ending in seed dormancy(GO:0009793),Group II intron splicing(GO:0000373),Group I intron splicing(GO:0000372),mitochondrial respiratory chain complex I biogenesis(GO:0097031),mitochondrial respiratory chain complex IV biogenesis(GO:0097034),mRNA processing(GO:0006397),regulation of translation(GO:0006417),response to abscisic acid(GO:0009737),RNA s…	RNA binding(GO:0003723)	chloroplast(GO:0009507),chloroplast stroma(GO:0009570),intracellular ribonucleoprotein complex(GO:0030529),mitochondrion(GO:0005739),plastid stroma(GO:0009532)	['GRMZM5G813259', 'GRMZM2G161506', 'GRMZM2G142740', 'AC199526.5_FG003']
PkfB gene family	PkfB	5	23	0.0140838	0.135939	adenosine salvage(GO:0006169),AMP salvage(GO:0044209),carbohydrate biosynthetic process(GO:0016051),chloroplast organization(GO:0009658),D-ribose catabolic process(GO:0019303),etioplast organization(GO:0009662),fatty acid biosynthetic process(GO:0006633),myo-inositol hexakisphosphate biosynthetic process(GO:0010264),nucleoside metabolic process(GO:0009116),phosphorylation(GO:0016310),photosynthes…	adenosine kinase activity(GO:0004001),ATP binding(GO:0005524),copper ion binding(GO:0005507),fructokinase activity(GO:0008865),kinase activity(GO:0016301),metal ion binding(GO:0046872),phosphotransferase activity, alcohol group as acceptor(GO:0016773),protein binding(GO:0005515),ribokinase activity(GO:0004747),zinc ion binding(GO:0008270)	apoplast(GO:0048046),chloroplast(GO:0009507),chloroplast nucleoid(GO:0042644),chloroplast stroma(GO:0009570),cytoplasm(GO:0005737),cytosol(GO:0005829),intracellular(GO:0005622),membrane(GO:0016020),mitochondrion(GO:0005739),nucleoid(GO:0009295),nucleus(GO:0005634),plasma membrane(GO:0005886),plasmodesma(GO:0009506),plastid nucleoid(GO:0042646)	['GRMZM2G121128', 'GRMZM2G473104', 'GRMZM2G466780', 'GRMZM2G103843', 'GRMZM2G171400']
Cyclophilin gene family	Cyclophilin	7	42	0.0169741	0.155949	blue light signaling pathway(GO:0009785),brassinosteroid mediated signaling pathway(GO:0009742),carpel development(GO:0048440),cysteine biosynthetic process(GO:0019344),de-etiolation(GO:0009704),defense response to bacterium(GO:0042742),leaf formation(GO:0010338),leaf shaping(GO:0010358),leaf vascular tissue pattern formation(GO:0010305),meristem structural organization(GO:0009933),NAD(P)H dehydr…	chromatin binding(GO:0003682),cyclosporin A binding(GO:0016018),histone binding(GO:0042393),nucleic acid binding(GO:0003676),peptidyl-prolyl cis-trans isomerase activity(GO:0003755),protein binding(GO:0005515),protein histidine kinase binding(GO:0043424),RNA binding(GO:0003723),ubiquitin-ubiquitin ligase activity(GO:0034450),zinc ion binding(GO:0008270)	apoplast(GO:0048046),cellular_component(GO:0005575),chloroplast envelope(GO:0009941),chloroplast(GO:0009507),chloroplast stroma(GO:0009570),chloroplast stromal thylakoid(GO:0009533),chloroplast thylakoid(GO:0009534),chloroplast thylakoid lumen(GO:0009543),chloroplast thylakoid membrane(GO:0009535),Cul4-RING E3 ubiquitin ligase complex(GO:0080008),cytoplasm(GO:0005737),cytosol(GO:0005829),cytosoli…	['GRMZM2G329306', 'GRMZM2G132811', 'GRMZM2G076544', 'GRMZM2G015967', 'GRMZM2G063244', 'GRMZM2G117968', 'GRMZM2G087570']
RNA helicase gene family	RNA helicase	13	105	0.0175619	0.155949	ATP-dependent chromatin remodeling(GO:0043044),cell cycle(GO:0007049),cell differentiation(GO:0030154),cell division(GO:0051301),cell growth(GO:0016049),cell proliferation(GO:0008283),cellular response to abscisic acid stimulus(GO:0071215),cellular response to cold(GO:0070417),cellular response to DNA damage stimulus(GO:0006974),cellular response to exogenous dsRNA(GO:0071360),cellular response t…	3'-5' DNA helicase activity(GO:0043138),4 iron, 4 sulfur cluster binding(GO:0051539),annealing helicase activity(GO:0036310),ATPase activity(GO:0016887),ATPase-coupled protein transmembrane transporter activity(GO:0015462),ATP binding(GO:0005524),ATP-dependent 3'-5' DNA helicase activity(GO:0043140),ATP-dependent DNA helicase activity(GO:0004003),ATP-dependent helicase activity(GO:0008026),ATP-de…	apoplast(GO:0048046),catalytic step 2 spliceosome(GO:0071013),cell wall(GO:0005618),chloroplast envelope(GO:0009941),chloroplast(GO:0009507),chloroplast stroma(GO:0009570),chloroplast thylakoid membrane(GO:0009535),chromosome(GO:0005694),cytoplasm(GO:0005737),cytoplasmic stress granule(GO:0010494),cytosol(GO:0005829),DNA-directed RNA polymerase V complex(GO:0000419),exon-exon junction complex(GO:…	['GRMZM5G892645', 'GRMZM2G166718', 'GRMZM2G177165', 'GRMZM5G897976', 'GRMZM2G057394', 'GRMZM2G100067', 'GRMZM2G082205', 'AC198418.3_FG005', 'GRMZM2G565140', 'GRMZM2G026371', 'GRMZM2G346278', 'GRMZM2G149520', 'GRMZM2G415491']
Multidrug and toxic compound extrusion (MATE) gene family	MATE	8	57	0.0291133	0.22405	abscisic acid transport(GO:0080168),anther dehiscence(GO:0009901),arginyl-tRNA aminoacylation(GO:0006420),auxin homeostasis(GO:0010252),cadmium ion transport(GO:0015691),cellular iron ion homeostasis(GO:0006879),cellular response to carbon dioxide(GO:0071244),cellular response to ethylene stimulus(GO:0071369),cellular response to iron ion(GO:0071281),cellular response to nitric oxide(GO:0071732),…	abscisic acid transporter activity(GO:0090440),antiporter activity(GO:0015297),arginine-tRNA ligase activity(GO:0004814),arginyltransferase activity(GO:0004057),ATP binding(GO:0005524),citrate transmembrane transporter activity(GO:0015137),drug transmembrane transporter activity(GO:0015238),metal ion transmembrane transporter activity(GO:0046873),protein binding(GO:0005515),solute:proton antiport…	chloroplast envelope(GO:0009941),chloroplast(GO:0009507),chloroplast membrane(GO:0031969),cytoplasm(GO:0005737),endosome membrane(GO:0010008),Golgi apparatus(GO:0005794),Golgi membrane(GO:0000139),Golgi transport complex(GO:0017119),integral component of membrane(GO:0016021),late endosome(GO:0005770),late endosome membrane(GO:0031902),membrane(GO:0016020),mitochondrion(GO:0005739),nucleus(GO:0005…	['GRMZM2G163154', 'GRMZM2G481440', 'GRMZM2G148937', 'GRMZM2G065154', 'GRMZM5G800723', 'GRMZM2G080450', 'GRMZM5G805874', 'GRMZM5G890665']
CCT motif gene family	CCT	8	57	0.0291133	0.22405	biological_process(GO:0008150),cell differentiation(GO:0030154),chloroplast organization(GO:0009658),circadian rhythm(GO:0007623),far-red light signaling pathway(GO:0010018),flower development(GO:0009908),jasmonic acid mediated signaling pathway(GO:0009867),negative regulation of long-day photoperiodism, flowering(GO:0048579),negative regulation of transcription, DNA-templated(GO:0045892),nuclear…	chromatin binding(GO:0003682),DNA binding(GO:0003677),identical protein binding(GO:0042802),molecular_function(GO:0003674),phosphorelay response regulator activity(GO:0000156),protein binding(GO:0005515),RNA polymerase II regulatory region sequence-specific DNA binding(GO:0000977),RNA polymerase II transcription factor binding(GO:0001085),sequence-specific DNA binding(GO:0043565),transcriptional …	cell(GO:0005623),chloroplast(GO:0009507),integral component of membrane(GO:0016021),intracellular(GO:0005622),membrane(GO:0016020),mitochondrion(GO:0005739),nucleolus(GO:0005730),nucleus(GO:0005634),plasma membrane(GO:0005886),transcription factor complex(GO:0005667)	['GRMZM2G012717', 'AC233946.1_FG004', 'GRMZM2G021777', 'GRMZM2G095598', 'GRMZM2G107886', 'GRMZM2G114137', 'GRMZM2G155370', 'GRMZM2G062885']
Lonely guy (LOG) gene family	LOG	3	11	0.0299375	0.22405	cytokinin biosynthetic process(GO:0009691)	carboxy-lyase activity(GO:0016831),hydrolase activity(GO:0016787),protein homodimerization activity(GO:0042803)	chloroplast(GO:0009507),cytoplasm(GO:0005737),cytosol(GO:0005829),nucleus(GO:0005634)	['GRMZM5G879665', 'GRMZM2G471931', 'GRMZM2G100360']
FtsH protease gene family	FtsH protease	3	11	0.0299375	0.22405	meristem maintenance(GO:0010073),multicellular organism development(GO:0007275),oxidation-reduction process(GO:0055114),photoinhibition(GO:0010205),photosystem I assembly(GO:0048564),photosystem II repair(GO:0010206),protein catabolic process(GO:0030163),proteolysis(GO:0006508),PSII associated light-harvesting complex II catabolic process(GO:0010304),reactive oxygen species metabolic process(GO:0…	ATPase activity(GO:0016887),ATP binding(GO:0005524),ATP-dependent peptidase activity(GO:0004176),metal ion binding(GO:0046872),metalloendopeptidase activity(GO:0004222),metallopeptidase activity(GO:0008237),oxidoreductase activity(GO:0016491),peptidase activity(GO:0008233),protein binding(GO:0005515),translation initiation factor activity(GO:0003743),zinc ion binding(GO:0008270)	chloroplast envelope(GO:0009941),chloroplast(GO:0009507),chloroplast thylakoid(GO:0009534),chloroplast thylakoid membrane(GO:0009535),integral component of membrane(GO:0016021),membrane(GO:0016020),mitochondrial inner membrane(GO:0005743),mitochondrion(GO:0005739),nucleus(GO:0005634),plastid(GO:0009536),thylakoid(GO:0009579),thylakoid lumen(GO:0031977)	['GRMZM2G087598', 'GRMZM2G110408', 'GRMZM2G126361']
HVA22 gene family	HVA22	4	19	0.0307136	0.22405	biological_process(GO:0008150),flower development(GO:0009908),hyperosmotic salinity response(GO:0042538),negative regulation of autophagy(GO:0010507),pollen development(GO:0009555),response to abscisic acid(GO:0009737),response to cold(GO:0009409),response to water deprivation(GO:0009414)	molecular_function(GO:0003674)	cellular_component(GO:0005575),chloroplast(GO:0009507),integral component of membrane(GO:0016021),membrane(GO:0016020),mitochondrion(GO:0005739),nucleus(GO:0005634),plasmodesma(GO:0009506)	['GRMZM2G061078', 'GRMZM2G144707', 'GRMZM2G092925', 'GRMZM2G376548']
Basic helix-loop-helix (bHLH) gene family gene family	bHLH	20	198	0.0312863	0.22405	abscisic acid-activated signaling pathway(GO:0009738),anther wall tapetum development(GO:0048658),anthocyanin-containing compound biosynthetic process(GO:0009718),blue light signaling pathway(GO:0009785),brassinosteroid mediated signaling pathway(GO:0009742),callose deposition in cell wall(GO:0052543),carpel development(GO:0048440),carpel formation(GO:0048462),cell fate specification(GO:0001708),…	adenylylsulfatase activity(GO:0047627),ATP binding(GO:0005524),bHLH transcription factor binding(GO:0043425),calcium ion binding(GO:0005509),chromatin binding(GO:0003682),core promoter sequence-specific DNA binding(GO:0001046),DNA binding(GO:0003677),double-stranded DNA binding(GO:0003690),identical protein binding(GO:0042802),kinase activity(GO:0016301),metal ion binding(GO:0046872),phytochrome …	chloroplast envelope(GO:0009941),chloroplast(GO:0009507),cytoplasm(GO:0005737),cytosol(GO:0005829),extracellular region(GO:0005576),integral component of membrane(GO:0016021),mitochondrion(GO:0005739),nuclear speck(GO:0016607),nucleus(GO:0005634),plasmodesma(GO:0009506),RNA polymerase II transcription factor complex(GO:0090575),vacuole(GO:0005773)	['GRMZM2G378653', 'GRMZM2G045883', 'GRMZM2G074438', 'GRMZM2G027563', 'GRMZM2G475289', 'GRMZM2G069408', 'GRMZM2G150327', 'GRMZM2G137426', 'GRMZM2G015666', 'GRMZM2G086474', 'GRMZM2G065374', 'GRMZM5G818643', 'GRMZM2G163975', 'GRMZM2G031656', 'GRMZM2G064638', 'GRMZM2G440529', 'GRMZM2G417597', 'GRMZM2G178182', 'GRMZM2G169947', 'GRMZM5G879527']
Multicopper oxidase (MCO) gene family	MCO	7	48	0.033235	0.230568	cell tip growth(GO:0009932),cellular response to phosphate starvation(GO:0016036),flavonoid biosynthetic process(GO:0009813),floral organ abscission(GO:0010227),lignin biosynthetic process(GO:0009809),lignin catabolic process(GO:0046274),meristem maintenance(GO:0010073),oxidation-reduction process(GO:0055114),phenylpropanoid metabolic process(GO:0009698),plant-type secondary cell wall biogenesis(…	copper ion binding(GO:0005507),hydroquinone:oxygen oxidoreductase activity(GO:0052716),L-ascorbate oxidase activity(GO:0008447),oxidoreductase activity, acting on diphenols and related substances as donors, oxygen as acceptor(GO:0016682),oxidoreductase activity(GO:0016491),oxidoreductase activity, oxidizing metal ions(GO:0016722),pectinesterase activity(GO:0030599)	anchored component of membrane(GO:0031225),anchored component of plasma membrane(GO:0046658),apoplast(GO:0048046),cell wall(GO:0005618),cytosol(GO:0005829),endoplasmic reticulum(GO:0005783),endoplasmic reticulum membrane(GO:0005789),extracellular region(GO:0005576),Golgi apparatus(GO:0005794),membrane(GO:0016020),plant-type cell wall(GO:0009505),plasma membrane(GO:0005886),plasmodesma(GO:0009506)…	['GRMZM2G072808', 'GRMZM2G132169', 'GRMZM2G438386', 'GRMZM2G049693', 'GRMZM2G146152', 'GRMZM2G402584', 'GRMZM5G800488']
Phosphoglycerate kinase (PGK) gene family	PGK	2	5	0.0365205	0.238458	glycolytic process(GO:0006096),peptidyl-cysteine S-nitrosylation(GO:0018119),reductive pentose-phosphate cycle(GO:0019253),regulation of defense response to virus by host(GO:0050691),response to cadmium ion(GO:0046686),response to cold(GO:0009409),response to glucose(GO:0009749),response to heat(GO:0009408),response to light stimulus(GO:0009416),response to molecule of bacterial origin(GO:0002237)	ATP binding(GO:0005524),phosphoglycerate kinase activity(GO:0004618)	apoplast(GO:0048046),cell wall(GO:0005618),chloroplast envelope(GO:0009941),chloroplast(GO:0009507),chloroplast stroma(GO:0009570),cytoplasm(GO:0005737),cytosol(GO:0005829),membrane(GO:0016020),mitochondrion(GO:0005739),nucleus(GO:0005634),plasma membrane(GO:0005886),plasmodesma(GO:0009506),stromule(GO:0010319),thylakoid(GO:0009579),vacuolar membrane(GO:0005774)	['GRMZM2G089136', 'GRMZM2G003724']
Glycerol-3-phosphate dehydrogenase (GPDH) gene family	GPDH	2	5	0.0365205	0.238458	carbohydrate metabolic process(GO:0005975),glycerol-3-phosphate biosynthetic process(GO:0046167),glycerol-3-phosphate catabolic process(GO:0046168),glycerol-3-phosphate metabolic process(GO:0006072),glycerolipid biosynthetic process(GO:0045017),glycerolipid metabolic process(GO:0046486),glycerophospholipid metabolic process(GO:0006650),oxidation-reduction process(GO:0055114),phospholipid biosynth…	glycerol-3-phosphate dehydrogenase [NAD+] activity(GO:0004367),NAD binding(GO:0051287),protein homodimerization activity(GO:0042803)	chloroplast envelope(GO:0009941),chloroplast(GO:0009507),cytoplasm(GO:0005737),cytosol(GO:0005829),glycerol-3-phosphate dehydrogenase complex(GO:0009331)	['GRMZM6G161711', 'GRMZM2G063258']
HSP90 gene family	HSP90	3	12	0.0380425	0.238556	cellular response to calcium ion(GO:0071277),chaperone-mediated protein complex assembly(GO:0051131),chaperone-mediated protein folding(GO:0061077),de-etiolation(GO:0009704),defense response(GO:0006952),defense response to bacterium(GO:0042742),defense response to bacterium, incompatible interaction(GO:0009816),embryo development ending in seed dormancy(GO:0009793),flower development(GO:0009908),…	ATPase activity(GO:0016887),ATP binding(GO:0005524),mRNA binding(GO:0003729),protein binding(GO:0005515),protein homodimerization activity(GO:0042803),unfolded protein binding(GO:0051082)	apoplast(GO:0048046),cell wall(GO:0005618),chloroplast envelope(GO:0009941),chloroplast(GO:0009507),chloroplast stroma(GO:0009570),cytoplasm(GO:0005737),cytosol(GO:0005829),endoplasmic reticulum(GO:0005783),endoplasmic reticulum lumen(GO:0005788),Golgi apparatus(GO:0005794),membrane(GO:0016020),mitochondrion(GO:0005739),nucleolus(GO:0005730),nucleus(GO:0005634),plasma membrane(GO:0005886),plasmod…	['GRMZM2G112165', 'GRMZM5G813217', 'GRMZM2G002220']
Acyl Lipid Metabolism (ALP) superfamily	ALP	78	991	0.0386847	0.238556	abscisic acid-activated signaling pathway(GO:0009738),acetate metabolic process(GO:0006083),acetyl-CoA biosynthetic process from acetate(GO:0019427),acetyl-CoA biosynthetic process from pyruvate(GO:0006086),acetyl-CoA biosynthetic process(GO:0006085),actin cytoskeleton organization(GO:0030036),aging(GO:0007568),alcohol metabolic process(GO:0006066),aldehyde catabolic process(GO:0046185),alkane bi…	1-18:1-2-16:0-monogalactosyldiacylglycerol lipase activity(GO:0102549),12-oxophytodienoate reductase activity(GO:0016629),1,4-dihydroxy-2-naphthoyl-CoA synthase activity(GO:0008935),16:0 monogalactosyldiacylglycerol desaturase activity(GO:0009979),1-acyl-2-lysophosphatidylserine acylhydrolase activity(GO:0052740),1-acylglycerol-3-phosphate O-acyltransferase activity(GO:0003841),1-acylglycerophosp…	acetate CoA-transferase complex(GO:0009329),acetyl-CoA carboxylase complex(GO:0009317),anchored component of membrane(GO:0031225),anchored component of plasma membrane(GO:0046658),apical plasma membrane(GO:0016324),apoplast(GO:0048046),carbamoyl-phosphate synthase complex(GO:0005951),cellular_component(GO:0005575),cell wall(GO:0005618),chloroplast envelope(GO:0009941),chloroplast(GO:0009507),chlo…	['GRMZM2G012863', 'AC215260.3_FG003', 'GRMZM2G099867', 'GRMZM2G413711', 'GRMZM2G164569', 'GRMZM2G032276', 'GRMZM2G118979', 'GRMZM2G063909', 'GRMZM2G117685', 'GRMZM2G176446', 'GRMZM2G118286', 'GRMZM2G099097', 'GRMZM2G337107', 'GRMZM2G078569', 'GRMZM2G422045', 'GRMZM2G003190', 'GRMZM2G149580', 'GRMZM2G164308', 'GRMZM2G046750', 'GRMZM2G044550', 'GRMZM2G017382', 'GRMZM2G075295', 'GRMZM2G137151', 'GRM…
Haloacid dehalogenase (HAD) gene superfamily	HAD	5	30	0.0411696	0.247017	biological_process(GO:0008150),defense response(GO:0006952),defense response to insect(GO:0002213),dephosphorylation(GO:0016311),glycerol biosynthetic process(GO:0006114),hyperosmotic salinity response(GO:0042538),metabolic process(GO:0008152),protein phosphorylation(GO:0006468),response to cadmium ion(GO:0046686),response to copper ion(GO:0046688),response to insect(GO:0009625),response to jasmo…	acid phosphatase activity(GO:0003993),FMN hydrolase activity(GO:0090711),glycerol-1-phosphatase activity(GO:0000121),glycerol-3-phosphatase activity(GO:0043136),hydrolase activity(GO:0016787),metal ion binding(GO:0046872),nutrient reservoir activity(GO:0045735),phosphatase activity(GO:0016791),protein self-association(GO:0043621),sugar-phosphatase activity(GO:0050308),transcription factor binding…	cellular_component(GO:0005575),cell wall(GO:0005618),chloroplast envelope(GO:0009941),chloroplast(GO:0009507),chloroplast stroma(GO:0009570),cytoplasm(GO:0005737),cytosol(GO:0005829),cytosolic ribosome(GO:0022626),extracellular region(GO:0005576),integral component of membrane(GO:0016021),membrane(GO:0016020),mitochondrion(GO:0005739),nucleus(GO:0005634),plant-type cell wall(GO:0009505),plasma me…	['GRMZM2G326270', 'GRMZM2G040300', 'GRMZM2G086869', 'GRMZM2G064001', 'GRMZM2G094978']
Pseudouridine synthase (PUS) gene family	PUS	3	13	0.047142	0.258837	enzyme-directed rRNA pseudouridine synthesis(GO:0000455),maturation of LSU-rRNA from tetracistronic rRNA transcript (SSU-rRNA, LSU-rRNA, 4.5S-rRNA, 5S-rRNA)(GO:0000488),maturation of SSU-rRNA from tetracistronic rRNA transcript (SSU-rRNA, LSU-rRNA, 4.5S-rRNA, 5S-rRNA)(GO:0000489),plastid translation(GO:0032544),pseudouridine synthesis(GO:0001522),tRNA processing(GO:0008033)	pseudouridine synthase activity(GO:0009982),RNA binding(GO:0003723)	amyloplast(GO:0009501),chloroplast(GO:0009507),cytoplasm(GO:0005737),cytosol(GO:0005829),integral component of membrane(GO:0016021),mitochondrion(GO:0005739),nucleus(GO:0005634),plastid(GO:0009536)	['GRMZM2G315806', 'GRMZM2G095782', 'GRMZM2G151200']
MutS gene family	MutS	3	13	0.047142	0.258837	chiasma assembly(GO:0051026),maintenance of DNA repeat elements(GO:0043570),meiotic gene conversion(GO:0006311),mismatch repair(GO:0006298),mitochondrial DNA metabolic process(GO:0032042),mitochondrial genome maintenance(GO:0000002),negative regulation of DNA recombination(GO:0045910),negative regulation of reciprocal meiotic recombination(GO:0045128),postreplication repair(GO:0006301),pyrimidine…	ATPase activity(GO:0016887),ATP binding(GO:0005524),damaged DNA binding(GO:0003684),DNA binding(GO:0003677),DNA-dependent ATPase activity(GO:0008094),double-strand/single-strand DNA junction binding(GO:0000406),endonuclease activity(GO:0004519),four-way junction DNA binding(GO:0000400),guanine/thymine mispair binding(GO:0032137),heteroduplex DNA loop binding(GO:0000404),mismatched DNA binding(GO:…	chloroplast(GO:0009507),condensed nuclear chromosome(GO:0000794),mismatch repair complex(GO:0032300),mitochondrion(GO:0005739),MutSalpha complex(GO:0032301),MutSbeta complex(GO:0032302),nucleus(GO:0005634),plasma membrane(GO:0005886),plasmodesma(GO:0009506),plastid(GO:0009536),synaptonemal complex(GO:0000795),thylakoid membrane(GO:0042651)	['GRMZM2G348956', 'GRMZM2G060349', 'GRMZM2G056075']
Thioredoxin (TRX) gene family	TRX	11	97	0.0478983	0.258837	anisotropic cell growth(GO:0051211),biological_process(GO:0008150),cell communication(GO:0007154),cell redox homeostasis(GO:0045454),cellular response to oxidative stress(GO:0034599),chloroplast organization(GO:0009658),cortical microtubule organization(GO:0043622),cytochrome b6f complex assembly(GO:0010190),cytokinesis(GO:0000910),defense response(GO:0006952),defense response to fungus(GO:005083…	beta-tubulin binding(GO:0048487),enzyme activator activity(GO:0008047),enzyme inhibitor activity(GO:0004857),Hsp70 protein binding(GO:0030544),isomerase activity(GO:0016853),molecular_function(GO:0003674),oxidoreductase activity, acting on a sulfur group of donors, disulfide as acceptor(GO:0016671),protein binding, bridging(GO:0030674),protein binding(GO:0005515),protein dimerization activity(GO:…	apoplast(GO:0048046),cell(GO:0005623),cell wall(GO:0005618),chloroplast envelope(GO:0009941),chloroplast(GO:0009507),chloroplast membrane(GO:0031969),chloroplast stroma(GO:0009570),chloroplast thylakoid(GO:0009534),chloroplast thylakoid membrane(GO:0009535),cytoplasm(GO:0005737),cytosol(GO:0005829),endoplasmic reticulum(GO:0005783),endoplasmic reticulum lumen(GO:0005788),extracellular region(GO:0…	['GRMZM6G785877', 'GRMZM6G101378', 'GRMZM5G843368', 'GRMZM2G006229', 'GRMZM2G703565', 'GRMZM2G181258', 'GRMZM2G358009', 'GRMZM5G861800', 'GRMZM2G033198', 'GRMZM2G017419', 'GRMZM2G141707']
Dynamin-related gene family	Dynamin-related	4	22	0.0497792	0.258837	cell cycle(GO:0007049),cell division(GO:0051301),cell plate formation involved in plant-type cell wall biogenesis(GO:0009920),chloroplast fission(GO:0010020),chloroplast organization(GO:0009658),circadian rhythm(GO:0007623),clathrin-dependent endocytosis(GO:0072583),cytokinesis by cell plate formation(GO:0000911),cytokinesis(GO:0000910),defense response to fungus(GO:0050832),embryo development en…	ADP binding(GO:0043531),catalytic activity(GO:0003824),clathrin binding(GO:0030276),GTPase activity(GO:0003924),GTP binding(GO:0005525),hydrolase activity(GO:0016787),identical protein binding(GO:0042802),lipid binding(GO:0008289),metal ion binding(GO:0046872),microtubule binding(GO:0008017),phosphatidylinositol binding(GO:0035091),protein binding(GO:0005515),protein histidine kinase binding(GO:0…	cell cortex(GO:0005938),cell plate(GO:0009504),chloroplast envelope(GO:0009941),chloroplast(GO:0009507),chloroplast inner membrane(GO:0009706),chloroplast membrane(GO:0031969),chloroplast outer membrane(GO:0009707),chloroplast thylakoid membrane(GO:0009535),clathrin-coated endocytic vesicle(GO:0045334),clathrin-coated vesicle(GO:0030136),cytoplasm(GO:0005737),cytosol(GO:0005829),Golgi apparatus(G…	['GRMZM2G010306', 'GRMZM2G063737', 'GRMZM2G005848', 'GRMZM2G070899']
Deg protease gene family	Deg	4	22	0.0497792	0.258837	cellular response to heat(GO:0034605),chloroplast organization(GO:0009658),photosystem II repair(GO:0010206),protein catabolic process(GO:0030163),protein processing(GO:0016485),proteolysis(GO:0006508),proteolysis involved in cellular protein catabolic process(GO:0051603),response to cytokinin(GO:0009735)	endopeptidase activity(GO:0004175),ligase activity(GO:0016874),peptidase activity(GO:0008233),protein binding(GO:0005515),serine-type endopeptidase activity(GO:0004252),serine-type peptidase activity(GO:0008236)	chloroplast envelope(GO:0009941),chloroplast(GO:0009507),chloroplast stroma(GO:0009570),chloroplast stromal thylakoid(GO:0009533),chloroplast thylakoid(GO:0009534),chloroplast thylakoid lumen(GO:0009543),chloroplast thylakoid membrane(GO:0009535),extracellular region(GO:0005576),mitochondrial matrix(GO:0005759),mitochondrial membrane(GO:0031966),mitochondrion(GO:0005739),nucleolus(GO:0005730),nuc…	['GRMZM2G063592', 'GRMZM2G117615', 'GRMZM2G157156', 'GRMZM2G118646']
Glyoxalase-like gene family	Glyoxalase-like	6	42	0.0512349	0.258837	aromatic amino acid family metabolic process(GO:0009072),biological_process(GO:0008150),carbohydrate metabolic process(GO:0005975),carotenoid biosynthetic process(GO:0016117),chloroplast organization(GO:0009658),embryo development ending in seed dormancy(GO:0009793),endosperm development(GO:0009960),glutamine metabolic process(GO:0006541),leaf senescence(GO:0010150),L-phenylalanine catabolic proc…	3'-tRNA processing endoribonuclease activity(GO:0042781),4-hydroxyphenylpyruvate dioxygenase activity(GO:0003868),calmodulin binding(GO:0005516),catalytic activity(GO:0003824),DNA binding(GO:0003677),glyoxalase III activity(GO:0019172),hydrolase activity, acting on ester bonds(GO:0016788),hydrolase activity(GO:0016787),hydroxyacylglutathione hydrolase activity(GO:0004416),identical protein bindin…	chloroplast envelope(GO:0009941),chloroplast(GO:0009507),chloroplast stroma(GO:0009570),cytoplasm(GO:0005737),cytosol(GO:0005829),extracellular region(GO:0005576),integral component of membrane(GO:0016021),mitochondrion(GO:0005739),mRNA cleavage and polyadenylation specificity factor complex(GO:0005847),nucleus(GO:0005634),peroxisome(GO:0005777),plasma membrane(GO:0005886),plasmodesma(GO:0009506)…	['GRMZM2G117189', 'GRMZM5G802566', 'GRMZM2G103610', 'GRMZM2G076006', 'GRMZM2G000964', 'GRMZM2G134393']
Inositol monophosphatase-like (IMPL) gene family	IMPL	2	6	0.052467	0.258837	abscisic acid-activated signaling pathway(GO:0009738),dephosphorylation(GO:0016311),detection of oxidative stress(GO:0070994),histidine biosynthetic process(GO:0000105),inositol biosynthetic process(GO:0006021),inositol metabolic process(GO:0006020),inositol phosphate dephosphorylation(GO:0046855),L-ascorbic acid biosynthetic process(GO:0019853),miRNA catabolic process(GO:0010587),negative regula…	3'(2'),5'-bisphosphate nucleotidase activity(GO:0008441),histidinol-phosphatase activity(GO:0004401),inositol-1,4-bisphosphate 1-phosphatase activity(GO:0004441),inositol bisphosphate phosphatase activity(GO:0016312),inositol monophosphate 1-phosphatase activity(GO:0008934),inositol monophosphate 3-phosphatase activity(GO:0052832),inositol monophosphate 4-phosphatase activity(GO:0052833),inositol…	chloroplast(GO:0009507),chloroplast stroma(GO:0009570),cytoplasm(GO:0005737),cytosol(GO:0005829),intracellular(GO:0005622),mitochondrion(GO:0005739),nucleus(GO:0005634),plasma membrane(GO:0005886)	['GRMZM2G152757', 'GRMZM2G034417']
DNA methyltransferase (DNMT) gene family	DNMT	2	6	0.052467	0.258837	C-5 methylation of cytosine(GO:0090116),cellular response to heat(GO:0034605),chromatin silencing(GO:0006342),covalent chromatin modification(GO:0016569),defense response to fungus(GO:0050832),DNA mediated transformation(GO:0009294),DNA methylation(GO:0006306),DNA methylation on cytosine within a CHH sequence(GO:0010426),DNA methylation on cytosine within a CNG sequence(GO:0010425),gene silencing…	chromatin binding(GO:0003682),DNA binding(GO:0003677),DNA (cytosine-5-)-methyltransferase activity(GO:0003886),DNA-methyltransferase activity(GO:0009008),N-methyltransferase activity(GO:0008170),protein binding(GO:0005515)	nucleoplasm(GO:0005654),nucleus(GO:0005634)	['GRMZM2G005310', 'GRMZM2G025592']
Phosphoribosyl transferase (PRT) gene family	PRT	4	23	0.057294	0.270623	adenine salvage(GO:0006168),AMP salvage(GO:0044209),biosynthetic process(GO:0009058),cellular response to phosphate starvation(GO:0016036),circadian rhythm(GO:0007623),CTP salvage(GO:0044211),cytokinin metabolic process(GO:0009690),'de novo' pyrimidine nucleobase biosynthetic process(GO:0006207),developmental process(GO:0032502),guanine metabolic process(GO:0046098),hypoxanthine metabolic process…	adenine phosphoribosyltransferase activity(GO:0003999),ATP binding(GO:0005524),GTP binding(GO:0005525),hypoxanthine phosphoribosyltransferase activity(GO:0004422),kinase activity(GO:0016301),magnesium ion binding(GO:0000287),metal ion binding(GO:0046872),phosphate ion transmembrane transporter activity(GO:0015114),ribose phosphate diphosphokinase activity(GO:0004749),transferase activity(GO:00167…	chloroplast(GO:0009507),chloroplast stroma(GO:0009570),cytoplasm(GO:0005737),cytosol(GO:0005829),Golgi apparatus(GO:0005794),integral component of membrane(GO:0016021),plant-type cell wall(GO:0009505),plasma membrane(GO:0005886),plasmodesma(GO:0009506),plastid(GO:0009536)	['GRMZM2G142383', 'GRMZM2G059121', 'GRMZM2G301172', 'GRMZM2G180863']
ACT gene family	ACT	4	23	0.057294	0.270623	L-serine biosynthetic process(GO:0006564),oxidation-reduction process(GO:0055114),regulation of cellular amino acid metabolic process(GO:0006521),response to abscisic acid(GO:0009737),response to cytokinin(GO:0009735)	amino acid binding(GO:0016597),NAD binding(GO:0051287),phosphoglycerate dehydrogenase activity(GO:0004617),protein dimerization activity(GO:0046983)	cellular_component(GO:0005575),chloroplast(GO:0009507),chloroplast stroma(GO:0009570),chloroplast thylakoid membrane(GO:0009535),cytosol(GO:0005829),mitochondrion(GO:0005739),nucleus(GO:0005634),plasmodesma(GO:0009506)	['GRMZM2G129304', 'GRMZM2G043493', 'GRMZM2G109821', 'GRMZM2G083538']
RNA-recognition motif (RRM) gene family	RRM	25	278	0.0585457	0.270774	abscisic acid-activated signaling pathway(GO:0009738),alternative mRNA splicing, via spliceosome(GO:0000380),antisense RNA metabolic process(GO:0042868),base conversion or substitution editing(GO:0016553),biological_process(GO:0008150),cell death(GO:0008219),cell differentiation(GO:0030154),cell plate formation involved in plant-type cell wall biogenesis(GO:0009920),cell proliferation(GO:0008283)…	ATP binding(GO:0005524),AU-rich element binding(GO:0017091),chromatin binding(GO:0003682),chromatin DNA binding(GO:0031490),copper ion binding(GO:0005507),DNA binding(GO:0003677),double-stranded DNA binding(GO:0003690),exonuclease activity(GO:0004527),first spliceosomal transesterification activity(GO:0000384),identical protein binding(GO:0042802),lipase activity(GO:0016298),metal ion binding(GO:…	apoplast(GO:0048046),Cajal body(GO:0015030),catalytic step 2 spliceosome(GO:0071013),cellular_component(GO:0005575),cell wall(GO:0005618),chloroplast envelope(GO:0009941),chloroplast(GO:0009507),chloroplast stroma(GO:0009570),chloroplast thylakoid(GO:0009534),chloroplast thylakoid membrane(GO:0009535),chromatin(GO:0000785),commitment complex(GO:0000243),cytoplasm(GO:0005737),cytoplasmic stress gr…	['GRMZM2G090271', 'GRMZM2G158835', 'GRMZM2G008611', 'GRMZM2G467907', 'GRMZM2G070015', 'GRMZM2G131943', 'GRMZM2G042683', 'GRMZM2G123234', 'GRMZM2G002874', 'GRMZM2G145562', 'GRMZM2G139643', 'GRMZM2G167505', 'GRMZM2G080930', 'GRMZM2G141386', 'GRMZM2G131467', 'GRMZM2G011129', 'GRMZM2G390876', 'GRMZM2G003897', 'GRMZM2G068715', 'GRMZM2G143870', 'GRMZM2G073700', 'AC198361.3_FG004', 'GRMZM2G169617', 'GRM…
DnaJ domain gene family	DnaJ	18	188	0.0607774	0.275359	actin filament organization(GO:0007015),amyloplast organization(GO:0009660),biological_process(GO:0008150),brassinosteroid mediated signaling pathway(GO:0009742),cell division(GO:0051301),cellular response to blue light(GO:0071483),cellular response to heat(GO:0034605),chaperone-mediated protein folding(GO:0061077),chaperone mediated protein folding requiring cofactor(GO:0051085),chloroplast accu…	ATPase activator activity(GO:0001671),ATP binding(GO:0005524),chaperone binding(GO:0051087),cytoskeletal protein binding(GO:0008092),electron carrier activity(GO:0009055),heat shock protein binding(GO:0031072),iron ion binding(GO:0005506),metal ion binding(GO:0046872),molecular_function(GO:0003674),nucleic acid binding(GO:0003676),oxidoreductase activity(GO:0016491),protein binding(GO:0005515),pr…	cellular_component(GO:0005575),cell wall(GO:0005618),chloroplast envelope(GO:0009941),chloroplast(GO:0009507),chloroplast inner membrane(GO:0009706),chloroplast membrane(GO:0031969),chloroplast stroma(GO:0009570),chloroplast thylakoid(GO:0009534),chloroplast thylakoid lumen(GO:0009543),chloroplast thylakoid membrane(GO:0009535),cytoplasm(GO:0005737),cytoplasmic vesicle(GO:0031410),cytoskeleton(GO…	['GRMZM2G002578', 'GRMZM5G856084', 'GRMZM2G111501', 'GRMZM2G013814', 'GRMZM2G021687', 'GRMZM2G113036', 'GRMZM2G113340', 'GRMZM2G068316', 'GRMZM2G536644', 'GRMZM2G010389', 'GRMZM2G129987', 'GRMZM2G055178', 'GRMZM2G062788', 'GRMZM2G031981', 'GRMZM2G179800', 'GRMZM2G168590', 'GRMZM2G091811', 'GRMZM2G077711']
Caffeic acid o-methyltransferase (COMT) gene family	COMT	5	34	0.0652051	0.285604	aromatic compound biosynthetic process(GO:0019438),flavonol biosynthetic process(GO:0051555),indole glucosinolate biosynthetic process(GO:0009759),indole glucosinolate metabolic process(GO:0042343),lignin biosynthetic process(GO:0009809),melatonin biosynthetic process(GO:0030187),methylation(GO:0032259)	acetylserotonin O-methyltransferase activity(GO:0017096),caffeate O-methyltransferase activity(GO:0047763),luteolin O-methyltransferase activity(GO:0030744),methyltransferase activity(GO:0008168),myricetin 3'-O-methyltransferase activity(GO:0033799),O-methyltransferase activity(GO:0008171),protein binding(GO:0005515),protein dimerization activity(GO:0046983),quercetin 3-O-methyltransferase activi…	chloroplast(GO:0009507),cytoplasm(GO:0005737),cytosol(GO:0005829),nucleus(GO:0005634),plasma membrane(GO:0005886),plasmodesma(GO:0009506)	['GRMZM2G177424', 'GRMZM2G127418', 'AC209819.3_FG005', 'GRMZM2G104710', 'GRMZM2G100754']
NPH3 gene family	NPH3	6	45	0.0677462	0.285604	apical protein localization(GO:0045176),auxin transport(GO:0060918),basipetal auxin transport(GO:0010540),blue light signaling pathway(GO:0009785),cotyledon development(GO:0048825),cotyledon vascular tissue pattern formation(GO:0010588),flower development(GO:0009908),inflorescence development(GO:0010229),leaf vascular tissue pattern formation(GO:0010305),phloem or xylem histogenesis(GO:0010087),p…	protein binding(GO:0005515),signal transducer activity(GO:0004871)	cell periphery(GO:0071944),chloroplast(GO:0009507),cytoplasm(GO:0005737),late endosome(GO:0005770),membrane(GO:0016020),nucleus(GO:0005634),plasma membrane(GO:0005886)	['GRMZM2G353024', 'GRMZM2G413113', 'GRMZM2G105400', 'GRMZM2G127924', 'GRMZM2G067053', 'GRMZM2G058595']
High mobility group (HMG) gene family	HMG	3	15	0.0681847	0.285604	chromatin assembly or disassembly(GO:0006333),karyogamy(GO:0000741),polar nucleus fusion(GO:0010197),regulation of transcription, DNA-templated(GO:0006355)	chromatin binding(GO:0003682),DNA binding(GO:0003677),structural constituent of chromatin(GO:0030527),transcription factor activity, sequence-specific DNA binding(GO:0003700)	chromatin(GO:0000785),condensed chromosome(GO:0000793),condensed nuclear chromosome(GO:0000794),cytoplasm(GO:0005737),cytosol(GO:0005829),integral component of membrane(GO:0016021),nuclear chromatin(GO:0000790),nucleus(GO:0005634)	['GRMZM2G060253', 'GRMZM2G066528', 'GRMZM2G013821']
Glyceraldehyde-3-phosphate dehydrogenase (GAPDH) gene family	GAPDH	3	15	0.0681847	0.285604	amino acid homeostasis(GO:0080144),anther wall tapetum development(GO:0048658),carbohydrate metabolic process(GO:0005975),defense response to bacterium(GO:0042742),fruit development(GO:0010154),gluconeogenesis(GO:0006094),glucose metabolic process(GO:0006006),glycolytic process(GO:0006096),oxidation-reduction process(GO:0055114),peptidyl-cysteine S-nitrosylation(GO:0018119),pollen development(GO:…	copper ion binding(GO:0005507),DNA binding(GO:0003677),glyceraldehyde-3-phosphate dehydrogenase (NAD+) (phosphorylating) activity(GO:0004365),glyceraldehyde-3-phosphate dehydrogenase (NADP+) (non-phosphorylating) activity(GO:0008886),glyceraldehyde-3-phosphate dehydrogenase (NADP+) (phosphorylating) activity(GO:0047100),NAD binding(GO:0051287),NADP binding(GO:0050661),oxidoreductase activity, act…	apoplast(GO:0048046),cell wall(GO:0005618),chloroplast envelope(GO:0009941),chloroplast(GO:0009507),chloroplast membrane(GO:0031969),chloroplast stroma(GO:0009570),chloroplast thylakoid membrane(GO:0009535),cytoplasm(GO:0005737),cytosol(GO:0005829),integral component of membrane(GO:0016021),membrane(GO:0016020),mitochondrial envelope(GO:0005740),mitochondrion(GO:0005739),nucleolus(GO:0005730),nuc…	['GRMZM5G845611', 'GRMZM2G337113', 'GRMZM2G176307']
Fatty acid hydroxylase (FAH) gene family	FAH	4	25	0.0740247	0.304324	4,4-dimethyl-9beta,19-cyclopropylsterol oxidation(GO:0080064),4-alpha-methyl-delta7-sterol oxidation(GO:0080065),brassinosteroid biosynthetic process(GO:0016132),carotene metabolic process(GO:0016119),embryo development ending in seed dormancy(GO:0009793),fatty acid biosynthetic process(GO:0006633),fatty acid metabolic process(GO:0006631),lipid biosynthetic process(GO:0008610),negative regulation…	C-4 methylsterol oxidase activity(GO:0000254),C-5 sterol desaturase activity(GO:0000248),carotene beta-ring hydroxylase activity(GO:0010291),catalytic activity(GO:0003824),fatty acid alpha-hydroxylase activity(GO:0080132),hydrolase activity(GO:0016787),iron ion binding(GO:0005506),oxidoreductase activity(GO:0016491),protein binding(GO:0005515),sphingolipid delta-4 desaturase activity(GO:0042284),…	chloroplast envelope(GO:0009941),chloroplast(GO:0009507),chloroplast membrane(GO:0031969),endoplasmic reticulum(GO:0005783),endoplasmic reticulum membrane(GO:0005789),Golgi apparatus(GO:0005794),integral component of membrane(GO:0016021),membrane(GO:0016020),mitochondrion(GO:0005739)	['GRMZM6G112751', 'GRMZM2G164318', 'GRMZM2G124276', 'GRMZM2G114642']
Terpene synthase (TPS) gene family	TPS	5	37	0.087416	0.349696	defense response to fungus(GO:0050832),diterpenoid biosynthetic process(GO:0016102),farnesyl diphosphate metabolic process(GO:0045338),gibberellic acid mediated signaling pathway(GO:0009740),gibberellin biosynthetic process(GO:0009686),metabolic process(GO:0008152),monoterpene biosynthetic process(GO:0043693),monoterpenoid biosynthetic process(GO:0016099),response to bacterium(GO:0009617),respons…	(4S)-limonene synthase activity(GO:0050552),(+)-alpha-barbatene synthase activity(GO:0102878),alpha-farnesene synthase activity(GO:0052578),alpha-humulene synthase activity(GO:0080017),(+)-beta-chamigrene synthase activity(GO:0102883),cyclase activity(GO:0009975),(-)-E-beta-caryophyllene synthase activity(GO:0080016),(E)-beta-ocimene synthase activity(GO:0034768),(E,E)-geranyllinalool synthase ac…	chloroplast(GO:0009507),chloroplast stroma(GO:0009570),cytoplasm(GO:0005737),cytosol(GO:0005829),integral component of membrane(GO:0016021),membrane(GO:0016020),peroxisome(GO:0005777),plasmodesma(GO:0009506),plastid(GO:0009536)	['GRMZM2G049538', 'GRMZM2G451187', 'GRMZM2G010356', 'AC217050.4_FG007', 'GRMZM2G093526']
Serine carboxypeptidase (SCP) gene family	SCP	7	60	0.0905337	0.349696	brassinosteroid mediated signaling pathway(GO:0009742),cellular response to UV-B(GO:0071493),flavonol biosynthetic process(GO:0051555),phenylpropanoid metabolic process(GO:0009698),proteolysis(GO:0006508),proteolysis involved in cellular protein catabolic process(GO:0051603),secondary metabolic process(GO:0019748)	metal ion binding(GO:0046872),serine-type carboxypeptidase activity(GO:0004185),sinapoylglucose-choline O-sinapoyltransferase activity(GO:0047202),sinapoylglucose-malate O-sinapoyltransferase activity(GO:0016754),sinapoylglucose-sinapoylglucose O-sinapoyltransferase activity(GO:0047158),sinapoyltransferase activity(GO:0016752),transferase activity, transferring acyl groups other than amino-acyl g…	cell wall(GO:0005618),cytosol(GO:0005829),extracellular region(GO:0005576),extracellular space(GO:0005615),integral component of membrane(GO:0016021),peroxisome(GO:0005777),plant-type cell wall(GO:0009505),plasmodesma(GO:0009506),vacuole(GO:0005773)	['GRMZM2G118241', 'GRMZM2G132154', 'GRMZM2G123940', 'GRMZM2G025154', 'GRMZM5G879749', 'GRMZM2G133718', 'GRMZM2G408038']
Trehalose-6-phosphate phosphatase (TPP) gene family	TPP	3	17	0.0927145	0.349696	response to cadmium ion(GO:0046686),response to osmotic stress(GO:0006970),response to oxidative stress(GO:0006979),response to salt stress(GO:0009651),trehalose biosynthetic process(GO:0005992)	trehalase activity(GO:0015927),trehalose-phosphatase activity(GO:0004805)	chloroplast(GO:0009507),cytoplasm(GO:0005737),cytosol(GO:0005829),nucleolus(GO:0005730),nucleus(GO:0005634)	['GRMZM5G840145', 'GRMZM2G347280', 'GRMZM2G151044']
Reticulon gene family	Reticulon	4	27	0.0929371	0.349696	biological_process(GO:0008150),endoplasmic reticulum tubular network organization(GO:0071786),response to karrikin(GO:0080167)	molecular_function(GO:0003674),protein binding(GO:0005515)	cell plate(GO:0009504),endoplasmic reticulum(GO:0005783),endoplasmic reticulum lumen(GO:0005788),endoplasmic reticulum membrane(GO:0005789),endoplasmic reticulum tubular network(GO:0071782),Golgi apparatus(GO:0005794),integral component of cytoplasmic side of endoplasmic reticulum membrane(GO:0071458),integral component of membrane(GO:0016021),mitochondrion(GO:0005739),nucleus(GO:0005634),plasma …	['GRMZM2G004828', 'GRMZM2G167892', 'GRMZM2G109159', 'GRMZM2G125414']
Formin gene family	Formin	4	27	0.0929371	0.349696	actin cytoskeleton organization(GO:0030036),actin filament bundle assembly(GO:0051017),actin filament polymerization(GO:0030041),actin nucleation(GO:0045010),barbed-end actin filament capping(GO:0051016),cell tip growth(GO:0009932),cytoplasmic streaming(GO:0099636),endosperm development(GO:0009960),microsporogenesis(GO:0009556),pollen tube growth(GO:0009860),seed morphogenesis(GO:0048317)	actin binding(GO:0003779),actin filament binding(GO:0051015),microtubule binding(GO:0008017),phosphoprotein phosphatase activity(GO:0004721),profilin binding(GO:0005522),protein binding(GO:0005515)	cell-cell junction(GO:0005911),cell(GO:0005623),cell wall(GO:0005618),chloroplast(GO:0009507),chloroplast stroma(GO:0009570),cytoplasm(GO:0005737),cytoskeleton(GO:0005856),cytosol(GO:0005829),extracellular region(GO:0005576),integral component of membrane(GO:0016021),intracellular(GO:0005622),membrane(GO:0016020),nucleolus(GO:0005730),nucleus(GO:0005634),phragmoplast(GO:0009524),plasma membrane(G…	['GRMZM2G040965', 'GRMZM2G429928', 'GRMZM5G872264', 'GRMZM2G132486']
CRAL_TRIO domain gene family	CRAL_TRIO	7	63	0.110321	0.396737	biological_process(GO:0008150),cell cycle(GO:0007049),cell division(GO:0051301),cell tip growth(GO:0009932),cellular response to auxin stimulus(GO:0071365),flower development(GO:0009908),phosphatidylcholine biosynthetic process(GO:0006656),phospholipid transport(GO:0015914),pollen tube growth(GO:0009860),protein localization involved in auxin polar transport(GO:1901703),protein transport(GO:00150…	lipid binding(GO:0008289),molecular_function(GO:0003674),phosphatidylinositol transporter activity(GO:0008526),protease binding(GO:0002020),transporter activity(GO:0005215)	apoplast(GO:0048046),chloroplast(GO:0009507),cytoplasm(GO:0005737),cytosol(GO:0005829),Golgi apparatus(GO:0005794),Golgi membrane(GO:0000139),integral component of membrane(GO:0016021),intracellular(GO:0005622),membrane(GO:0016020),mitochondrion(GO:0005739),nucleus(GO:0005634),plasma membrane(GO:0005886),plasmodesma(GO:0009506),vacuole(GO:0005773)	['GRMZM2G005293', 'GRMZM2G086637', 'GRMZM6G778611', 'GRMZM2G088501', 'GRMZM2G013630', 'GRMZM2G089952', 'GRMZM2G167689']
Afadin/alpha-actinin-binding (ADIP) gene family	ADIP	2	9	0.1108	0.396737	biological_process(GO:0008150),response to cadmium ion(GO:0046686)	molecular_function(GO:0003674)	integral component of membrane(GO:0016021),microtubule associated complex(GO:0005875),mitochondrion(GO:0005739),nucleus(GO:0005634)	['GRMZM2G101390', 'GRMZM2G160862']
AΓÇôT Rich Interaction Domain (ARID) gene family	ARID	2	9	0.1108	0.396737	glucosinolate metabolic process(GO:0019760),histone deacetylation(GO:0016575),karyogamy(GO:0000741),polar nucleus fusion(GO:0010197),pollen germination(GO:0009846),pollen sperm cell differentiation(GO:0048235),pollen tube growth(GO:0009860),positive regulation of gene expression(GO:0010628),regulation of transcription, DNA-templated(GO:0006355),transcription, DNA-templated(GO:0006351)	DNA binding(GO:0003677),four-way junction DNA binding(GO:0000400),metal ion binding(GO:0046872),sequence-specific DNA binding(GO:0043565),transcription factor activity, sequence-specific DNA binding(GO:0003700),transcription factor binding(GO:0008134),transcription regulatory region DNA binding(GO:0044212)	chloroplast(GO:0009507),generative cell nucleus(GO:0048555),histone deacetylase complex(GO:0000118),intracellular(GO:0005622),microsporocyte nucleus(GO:0048556),nucleus(GO:0005634),pollen tube(GO:0090406),vacuole(GO:0005773)	['GRMZM2G421899', 'GRMZM2G110109']
GDSL-like lipase (GELP) gene family	GELP	10	101	0.116449	0.40026	auxin-activated signaling pathway(GO:0009734),cuticle development(GO:0042335),defense response, incompatible interaction(GO:0009814),defense response to bacterium(GO:0042742),defense response to fungus(GO:0050832),defense response to fungus, incompatible interaction(GO:0009817),endoplasmic reticulum organization(GO:0007029),glucosinolate catabolic process(GO:0019762),hyperosmotic salinity respons…	alpha-L-fucosidase activity(GO:0004560),arylesterase activity(GO:0004064),carboxylic ester hydrolase activity(GO:0052689),cutinase activity(GO:0050525),hydrolase activity, acting on ester bonds(GO:0016788),hydrolase activity(GO:0016787),lipase activity(GO:0016298),protein binding(GO:0005515),structural constituent of cell wall(GO:0005199),transferase activity, transferring acyl groups(GO:0016746)	apoplast(GO:0048046),cell(GO:0005623),cell wall(GO:0005618),chloroplast envelope(GO:0009941),chloroplast(GO:0009507),chloroplast stroma(GO:0009570),chloroplast thylakoid(GO:0009534),cytosol(GO:0005829),cytosolic ribosome(GO:0022626),endoplasmic reticulum(GO:0005783),ER body(GO:0010168),extracellular region(GO:0005576),extracellular space(GO:0005615),integral component of membrane(GO:0016021),intr…	['GRMZM2G028413', 'GRMZM2G070178', 'GRMZM2G047129', 'GRMZM2G166987', 'GRMZM2G042758', 'GRMZM2G137507', 'GRMZM2G090652', 'GRMZM2G105189', 'GRMZM2G152962', 'GRMZM2G174975']
Phospholipase D (PLD) gene family	PLD	3	19	0.120299	0.40026	abscisic acid-activated signaling pathway(GO:0009738),cell division(GO:0051301),cell growth(GO:0016049),cellular response to nitrogen starvation(GO:0006995),cellular response to phosphate starvation(GO:0016036),cellular response to potassium ion starvation(GO:0051365),defense response to bacterium, incompatible interaction(GO:0009816),embryo development ending in seed dormancy(GO:0009793),ethylen…	calcium ion binding(GO:0005509),catalytic activity(GO:0003824),GTPase activator activity(GO:0005096),molecular_function(GO:0003674),N-acylphosphatidylethanolamine-specific phospholipase D activity(GO:0070290),phosphatidylinositol-4,5-bisphosphate binding(GO:0005546),phosphatidylinositol binding(GO:0035091),phospholipase activity(GO:0004620),phospholipase D activity(GO:0004630),protein binding(GO:…	chloroplast envelope(GO:0009941),chloroplast(GO:0009507),clathrin-coated vesicle(GO:0030136),cytoplasm(GO:0005737),cytoplasmic vesicle(GO:0031410),cytosol(GO:0005829),cytosolic ribosome(GO:0022626),endoplasmic reticulum(GO:0005783),membrane(GO:0016020),microtubule cytoskeleton(GO:0015630),mitochondrial membrane(GO:0031966),mitochondrion(GO:0005739),nucleus(GO:0005634),plasma membrane(GO:0005886),…	['GRMZM2G326734', 'GRMZM2G140811', 'GRMZM5G865943']
[truncated: 158 more rows]

## Sheet: IST Genes in Gene Families
IST Genes in Gene Families (1136) 5b+	Gene Family
GRMZM2G400223	Kinesins gene family
GRMZM5G887077	Kinesins gene family
GRMZM5G817395	Kinesins gene family
GRMZM5G878823	Kinesins gene family
GRMZM2G083475	Kinesins gene family
GRMZM2G034828	Kinesins gene family
GRMZM2G082384	Kinesins gene family
GRMZM2G176047	Kinesins gene family
GRMZM2G300709	Kinesins gene family
GRMZM2G033785	Kinesins gene family
GRMZM2G157616	Kinesins gene family
GRMZM2G320689	Kinesins gene family
GRMZM2G136219	Kinesins gene family
GRMZM2G113652	Kinesins gene family
GRMZM2G150984	Kinesins gene family
GRMZM2G301194	Kinesins gene family
[truncated: 1,120 more rows]
