# Supplementary material for: Using iRNA-seq analysis to predict gene expression regulatory level and activity in Zea mays tissues
Source: G3 (Bethesda). 2022 Apr 11;12(6):jkac086. doi: 10.1093/g3journal/jkac086 (PMC9157096; doi:10.1093/g3journal/jkac086)
Supplement: jkac086_File_S12 [file jkac086_file_s12.xlsx]

## Sheet: Husk TF Level 1
Husk bHLH (10)	Husk WRKY (21)
Zm00001d007311	Zm00001d034073
Zm00001d017908	Zm00001d039531
Zm00001d049870	Zm00001d051550
Zm00001d025727	Zm00001d025669
Zm00001d028297	Zm00001d011413
Zm00001d020932	Zm00001d044162
Zm00001d047999	Zm00001d043474
Zm00001d045046	Zm00001d028962
Zm00001d042263	Zm00001d036726
Zm00001d002288	Zm00001d020137
	Zm00001d043569
	Zm00001d012746
	Zm00001d043950
	Zm00001d023336
	Zm00001d020136
	Zm00001d039032
	Zm00001d043060
	Zm00001d040554
	Zm00001d043062
	Zm00001d037607
	Zm00001d035323

## Sheet: IST TF Level 1
IST bHLH (5)	IST WRKY (7)
Zm00001d034298	Zm00001d012789
Zm00001d046759	Zm00001d013307
Zm00001d036807	Zm00001d009595
Zm00001d006110	Zm00001d034888
Zm00001d020490	Zm00001d010805
	Zm00001d047574
	Zm00001d052847

## Sheet: Targets Identified by Maize GRN
Zm00001d038691 Total Targets Identified by Maize GRN [tubtf5] (3207) AGPv4	Zm00001d015485 Total Targets Identified by Maize GRN [tubtf8] (5874) AGPv4		Zm00001d037537 Total Targets Identified by Maize GRN [alf1] (996) AGPv4	Zm00001d041767 Total Targets Identified by Maize GRN [alf4] (2963) AGPv4	Zm00001d049007 Total Targets Identified by Maize GRN [alf18] (2429) AGPv4
Zm00001d045862	Zm00001d009193		Zm00001d025170	Zm00001d009193	Zm00001d032460
Zm00001d049360	Zm00001d037518		Zm00001d043088	Zm00001d035185	Zm00001d037518
Zm00001d029397	Zm00001d038539		Zm00001d046249	Zm00001d033477	Zm00001d033296
Zm00001d010308	Zm00001d017998		Zm00001d007951	Zm00001d042378	Zm00001d038539
Zm00001d007951	Zm00001d043165		Zm00001d043305	Zm00001d019241	Zm00001d044081
Zm00001d035759	Zm00001d046472		Zm00001d024463	Zm00001d018281	Zm00001d019241
Zm00001d036989	Zm00001d002893		Zm00001d024516	Zm00001d031601	Zm00001d003674
Zm00001d005944	Zm00001d028538		Zm00001d005348	Zm00001d013290	Zm00001d031601
Zm00001d012517	Zm00001d008515		Zm00001d032926	Zm00001d041127	Zm00001d017459
Zm00001d045819	Zm00001d004705		Zm00001d008930	Zm00001d038570	Zm00001d003781
Zm00001d028197	Zm00001d037114		Zm00001d032567	Zm00001d047966	Zm00001d040827
Zm00001d034621	Zm00001d032420		Zm00001d013290	Zm00001d007661	Zm00001d045819
Zm00001d042953	Zm00001d043441		Zm00001d045520	Zm00001d024544	Zm00001d012301
Zm00001d006443	Zm00001d028197		Zm00001d046579	Zm00001d004438	Zm00001d013420
Zm00001d050708	Zm00001d033607		Zm00001d017459	Zm00001d009578	Zm00001d017078
Zm00001d049737	Zm00001d036941		Zm00001d011125	Zm00001d012880	Zm00001d024175
Zm00001d031726	Zm00001d030299		Zm00001d005027	Zm00001d046405	Zm00001d048628
Zm00001d014804	Zm00001d049000		Zm00001d038570	Zm00001d021752	Zm00001d043183
Zm00001d054089	Zm00001d008618		Zm00001d030911	Zm00001d037684	Zm00001d046500
Zm00001d030299	Zm00001d003621		Zm00001d028515	Zm00001d013915	Zm00001d033665
Zm00001d018411	Zm00001d037684		Zm00001d024225	Zm00001d019122	Zm00001d038178
Zm00001d038178	Zm00001d030496		Zm00001d047570	Zm00001d039081	Zm00001d042929
Zm00001d013583	Zm00001d051033		Zm00001d052391	Zm00001d039936	Zm00001d004438
Zm00001d014772	Zm00001d021058		Zm00001d033931	Zm00001d021058	Zm00001d045065
Zm00001d015450	Zm00001d041864		Zm00001d026284	Zm00001d003840	Zm00001d042148
Zm00001d008618	Zm00001d014584		Zm00001d013639	Zm00001d041864	Zm00001d014584
Zm00001d012880	Zm00001d016816		Zm00001d009776	Zm00001d048809	Zm00001d018065
Zm00001d037684	Zm00001d009084		Zm00001d018657	Zm00001d014761	Zm00001d042197
Zm00001d019122	Zm00001d047539		Zm00001d041789	Zm00001d045965	Zm00001d036451
Zm00001d045647	Zm00001d011093		Zm00001d017169	Zm00001d013745	Zm00001d049762
Zm00001d053158	Zm00001d046591		Zm00001d015865	Zm00001d042017	Zm00001d049938
Zm00001d043101	Zm00001d045896		Zm00001d016798	Zm00001d051965	Zm00001d042130
Zm00001d019483	Zm00001d050133		Zm00001d012632	Zm00001d020755	Zm00001d017409
Zm00001d045553	Zm00001d052061		Zm00001d047059	Zm00001d008212	Zm00001d021448
Zm00001d021058	Zm00001d028428		Zm00001d018423	Zm00001d049856	Zm00001d015581
Zm00001d051406	Zm00001d038650		Zm00001d047767	Zm00001d016230	Zm00001d048393
Zm00001d034609	Zm00001d012145		Zm00001d039070	Zm00001d039156	Zm00001d034091
Zm00001d016816	Zm00001d021448		Zm00001d052943	Zm00001d040775	Zm00001d020312
Zm00001d047582	Zm00001d040775		Zm00001d047292	Zm00001d043006	Zm00001d046967
Zm00001d026265	Zm00001d027462		Zm00001d013653	Zm00001d049232	Zm00001d034678
Zm00001d044648	Zm00001d025034		Zm00001d015965	Zm00001d022586	Zm00001d033634
Zm00001d028113	Zm00001d042191		Zm00001d021314	Zm00001d048393	Zm00001d036707
Zm00001d038475	Zm00001d034678		Zm00001d051406	Zm00001d046967	Zm00001d052845
Zm00001d037842	Zm00001d010274		Zm00001d005396	Zm00001d031005	Zm00001d005140
Zm00001d015963	Zm00001d018635		Zm00001d050316	Zm00001d034678	Zm00001d043153
Zm00001d007564	Zm00001d046938		Zm00001d017424	Zm00001d027395	Zm00001d042837
Zm00001d049762	Zm00001d017258		Zm00001d008656	Zm00001d021587	Zm00001d030031
Zm00001d037981	Zm00001d034818		Zm00001d030019	Zm00001d006789	Zm00001d029515
Zm00001d006756	Zm00001d047220		Zm00001d004640	Zm00001d012007	Zm00001d012274
Zm00001d007090	Zm00001d036951		Zm00001d043407	Zm00001d038970	Zm00001d046810
Zm00001d021448	Zm00001d038970		Zm00001d041940	Zm00001d030031	Zm00001d004468
Zm00001d031634	Zm00001d030031		Zm00001d029733	Zm00001d026329	Zm00001d002864
Zm00001d019283	Zm00001d049186		Zm00001d033621	Zm00001d025825	Zm00001d005790
Zm00001d016618	Zm00001d051545		Zm00001d019328	Zm00001d039879	Zm00001d040691
Zm00001d007806	Zm00001d012083		Zm00001d047912	Zm00001d029515	Zm00001d003730
Zm00001d023507	Zm00001d042820		Zm00001d003799	Zm00001d027504	Zm00001d033248
Zm00001d017258	Zm00001d041624		Zm00001d018944	Zm00001d038478	Zm00001d031327
zma-MIR168b	Zm00001d041004		Zm00001d013175	Zm00001d053993	Zm00001d034164
Zm00001d005140	Zm00001d005790		Zm00001d040191	Zm00001d042845	Zm00001d001933
Zm00001d036951	Zm00001d016948		Zm00001d023452	Zm00001d015400	Zm00001d028727
Zm00001d006751	Zm00001d028144		Zm00001d034125	Zm00001d014451	Zm00001d042900
Zm00001d023796	Zm00001d033248		Zm00001d040360	Zm00001d034722	Zm00001d019759
Zm00001d032186	Zm00001d031327		Zm00001d007897	Zm00001d036026	Zm00001d038297
Zm00001d038970	Zm00001d025710		Zm00001d008851	Zm00001d004095	Zm00001d042347
Zm00001d012050	Zm00001d034164		Zm00001d052009	Zm00001d027731	Zm00001d018452
Zm00001d012606	Zm00001d023957		Zm00001d027395	Zm00001d045798	Zm00001d038728
Zm00001d033932	Zm00001d042900		Zm00001d033990	Zm00001d049507	Zm00001d045798
Zm00001d012274	Zm00001d028727		Zm00001d031186	Zm00001d016160	Zm00001d049507
Zm00001d038478	Zm00001d052625		Zm00001d025845	Zm00001d017831	Zm00001d008295
Zm00001d031194	Zm00001d044246		Zm00001d012044	Zm00001d047089	Zm00001d047457
Zm00001d014451	Zm00001d001842		Zm00001d034893	Zm00001d008295	Zm00001d027759
Zm00001d051139	Zm00001d047457		Zm00001d044102	Zm00001d007802	Zm00001d000270
Zm00001d053568	Zm00001d049511		Zm00001d018884	Zm00001d025548	Zm00001d039899
Zm00001d044951	Zm00001d000229		Zm00001d027309	Zm00001d003112	Zm00001d020418
Zm00001d002301	Zm00001d011816		Zm00001d038970	Zm00001d029722	Zm00001d033575
Zm00001d036401	Zm00001d002992		Zm00001d019599	Zm00001d022513	Zm00001d025208
Zm00001d004841	Zm00001d000116		Zm00001d038206	Zm00001d006752	Zm00001d015330
Zm00001d016019	Zm00001d003112		Zm00001d045625	Zm00001d033575	Zm00001d028245
Zm00001d050211	Zm00001d019185		Zm00001d023342	Zm00001d021357	Zm00001d047042
Zm00001d040515	Zm00001d007609		Zm00001d014337	Zm00001d024030	Zm00001d015327
Zm00001d018193	Zm00001d010463		Zm00001d039879	Zm00001d017379	Zm00001d039287
Zm00001d018452	Zm00001d032728		Zm00001d038203	Zm00001d018699	Zm00001d025629
Zm00001d046510	Zm00001d000039		Zm00001d025024	Zm00001d012167	Zm00001d013847
Zm00001d017178	Zm00001d016549		Zm00001d020053	Zm00001d031473	Zm00001d027878
Zm00001d018490	Zm00001d015374		Zm00001d007682	Zm00001d010919	Zm00001d025406
Zm00001d007802	Zm00001d025208		Zm00001d007600	Zm00001d051628	Zm00001d011064
Zm00001d016440	Zm00001d047042		Zm00001d038388	Zm00001d028073	Zm00001d051568
Zm00001d003112	Zm00001d031802		Zm00001d040348	Zm00001d046937	Zm00001d015126
Zm00001d011325	Zm00001d023801		Zm00001d010007	Zm00001d031969	Zm00001d053630
Zm00001d000358	Zm00001d025681		Zm00001d042845	Zm00001d048307	Zm00001d015009
Zm00001d022513	Zm00001d025406		Zm00001d017820	Zm00001d029699	Zm00001d048552
Zm00001d038976	Zm00001d011064		Zm00001d033111	Zm00001d033834	Zm00001d039638
Zm00001d031878	Zm00001d046937		Zm00001d052632	Zm00001d046483	Zm00001d052457
Zm00001d041606	Zm00001d031969		Zm00001d021436	Zm00001d015009	Zm00001d047425
Zm00001d015754	Zm00001d009022		Zm00001d032270	Zm00001d010373	Zm00001d002580
Zm00001d013626	Zm00001d051568		Zm00001d050903	Zm00001d031667	Zm00001d043878
Zm00001d031802	Zm00001d042473		Zm00001d023824	Zm00001d039638	Zm00001d021754
Zm00001d023801	Zm00001d023271		Zm00001d045036	Zm00001d047528	Zm00001d003013
Zm00001d048623	Zm00001d019280		Zm00001d021954	Zm00001d023313	zma-MIR156f
Zm00001d010919	Zm00001d051020		Zm00001d017460	Zm00001d007102	Zm00001d042479
Zm00001d044112	Zm00001d053630		Zm00001d009990	Zm00001d002580	Zm00001d026665
Zm00001d012294	Zm00001d033834		Zm00001d015553	Zm00001d025713	Zm00001d004133
Zm00001d025406	Zm00001d020549		Zm00001d015118	Zm00001d003425	Zm00001d041534
Zm00001d038521	Zm00001d039638		Zm00001d008502	Zm00001d019001	Zm00001d041716
Zm00001d036895	Zm00001d038840		Zm00001d044101	Zm00001d047401	Zm00001d052231
Zm00001d048953	Zm00001d047425		Zm00001d025128	Zm00001d032072	Zm00001d033775
Zm00001d016029	Zm00001d033297		Zm00001d038558	Zm00001d007274	Zm00001d049763
Zm00001d045395	Zm00001d049725		Zm00001d038921	Zm00001d030577	Zm00001d037720
Zm00001d008961	Zm00001d012439		Zm00001d000270	Zm00001d015649	Zm00001d020238
Zm00001d044470	Zm00001d020538		Zm00001d052143	Zm00001d024397	Zm00001d050330
Zm00001d053630	Zm00001d003685		Zm00001d021868	Zm00001d042479	Zm00001d021422
Zm00001d008392	Zm00001d045839		Zm00001d034410	Zm00001d027401	Zm00001d018454
Zm00001d013087	Zm00001d050837		Zm00001d004091	Zm00001d045787	Zm00001d008882
Zm00001d005584	Zm00001d051018		Zm00001d036871	Zm00001d009028	Zm00001d046905
Zm00001d012665	Zm00001d043045		Zm00001d042976	Zm00001d049529	Zm00001d038682
Zm00001d038840	Zm00001d025863		Zm00001d017174	Zm00001d030858	Zm00001d025748
Zm00001d052457	zma-MIR156f		Zm00001d019553	Zm00001d012868	Zm00001d047263
Zm00001d018295	Zm00001d052323		Zm00001d048458	Zm00001d053177	Zm00001d006606
Zm00001d047425	Zm00001d005995		Zm00001d016041	Zm00001d035698	Zm00001d020939
Zm00001d003685	Zm00001d004133		Zm00001d003941	Zm00001d020238	Zm00001d018703
Zm00001d045220	Zm00001d009028		Zm00001d002341	Zm00001d021869	Zm00001d015765
Zm00001d021739	Zm00001d024507		Zm00001d034866	Zm00001d016796	Zm00001d035337
Zm00001d042349	Zm00001d039285		Zm00001d010892	Zm00001d050985	Zm00001d049624
Zm00001d045144	Zm00001d028669		Zm00001d031473	Zm00001d038682	Zm00001d037446
Zm00001d025837	Zm00001d052231		Zm00001d051242	Zm00001d000080	Zm00001d014088
Zm00001d053635	Zm00001d053177		Zm00001d013787	Zm00001d047263	Zm00001d049991
Zm00001d034607	Zm00001d033775		Zm00001d043863	Zm00001d046598	Zm00001d047842
Zm00001d036536	Zm00001d027325		Zm00001d025681	Zm00001d032810	Zm00001d031463
Zm00001d010611	Zm00001d028417		Zm00001d038521	Zm00001d008455	Zm00001d053650
Zm00001d019363	Zm00001d050304		Zm00001d036151	Zm00001d008788	Zm00001d002440
Zm00001d010954	Zm00001d037720		Zm00001d017651	Zm00001d020939	Zm00001d000152
Zm00001d047202	Zm00001d046596		Zm00001d049297	Zm00001d038057	Zm00001d051268
Zm00001d026277	Zm00001d018077		Zm00001d046277	Zm00001d034998	Zm00001d024128
Zm00001d009480	Zm00001d004154		Zm00001d053522	Zm00001d028557	Zm00001d047942
Zm00001d034279	Zm00001d038221		Zm00001d008429	Zm00001d018703	Zm00001d037239
Zm00001d003208	Zm00001d027842		Zm00001d037599	Zm00001d007489	Zm00001d003308
Zm00001d032633	Zm00001d013447		Zm00001d047663	Zm00001d035337	Zm00001d037334
Zm00001d053177	Zm00001d050985		Zm00001d047971	Zm00001d049624	Zm00001d030339
Zm00001d042862	Zm00001d038682		Zm00001d015308	Zm00001d005679	Zm00001d039380
Zm00001d053839	Zm00001d018983		Zm00001d019948	Zm00001d002258	Zm00001d026056
Zm00001d037720	Zm00001d025711		Zm00001d025144	Zm00001d015705	Zm00001d032979
Zm00001d003147	Zm00001d023912		Zm00001d034824	Zm00001d024338	Zm00001d023530
Zm00001d006204	Zm00001d031475		Zm00001d046602	Zm00001d053650	Zm00001d035256
Zm00001d034416	Zm00001d034383		Zm00001d021421	Zm00001d010425	Zm00001d021791
Zm00001d025174	Zm00001d009017		Zm00001d045220	Zm00001d025932	Zm00001d048146
Zm00001d020970	Zm00001d040264		Zm00001d019700	Zm00001d006705	Zm00001d037156
Zm00001d032083	Zm00001d043954		Zm00001d024715	Zm00001d043414	Zm00001d006348
Zm00001d036520	Zm00001d031677		Zm00001d035669	Zm00001d047942	Zm00001d019221
Zm00001d025711	Zm00001d008455		Zm00001d025126	Zm00001d006267	Zm00001d006052
Zm00001d032866	Zm00001d008788		Zm00001d039539	Zm00001d027790	Zm00001d040429
Zm00001d053349	Zm00001d020939		Zm00001d005303	Zm00001d038248	Zm00001d010121
Zm00001d051840	Zm00001d038057		Zm00001d036455	Zm00001d010209	Zm00001d017513
Zm00001d014065	Zm00001d032024		Zm00001d028024	Zm00001d039990	Zm00001d048732
Zm00001d029202	Zm00001d010406		Zm00001d030577	Zm00001d022487	Zm00001d035454
Zm00001d008455	Zm00001d019057		Zm00001d036494	Zm00001d029611	Zm00001d031023
Zm00001d002066	Zm00001d028557		Zm00001d048686	Zm00001d036161	Zm00001d031128
Zm00001d002772	Zm00001d047499		Zm00001d005302	Zm00001d038250	Zm00001d033104
Zm00001d002820	Zm00001d007489		Zm00001d022167	Zm00001d026056	Zm00001d023523
Zm00001d002419	Zm00001d002332		Zm00001d032529	Zm00001d004472	Zm00001d038181
Zm00001d048837	Zm00001d002351		Zm00001d042058	Zm00001d047854	Zm00001d012666
Zm00001d007489	Zm00001d046887		Zm00001d002641	Zm00001d004293	Zm00001d023736
Zm00001d015765	Zm00001d014088		Zm00001d038193	Zm00001d016568	Zm00001d024321
Zm00001d021070	Zm00001d049991		Zm00001d039560	Zm00001d006059	Zm00001d036637
Zm00001d049624	Zm00001d031463		Zm00001d007826	Zm00001d007961	Zm00001d000428
Zm00001d037446	Zm00001d017671		Zm00001d016827	Zm00001d038191	Zm00001d028296
Zm00001d049815	Zm00001d018526		Zm00001d020845	Zm00001d001949	Zm00001d047446
Zm00001d006064	Zm00001d051245		Zm00001d041594	Zm00001d006348	Zm00001d034404
Zm00001d005089	Zm00001d010292		Zm00001d002386	Zm00001d017205	Zm00001d002094
Zm00001d052357	Zm00001d025470		Zm00001d003474	Zm00001d042281	Zm00001d041791
Zm00001d049627	Zm00001d037770		Zm00001d046221	Zm00001d018659	Zm00001d052303
Zm00001d028867	Zm00001d017243		Zm00001d052198	Zm00001d032379	Zm00001d024936
Zm00001d010639	Zm00001d025887		Zm00001d038533	Zm00001d049558	Zm00001d025003
Zm00001d011329	Zm00001d013747		Zm00001d053834	Zm00001d031128	Zm00001d034090
Zm00001d006793	Zm00001d010126		Zm00001d021793	Zm00001d033104	Zm00001d016822
Zm00001d023264	Zm00001d036831		Zm00001d005359	Zm00001d023523	Zm00001d025199
Zm00001d018526	Zm00001d037334		Zm00001d002027	Zm00001d038181	Zm00001d016410
Zm00001d015326	Zm00001d026200		Zm00001d025940	Zm00001d002500	Zm00001d048102
Zm00001d027682	Zm00001d046096		Zm00001d023601	Zm00001d048807	Zm00001d034256
Zm00001d010425	Zm00001d018243		Zm00001d051600	Zm00001d050557	Zm00001d037337
Zm00001d053695	Zm00001d048987		Zm00001d048893	Zm00001d048817	Zm00001d050755
Zm00001d011938	Zm00001d027300		Zm00001d041601	Zm00001d018609	Zm00001d020013
Zm00001d024128	Zm00001d004472		Zm00001d034361	Zm00001d034834	Zm00001d023521
Zm00001d018438	Zm00001d034062		Zm00001d048648	Zm00001d012666	Zm00001d037843
Zm00001d045788	Zm00001d033511		Zm00001d001951	Zm00001d042589	Zm00001d022622
Zm00001d017041	Zm00001d016732		Zm00001d047986	Zm00001d036812	Zm00001d006702
Zm00001d037239	Zm00001d021791		Zm00001d033159	Zm00001d048899	Zm00001d019405
Zm00001d012459	Zm00001d047498		Zm00001d039296	Zm00001d028555	Zm00001d025967
Zm00001d003308	Zm00001d005762		Zm00001d024640	Zm00001d034032	Zm00001d006311
Zm00001d025572	Zm00001d052148		Zm00001d020645	Zm00001d052324	Zm00001d040743
Zm00001d037100	Zm00001d038392		Zm00001d053524	Zm00001d046450	Zm00001d026165
Zm00001d010607	Zm00001d030579		Zm00001d037768	Zm00001d028296	Zm00001d044514
Zm00001d002021	Zm00001d050947		Zm00001d028671	Zm00001d047446	Zm00001d052067
Zm00001d007161	Zm00001d051906		Zm00001d049760	Zm00001d027370	Zm00001d044528
Zm00001d039380	Zm00001d012681		Zm00001d048466	Zm00001d016544	Zm00001d018599
Zm00001d038250	Zm00001d030985		Zm00001d028040	Zm00001d002094	Zm00001d041780
Zm00001d018243	Zm00001d011744		Zm00001d021676	Zm00001d033839	Zm00001d026515
Zm00001d006400	Zm00001d038358		Zm00001d015245	Zm00001d026698	Zm00001d038866
Zm00001d028539	Zm00001d039590		Zm00001d046974	Zm00001d021999	Zm00001d047257
Zm00001d010266	Zm00001d019855		Zm00001d002166	Zm00001d035999	Zm00001d045398
Zm00001d032979	Zm00001d023677		Zm00001d005495	Zm00001d034256	Zm00001d024507
Zm00001d048342	Zm00001d034340		Zm00001d017058	Zm00001d054033	Zm00001d002141
Zm00001d045673	Zm00001d035454		Zm00001d048556	Zm00001d021304	Zm00001d047519
Zm00001d052673	Zm00001d051791		Zm00001d051541	Zm00001d002085	Zm00001d047538
Zm00001d023530	Zm00001d044806		Zm00001d051120	Zm00001d037337	Zm00001d028568
Zm00001d038754	Zm00001d050557		Zm00001d048468	Zm00001d046153	Zm00001d040294
Zm00001d052148	Zm00001d002004		Zm00001d026000	Zm00001d050755	Zm00001d042346
Zm00001d044330	Zm00001d019454		Zm00001d009837	Zm00001d020013	Zm00001d032337
Zm00001d048146	Zm00001d012394		Zm00001d012096	Zm00001d036834	Zm00001d032725
Zm00001d006348	Zm00001d020380		Zm00001d002332	Zm00001d032473	Zm00001d053447
Zm00001d051906	Zm00001d021120		Zm00001d034039	Zm00001d022622	Zm00001d027726
Zm00001d006052	Zm00001d034734		Zm00001d021070	Zm00001d041180	Zm00001d012891
Zm00001d007446	Zm00001d053149		Zm00001d023858	Zm00001d005188	Zm00001d021579
Zm00001d010121	Zm00001d037209		Zm00001d041884	Zm00001d041819	Zm00001d006470
Zm00001d051695	Zm00001d012666		Zm00001d020486	Zm00001d013289	Zm00001d002726
Zm00001d028597	Zm00001d023478		Zm00001d039222	Zm00001d013503	Zm00001d044918
Zm00001d029861	Zm00001d038134		Zm00001d051856	Zm00001d035872	Zm00001d050793
Zm00001d029919	Zm00001d021132		Zm00001d015007	Zm00001d040743	Zm00001d020772
Zm00001d039590	Zm00001d049387		Zm00001d053624	Zm00001d031908	Zm00001d051430
Zm00001d021576	Zm00001d039435		Zm00001d040831	Zm00001d011080	Zm00001d047934
Zm00001d044304	Zm00001d005472		Zm00001d010044	Zm00001d048203	Zm00001d018141
Zm00001d013380	Zm00001d029688		Zm00001d010159	Zm00001d017507	Zm00001d028105
Zm00001d010838	Zm00001d024321		Zm00001d016077	Zm00001d025862	Zm00001d044292
Zm00001d044244	Zm00001d012525		Zm00001d052489	Zm00001d030850	Zm00001d039654
Zm00001d011130	Zm00001d017746		Zm00001d010877	Zm00001d044528	Zm00001d052011
Zm00001d052777	Zm00001d013635		Zm00001d047594	Zm00001d040351	Zm00001d032328
Zm00001d051791	Zm00001d012168		Zm00001d001881	Zm00001d011827	Zm00001d013966
Zm00001d027351	Zm00001d016228		Zm00001d032107	Zm00001d046508	Zm00001d011680
Zm00001d044806	Zm00001d027459		Zm00001d039740	Zm00001d021929	Zm00001d012560
Zm00001d012765	Zm00001d052303		Zm00001d018526	Zm00001d014302	Zm00001d033669
Zm00001d032889	Zm00001d015568		Zm00001d019718	Zm00001d011941	Zm00001d011179
Zm00001d023305	Zm00001d052768		Zm00001d002584	Zm00001d010031	Zm00001d007901
Zm00001d002788	Zm00001d034090		Zm00001d038607	Zm00001d007905	Zm00001d027439
Zm00001d033993	Zm00001d009613		Zm00001d010371	Zm00001d044909	Zm00001d009488
Zm00001d031009	Zm00001d034256		Zm00001d007784	Zm00001d038833	Zm00001d045049
Zm00001d051325	Zm00001d053124		Zm00001d047942	Zm00001d035562	Zm00001d002599
Zm00001d017216	Zm00001d037318		Zm00001d022231	Zm00001d009029	Zm00001d044584
Zm00001d049387	Zm00001d050755		Zm00001d034161	Zm00001d052126	Zm00001d022512
Zm00001d017848	Zm00001d045877		Zm00001d013195	Zm00001d028568	Zm00001d011405
Zm00001d042329	Zm00001d032473		Zm00001d035689	Zm00001d006096	Zm00001d034761
Zm00001d042475	Zm00001d041180		Zm00001d038248	Zm00001d028774	Zm00001d052532
Zm00001d017193	Zm00001d041819		Zm00001d009941	Zm00001d032337	Zm00001d018610
Zm00001d008662	Zm00001d048944		Zm00001d018828	Zm00001d032725	Zm00001d048673
Zm00001d022115	Zm00001d026051		Zm00001d043857	Zm00001d015338	Zm00001d004784
Zm00001d015134	Zm00001d035872		Zm00001d036176	Zm00001d023650	Zm00001d001899
Zm00001d052734	Zm00001d034344		Zm00001d008291	Zm00001d006471	Zm00001d020011
Zm00001d052221	Zm00001d037273		Zm00001d015366	Zm00001d049166	Zm00001d020872
Zm00001d014727	Zm00001d014816		Zm00001d025722	Zm00001d014204	Zm00001d012144
Zm00001d013635	Zm00001d046746		Zm00001d012686	Zm00001d028424	Zm00001d021362
Zm00001d017785	Zm00001d025862		Zm00001d024311	Zm00001d007215	Zm00001d005546
Zm00001d027511	Zm00001d036228		Zm00001d014852	Zm00001d021507	Zm00001d031256
Zm00001d049637	Zm00001d026291		Zm00001d014533	Zm00001d015108	Zm00001d036004
Zm00001d016260	Zm00001d044528		Zm00001d022202	Zm00001d028105	Zm00001d038494
Zm00001d034059	Zm00001d012238		Zm00001d045233	Zm00001d032815	Zm00001d039192
Zm00001d039758	Zm00001d021491		Zm00001d011369	Zm00001d003652	Zm00001d005504
Zm00001d031201	Zm00001d034439		Zm00001d011697	Zm00001d052011	Zm00001d052180
Zm00001d049079	Zm00001d002847		Zm00001d034468	Zm00001d032328	Zm00001d052043
Zm00001d037712	Zm00001d009960		Zm00001d018036	Zm00001d011121	Zm00001d019922
Zm00001d049945	Zm00001d045398		Zm00001d010120	Zm00001d026348	Zm00001d045389
Zm00001d042225	Zm00001d019627		Zm00001d053300	Zm00001d009233	Zm00001d033600
Zm00001d034256	Zm00001d030051		Zm00001d033648	Zm00001d032046	Zm00001d046890
Zm00001d038862	Zm00001d011941		Zm00001d016568	Zm00001d024109	Zm00001d034590
Zm00001d016681	Zm00001d021788		Zm00001d039808	Zm00001d016691	Zm00001d013911
Zm00001d013375	Zm00001d016758		Zm00001d051967	Zm00001d012560	Zm00001d017995
Zm00001d024807	Zm00001d047679		Zm00001d030164	Zm00001d020983	Zm00001d012825
Zm00001d025100	Zm00001d047519		Zm00001d043093	Zm00001d009658	Zm00001d052518
Zm00001d044653	Zm00001d046628		Zm00001d003850	Zm00001d032229	Zm00001d033746
Zm00001d039963	Zm00001d018541		Zm00001d051848	Zm00001d033669	Zm00001d023226
Zm00001d006702	Zm00001d002826		Zm00001d002530	Zm00001d045049	Zm00001d024386
Zm00001d048944	Zm00001d006096		Zm00001d025107	Zm00001d009488	Zm00001d024709
Zm00001d025967	Zm00001d042346		Zm00001d017263	Zm00001d045183	Zm00001d018235
Zm00001d036741	Zm00001d050615		Zm00001d006348	Zm00001d000178	Zm00001d000124
Zm00001d044514	Zm00001d045703		Zm00001d039675	Zm00001d044584	Zm00001d003806
Zm00001d009513	Zm00001d053447		Zm00001d012284	Zm00001d022512	Zm00001d051627
Zm00001d036228	Zm00001d006373		Zm00001d025452	Zm00001d011195	Zm00001d029105
Zm00001d030850	Zm00001d015338		Zm00001d008620	Zm00001d011405	Zm00001d031900
Zm00001d003928	Zm00001d027726		Zm00001d047310	Zm00001d006886	Zm00001d015132
Zm00001d052698	Zm00001d024258		Zm00001d013201	Zm00001d020530	Zm00001d007105
Zm00001d037941	Zm00001d043131		Zm00001d004071	Zm00001d045369	Zm00001d013668
Zm00001d038355	Zm00001d021810		Zm00001d015184	Zm00001d046234	Zm00001d047533
Zm00001d011992	Zm00001d028894		Zm00001d048357	Zm00001d013506	Zm00001d004528
Zm00001d038609	Zm00001d013369		Zm00001d007862	Zm00001d038172	Zm00001d000301
Zm00001d034439	Zm00001d012254		Zm00001d028005	Zm00001d033213	Zm00001d025853
Zm00001d050916	Zm00001d016008		Zm00001d002778	Zm00001d031026	Zm00001d036560
Zm00001d012161	Zm00001d000165		Zm00001d029647	Zm00001d032556	Zm00001d021321
Zm00001d008996	Zm00001d022600		Zm00001d012743	Zm00001d006549	Zm00001d032748
Zm00001d044673	Zm00001d040185		Zm00001d052488	Zm00001d011067	Zm00001d032526
Zm00001d021929	Zm00001d047934		Zm00001d045320	Zm00001d030759	Zm00001d002478
Zm00001d041803	Zm00001d038346		Zm00001d026322	Zm00001d030194	Zm00001d049581
Zm00001d014302	Zm00001d018141		Zm00001d013043	Zm00001d036467	Zm00001d053581
Zm00001d043549	Zm00001d014141		Zm00001d001936	Zm00001d033370	Zm00001d015065
Zm00001d040212	Zm00001d020727		Zm00001d050557	Zm00001d002959	Zm00001d046723
Zm00001d032353	Zm00001d003652		Zm00001d044261	Zm00001d005504	Zm00001d007881
Zm00001d028568	Zm00001d010956		Zm00001d051832	Zm00001d052796	Zm00001d035492
Zm00001d040294	Zm00001d025834		Zm00001d016647	Zm00001d013449	Zm00001d037688
Zm00001d043303	Zm00001d036546		Zm00001d013490	Zm00001d049459	Zm00001d006499
Zm00001d022242	Zm00001d038514		Zm00001d053875	Zm00001d002387	Zm00001d045477
Zm00001d006096	Zm00001d012560		Zm00001d028555	Zm00001d033600	Zm00001d034427
Zm00001d050615	Zm00001d049405		Zm00001d042329	Zm00001d042944	Zm00001d023339
Zm00001d036337	Zm00001d009658		Zm00001d021199	Zm00001d017995	Zm00001d047020
Zm00001d030690	Zm00001d005586		Zm00001d022106	Zm00001d001900	Zm00001d047701
Zm00001d046898	Zm00001d005707		Zm00001d034502	Zm00001d015349	Zm00001d011507
Zm00001d033386	Zm00001d044495		Zm00001d033742	Zm00001d023262	Zm00001d013222
Zm00001d051572	Zm00001d052033		Zm00001d012972	Zm00001d024386	Zm00001d010496
Zm00001d007103	Zm00001d013546		Zm00001d012862	Zm00001d012857	Zm00001d013810
Zm00001d040171	Zm00001d024835		Zm00001d038337	Zm00001d034865	Zm00001d016999
Zm00001d021579	Zm00001d002884		Zm00001d024327	Zm00001d012801	Zm00001d037388
Zm00001d034991	Zm00001d011405		Zm00001d002345	Zm00001d048812	Zm00001d037631
Zm00001d033778	Zm00001d050872		Zm00001d007927	Zm00001d043058	Zm00001d049648
Zm00001d029454	Zm00001d053801		Zm00001d043619	Zm00001d017387	Zm00001d046336
Zm00001d044918	Zm00001d048673		Zm00001d045783	Zm00001d039674	Zm00001d039255
Zm00001d040185	Zm00001d012998		Zm00001d053597	Zm00001d033708	Zm00001d053404
Zm00001d014141	Zm00001d029808		Zm00001d040470	Zm00001d033246	Zm00001d041714
Zm00001d035079	Zm00001d020023		Zm00001d052734	Zm00001d039598	Zm00001d053018
Zm00001d003879	Zm00001d037225		Zm00001d013829	Zm00001d043418	Zm00001d019510
Zm00001d042901	Zm00001d011430		Zm00001d034404	Zm00001d008531	Zm00001d041323
Zm00001d018027	Zm00001d047566		Zm00001d030385	Zm00001d002639	Zm00001d044129
Zm00001d021632	Zm00001d038469		Zm00001d003981	Zm00001d036925	Zm00001d008493
Zm00001d049405	Zm00001d031256		Zm00001d019579	Zm00001d026639	Zm00001d025541
Zm00001d011096	Zm00001d028009		Zm00001d028360	Zm00001d035492	Zm00001d003640
Zm00001d048214	Zm00001d009763		Zm00001d022499	Zm00001d047915	Zm00001d027558
Zm00001d010614	Zm00001d020769		Zm00001d015568	Zm00001d042911	Zm00001d002127
Zm00001d007901	Zm00001d009548		Zm00001d029810	Zm00001d016655	Zm00001d051890
Zm00001d014082	Zm00001d013006		Zm00001d049798	Zm00001d038562	Zm00001d020541
Zm00001d045049	Zm00001d046890		Zm00001d037352	Zm00001d014449	Zm00001d053696
Zm00001d045183	Zm00001d021087		Zm00001d014894	Zm00001d014919	Zm00001d039535
Zm00001d038747	Zm00001d017995		Zm00001d052768	Zm00001d053122	Zm00001d029188
Zm00001d013546	Zm00001d022420		Zm00001d051650	Zm00001d020881	Zm00001d052336
Zm00001d015969	Zm00001d051112		Zm00001d043244	Zm00001d025201	Zm00001d004075
Zm00001d002884	Zm00001d036483		Zm00001d016850	Zm00001d026246	Zm00001d006467
Zm00001d011195	Zm00001d043058		Zm00001d048102	Zm00001d050705	Zm00001d043691
Zm00001d038668	Zm00001d009666		Zm00001d016836	Zm00001d013989	Zm00001d049560
Zm00001d000120	Zm00001d046423		Zm00001d028720	Zm00001d030250	Zm00001d018432
Zm00001d012602	Zm00001d048403		Zm00001d004243	Zm00001d049648	Zm00001d006070
Zm00001d030079	Zm00001d039674		Zm00001d020170	Zm00001d029227	Zm00001d042290
Zm00001d053686	Zm00001d006871		Zm00001d021053	Zm00001d053254	Zm00001d002485
Zm00001d051543	Zm00001d020093		Zm00001d048943	Zm00001d041917	Zm00001d040127
Zm00001d051930	Zm00001d047533		Zm00001d051373	Zm00001d038672	Zm00001d050202
Zm00001d030133	Zm00001d033246		Zm00001d034000	Zm00001d033800	Zm00001d043682
Zm00001d021362	Zm00001d046569		Zm00001d039460	Zm00001d038460	Zm00001d019934
Zm00001d047566	Zm00001d015153		Zm00001d017145	Zm00001d021119	Zm00001d029034
Zm00001d028730	Zm00001d011619		Zm00001d002428	Zm00001d012836	Zm00001d042291
Zm00001d016671	Zm00001d040242		Zm00001d014278	Zm00001d035475	Zm00001d033205
Zm00001d024786	Zm00001d010986		Zm00001d039548	Zm00001d027558	Zm00001d033955
Zm00001d028416	Zm00001d039973		Zm00001d041982	Zm00001d026091	Zm00001d050218
Zm00001d051166	Zm00001d002639		Zm00001d039250	Zm00001d028186	Zm00001d004344
Zm00001d032408	Zm00001d040221		Zm00001d053010	Zm00001d024754	Zm00001d022152
Zm00001d006125	Zm00001d000169		Zm00001d028275	Zm00001d037625	Zm00001d012438
Zm00001d022102	Zm00001d047915		Zm00001d010168	Zm00001d036420	Zm00001d017659
Zm00001d034590	Zm00001d037688		Zm00001d031847	Zm00001d006070	Zm00001d000184
Zm00001d052702	Zm00001d014919		Zm00001d037846	Zm00001d021842	Zm00001d028338
Zm00001d021087	Zm00001d011507		Zm00001d033860	Zm00001d013614	Zm00001d014327
Zm00001d009074	Zm00001d020881		Zm00001d008734	Zm00001d017534	Zm00001d049111
Zm00001d015651	Zm00001d013810		Zm00001d052276	Zm00001d037246	Zm00001d006183
Zm00001d024661	Zm00001d025201		Zm00001d018625	Zm00001d029034	Zm00001d043797
Zm00001d009666	Zm00001d030834		Zm00001d012991	Zm00001d033955	Zm00001d046168
Zm00001d017392	Zm00001d028153		Zm00001d007769	Zm00001d022152	Zm00001d048859
Zm00001d048403	Zm00001d029227		Zm00001d014038	Zm00001d013041	Zm00001d037096
Zm00001d039674	Zm00001d053412		Zm00001d004551	Zm00001d028338	Zm00001d034875
Zm00001d006871	Zm00001d005692		Zm00001d003928	Zm00001d047423	Zm00001d028811
Zm00001d007105	Zm00001d026302		Zm00001d010940	Zm00001d040343	Zm00001d002668
Zm00001d037485	Zm00001d038672		Zm00001d020879	Zm00001d048859	Zm00001d026130
Zm00001d024783	Zm00001d043935		Zm00001d011617	Zm00001d032044	Zm00001d031074
Zm00001d032526	Zm00001d041714		Zm00001d012199	Zm00001d028811	Zm00001d034446
Zm00001d024588	Zm00001d020915		Zm00001d038866	Zm00001d007082	Zm00001d026706
Zm00001d040357	Zm00001d002255		Zm00001d036760	Zm00001d032616	Zm00001d043562
Zm00001d010986	Zm00001d040008		Zm00001d038257	Zm00001d027330	Zm00001d009927
Zm00001d002639	Zm00001d009849		Zm00001d007762	Zm00001d039427	Zm00001d026046
Zm00001d040221	Zm00001d025400		Zm00001d032521	Zm00001d021553	Zm00001d005071
Zm00001d049485	Zm00001d019219		Zm00001d013159	Zm00001d030855	Zm00001d013868
Zm00001d025679	Zm00001d023420		Zm00001d019546	Zm00001d039942	Zm00001d043766
Zm00001d026398	Zm00001d042290		Zm00001d024347	Zm00001d052901	Zm00001d044672
Zm00001d036925	Zm00001d002830		Zm00001d050908	Zm00001d046492	Zm00001d017045
Zm00001d016802	Zm00001d005279		Zm00001d008901	Zm00001d031344	Zm00001d034547
Zm00001d018694	Zm00001d011095		Zm00001d006181	Zm00001d037367	Zm00001d042468
Zm00001d032704	Zm00001d033205		Zm00001d047583	Zm00001d012383	Zm00001d025524
Zm00001d034427	Zm00001d029897		Zm00001d006096	Zm00001d051229	Zm00001d044260
Zm00001d016501	Zm00001d041740		Zm00001d014883	Zm00001d031171	Zm00001d032857
Zm00001d036880	Zm00001d031737		Zm00001d047918	Zm00001d050961	Zm00001d047469
Zm00001d040038	Zm00001d021592		Zm00001d034505	Zm00001d014338	Zm00001d047796
Zm00001d027998	Zm00001d039415		Zm00001d054104	Zm00001d016063	Zm00001d034095
Zm00001d028153	Zm00001d046305		Zm00001d037530	Zm00001d037719	Zm00001d042807
Zm00001d045075	Zm00001d032754		Zm00001d034752	Zm00001d016684	Zm00001d011211
Zm00001d051458	Zm00001d031476		Zm00001d010152	Zm00001d047774	Zm00001d052901
Zm00001d019150	Zm00001d051872		Zm00001d041593	Zm00001d026158	Zm00001d042533
Zm00001d012437	Zm00001d026046		Zm00001d027768	Zm00001d039141	Zm00001d049324
Zm00001d043935	Zm00001d043815		Zm00001d037412	Zm00001d050548	Zm00001d043382
Zm00001d039889	Zm00001d044672		Zm00001d033707	Zm00001d038170	Zm00001d025085
Zm00001d007755	Zm00001d022560		Zm00001d043971	Zm00001d004465	Zm00001d047712
Zm00001d003999	Zm00001d053394		Zm00001d025304	Zm00001d051145	Zm00001d039626
Zm00001d025541	Zm00001d011211		Zm00001d048594	Zm00001d037557	Zm00001d020569
Zm00001d032777	Zm00001d037181		Zm00001d031676	Zm00001d047329	Zm00001d023560
Zm00001d026588	Zm00001d002644		Zm00001d036054	Zm00001d052219	Zm00001d017043
Zm00001d026091	Zm00001d044182		Zm00001d013777	Zm00001d013107	Zm00001d011704
Zm00001d037247	Zm00001d015180		Zm00001d010305	Zm00001d046246	Zm00001d009716
Zm00001d006924	Zm00001d016063		Zm00001d049222	Zm00001d005682	Zm00001d051427
Zm00001d042209	Zm00001d048672		Zm00001d024245	Zm00001d044109	Zm00001d053215
Zm00001d042290	Zm00001d005804		Zm00001d011092	Zm00001d014021	Zm00001d039141
Zm00001d009407	Zm00001d040682		Zm00001d044179	Zm00001d049572	Zm00001d011486
Zm00001d041098	Zm00001d051427		Zm00001d027536	Zm00001d039379	Zm00001d018113
Zm00001d031412	Zm00001d052147		Zm00001d021844	Zm00001d010271	Zm00001d018613
Zm00001d053747	Zm00001d009181		Zm00001d037790	Zm00001d043160	Zm00001d032029
Zm00001d043087	Zm00001d013107		Zm00001d026319	Zm00001d031332	Zm00001d050992
Zm00001d024158	Zm00001d032502		Zm00001d034244	Zm00001d023863	Zm00001d032935
Zm00001d008808	Zm00001d009571		Zm00001d045049	Zm00001d048540	Zm00001d041708
Zm00001d017366	Zm00001d020584		Zm00001d019549	Zm00001d007700	Zm00001d007972
Zm00001d044821	Zm00001d022465		Zm00001d020225	Zm00001d030109	Zm00001d052385
Zm00001d046168	Zm00001d038959		Zm00001d030732	Zm00001d039826	Zm00001d037305
Zm00001d019981	Zm00001d015948		Zm00001d041870	Zm00001d041418	Zm00001d037307
Zm00001d004118	Zm00001d023863		Zm00001d006886	Zm00001d021467	Zm00001d053020
Zm00001d015429	Zm00001d037270		Zm00001d053686	Zm00001d038189	Zm00001d034770
Zm00001d018097	Zm00001d005996		Zm00001d021716	Zm00001d011187	Zm00001d018207
Zm00001d007935	Zm00001d020675		Zm00001d030079	Zm00001d050723	Zm00001d022613
Zm00001d043815	Zm00001d002546		Zm00001d016442	Zm00001d031050	Zm00001d008539
Zm00001d007294	Zm00001d025433		Zm00001d049042	Zm00001d045784	Zm00001d029025
Zm00001d044672	Zm00001d045354		Zm00001d053671	Zm00001d051141	Zm00001d051835
Zm00001d038330	Zm00001d003040		Zm00001d004973	Zm00001d021060	Zm00001d039498
Zm00001d011965	Zm00001d036720		Zm00001d032556	Zm00001d021690	Zm00001d032170
Zm00001d022111	Zm00001d002827		Zm00001d022276	Zm00001d002696	Zm00001d002546
Zm00001d039135	Zm00001d053442		Zm00001d001861	Zm00001d049043	Zm00001d034575
Zm00001d008222	Zm00001d009005		Zm00001d006561	Zm00001d025286	Zm00001d026129
Zm00001d046492	Zm00001d017547		Zm00001d021362	Zm00001d014200	Zm00001d040010
Zm00001d037181	Zm00001d012815		Zm00001d037291	Zm00001d022349	Zm00001d002827
Zm00001d032651	Zm00001d026258		Zm00001d042030	Zm00001d031753	Zm00001d042315
Zm00001d020569	Zm00001d020312		Zm00001d042535	Zm00001d052741	Zm00001d036720
Zm00001d047150	Zm00001d008176		Zm00001d049100	Zm00001d013829	Zm00001d053442
Zm00001d005804	Zm00001d048608		Zm00001d012452	Zm00001d017531	Zm00001d028221
Zm00001d004154	Zm00001d016601		Zm00001d045650	Zm00001d014848	Zm00001d009005
Zm00001d016255	Zm00001d028672		Zm00001d019699	Zm00001d033527	Zm00001d034688
Zm00001d035616	Zm00001d039506		Zm00001d026124	Zm00001d028189	Zm00001d017547
Zm00001d029636	Zm00001d008816		Zm00001d009440	Zm00001d000300	Zm00001d030955
Zm00001d039046	Zm00001d013795		Zm00001d036233	Zm00001d020903	Zm00001d022627
Zm00001d046246	Zm00001d051798		Zm00001d038456	Zm00001d038971	Zm00001d045078
Zm00001d027728	Zm00001d048319		Zm00001d034760	Zm00001d029860	Zm00001d021060
Zm00001d037596	Zm00001d045675		Zm00001d031062	Zm00001d013765	Zm00001d043512
Zm00001d022465	Zm00001d053556		Zm00001d052756	Zm00001d005752	Zm00001d049800
Zm00001d014495	Zm00001d031602		Zm00001d002387	Zm00001d020445	Zm00001d034872
Zm00001d043604	Zm00001d039991		Zm00001d049902	Zm00001d052893	Zm00001d042676
Zm00001d014952	Zm00001d021699		Zm00001d052702	Zm00001d033303	Zm00001d052027
Zm00001d007773	Zm00001d037783		Zm00001d023796	Zm00001d048054	Zm00001d020965
Zm00001d042508	Zm00001d014848		Zm00001d045665	Zm00001d031445	Zm00001d028561
Zm00001d006078	Zm00001d011731		Zm00001d013549	Zm00001d006333	Zm00001d033158
Zm00001d039029	Zm00001d033527		Zm00001d037028	Zm00001d040670	Zm00001d003786
Zm00001d013997	Zm00001d037745		Zm00001d044649	Zm00001d018499	Zm00001d015856
Zm00001d002532	Zm00001d052758		Zm00001d028256	Zm00001d044024	Zm00001d033405
Zm00001d029193	Zm00001d014773		Zm00001d050822	Zm00001d033340	Zm00001d053433
Zm00001d036073	Zm00001d025361		Zm00001d013768	Zm00001d050242	Zm00001d021341
Zm00001d030109	Zm00001d047210		Zm00001d037401	Zm00001d007231	Zm00001d000168
Zm00001d039711	Zm00001d025979		Zm00001d021662	Zm00001d044267	Zm00001d031753
Zm00001d043950	Zm00001d028039		Zm00001d034522	Zm00001d027508	Zm00001d052767
Zm00001d036720	Zm00001d038971		Zm00001d037859	Zm00001d019139	Zm00001d045675
Zm00001d008326	Zm00001d021511		Zm00001d027709	Zm00001d020317	Zm00001d030781
Zm00001d050723	Zm00001d024424		Zm00001d046313	Zm00001d010640	Zm00001d029910
Zm00001d013896	Zm00001d029860		Zm00001d029118	Zm00001d053727	Zm00001d031602
Zm00001d045784	Zm00001d003513		Zm00001d013488	Zm00001d020618	Zm00001d012585
Zm00001d045098	Zm00001d052893		Zm00001d004779	Zm00001d042658	Zm00001d026334
Zm00001d038753	Zm00001d018069		Zm00001d053979	Zm00001d036214	Zm00001d053855
Zm00001d025275	Zm00001d024222		Zm00001d013672	Zm00001d051355	Zm00001d027939
Zm00001d028672	Zm00001d050179		Zm00001d049581	Zm00001d010213	Zm00001d007189
Zm00001d012425	Zm00001d041684		Zm00001d024631	Zm00001d028550	Zm00001d011731
Zm00001d021665	Zm00001d050000		Zm00001d013282	Zm00001d044464	Zm00001d030760
Zm00001d012710	Zm00001d010529		Zm00001d021621	Zm00001d029675	Zm00001d018009
Zm00001d033456	Zm00001d007231		Zm00001d002639	Zm00001d050021	Zm00001d011122
Zm00001d025413	Zm00001d047282		Zm00001d025679	Zm00001d038528	Zm00001d034278
Zm00001d010945	Zm00001d042658		Zm00001d015065	Zm00001d040032	Zm00001d018396
Zm00001d022349	Zm00001d039733		Zm00001d043578	Zm00001d018370	Zm00001d010451
Zm00001d013795	Zm00001d029126		Zm00001d020571	Zm00001d026427	Zm00001d047548
Zm00001d051798	Zm00001d043569		Zm00001d047441	Zm00001d051861	Zm00001d007207
Zm00001d044329	Zm00001d024382		Zm00001d026639	Zm00001d016496	Zm00001d028039
Zm00001d032503	Zm00001d029675		Zm00001d010859	Zm00001d024027	Zm00001d004153
Zm00001d037783	Zm00001d012993		Zm00001d034617	Zm00001d003817	Zm00001d050357
Zm00001d018937	Zm00001d038229		Zm00001d019091	Zm00001d039534	Zm00001d010488
Zm00001d028189	Zm00001d007067		Zm00001d024057	Zm00001d051234	Zm00001d023270
Zm00001d036135	Zm00001d025903		Zm00001d016049	Zm00001d006630	Zm00001d028761
Zm00001d044537	Zm00001d018370		Zm00001d014919	Zm00001d018389	Zm00001d002332
Zm00001d047995	Zm00001d042276		Zm00001d012966	Zm00001d008314	Zm00001d027475
Zm00001d014773	Zm00001d051861		Zm00001d033488	Zm00001d029937	Zm00001d010062
Zm00001d011969	Zm00001d024027		Zm00001d026246	Zm00001d037261	Zm00001d006061
Zm00001d007207	Zm00001d037079		Zm00001d006573	Zm00001d026245	Zm00001d030868
Zm00001d028039	Zm00001d043911		Zm00001d026285	Zm00001d021724	Zm00001d013958
Zm00001d036602	Zm00001d013814		Zm00001d008646	Zm00001d036110	Zm00001d048195
Zm00001d038971	Zm00001d032239		Zm00001d043419	Zm00001d024406	Zm00001d006205
Zm00001d011632	Zm00001d040274		Zm00001d013501	Zm00001d031734	Zm00001d039816
Zm00001d023270	Zm00001d038714		Zm00001d014689	Zm00001d033063	Zm00001d050242
Zm00001d013113	Zm00001d014946		Zm00001d048483	Zm00001d047471	Zm00001d019139
Zm00001d018499	Zm00001d052018		Zm00001d043526	Zm00001d012591	Zm00001d048583
Zm00001d006715	Zm00001d036652		Zm00001d007975	Zm00001d014046	Zm00001d052273
Zm00001d033898	Zm00001d033063		Zm00001d010183	Zm00001d018050	Zm00001d010640
Zm00001d020618	Zm00001d021943		Zm00001d043895	Zm00001d048649	Zm00001d029012
Zm00001d036214	Zm00001d009745		Zm00001d009115	Zm00001d033869	Zm00001d039733
Zm00001d051892	Zm00001d015921		Zm00001d009849	Zm00001d017906	Zm00001d021524
Zm00001d014813	Zm00001d052651		Zm00001d024572	Zm00001d015182	Zm00001d028550
Zm00001d047813	Zm00001d018050		Zm00001d037573	Zm00001d018198	Zm00001d043413
Zm00001d036468	Zm00001d052020		Zm00001d001799	Zm00001d018382	Zm00001d017432
Zm00001d003245	Zm00001d009243		Zm00001d001856	Zm00001d043335	Zm00001d012557
Zm00001d048891	Zm00001d053632		Zm00001d043277	Zm00001d039670	Zm00001d023494
Zm00001d017432	Zm00001d024574		Zm00001d006070	Zm00001d017979	Zm00001d049197
Zm00001d048293	Zm00001d034035		Zm00001d042729	Zm00001d043727	Zm00001d038698
Zm00001d012953	Zm00001d033563		Zm00001d018927	Zm00001d032447	Zm00001d033987
Zm00001d007067	Zm00001d024093		Zm00001d012572	Zm00001d035844	Zm00001d005047
Zm00001d039858	Zm00001d027624		Zm00001d039870	Zm00001d011956	Zm00001d018370
Zm00001d011643	Zm00001d032419		Zm00001d002873	Zm00001d012973	Zm00001d021391
Zm00001d042276	Zm00001d017979		Zm00001d040127	Zm00001d049764	Zm00001d051861
Zm00001d051861	Zm00001d016744		Zm00001d052093	Zm00001d051917	Zm00001d052317
Zm00001d024681	Zm00001d006906		Zm00001d049835	Zm00001d001988	Zm00001d013166
Zm00001d013022	Zm00001d035844		Zm00001d007077	Zm00001d036977	Zm00001d013502
Zm00001d007186	Zm00001d019325		Zm00001d053747	Zm00001d007394	Zm00001d026435
Zm00001d039693	Zm00001d005269		Zm00001d037246	Zm00001d026205	Zm00001d003258
Zm00001d048252	Zm00001d040702		Zm00001d039935	Zm00001d046624	Zm00001d006564
Zm00001d015956	Zm00001d051917		Zm00001d031328	Zm00001d004386	Zm00001d029008
Zm00001d045599	Zm00001d012322		Zm00001d041474	Zm00001d046438	Zm00001d033905
Zm00001d001990	Zm00001d036977		Zm00001d022251	Zm00001d031259	Zm00001d024027
Zm00001d034432	Zm00001d029753		Zm00001d023721	Zm00001d044898	Zm00001d053707
Zm00001d009745	Zm00001d007394		Zm00001d052007	Zm00001d030774	Zm00001d046456
Zm00001d014516	Zm00001d038269		Zm00001d028591	Zm00001d015431	Zm00001d018389
Zm00001d036439	Zm00001d027802		Zm00001d042340	Zm00001d038340	Zm00001d032239
Zm00001d003615	Zm00001d046184		Zm00001d012664	Zm00001d019288	Zm00001d034191
Zm00001d012591	Zm00001d033206		Zm00001d018090	Zm00001d011531	Zm00001d026518
Zm00001d010858	Zm00001d052929		Zm00001d021526	Zm00001d040160	Zm00001d039086
Zm00001d040204	Zm00001d038340		Zm00001d015571	Zm00001d003890	Zm00001d004383
Zm00001d033945	Zm00001d036531		Zm00001d032101	Zm00001d008363	Zm00001d009926
Zm00001d013565	Zm00001d008820		Zm00001d034940	Zm00001d021947	Zm00001d030131
Zm00001d024574	Zm00001d028471		Zm00001d022027	Zm00001d019467	Zm00001d049095
Zm00001d034035	Zm00001d013220		Zm00001d049952	Zm00001d024839	Zm00001d045599
Zm00001d028814	Zm00001d003432		Zm00001d026532	Zm00001d032386	Zm00001d032042
Zm00001d024093	Zm00001d009493		Zm00001d014327	Zm00001d005190	Zm00001d006682
Zm00001d027624	Zm00001d006825		Zm00001d022615	Zm00001d052801	Zm00001d020502
Zm00001d010410	Zm00001d006237		Zm00001d017702	Zm00001d024049	Zm00001d018742
Zm00001d046404	Zm00001d052157		Zm00001d022588	Zm00001d001787	Zm00001d028840
Zm00001d026025	Zm00001d043299		Zm00001d021974	Zm00001d034935	Zm00001d035500
Zm00001d042107	Zm00001d028384		Zm00001d032152	Zm00001d038979	Zm00001d044059
Zm00001d039301	Zm00001d006853		Zm00001d036782	Zm00001d050033	Zm00001d026148
Zm00001d000030	Zm00001d043267		Zm00001d009122	Zm00001d031877	Zm00001d050666
Zm00001d025904	Zm00001d021379		Zm00001d031450	Zm00001d032472	Zm00001d052651
Zm00001d009866	Zm00001d007204		Zm00001d033317	Zm00001d054037	Zm00001d032142
Zm00001d013089	Zm00001d031311		Zm00001d032044	Zm00001d027936	Zm00001d032479
Zm00001d034407	Zm00001d047209		Zm00001d007884	Zm00001d036057	Zm00001d038192
Zm00001d020607	Zm00001d045487		Zm00001d017293	Zm00001d045539	Zm00001d012591
Zm00001d018407	Zm00001d036475		Zm00001d018133	Zm00001d021667	Zm00001d014046
Zm00001d027856	Zm00001d001787		Zm00001d020236	Zm00001d026585	Zm00001d010244
Zm00001d013057	Zm00001d004881		Zm00001d013544	Zm00001d052803	Zm00001d046372
Zm00001d027802	Zm00001d053076		Zm00001d010534	Zm00001d032781	Zm00001d050960
Zm00001d031259	Zm00001d003760		Zm00001d019034	Zm00001d013075	Zm00001d018976
Zm00001d046184	Zm00001d050465		Zm00001d013523	Zm00001d023868	Zm00001d028731
Zm00001d005899	Zm00001d031877		Zm00001d020693	Zm00001d040837	Zm00001d021584
Zm00001d034085	Zm00001d008242		Zm00001d007763	Zm00001d006131	Zm00001d013565
Zm00001d008820	Zm00001d018227		Zm00001d003975	Zm00001d032225	Zm00001d024318
Zm00001d033153	Zm00001d017869		Zm00001d027458	Zm00001d000194	Zm00001d043089
Zm00001d003890	Zm00001d045403		Zm00001d053179	Zm00001d038579	Zm00001d034035
Zm00001d027484	Zm00001d042016		Zm00001d032710	Zm00001d004861	Zm00001d053715
Zm00001d003432	Zm00001d029888		Zm00001d021426	Zm00001d029901	Zm00001d028814
Zm00001d045207	Zm00001d034814		Zm00001d021605	Zm00001d013048	Zm00001d043439
Zm00001d047828	Zm00001d040163		Zm00001d007118	Zm00001d051793	Zm00001d026144
Zm00001d019688	Zm00001d040837		Zm00001d012247	Zm00001d002812	Zm00001d039670
Zm00001d033419	Zm00001d014243		Zm00001d033797	Zm00001d018687	Zm00001d042853
Zm00001d041625	Zm00001d019598		Zm00001d053674	Zm00001d049525	Zm00001d016744
Zm00001d012896	Zm00001d053425		Zm00001d010804	Zm00001d042487	Zm00001d017789
Zm00001d033366	Zm00001d049680		Zm00001d049083	Zm00001d023323	Zm00001d041108
Zm00001d041853	Zm00001d013048		Zm00001d028474	Zm00001d018727	Zm00001d042107
Zm00001d043872	Zm00001d050032		Zm00001d007891	Zm00001d005018	Zm00001d033480
Zm00001d016002	Zm00001d043444		Zm00001d039566	Zm00001d044191	Zm00001d047516
Zm00001d011314	Zm00001d013705		Zm00001d045296	Zm00001d023797	Zm00001d011956
Zm00001d048566	Zm00001d042094		Zm00001d006030	Zm00001d032127	Zm00001d011661
Zm00001d036878	Zm00001d021396		Zm00001d009312	Zm00001d009161	Zm00001d012973
Zm00001d045487	Zm00001d034886		Zm00001d021707	Zm00001d037565	Zm00001d019215
Zm00001d030011	Zm00001d009716		Zm00001d013512	Zm00001d035506	Zm00001d002775
Zm00001d004881	Zm00001d029950		Zm00001d045205	Zm00001d027412	Zm00001d052797
Zm00001d031611	Zm00001d000310		Zm00001d027366	Zm00001d041243	Zm00001d042372
Zm00001d053076	Zm00001d045706		Zm00001d035473	Zm00001d036719	Zm00001d039108
Zm00001d014291	Zm00001d037565		Zm00001d027841	Zm00001d035680	Zm00001d047324
Zm00001d003760	Zm00001d015115		Zm00001d029036	Zm00001d042764	Zm00001d006478
Zm00001d003460	Zm00001d010575		Zm00001d007564	Zm00001d029009	Zm00001d043993
Zm00001d054037	Zm00001d046749		Zm00001d030667	Zm00001d043529	Zm00001d025571
Zm00001d045747	Zm00001d029009		Zm00001d007152	Zm00001d014256	Zm00001d041990
Zm00001d045539	Zm00001d004033		Zm00001d040142	Zm00001d047738	Zm00001d016878
Zm00001d034814	Zm00001d030173		Zm00001d005828	Zm00001d042686	Zm00001d038797
Zm00001d002901	Zm00001d040304		Zm00001d030301	Zm00001d034788	Zm00001d048076
Zm00001d023868	Zm00001d034517		Zm00001d021282	Zm00001d050018	Zm00001d040160
Zm00001d040163	Zm00001d011099		Zm00001d039717	Zm00001d034239	Zm00001d042902
Zm00001d039663	Zm00001d029716		Zm00001d015195	Zm00001d021870	Zm00001d039471
Zm00001d014243	Zm00001d039372		Zm00001d038368	Zm00001d039385	Zm00001d043880
Zm00001d053985	Zm00001d003488		Zm00001d037663	Zm00001d014017	Zm00001d023459
Zm00001d000194	Zm00001d034255		Zm00001d008405	Zm00001d020374	Zm00001d049163
Zm00001d010251	Zm00001d027907		Zm00001d036073	Zm00001d031562	Zm00001d053639
Zm00001d025735	Zm00001d006921		Zm00001d027456	Zm00001d028687	Zm00001d038196
Zm00001d013048	Zm00001d031562		Zm00001d027320	Zm00001d032362	Zm00001d034240
Zm00001d021978	Zm00001d053591		Zm00001d002603	Zm00001d025037	Zm00001d018473
Zm00001d027493	Zm00001d052364		Zm00001d050723	Zm00001d049332	Zm00001d045470
Zm00001d028018	Zm00001d036778		Zm00001d004125	Zm00001d029023	Zm00001d029903
Zm00001d023323	Zm00001d028160		Zm00001d009147	Zm00001d016772	Zm00001d026543
Zm00001d029065	Zm00001d011108		Zm00001d007435	Zm00001d005833	Zm00001d012896
Zm00001d054010	Zm00001d004731		Zm00001d044092	Zm00001d024141	Zm00001d032825
Zm00001d021061	Zm00001d026597		Zm00001d028613	Zm00001d028513	Zm00001d006237
Zm00001d051294	Zm00001d021298		Zm00001d049320	Zm00001d041489	Zm00001d037196
Zm00001d019697	Zm00001d046444		Zm00001d021060	Zm00001d046444	Zm00001d052157
Zm00001d014056	Zm00001d045499		Zm00001d007320	Zm00001d005732	Zm00001d019467
Zm00001d021831	Zm00001d012571		Zm00001d034954	Zm00001d029020	Zm00001d000307
Zm00001d051652	Zm00001d051111		Zm00001d047723	Zm00001d038937	Zm00001d041853
Zm00001d002944	Zm00001d045607		Zm00001d043207	Zm00001d002572	Zm00001d031311
Zm00001d038692	Zm00001d049612		Zm00001d008816	Zm00001d007655	Zm00001d007204
Zm00001d020870	Zm00001d034360		Zm00001d009529	Zm00001d047491	Zm00001d017868
Zm00001d035578	Zm00001d010818		Zm00001d012687	Zm00001d021557	Zm00001d021346
Zm00001d028804	Zm00001d029573		Zm00001d036001	Zm00001d003947	Zm00001d028512
Zm00001d053359	Zm00001d027869		Zm00001d042287	Zm00001d053206	Zm00001d036878
Zm00001d047667	Zm00001d036212		Zm00001d018937	Zm00001d027997	Zm00001d003331
Zm00001d013642	Zm00001d024200		Zm00001d053552	Zm00001d048851	Zm00001d039596
Zm00001d008430	Zm00001d043613		Zm00001d028709	Zm00001d024753	Zm00001d036475
Zm00001d017324	Zm00001d041711		Zm00001d050324	Zm00001d048813	Zm00001d013724
Zm00001d048726	Zm00001d043799		Zm00001d041830	Zm00001d014117	Zm00001d002757
Zm00001d007192	Zm00001d031014		Zm00001d037499	Zm00001d017836	Zm00001d049233
Zm00001d025333	Zm00001d036933		Zm00001d022072	Zm00001d013079	Zm00001d001787
Zm00001d028693	Zm00001d028219		Zm00001d039933	Zm00001d021764	Zm00001d018941
Zm00001d025966	Zm00001d031963		Zm00001d034605	Zm00001d013319	Zm00001d034935
Zm00001d006921	Zm00001d053382		Zm00001d010322	Zm00001d020529	Zm00001d007692
Zm00001d014017	Zm00001d033098		Zm00001d010630	Zm00001d047505	Zm00001d002541
Zm00001d017957	Zm00001d018355		Zm00001d007824	Zm00001d026580	Zm00001d042660
Zm00001d048157	Zm00001d050054		Zm00001d028909	Zm00001d027411	Zm00001d038979
Zm00001d029052	Zm00001d044069		Zm00001d011632	Zm00001d034766	Zm00001d020835
Zm00001d034521	Zm00001d025233		Zm00001d042685	Zm00001d033583	Zm00001d029125
Zm00001d045298	Zm00001d035666		Zm00001d036663	Zm00001d002095	Zm00001d015423
Zm00001d005015	Zm00001d007037		Zm00001d017458	Zm00001d006055	Zm00001d018227
Zm00001d045499	Zm00001d047053		Zm00001d024222	Zm00001d028771	Zm00001d034192
Zm00001d039706	Zm00001d048553		Zm00001d050179	Zm00001d016595	Zm00001d015367
Zm00001d037248	Zm00001d036759		Zm00001d027659	Zm00001d026562	Zm00001d052803
Zm00001d039452	Zm00001d003265		Zm00001d051910	Zm00001d038426	Zm00001d026540
Zm00001d044641	Zm00001d033652		Zm00001d042059	Zm00001d051588	Zm00001d051980
Zm00001d021588	Zm00001d009946		Zm00001d023422	Zm00001d040504	Zm00001d033753
Zm00001d017103	Zm00001d053378		Zm00001d049718	Zm00001d006377	Zm00001d034814
Zm00001d022057	Zm00001d029410		Zm00001d004910	Zm00001d007896	Zm00001d049926
Zm00001d039348	Zm00001d020858		Zm00001d044497	Zm00001d040129	Zm00001d028174
Zm00001d024753	Zm00001d045948		Zm00001d001837	Zm00001d053378	Zm00001d028195
Zm00001d012661	Zm00001d031203		Zm00001d045435	Zm00001d019155	Zm00001d031522
Zm00001d037781	Zm00001d047896		Zm00001d014482	Zm00001d049636	Zm00001d023692
Zm00001d017768	Zm00001d043155		Zm00001d003245	Zm00001d052019	Zm00001d017276
Zm00001d002131	Zm00001d012458		Zm00001d040555	Zm00001d049501	Zm00001d018006
Zm00001d031014	Zm00001d024530		Zm00001d049184	Zm00001d053927	Zm00001d008325
Zm00001d028219	Zm00001d047362		Zm00001d010711	Zm00001d016720	Zm00001d011838
Zm00001d045394	Zm00001d049929		Zm00001d045152	Zm00001d024530	Zm00001d030148
Zm00001d027411	Zm00001d040331		Zm00001d032319	Zm00001d047362	Zm00001d014243
Zm00001d014993	Zm00001d030530		Zm00001d014083	Zm00001d052060	Zm00001d021433
Zm00001d033098	Zm00001d036263		Zm00001d031591	Zm00001d039251	Zm00001d038579
Zm00001d022542	Zm00001d014654		Zm00001d044468	Zm00001d052709	Zm00001d019449
Zm00001d050054	Zm00001d013216		Zm00001d011585	Zm00001d017987	Zm00001d045888
Zm00001d025663	Zm00001d023839		Zm00001d017026	Zm00001d010907	Zm00001d005160
Zm00001d007037	Zm00001d039967		Zm00001d010519	Zm00001d026672	Zm00001d044100
Zm00001d040166	Zm00001d027332		Zm00001d045765	Zm00001d026161	Zm00001d025670
Zm00001d035756	Zm00001d036904		Zm00001d024819	Zm00001d011220	Zm00001d041709
Zm00001d010448	Zm00001d016374		Zm00001d006548	Zm00001d036615	Zm00001d053236
Zm00001d045213	Zm00001d031451		Zm00001d013380	Zm00001d045458	Zm00001d050032
Zm00001d003265	Zm00001d003841		Zm00001d003258	Zm00001d040341	Zm00001d020515
Zm00001d003505	Zm00001d045316		Zm00001d014355	Zm00001d003067	Zm00001d001844
Zm00001d020858	Zm00001d011833		Zm00001d012852	Zm00001d050082	Zm00001d021396
Zm00001d053518	Zm00001d048962		Zm00001d037079	Zm00001d019994	Zm00001d040981
Zm00001d052019	Zm00001d027298		Zm00001d012772	Zm00001d007630	Zm00001d012395
Zm00001d018901	Zm00001d019108		Zm00001d041329	Zm00001d039967	Zm00001d048324
Zm00001d041464	Zm00001d046399		Zm00001d013993	Zm00001d051405	Zm00001d002314
Zm00001d012458	Zm00001d005391		Zm00001d018389	Zm00001d031451	Zm00001d023905
Zm00001d010631	Zm00001d045268		Zm00001d013498	Zm00001d002751	Zm00001d031970
Zm00001d049929	Zm00001d048969		Zm00001d044307	Zm00001d048552	Zm00001d023800
Zm00001d047476	Zm00001d045872		Zm00001d048325	Zm00001d039072	Zm00001d037565
Zm00001d040441	Zm00001d035772		Zm00001d034644	Zm00001d049409	Zm00001d041647
Zm00001d016472	Zm00001d034030		Zm00001d026518	Zm00001d045316	Zm00001d036719
Zm00001d051927	Zm00001d028260		Zm00001d015430	Zm00001d011833	Zm00001d048415
Zm00001d044146	Zm00001d033056		Zm00001d012856	Zm00001d017966	Zm00001d028415
Zm00001d029921	Zm00001d049461		Zm00001d000094	Zm00001d040278	Zm00001d044329
Zm00001d012241	Zm00001d049479		Zm00001d015956	Zm00001d029946	Zm00001d051688
Zm00001d042499	Zm00001d012381		Zm00001d006942	Zm00001d002359	Zm00001d026305
Zm00001d034808	Zm00001d010008		Zm00001d038222	Zm00001d037343	Zm00001d041880
Zm00001d023946	Zm00001d020864		Zm00001d036110	Zm00001d028317	Zm00001d042712
Zm00001d052545	Zm00001d043442		Zm00001d033596	Zm00001d029251	Zm00001d044412
Zm00001d010068	Zm00001d009372		Zm00001d012016	Zm00001d026278	Zm00001d038742
Zm00001d032370	Zm00001d049652		Zm00001d003710	Zm00001d011834	Zm00001d028655
Zm00001d019142	Zm00001d020434		Zm00001d009745	Zm00001d009554	Zm00001d006601
Zm00001d036904	Zm00001d019180		Zm00001d017908	Zm00001d035183	Zm00001d049822
Zm00001d052837	Zm00001d030290		Zm00001d011233	Zm00001d048108	Zm00001d000204
Zm00001d018822	Zm00001d007898		Zm00001d034018	Zm00001d033843	Zm00001d025333
Zm00001d040100	Zm00001d033420		Zm00001d015274	Zm00001d043443	Zm00001d034739
Zm00001d036657	Zm00001d038917		Zm00001d010556	Zm00001d036092	Zm00001d026193
Zm00001d048962	Zm00001d037925		Zm00001d052680	Zm00001d032732	Zm00001d044552
Zm00001d046399	Zm00001d033388		Zm00001d017000	Zm00001d017042	Zm00001d012714
Zm00001d010269	Zm00001d013840		Zm00001d018050	Zm00001d054080	Zm00001d034788
Zm00001d047477	Zm00001d045352		Zm00001d044422	Zm00001d018636	Zm00001d002649
Zm00001d003259	Zm00001d010061		Zm00001d014786	Zm00001d047090	Zm00001d039372
Zm00001d037296	Zm00001d017807		Zm00001d046135	Zm00001d007594	Zm00001d052192
Zm00001d033056	Zm00001d035949		Zm00001d010336	Zm00001d005871	Zm00001d034239
Zm00001d038930	Zm00001d052242		Zm00001d052072	Zm00001d009667	Zm00001d024343
Zm00001d018388	Zm00001d006428		Zm00001d014764	Zm00001d038905	Zm00001d027907
Zm00001d005248	Zm00001d014360		Zm00001d028511	Zm00001d023817	Zm00001d006921
Zm00001d043442	Zm00001d008278		Zm00001d027624	Zm00001d008422	Zm00001d038475
Zm00001d034074	Zm00001d020793		Zm00001d050121	Zm00001d017755	Zm00001d032362
Zm00001d050844	Zm00001d052229		Zm00001d035066	Zm00001d039350	Zm00001d032999
Zm00001d032732	Zm00001d011236		Zm00001d037091	Zm00001d032617	Zm00001d025762
Zm00001d052458	Zm00001d005847		Zm00001d028194	Zm00001d026061	Zm00001d022305
Zm00001d027240	Zm00001d041719		Zm00001d021123	Zm00001d037151	Zm00001d017308
Zm00001d007640	Zm00001d028447		Zm00001d020828	Zm00001d037828	Zm00001d020064
Zm00001d031213	Zm00001d039355		Zm00001d051671	Zm00001d029686	Zm00001d004094
Zm00001d038905	Zm00001d013746		Zm00001d006219	Zm00001d028348	Zm00001d040629
Zm00001d042426	Zm00001d010180		Zm00001d036564	Zm00001d021056	Zm00001d037158
Zm00001d039350	Zm00001d049804		Zm00001d048314	Zm00001d010061	Zm00001d048474
Zm00001d037925	Zm00001d022474		Zm00001d025720	Zm00001d017807	Zm00001d006321
Zm00001d050642	Zm00001d045535		Zm00001d038147	Zm00001d021641	Zm00001d018981
Zm00001d010622	Zm00001d053783		Zm00001d045029	Zm00001d037228	Zm00001d011108
Zm00001d013779	Zm00001d047750		Zm00001d002775	Zm00001d021486	Zm00001d012339
Zm00001d032578	Zm00001d000107		Zm00001d008428	Zm00001d040266	Zm00001d034166
Zm00001d002250	Zm00001d006371		Zm00001d019426	Zm00001d042800	Zm00001d038911
Zm00001d047664	Zm00001d005199		Zm00001d034598	Zm00001d002071	Zm00001d021298
Zm00001d045352	Zm00001d052289		Zm00001d036961	Zm00001d033459	Zm00001d046509
Zm00001d039977	Zm00001d026517		Zm00001d020931	Zm00001d010950	Zm00001d016724
Zm00001d025859	Zm00001d006461		Zm00001d018407	Zm00001d004689	Zm00001d019125
Zm00001d052242	Zm00001d039454		Zm00001d004386	Zm00001d020751	Zm00001d025008
Zm00001d022480	Zm00001d022618		Zm00001d027392	Zm00001d007851	Zm00001d002572
Zm00001d041556	Zm00001d007868		Zm00001d015788	Zm00001d028447	Zm00001d028960
Zm00001d038780	Zm00001d034245		Zm00001d008892	Zm00001d035869	Zm00001d051111
Zm00001d022259	Zm00001d011622		Zm00001d028088	Zm00001d022037	Zm00001d003947
Zm00001d053689	Zm00001d048789		Zm00001d007437	Zm00001d033976	Zm00001d044972
Zm00001d020793	Zm00001d018001		Zm00001d040323	Zm00001d048090	Zm00001d038321
Zm00001d038746	Zm00001d034588		Zm00001d040254	Zm00001d049804	Zm00001d042386
Zm00001d010950	Zm00001d019195		Zm00001d011531	Zm00001d022474	Zm00001d005315
Zm00001d045938	Zm00001d026068		Zm00001d047687	Zm00001d034248	Zm00001d049612
Zm00001d039355	Zm00001d029488		Zm00001d002661	Zm00001d012774	Zm00001d040831
Zm00001d012467	Zm00001d041548		Zm00001d008606	Zm00001d003602	Zm00001d038131
Zm00001d007915	Zm00001d033666		Zm00001d032471	Zm00001d047750	Zm00001d027869
Zm00001d010180	Zm00001d014669		Zm00001d013757	Zm00001d038125	Zm00001d029573
Zm00001d034713	Zm00001d002534		Zm00001d038196	Zm00001d039050	Zm00001d043273
Zm00001d008393	Zm00001d031727		Zm00001d032825	Zm00001d036879	Zm00001d010818
Zm00001d002426	Zm00001d010396		Zm00001d007153	Zm00001d049156	Zm00001d033766
Zm00001d007157	Zm00001d047635		Zm00001d038376	Zm00001d024601	Zm00001d051501
Zm00001d031909	Zm00001d033633		Zm00001d009401	Zm00001d049641	Zm00001d017401
Zm00001d027846	Zm00001d051544		Zm00001d038072	Zm00001d043704	Zm00001d044831
Zm00001d031822	Zm00001d044391		Zm00001d041853	Zm00001d045311	Zm00001d032588
Zm00001d039446	Zm00001d002234		Zm00001d044860	Zm00001d052289	Zm00001d012662
Zm00001d043704	Zm00001d048721		Zm00001d016002	Zm00001d034759	Zm00001d037781
Zm00001d011100	Zm00001d021950		Zm00001d034351	Zm00001d006307	Zm00001d029632
Zm00001d042810	Zm00001d053272		Zm00001d011314	Zm00001d018316	Zm00001d031470
Zm00001d031212	Zm00001d028562		Zm00001d029416	Zm00001d036905	Zm00001d049769
Zm00001d007194	Zm00001d016458		Zm00001d025734	Zm00001d011377	Zm00001d033583
Zm00001d014861	Zm00001d016443		Zm00001d028885	Zm00001d026517	Zm00001d025105
Zm00001d009868	Zm00001d016891		Zm00001d018986	Zm00001d005645	Zm00001d017345
Zm00001d033510	Zm00001d013346		Zm00001d008268	Zm00001d039406	Zm00001d046148
Zm00001d034885	Zm00001d042362		Zm00001d047349	Zm00001d024716	Zm00001d037713
Zm00001d001993	Zm00001d042731		Zm00001d006607	Zm00001d007194	Zm00001d044159
Zm00001d048122	Zm00001d045507		Zm00001d040686	Zm00001d022618	Zm00001d011013
Zm00001d011993	Zm00001d034037		Zm00001d004428	Zm00001d032226	Zm00001d022542
Zm00001d033666	Zm00001d017841		Zm00001d035098	Zm00001d018535	Zm00001d003930
Zm00001d044105	Zm00001d017949		Zm00001d020720	Zm00001d043667	Zm00001d051588
Zm00001d020614	Zm00001d048453		Zm00001d037891	Zm00001d021340	Zm00001d047053
Zm00001d014090	Zm00001d011597		Zm00001d042699	Zm00001d003151	Zm00001d013247
Zm00001d051399	Zm00001d032926		Zm00001d053595	Zm00001d039664	Zm00001d038208
Zm00001d045778	Zm00001d026222		Zm00001d043353	Zm00001d046986	Zm00001d044833
Zm00001d002373	Zm00001d014132		Zm00001d011578	Zm00001d031956	Zm00001d046005
Zm00001d016550	Zm00001d048004		Zm00001d018977	Zm00001d039173	Zm00001d040390
Zm00001d003021	Zm00001d042333		Zm00001d032257	Zm00001d018032	Zm00001d003446
Zm00001d025564	Zm00001d044433		Zm00001d033611	Zm00001d017126	Zm00001d005347
Zm00001d049986	Zm00001d040169		Zm00001d013156	Zm00001d006917	Zm00001d003667
Zm00001d042285	Zm00001d006476		Zm00001d006504	Zm00001d017385	Zm00001d052939
Zm00001d024511	Zm00001d046719		Zm00001d036057	Zm00001d002907	Zm00001d047857
Zm00001d012720	Zm00001d052696		Zm00001d046047	Zm00001d021552	Zm00001d027532
Zm00001d033815	Zm00001d023534		Zm00001d050173	Zm00001d031660	Zm00001d041496
Zm00001d045583	Zm00001d001908		Zm00001d009445	Zm00001d042638	Zm00001d051143
Zm00001d033913	Zm00001d016793		Zm00001d033473	Zm00001d049175	Zm00001d003265
Zm00001d052948	Zm00001d010082		Zm00001d003179	Zm00001d037711	Zm00001d009946
Zm00001d032548	Zm00001d017880		Zm00001d040190	Zm00001d012609	Zm00001d047636
Zm00001d023721	Zm00001d024937		Zm00001d045085	Zm00001d005250	Zm00001d020858
Zm00001d048721	Zm00001d028285		Zm00001d021982	Zm00001d035140	Zm00001d049950
Zm00001d010646	Zm00001d052415		Zm00001d046767	Zm00001d023228	Zm00001d029820
Zm00001d010497	Zm00001d021883		Zm00001d032310	Zm00001d002794	Zm00001d015816
Zm00001d022435	Zm00001d028130		Zm00001d041515	Zm00001d014668	Zm00001d011495
Zm00001d012674	Zm00001d006057		Zm00001d032498	Zm00001d049265	Zm00001d006117
Zm00001d036429	Zm00001d028916		Zm00001d004983	Zm00001d016535	Zm00001d006110
Zm00001d021913	Zm00001d002705		Zm00001d014157	Zm00001d042114	Zm00001d024530
Zm00001d010234	zma-MIR156k		Zm00001d041448	Zm00001d013933	Zm00001d023901
Zm00001d025873	Zm00001d001929		Zm00001d026700	Zm00001d030638	Zm00001d020185
Zm00001d048091	Zm00001d032298		Zm00001d014864	Zm00001d039669	Zm00001d032921
Zm00001d005888	Zm00001d014271		Zm00001d008500	Zm00001d042257	Zm00001d006922
Zm00001d034037	Zm00001d028429		Zm00001d053759	Zm00001d030217	Zm00001d006118
Zm00001d014702	Zm00001d019078		Zm00001d042137	Zm00001d002318	Zm00001d030530
Zm00001d003672	Zm00001d033989		Zm00001d010714	Zm00001d033039	Zm00001d039251
Zm00001d028218	Zm00001d021902		Zm00001d019314	Zm00001d048369	Zm00001d011504
Zm00001d042131	Zm00001d008404		Zm00001d044417	Zm00001d048064	Zm00001d012752
Zm00001d002323	Zm00001d045845		Zm00001d053298	Zm00001d047306	Zm00001d003618
Zm00001d017106	Zm00001d049922		Zm00001d002944	Zm00001d027722	Zm00001d010454
Zm00001d042455	Zm00001d033646		Zm00001d007060	Zm00001d053643	Zm00001d052225
Zm00001d019047	Zm00001d047412		Zm00001d004976	Zm00001d030742	Zm00001d002284
Zm00001d024516	Zm00001d028571		Zm00001d015123	Zm00001d003198	Zm00001d013858
Zm00001d032081	zma-MIR160c		Zm00001d010834	Zm00001d021629	Zm00001d035249
Zm00001d036676	Zm00001d003648		Zm00001d037386	Zm00001d003203	Zm00001d030968
Zm00001d029104	Zm00001d043470		Zm00001d036741	Zm00001d029913	Zm00001d040364
Zm00001d053210	Zm00001d053824		Zm00001d006841	Zm00001d010395	Zm00001d020684
Zm00001d027922	Zm00001d015627		Zm00001d043675	Zm00001d025203	Zm00001d047366
Zm00001d003534	Zm00001d049687		Zm00001d038885	Zm00001d013890	Zm00001d003274
Zm00001d045973	Zm00001d052049		Zm00001d037970	Zm00001d018078	Zm00001d023839
Zm00001d026675	Zm00001d006408		Zm00001d026193	Zm00001d028423	Zm00001d045458
Zm00001d036568	Zm00001d034840		Zm00001d003081	Zm00001d009183	Zm00001d019079
Zm00001d038150	Zm00001d048877		Zm00001d022469	Zm00001d023303	Zm00001d039967
Zm00001d038535	Zm00001d046530		Zm00001d020205	Zm00001d053367	Zm00001d023760
Zm00001d024778	Zm00001d043571		Zm00001d047908	Zm00001d012674	Zm00001d003836
Zm00001d051039	Zm00001d034507		Zm00001d015121	Zm00001d047242	Zm00001d008944
Zm00001d052696	Zm00001d032565		Zm00001d018131	Zm00001d025067	Zm00001d027332
Zm00001d020955	Zm00001d020002		Zm00001d014033	Zm00001d032609	Zm00001d014413
Zm00001d020887	Zm00001d032464		Zm00001d031431	Zm00001d052171	Zm00001d047910
Zm00001d010082	Zm00001d038625		Zm00001d017417	Zm00001d016458	Zm00001d031451
Zm00001d017880	Zm00001d020941		Zm00001d019591	Zm00001d028232	Zm00001d026079
Zm00001d052415	Zm00001d013859		Zm00001d042583	Zm00001d021913	Zm00001d047659
Zm00001d036626	Zm00001d005092		Zm00001d013119	Zm00001d018464	Zm00001d004512
Zm00001d028017	Zm00001d016786		Zm00001d032056	Zm00001d037777	Zm00001d042363
Zm00001d021128	Zm00001d016044		Zm00001d020438	Zm00001d050196	Zm00001d009858
Zm00001d048360	Zm00001d020692		Zm00001d027307	Zm00001d039144	Zm00001d034524
Zm00001d035023	Zm00001d016166		Zm00001d013824	Zm00001d048205	Zm00001d052197
Zm00001d039280	Zm00001d027492		Zm00001d004992	Zm00001d003495	Zm00001d032843
Zm00001d039403	Zm00001d025590		Zm00001d009108	Zm00001d014078	Zm00001d002424
zma-MIR156k	Zm00001d044420		Zm00001d013694	Zm00001d011006	Zm00001d036657
Zm00001d034918	Zm00001d039383		Zm00001d014742	Zm00001d046323	Zm00001d017966
Zm00001d039268	Zm00001d005789		Zm00001d002510	Zm00001d043850	Zm00001d023336
Zm00001d019567	Zm00001d047512		Zm00001d002591	Zm00001d031093	Zm00001d003038
Zm00001d029764	Zm00001d012931		Zm00001d027677	Zm00001d042455	Zm00001d007785
Zm00001d028391	Zm00001d049190		Zm00001d053038	Zm00001d026638	Zm00001d017425
Zm00001d004020	Zm00001d052143		Zm00001d006337	Zm00001d019047	Zm00001d019108
Zm00001d041634	Zm00001d001868		Zm00001d038877	Zm00001d018399	Zm00001d046399
Zm00001d016604	Zm00001d009579		Zm00001d044127	Zm00001d048453	Zm00001d008333
Zm00001d030962	Zm00001d028608		Zm00001d034360	Zm00001d053923	Zm00001d013323
Zm00001d021902	Zm00001d004091		Zm00001d003116	Zm00001d033038	Zm00001d047746
Zm00001d031918	Zm00001d043097		Zm00001d033965	Zm00001d035741	Zm00001d034030
Zm00001d041940	Zm00001d025913		Zm00001d048823	Zm00001d013596	Zm00001d031064
Zm00001d036801	Zm00001d053819		Zm00001d048318	Zm00001d037807	Zm00001d048945
Zm00001d033621	Zm00001d016041		Zm00001d039348	Zm00001d008930	Zm00001d027805
Zm00001d037732	Zm00001d016461		Zm00001d042985	Zm00001d002558	Zm00001d050023
Zm00001d029138	Zm00001d043922		Zm00001d043157	Zm00001d022517	Zm00001d052051
Zm00001d028075	Zm00001d045212		Zm00001d032031	Zm00001d014775	Zm00001d043661
Zm00001d027530	Zm00001d028307		Zm00001d012662	Zm00001d026212	Zm00001d007372
Zm00001d006433	Zm00001d053587		Zm00001d014163	Zm00001d011561	Zm00001d049461
Zm00001d006008	Zm00001d046442		Zm00001d053989	Zm00001d013245	Zm00001d031211
Zm00001d037538	Zm00001d022006		Zm00001d025570	Zm00001d006028	Zm00001d032620
Zm00001d019249	Zm00001d038165		Zm00001d052904	Zm00001d008805	Zm00001d010008
Zm00001d011767	Zm00001d008429		Zm00001d022045	Zm00001d050470	Zm00001d048108
Zm00001d031459	Zm00001d018309		Zm00001d037815	Zm00001d019445	Zm00001d028630
Zm00001d004559	Zm00001d008281		Zm00001d007391	Zm00001d037636	Zm00001d017837
Zm00001d048149	Zm00001d051672		Zm00001d022159	Zm00001d005027	Zm00001d020864
Zm00001d017619	Zm00001d017947		Zm00001d038007	Zm00001d036221	Zm00001d000396
Zm00001d039165	Zm00001d002797		Zm00001d045146	Zm00001d002989	Zm00001d041955
Zm00001d052361	Zm00001d012690		Zm00001d035113	Zm00001d001820	Zm00001d035320
Zm00001d020303	Zm00001d013212		Zm00001d052655	Zm00001d051542	Zm00001d046586
Zm00001d050899	Zm00001d026510		Zm00001d030256	Zm00001d013232	Zm00001d050091
Zm00001d006194	Zm00001d031840		Zm00001d041850	Zm00001d012848	Zm00001d000435
Zm00001d031688	Zm00001d028925		Zm00001d046055	Zm00001d024963	Zm00001d013208
Zm00001d037164	Zm00001d014744		Zm00001d042690	Zm00001d052391	Zm00001d032576
Zm00001d044463	Zm00001d024000		Zm00001d018447	Zm00001d009776	Zm00001d015729
Zm00001d043835	Zm00001d019631		Zm00001d004469	Zm00001d007069	Zm00001d032732
Zm00001d046530	Zm00001d016911		Zm00001d033516	Zm00001d018080	Zm00001d037034
Zm00001d004697	Zm00001d033553		Zm00001d005278	Zm00001d004409	Zm00001d045603
Zm00001d050146	Zm00001d020206		Zm00001d027532	Zm00001d015599	Zm00001d024672
Zm00001d021306	Zm00001d037602		Zm00001d027276	Zm00001d017169	Zm00001d014472
Zm00001d010315	Zm00001d052701		Zm00001d007767	Zm00001d046513	Zm00001d027593
Zm00001d015509	Zm00001d014758		Zm00001d014753	Zm00001d042534	Zm00001d050823
Zm00001d019086	Zm00001d039043		Zm00001d025075	Zm00001d011012	Zm00001d047876
Zm00001d047935	Zm00001d030897		Zm00001d023867	Zm00001d041590	Zm00001d040766
Zm00001d006051	Zm00001d016756		Zm00001d016720	Zm00001d010082	Zm00001d015780
Zm00001d022509	Zm00001d029464		Zm00001d039189	Zm00001d017620	Zm00001d038905
Zm00001d033111	Zm00001d019905		Zm00001d022050	Zm00001d000399	Zm00001d022432
Zm00001d016786	Zm00001d029628		Zm00001d031136	Zm00001d043309	Zm00001d030727
Zm00001d016285	Zm00001d026153		Zm00001d018403	Zm00001d042598	Zm00001d015527
Zm00001d028931	Zm00001d034968		Zm00001d036758	Zm00001d026177	Zm00001d037681
Zm00001d031967	Zm00001d019220		Zm00001d023729	Zm00001d015212	Zm00001d024833
Zm00001d021596	Zm00001d045160		Zm00001d051927	Zm00001d031581	Zm00001d019180
Zm00001d036737	Zm00001d037062		Zm00001d015163	Zm00001d002063	Zm00001d028796
Zm00001d050583	Zm00001d037473		Zm00001d038578	Zm00001d005632	Zm00001d050664
Zm00001d027826	Zm00001d048086		Zm00001d019555	Zm00001d028916	Zm00001d017755
Zm00001d000102	Zm00001d037601		Zm00001d044551	Zm00001d030842	Zm00001d046968
Zm00001d036543	Zm00001d013781		Zm00001d001879	Zm00001d037687	Zm00001d016198
Zm00001d042976	Zm00001d034876		Zm00001d001898	Zm00001d022264	Zm00001d012621
Zm00001d022113	Zm00001d005200		Zm00001d006158	Zm00001d038362	Zm00001d033189
Zm00001d052248	Zm00001d005503		Zm00001d028579	Zm00001d009645	Zm00001d043022
Zm00001d010207	Zm00001d005919		Zm00001d052695	Zm00001d014383	Zm00001d028348
Zm00001d000193	Zm00001d025542		Zm00001d047241	Zm00001d013411	Zm00001d013442
Zm00001d042624	Zm00001d025997		Zm00001d023553	Zm00001d005396	Zm00001d029409
Zm00001d022053	Zm00001d028643		Zm00001d032199	Zm00001d013796	Zm00001d023693
Zm00001d044966	Zm00001d034857		Zm00001d037124	Zm00001d045136	Zm00001d022429
Zm00001d012584	Zm00001d020392		Zm00001d014306	Zm00001d006896	Zm00001d034832
Zm00001d008355	Zm00001d013630		Zm00001d011373	Zm00001d033856	Zm00001d023300
Zm00001d046759	Zm00001d038465		Zm00001d025033	Zm00001d028429	Zm00001d037228
Zm00001d003630	Zm00001d047765		Zm00001d019191	Zm00001d053996	Zm00001d043570
Zm00001d007462	Zm00001d042954		Zm00001d048349	Zm00001d043407	Zm00001d044695
Zm00001d008812	Zm00001d038688		Zm00001d031184	Zm00001d049914	Zm00001d021912
Zm00001d017651	Zm00001d007300		Zm00001d052648	Zm00001d014757	Zm00001d049370
Zm00001d040933	Zm00001d018074		Zm00001d037546	Zm00001d044525	Zm00001d021486
Zm00001d028953	Zm00001d006844		Zm00001d007295	Zm00001d019328	Zm00001d022259
Zm00001d006769	Zm00001d023327		Zm00001d019899	Zm00001d043809	Zm00001d034012
Zm00001d004896	Zm00001d041232		Zm00001d038118	Zm00001d016348	Zm00001d040290
Zm00001d027950	Zm00001d028999		Zm00001d034524	Zm00001d043156	Zm00001d042800
Zm00001d027436	Zm00001d017456		Zm00001d052197	Zm00001d044133	Zm00001d015399
Zm00001d051321	Zm00001d046155		Zm00001d031705	Zm00001d029478	Zm00001d009660
Zm00001d014124	Zm00001d043853		Zm00001d010797	Zm00001d012400	Zm00001d020412
Zm00001d033750	Zm00001d003939		Zm00001d014729	Zm00001d027854	Zm00001d033221
Zm00001d005178	Zm00001d017686		Zm00001d052785	Zm00001d021879	Zm00001d051479
Zm00001d034252	Zm00001d026038		Zm00001d047491	Zm00001d039338	Zm00001d040721
Zm00001d044277	Zm00001d039686		Zm00001d053705	Zm00001d051607	Zm00001d006704
Zm00001d036016	Zm00001d038387		Zm00001d010055	Zm00001d017197	Zm00001d041290
Zm00001d016911	Zm00001d021249		Zm00001d003888	Zm00001d047478	Zm00001d049140
Zm00001d050139	Zm00001d032600		Zm00001d000110	Zm00001d033995	Zm00001d012467
Zm00001d028786	Zm00001d037607		Zm00001d034124	Zm00001d016512	Zm00001d033514
Zm00001d002682	Zm00001d040588		Zm00001d001798	Zm00001d004855	Zm00001d022562
Zm00001d029814	Zm00001d026211		Zm00001d035629	Zm00001d003978	Zm00001d043406
Zm00001d039560	Zm00001d011599		Zm00001d007200	Zm00001d008851	Zm00001d028294
Zm00001d015251	Zm00001d005482		Zm00001d013049	Zm00001d015627	Zm00001d002426
Zm00001d025658	Zm00001d043387		Zm00001d006246	Zm00001d007897	Zm00001d021372
Zm00001d034883	Zm00001d042494		Zm00001d052462	Zm00001d006162	Zm00001d009878
Zm00001d029757	Zm00001d048299		Zm00001d010910	Zm00001d005817	Zm00001d012774
Zm00001d044409	Zm00001d034727		Zm00001d045480	Zm00001d048149	Zm00001d013566
Zm00001d040596	Zm00001d048188		Zm00001d014299	Zm00001d017619	Zm00001d012036
Zm00001d033933	Zm00001d017829		Zm00001d030285	Zm00001d043687	Zm00001d025362
Zm00001d031325	Zm00001d019752		Zm00001d035170	Zm00001d040535	Zm00001d003086
Zm00001d014530	Zm00001d011364		Zm00001d047382	Zm00001d041578	Zm00001d034759
Zm00001d044388	Zm00001d033225		Zm00001d018545	Zm00001d007938	Zm00001d002056
Zm00001d027618	Zm00001d016095		Zm00001d045603	Zm00001d021137	Zm00001d006307
Zm00001d027886	Zm00001d041332		Zm00001d005244	Zm00001d013594	Zm00001d006708
Zm00001d037243	Zm00001d046953		Zm00001d049495	Zm00001d034139	Zm00001d052289
Zm00001d045911	Zm00001d044309		Zm00001d013307	Zm00001d017786	Zm00001d031736
Zm00001d052078	Zm00001d009568		Zm00001d021169	Zm00001d028676	Zm00001d006461
Zm00001d003197	Zm00001d036630		Zm00001d038397	Zm00001d047534	Zm00001d004099
Zm00001d020454	Zm00001d024632		Zm00001d048372	Zm00001d028572	Zm00001d022618
Zm00001d053857	Zm00001d016792		Zm00001d024815	Zm00001d014486	Zm00001d043391
Zm00001d043121	Zm00001d026111		Zm00001d022107	Zm00001d039365	Zm00001d039664
Zm00001d017210	Zm00001d005229		Zm00001d049844	Zm00001d027375	Zm00001d030347
Zm00001d007175	Zm00001d018149		Zm00001d035987	Zm00001d052133	Zm00001d006917
Zm00001d050840	Zm00001d005901		Zm00001d045488	Zm00001d026288	Zm00001d039470
Zm00001d005359	Zm00001d042128		Zm00001d039138	Zm00001d047755	Zm00001d052955
Zm00001d002027	Zm00001d028363		Zm00001d007111	Zm00001d013466	Zm00001d025753
Zm00001d037473	Zm00001d044463		Zm00001d027573	Zm00001d048877	Zm00001d037586
Zm00001d048086	Zm00001d047847		Zm00001d013840	Zm00001d011168	Zm00001d041410
Zm00001d029996	Zm00001d052451		Zm00001d040162	Zm00001d009724	Zm00001d005250
Zm00001d037601	Zm00001d007862		Zm00001d043380	Zm00001d022153	Zm00001d004934
Zm00001d006868	Zm00001d025526		Zm00001d001966	Zm00001d051343	Zm00001d005969
Zm00001d050132	Zm00001d027292		Zm00001d015183	Zm00001d019481	Zm00001d041996
Zm00001d011159	Zm00001d038933		Zm00001d010470	Zm00001d037257	Zm00001d013082
Zm00001d030157	Zm00001d033825		Zm00001d012237	Zm00001d006051	Zm00001d044175
Zm00001d013781	Zm00001d017089		Zm00001d005614	Zm00001d007760	Zm00001d031988
Zm00001d005454	Zm00001d042183		Zm00001d021641	Zm00001d017820	Zm00001d003181
Zm00001d039196	Zm00001d020032		Zm00001d043944	Zm00001d044315	Zm00001d012930
Zm00001d029603	Zm00001d043096		Zm00001d013339	Zm00001d013859	Zm00001d020612
Zm00001d005276	Zm00001d034502		Zm00001d017771	Zm00001d041871	Zm00001d051544
Zm00001d023237	Zm00001d009542		Zm00001d029818	Zm00001d030303	Zm00001d003057
Zm00001d046033	Zm00001d017936		Zm00001d044188	Zm00001d051873	Zm00001d017871
Zm00001d006107	Zm00001d005945		Zm00001d016892	Zm00001d024729	Zm00001d053765
Zm00001d028643	Zm00001d012081		Zm00001d038779	Zm00001d039425	Zm00001d022315
Zm00001d021659	Zm00001d005023		Zm00001d016566	Zm00001d048958	Zm00001d050244
Zm00001d048466	Zm00001d052399		Zm00001d040290	Zm00001d014950	Zm00001d017603
Zm00001d028238	Zm00001d051677		Zm00001d007388	Zm00001d046953	Zm00001d016770
Zm00001d044076	Zm00001d027743		Zm00001d015399	Zm00001d020558	Zm00001d018078
Zm00001d031670	Zm00001d023301		Zm00001d053564	Zm00001d020692	Zm00001d005156
Zm00001d002243	Zm00001d050383		Zm00001d030184	Zm00001d022502	Zm00001d041474
Zm00001d008559	Zm00001d022598		Zm00001d038557	Zm00001d016166	Zm00001d021950
Zm00001d048334	Zm00001d035046		Zm00001d002250	Zm00001d027492	Zm00001d012350
Zm00001d050258	Zm00001d018415		Zm00001d051044	Zm00001d003925	Zm00001d033985
Zm00001d033764	Zm00001d004775		Zm00001d039355	Zm00001d024376	Zm00001d021900
Zm00001d026549	Zm00001d043524		Zm00001d031641	Zm00001d037871	Zm00001d053272
Zm00001d037010	Zm00001d018390		Zm00001d044781	Zm00001d021370	Zm00001d010676
Zm00001d039032	Zm00001d029396		Zm00001d006435	Zm00001d042667	Zm00001d047242
Zm00001d041954	Zm00001d037946		Zm00001d003071	Zm00001d048470	Zm00001d006247
Zm00001d029934	Zm00001d016690		Zm00001d053676	Zm00001d004557	Zm00001d036429
Zm00001d052182	Zm00001d018472		Zm00001d046344	Zm00001d052525	Zm00001d039144
Zm00001d023326	Zm00001d035901		Zm00001d011034	Zm00001d053884	Zm00001d042731
Zm00001d047889	Zm00001d012484		Zm00001d043592	Zm00001d033649	Zm00001d036617
Zm00001d045482	Zm00001d031269		Zm00001d003500	Zm00001d015203	Zm00001d005888
Zm00001d045086	Zm00001d034338		Zm00001d034346	Zm00001d028951	Zm00001d017702
Zm00001d038645	Zm00001d009202		Zm00001d047634	Zm00001d021868	Zm00001d032152
Zm00001d044634	Zm00001d029719		Zm00001d031593	Zm00001d011135	Zm00001d045507
Zm00001d020486	Zm00001d040149		Zm00001d045581	Zm00001d051668	Zm00001d033579
Zm00001d044615	Zm00001d034990		Zm00001d006307	Zm00001d038684	Zm00001d034037
Zm00001d002568	Zm00001d051216		Zm00001d029627	Zm00001d046579	Zm00001d006345
Zm00001d030846	Zm00001d007766		Zm00001d036905	Zm00001d016373	Zm00001d011006
Zm00001d017686	Zm00001d045905		Zm00001d045725	Zm00001d029476	Zm00001d022139
Zm00001d008982	Zm00001d043841		Zm00001d015194	Zm00001d017252	Zm00001d025170
Zm00001d029499	Zm00001d002956		Zm00001d021729	Zm00001d048175	Zm00001d037898
Zm00001d020443	Zm00001d046643		Zm00001d032022	Zm00001d050198	Zm00001d009556
Zm00001d034515	Zm00001d000175		Zm00001d019115	Zm00001d047114	Zm00001d017949
Zm00001d042869	Zm00001d025182		Zm00001d006917	Zm00001d004491	Zm00001d011597
Zm00001d039686	Zm00001d047418		Zm00001d037308	Zm00001d041515	Zm00001d027880
Zm00001d010044	Zm00001d005674		Zm00001d012097	Zm00001d009772	Zm00001d008930
Zm00001d051334	Zm00001d032668		Zm00001d001993	Zm00001d048143	Zm00001d013271
Zm00001d033850	Zm00001d034878		Zm00001d045203	Zm00001d006640	Zm00001d024420
Zm00001d022416	Zm00001d038532		Zm00001d041734	Zm00001d039021	Zm00001d041775
Zm00001d016077	Zm00001d006181		Zm00001d024828	Zm00001d048703	Zm00001d014132
Zm00001d030421	Zm00001d032962		Zm00001d020267	Zm00001d025025	Zm00001d006651
Zm00001d007229	Zm00001d010564		Zm00001d018946	Zm00001d009482	Zm00001d013128
Zm00001d006235	Zm00001d049948		Zm00001d002794	Zm00001d045212	Zm00001d013245
Zm00001d044243	Zm00001d052368		Zm00001d014005	Zm00001d032249	Zm00001d048004
Zm00001d048111	Zm00001d032632		Zm00001d045089	Zm00001d017201	Zm00001d000202
Zm00001d031933	Zm00001d025991		Zm00001d028820	Zm00001d049234	Zm00001d037636
Zm00001d037086	Zm00001d026490		Zm00001d011971	Zm00001d019507	Zm00001d048453
Zm00001d028266	Zm00001d037582		Zm00001d024933	Zm00001d048711	Zm00001d005027
Zm00001d045181	Zm00001d040468		Zm00001d050109	Zm00001d053587	Zm00001d034401
Zm00001d026369	Zm00001d003664		Zm00001d007886	Zm00001d011890	Zm00001d017293
Zm00001d010566	Zm00001d033112		Zm00001d037962	Zm00001d017651	Zm00001d037408
Zm00001d044358	Zm00001d024854		Zm00001d042025	Zm00001d030613	Zm00001d051336
Zm00001d015202	Zm00001d021224		Zm00001d006226	Zm00001d047503	Zm00001d053694
Zm00001d034916	Zm00001d000439		Zm00001d051441	Zm00001d049007	Zm00001d038150
Zm00001d038882	Zm00001d022082		Zm00001d028375	Zm00001d037599	Zm00001d049110
Zm00001d045695	Zm00001d002869		Zm00001d052333	Zm00001d026333	Zm00001d038861
Zm00001d041504	Zm00001d026231			Zm00001d005658	Zm00001d024778
Zm00001d034723	Zm00001d009417			Zm00001d010816	Zm00001d049244
Zm00001d005482	Zm00001d021841			Zm00001d036761	Zm00001d051039
Zm00001d034161	Zm00001d044327			Zm00001d033654	Zm00001d037284
Zm00001d018200	Zm00001d040232			Zm00001d042558	Zm00001d012196
Zm00001d003034	Zm00001d033338			Zm00001d051672	Zm00001d053913
Zm00001d019479	Zm00001d042932			Zm00001d034063	Zm00001d047531
Zm00001d040318	Zm00001d032060			Zm00001d022514	Zm00001d052615
Zm00001d020779	Zm00001d048438			Zm00001d037425	Zm00001d034809
Zm00001d036010	Zm00001d008984			Zm00001d049730	Zm00001d037738
Zm00001d018466	Zm00001d027457			Zm00001d031323	Zm00001d046513
Zm00001d038577	Zm00001d020874			Zm00001d053931	Zm00001d009596
Zm00001d025657	Zm00001d018882			Zm00001d016602	Zm00001d041590
Zm00001d022473	Zm00001d035191			Zm00001d022022	Zm00001d012226
Zm00001d011740	Zm00001d045678			Zm00001d038403	Zm00001d002503
Zm00001d037777	Zm00001d026677			Zm00001d027425	Zm00001d008214
Zm00001d031270	Zm00001d036131			Zm00001d047203	Zm00001d028285
Zm00001d025472	Zm00001d022276			Zm00001d005478	Zm00001d031119
Zm00001d008708	Zm00001d034949			Zm00001d002105	Zm00001d021883
Zm00001d043370	Zm00001d000018			Zm00001d003728	Zm00001d028017
Zm00001d001987	Zm00001d002429			Zm00001d048696	Zm00001d040619
Zm00001d042182	Zm00001d047849			Zm00001d043586	Zm00001d044520
Zm00001d020908	Zm00001d038327			Zm00001d051859	Zm00001d046555
Zm00001d034689	Zm00001d033192			Zm00001d002416	Zm00001d027326
Zm00001d040731	Zm00001d038612			Zm00001d053453	Zm00001d006057
Zm00001d024540	Zm00001d023796			Zm00001d028509	Zm00001d033738
Zm00001d033817	Zm00001d003220			Zm00001d026204	Zm00001d010790
Zm00001d046539	Zm00001d050104			Zm00001d027748	Zm00001d016129
Zm00001d003950	Zm00001d046348			Zm00001d039560	Zm00001d003780
Zm00001d047875	Zm00001d052206			Zm00001d036404	Zm00001d007058
Zm00001d034415	Zm00001d016528			Zm00001d021385	Zm00001d015344
Zm00001d021180	Zm00001d050943			Zm00001d016235	Zm00001d038624
Zm00001d046183	Zm00001d032955			Zm00001d032570	Zm00001d028429
Zm00001d023694	Zm00001d045030			Zm00001d048848	Zm00001d032384
Zm00001d017438	Zm00001d052230			Zm00001d029988	Zm00001d014290
Zm00001d007225	Zm00001d026103			Zm00001d022594	Zm00001d009555
Zm00001d047060	Zm00001d013367			Zm00001d023985	Zm00001d025933
Zm00001d029083	Zm00001d006153			Zm00001d052701	Zm00001d036801
Zm00001d049308	Zm00001d034345			Zm00001d048235	Zm00001d033646
Zm00001d046953	Zm00001d015342			Zm00001d018290	Zm00001d018862
Zm00001d042833	Zm00001d043973			Zm00001d002796	Zm00001d021329
Zm00001d002483	Zm00001d031741			Zm00001d036972	Zm00001d005338
Zm00001d019054	Zm00001d045202			Zm00001d008737	Zm00001d038015
Zm00001d003277	Zm00001d013329			Zm00001d026312	Zm00001d049684
Zm00001d023735	Zm00001d006100			Zm00001d030751	Zm00001d033892
Zm00001d023979	Zm00001d029524			Zm00001d037243	Zm00001d006409
Zm00001d027266	Zm00001d038022			Zm00001d021760	Zm00001d041214
Zm00001d045193	Zm00001d011345			Zm00001d029464	Zm00001d014809
Zm00001d010615	Zm00001d036646			Zm00001d038101	Zm00001d012400
Zm00001d046564	Zm00001d050277			Zm00001d027678	Zm00001d016613
Zm00001d035757	Zm00001d003380			Zm00001d042088	Zm00001d021879
Zm00001d015130	Zm00001d048017			Zm00001d011334	Zm00001d033451
Zm00001d037398	Zm00001d017718			Zm00001d013861	Zm00001d025382
Zm00001d031717	Zm00001d033902			Zm00001d031223	Zm00001d027295
Zm00001d003850	Zm00001d017239			Zm00001d026153	Zm00001d003978
Zm00001d002530	Zm00001d008390			Zm00001d005359	Zm00001d004855
Zm00001d041635	Zm00001d007709			Zm00001d029183	Zm00001d007831
Zm00001d010445	Zm00001d028603			Zm00001d002865	Zm00001d015627
Zm00001d044266	Zm00001d039010			Zm00001d014275	Zm00001d003190
Zm00001d005901	Zm00001d037979			Zm00001d051600	Zm00001d037142
Zm00001d038525	Zm00001d048573			Zm00001d019220	Zm00001d009918
Zm00001d023235	Zm00001d034799			Zm00001d045160	Zm00001d040535
Zm00001d053172	Zm00001d020365			Zm00001d036432	Zm00001d041578
Zm00001d012918	Zm00001d043785			Zm00001d042822	Zm00001d003007
Zm00001d019450	Zm00001d038109			Zm00001d037601	Zm00001d052361
Zm00001d031945	Zm00001d053968			Zm00001d012211	Zm00001d053011
Zm00001d015184	Zm00001d029570			Zm00001d041601	Zm00001d021137
Zm00001d018512	Zm00001d019541			Zm00001d048292	Zm00001d028229
Zm00001d004071	Zm00001d051606			Zm00001d005516	Zm00001d052049
Zm00001d036322	Zm00001d048185			Zm00001d001967	Zm00001d037616
Zm00001d004822	Zm00001d023785			Zm00001d050106	Zm00001d007571
Zm00001d016378	Zm00001d033455			Zm00001d049543	Zm00001d034840
Zm00001d038378	Zm00001d011138			Zm00001d009127	Zm00001d006194
Zm00001d013838	Zm00001d028231			Zm00001d030157	Zm00001d037150
Zm00001d046568	Zm00001d043814			Zm00001d023272	Zm00001d048394
Zm00001d022306	Zm00001d002676			Zm00001d008322	Zm00001d043835
Zm00001d038366	Zm00001d040372			Zm00001d024640	Zm00001d044338
Zm00001d044501	Zm00001d017978			Zm00001d030766	Zm00001d002126
Zm00001d017037	Zm00001d035086			Zm00001d019985	Zm00001d036949
Zm00001d049666	Zm00001d013976			Zm00001d038513	Zm00001d009724
Zm00001d003757	Zm00001d002623			Zm00001d054034	Zm00001d052237
Zm00001d002340	Zm00001d046761			Zm00001d043479	Zm00001d046888
Zm00001d000339	Zm00001d008338			Zm00001d050241	Zm00001d032565
Zm00001d013249	Zm00001d046683			Zm00001d034807	Zm00001d034507
Zm00001d014615	Zm00001d029134			Zm00001d011458	Zm00001d048983
Zm00001d001936	Zm00001d024403			Zm00001d005253	Zm00001d052416
Zm00001d049303	Zm00001d008610			Zm00001d009365	Zm00001d038304
Zm00001d015329	Zm00001d039805			Zm00001d009810	Zm00001d052890
Zm00001d003878	Zm00001d035764			Zm00001d022250	Zm00001d048545
Zm00001d044333	Zm00001d027729			Zm00001d014416	Zm00001d021447
Zm00001d035089	Zm00001d034237			Zm00001d037010	Zm00001d019086
Zm00001d050141	Zm00001d048533			Zm00001d032517	Zm00001d007760
Zm00001d008316	Zm00001d038832			Zm00001d038002	Zm00001d014016
Zm00001d003644	Zm00001d041380			Zm00001d051589	Zm00001d010049
Zm00001d017595	Zm00001d031850			Zm00001d049259	Zm00001d035005
Zm00001d010855	Zm00001d033090			Zm00001d014947	Zm00001d038625
Zm00001d035040	Zm00001d037329			Zm00001d017071	Zm00001d052632
Zm00001d045421	Zm00001d038271			Zm00001d013927	Zm00001d005092
Zm00001d012813	Zm00001d022390			Zm00001d019233	Zm00001d038998
Zm00001d018057	Zm00001d051110			Zm00001d036274	Zm00001d024729
Zm00001d001895	Zm00001d020555			Zm00001d011821	Zm00001d041236
Zm00001d020510	Zm00001d017207			Zm00001d046155	Zm00001d042588
Zm00001d017275	Zm00001d038914			Zm00001d042796	Zm00001d013419
Zm00001d010189	Zm00001d013495			Zm00001d014481	Zm00001d010053
Zm00001d028906	Zm00001d005406			Zm00001d043853	Zm00001d051912
Zm00001d013999	Zm00001d001803			Zm00001d034513	Zm00001d040276
Zm00001d007369	Zm00001d048313			Zm00001d005170	Zm00001d046953
Zm00001d013383	Zm00001d030982			Zm00001d016669	Zm00001d040717
Zm00001d020129	Zm00001d003321			Zm00001d049487	Zm00001d016166
Zm00001d042141	Zm00001d029036			Zm00001d051334	Zm00001d027492
Zm00001d027468	Zm00001d051742			Zm00001d011923	Zm00001d023824
Zm00001d043619	Zm00001d040142			Zm00001d048444	Zm00001d034206
Zm00001d032399	Zm00001d053977			Zm00001d002607	Zm00001d028910
Zm00001d013983	Zm00001d028926			Zm00001d006220	Zm00001d013133
Zm00001d048766	Zm00001d034217			Zm00001d004187	Zm00001d028056
Zm00001d015397	Zm00001d048440			Zm00001d037086	Zm00001d028439
Zm00001d040084	Zm00001d048890			Zm00001d039856	Zm00001d034358
Zm00001d049464	Zm00001d038608			Zm00001d030542	Zm00001d021365
Zm00001d010038	Zm00001d005657			Zm00001d004070	Zm00001d053884
Zm00001d045945	Zm00001d029975			Zm00001d027606	Zm00001d029663
Zm00001d031081	Zm00001d014193			Zm00001d026634	Zm00001d033649
Zm00001d045206	Zm00001d015579			Zm00001d030231	Zm00001d015203
Zm00001d032156	Zm00001d019926			Zm00001d025896	Zm00001d017146
Zm00001d053576	Zm00001d042314			Zm00001d013481	Zm00001d047512
Zm00001d006512	Zm00001d000400			Zm00001d031248	Zm00001d015118
Zm00001d044418	Zm00001d046722			Zm00001d042763	Zm00001d009811
Zm00001d050483	Zm00001d043879			Zm00001d041504	Zm00001d016441
Zm00001d054046	Zm00001d026206			Zm00001d020620	Zm00001d049190
Zm00001d036608	Zm00001d041956			Zm00001d032274	Zm00001d012931
Zm00001d044527	Zm00001d011139			Zm00001d043229	Zm00001d012718
Zm00001d003981	Zm00001d033870			Zm00001d023804	Zm00001d022113
Zm00001d032868	Zm00001d033999			Zm00001d019866	Zm00001d032194
Zm00001d037025	Zm00001d049256			Zm00001d014459	Zm00001d025913
Zm00001d053648	Zm00001d038530			Zm00001d017829	Zm00001d053446
Zm00001d024274	Zm00001d044043			Zm00001d007100	Zm00001d016373
Zm00001d041392	Zm00001d041697			Zm00001d047354	Zm00001d014688
Zm00001d049503	Zm00001d048031			Zm00001d032383	Zm00001d010656
Zm00001d011255	Zm00001d010728			Zm00001d005193	Zm00001d022053
Zm00001d037691	Zm00001d052795			Zm00001d026553	Zm00001d023757
Zm00001d053997	Zm00001d006160			Zm00001d044644	Zm00001d041912
Zm00001d032789	Zm00001d053622			Zm00001d045327	Zm00001d051814
Zm00001d020264	Zm00001d037494			Zm00001d048717	Zm00001d054049
Zm00001d002406	Zm00001d053109			Zm00001d011364	Zm00001d039021
Zm00001d014583	Zm00001d006342			Zm00001d025118	Zm00001d043922
Zm00001d029846	Zm00001d024071			Zm00001d034689	Zm00001d032652
Zm00001d016731	Zm00001d049550			Zm00001d053438	Zm00001d003630
Zm00001d016591	Zm00001d016326			Zm00001d013456	Zm00001d017201
Zm00001d025687	Zm00001d046838			Zm00001d002084	Zm00001d053923
Zm00001d037232	Zm00001d017077			Zm00001d048847	Zm00001d011757
Zm00001d043841	Zm00001d012969			Zm00001d043548	Zm00001d053587
Zm00001d024723	Zm00001d021583			Zm00001d040186	Zm00001d038239
Zm00001d042074	Zm00001d016863			Zm00001d013573	Zm00001d039120
Zm00001d038117	Zm00001d002130			Zm00001d046803	Zm00001d022006
Zm00001d050043	Zm00001d035695			Zm00001d012938	Zm00001d019531
Zm00001d013607	Zm00001d033910			Zm00001d038929	Zm00001d014865
Zm00001d044940	Zm00001d008261			Zm00001d033858	Zm00001d010816
Zm00001d021726	Zm00001d022038			Zm00001d044399	Zm00001d040933
Zm00001d034516	Zm00001d034805			Zm00001d019054	Zm00001d013624
Zm00001d043524	Zm00001d039874			Zm00001d024371	Zm00001d041330
Zm00001d021392	Zm00001d033484			Zm00001d027266	Zm00001d017947
Zm00001d051116	Zm00001d042899			Zm00001d012224	Zm00001d043985
Zm00001d012641	Zm00001d025532			Zm00001d018758	Zm00001d027421
Zm00001d052471	Zm00001d028299			Zm00001d045302	Zm00001d031323
Zm00001d046549	Zm00001d028980			Zm00001d002334	Zm00001d027436
Zm00001d029077	Zm00001d008668			Zm00001d049925	Zm00001d036281
Zm00001d005951	Zm00001d037714			Zm00001d052854	Zm00001d027425
Zm00001d043573	Zm00001d011285			Zm00001d010445	Zm00001d050874
Zm00001d020170	Zm00001d037252			Zm00001d015364	Zm00001d049809
Zm00001d051161	Zm00001d050182			Zm00001d031729	Zm00001d053732
Zm00001d021196	Zm00001d036889			Zm00001d028904	Zm00001d016911
Zm00001d017494	Zm00001d011855			Zm00001d008173	Zm00001d019631
Zm00001d007241	Zm00001d053586			Zm00001d039989	Zm00001d015249
Zm00001d028074	Zm00001d033982			Zm00001d048852	Zm00001d048358
Zm00001d025445	Zm00001d017727			Zm00001d005775	Zm00001d053667
Zm00001d031510	Zm00001d014500			Zm00001d016378	Zm00001d012847
Zm00001d027672	Zm00001d010969			Zm00001d036345	Zm00001d009117
Zm00001d032547	Zm00001d049210			Zm00001d011478	Zm00001d053900
Zm00001d030129	Zm00001d032326			Zm00001d045617	Zm00001d020206
Zm00001d007892	Zm00001d016918			Zm00001d046568	Zm00001d028569
Zm00001d053957	Zm00001d051126			Zm00001d044501	Zm00001d031325
Zm00001d010168	Zm00001d039020			Zm00001d054093	Zm00001d041725
Zm00001d042618	Zm00001d016854			Zm00001d030391	Zm00001d022594
Zm00001d020810	Zm00001d019766			Zm00001d052089	Zm00001d035031
Zm00001d005989	Zm00001d026121			Zm00001d013249	Zm00001d037519
Zm00001d002690	Zm00001d004339			Zm00001d008963	Zm00001d020794
Zm00001d043171	Zm00001d036241			Zm00001d042183	Zm00001d029684
Zm00001d012682	Zm00001d016149			Zm00001d005550	Zm00001d016756
Zm00001d052974	Zm00001d040312			Zm00001d016857	Zm00001d030751
Zm00001d012991	Zm00001d004959			Zm00001d042258	Zm00001d011634
Zm00001d011424	Zm00001d053178			Zm00001d005687	Zm00001d027872
Zm00001d043528	Zm00001d016365			Zm00001d049243	Zm00001d038338
Zm00001d000045	Zm00001d044982			Zm00001d038292	Zm00001d003197
Zm00001d011178	Zm00001d011660			Zm00001d018972	Zm00001d006168
Zm00001d007257	Zm00001d006358			Zm00001d049753	Zm00001d043231
Zm00001d045884	Zm00001d023423			Zm00001d043991	Zm00001d038101
Zm00001d015670	Zm00001d030508			Zm00001d018124	Zm00001d023261
Zm00001d023294	Zm00001d049094			Zm00001d019117	Zm00001d017096
Zm00001d039712	Zm00001d003616			Zm00001d010189	Zm00001d010217
Zm00001d011625	Zm00001d050850			Zm00001d045885	Zm00001d029628
Zm00001d045353	Zm00001d037967			Zm00001d037268	Zm00001d033378
Zm00001d043450	Zm00001d052667			Zm00001d013819	Zm00001d050840
Zm00001d042210	Zm00001d026610			Zm00001d003778	Zm00001d013873
Zm00001d038988	Zm00001d021806			Zm00001d042680	Zm00001d019220
Zm00001d026609	Zm00001d034900			Zm00001d031514	Zm00001d021610
Zm00001d051884	Zm00001d016587			Zm00001d042141	Zm00001d018930
Zm00001d044367	Zm00001d046891			Zm00001d021519	Zm00001d029059
Zm00001d027630	Zm00001d023543			Zm00001d029607	Zm00001d005516
Zm00001d036771	Zm00001d040051			Zm00001d043619	Zm00001d050106
Zm00001d002542	Zm00001d012457			Zm00001d020591	Zm00001d046788
Zm00001d002956	Zm00001d048802			Zm00001d021332	Zm00001d027347
Zm00001d016861	Zm00001d018995			Zm00001d025232	Zm00001d050412
Zm00001d046643	Zm00001d020543			Zm00001d012081	Zm00001d005503
Zm00001d021288	Zm00001d022046			Zm00001d038730	Zm00001d013065
Zm00001d034444	Zm00001d002447			Zm00001d040084	Zm00001d023237
Zm00001d051586	Zm00001d003718			Zm00001d032282	Zm00001d049471
Zm00001d025182	Zm00001d033891			Zm00001d041608	Zm00001d005919
Zm00001d005811	Zm00001d010825			Zm00001d012675	Zm00001d039822
Zm00001d001849	Zm00001d012728			Zm00001d048110	Zm00001d038513
Zm00001d022126	Zm00001d044184			Zm00001d019306	Zm00001d046033
Zm00001d013159	Zm00001d005785			Zm00001d035558	Zm00001d025997
Zm00001d022453	Zm00001d018552			Zm00001d027861	Zm00001d054034
Zm00001d041793	Zm00001d023918			Zm00001d035774	Zm00001d010936
Zm00001d019600	Zm00001d035066			Zm00001d029185	Zm00001d026479
Zm00001d008901	Zm00001d045425			Zm00001d019597	Zm00001d034807
Zm00001d039620	Zm00001d034778			Zm00001d051990	Zm00001d042498
Zm00001d022324	Zm00001d019372			Zm00001d007089	Zm00001d006552
Zm00001d038532	Zm00001d052981			Zm00001d022499	Zm00001d038688
Zm00001d003719	Zm00001d043239			Zm00001d013521	Zm00001d037010
Zm00001d008452	Zm00001d017717			Zm00001d049798	Zm00001d011615
Zm00001d018326	Zm00001d053545			Zm00001d042399	Zm00001d041954
Zm00001d042814	Zm00001d049019			Zm00001d016627	Zm00001d044202
Zm00001d008203	Zm00001d000227			Zm00001d028484	Zm00001d018560
Zm00001d027636	Zm00001d044535			Zm00001d023301	Zm00001d051589
Zm00001d014187	Zm00001d013741			Zm00001d053983	Zm00001d018119
Zm00001d002145	Zm00001d050259			Zm00001d026189	Zm00001d028999
Zm00001d034655	Zm00001d022373			Zm00001d020556	Zm00001d003293
Zm00001d022246	Zm00001d010579			Zm00001d019552	Zm00001d043113
Zm00001d047560	Zm00001d046580			Zm00001d044602	Zm00001d013927
Zm00001d052566	Zm00001d047989			Zm00001d050043	Zm00001d017456
Zm00001d028834	Zm00001d043721			Zm00001d026439	Zm00001d038927
Zm00001d005102	Zm00001d008764			Zm00001d017791	Zm00001d020732
Zm00001d004986	Zm00001d037237			Zm00001d043128	Zm00001d008980
Zm00001d007508	Zm00001d047528			Zm00001d048529	Zm00001d002601
Zm00001d027479	Zm00001d002810			Zm00001d024591	Zm00001d044634
Zm00001d034752	Zm00001d028284			Zm00001d020337	Zm00001d036274
Zm00001d050131	Zm00001d012527			Zm00001d037590	Zm00001d049606
Zm00001d002103	Zm00001d039314			Zm00001d021774	Zm00001d046155
Zm00001d032632	Zm00001d040720			Zm00001d037946	Zm00001d030846
Zm00001d010256	Zm00001d006610			Zm00001d017494	Zm00001d025653
Zm00001d020219	Zm00001d009401			Zm00001d018472	Zm00001d034513
Zm00001d035918	Zm00001d012674			Zm00001d048133	Zm00001d026038
Zm00001d047265	Zm00001d030698			Zm00001d015415	Zm00001d004023
Zm00001d038843	Zm00001d022058			Zm00001d012476	Zm00001d028549
Zm00001d021711	Zm00001d013985			Zm00001d035820	Zm00001d052113
Zm00001d044203	Zm00001d045434			Zm00001d007892	Zm00001d010159
Zm00001d037582	Zm00001d019422			Zm00001d002012	Zm00001d006235
Zm00001d023669	Zm00001d040724			Zm00001d011758	Zm00001d050518
Zm00001d034001	Zm00001d019672			Zm00001d052950	Zm00001d014756
Zm00001d039865	Zm00001d010512			Zm00001d048705	Zm00001d021520
Zm00001d015962	Zm00001d016593			Zm00001d052812	Zm00001d047726
Zm00001d016463	Zm00001d049748			Zm00001d034338	Zm00001d029191
Zm00001d017557	Zm00001d052653			Zm00001d015210	Zm00001d038852
Zm00001d053738	Zm00001d017691			Zm00001d034871	Zm00001d025380
Zm00001d001929	Zm00001d028002			Zm00001d038085	Zm00001d019326
Zm00001d026002	Zm00001d022578			Zm00001d039842	Zm00001d045479
Zm00001d037236	Zm00001d046745			Zm00001d033823	Zm00001d025896
Zm00001d000439	Zm00001d022401			Zm00001d034990	Zm00001d043503
Zm00001d035094	Zm00001d014679			Zm00001d021551	Zm00001d011599
Zm00001d051995	Zm00001d012611			Zm00001d015670	Zm00001d038533
Zm00001d002020	Zm00001d047388			Zm00001d013593	Zm00001d037113
Zm00001d017478	Zm00001d038504			Zm00001d041948	Zm00001d023804
Zm00001d032527	Zm00001d013342			Zm00001d043450	Zm00001d045475
Zm00001d023840	Zm00001d032338			Zm00001d021976	Zm00001d010206
Zm00001d033574	Zm00001d017215			Zm00001d020879	Zm00001d048299
Zm00001d037727	Zm00001d046792			Zm00001d007845	Zm00001d034727
Zm00001d039880	Zm00001d037118			Zm00001d035097	Zm00001d040318
Zm00001d038857	Zm00001d036454			Zm00001d021390	Zm00001d003775
Zm00001d024704	Zm00001d030741			Zm00001d027630	Zm00001d010293
Zm00001d007960	Zm00001d042861			Zm00001d045454	Zm00001d031894
Zm00001d042872	Zm00001d042308			Zm00001d045382	Zm00001d011364
Zm00001d012556	Zm00001d018529			Zm00001d040311	Zm00001d033745
Zm00001d022554	Zm00001d038923			Zm00001d042303	Zm00001d026684
Zm00001d005161	Zm00001d028143			Zm00001d033557	Zm00001d007397
Zm00001d016225	Zm00001d042325			Zm00001d044099	Zm00001d053438
Zm00001d038068	Zm00001d051902			Zm00001d041603	Zm00001d002084
Zm00001d041679	Zm00001d031484			Zm00001d037477	Zm00001d040186
Zm00001d049614	Zm00001d011245			Zm00001d012420	Zm00001d003180
Zm00001d053926	Zm00001d053585			Zm00001d002956	Zm00001d026645
Zm00001d047452	Zm00001d016740			Zm00001d003917	Zm00001d002266
Zm00001d027536	Zm00001d039059			Zm00001d016861	Zm00001d040166
Zm00001d020641	Zm00001d038471			Zm00001d042168	Zm00001d038929
Zm00001d037790	Zm00001d028837			Zm00001d051790	Zm00001d023604
Zm00001d013170	Zm00001d020578			Zm00001d021288	Zm00001d038164
Zm00001d007188	Zm00001d021337			Zm00001d034444	Zm00001d023979
Zm00001d038842	Zm00001d028685			Zm00001d045138	Zm00001d028293
Zm00001d037934	Zm00001d003931			Zm00001d007762	Zm00001d012224
Zm00001d047713	Zm00001d002261			Zm00001d002725	Zm00001d046564
Zm00001d053553	Zm00001d017179			Zm00001d037774	Zm00001d018758
Zm00001d043796	Zm00001d022428			Zm00001d044590	Zm00001d032768
Zm00001d006054	Zm00001d009436			Zm00001d053802	Zm00001d029948
Zm00001d025738	Zm00001d011788			Zm00001d041154	Zm00001d051848
Zm00001d024767	Zm00001d016535			Zm00001d006823	Zm00001d025107
Zm00001d011843	Zm00001d034313			Zm00001d045314	Zm00001d044460
Zm00001d008614	Zm00001d038123			Zm00001d038190	Zm00001d018863
Zm00001d027457	Zm00001d047788			Zm00001d047918	Zm00001d004810
Zm00001d051505	Zm00001d020361			Zm00001d034505	Zm00001d042128
Zm00001d045463	Zm00001d034424			Zm00001d027969	Zm00001d012918
Zm00001d023282	Zm00001d023372			Zm00001d053017	Zm00001d019450
Zm00001d030732	Zm00001d044808			Zm00001d045295	Zm00001d046865
Zm00001d014895	Zm00001d039325			Zm00001d051976	Zm00001d005775
Zm00001d016265	Zm00001d014814			Zm00001d011580	Zm00001d047847
Zm00001d025949	Zm00001d044056			Zm00001d021535	Zm00001d048467
Zm00001d045678	Zm00001d051286			Zm00001d048824	Zm00001d033358
Zm00001d042395	Zm00001d043052			Zm00001d048059	Zm00001d034425
Zm00001d019706	Zm00001d036107			Zm00001d004821	Zm00001d048129
Zm00001d035696	Zm00001d053268			Zm00001d048285	Zm00001d014319
Zm00001d048291	Zm00001d022049			Zm00001d020950	Zm00001d005696
Zm00001d021825	Zm00001d039197			Zm00001d021711	Zm00001d045077
Zm00001d019430	Zm00001d008345			Zm00001d045804	Zm00001d050227
Zm00001d006561	Zm00001d005329			Zm00001d052318	Zm00001d039974
Zm00001d007754	Zm00001d032318			Zm00001d013878	Zm00001d002340
Zm00001d003670	Zm00001d033545			Zm00001d027746	Zm00001d017089
Zm00001d013862	Zm00001d017986			Zm00001d010970	Zm00001d022175
Zm00001d008284	Zm00001d012282			Zm00001d022489	Zm00001d005550
Zm00001d008975	Zm00001d038067			Zm00001d033747	Zm00001d043990
Zm00001d037756	Zm00001d039270			Zm00001d012263	Zm00001d020032
Zm00001d008878	Zm00001d050697			Zm00001d004744	Zm00001d021706
Zm00001d043117	Zm00001d052873			Zm00001d014542	Zm00001d022181
Zm00001d024813	Zm00001d011510			Zm00001d018031	Zm00001d029339
Zm00001d037860	Zm00001d042601			Zm00001d032293	Zm00001d015861
Zm00001d042848	Zm00001d026345			Zm00001d051876	Zm00001d037553
Zm00001d040475	Zm00001d011826			Zm00001d012629	Zm00001d035082
Zm00001d002429	Zm00001d048138			Zm00001d013820	Zm00001d030230
Zm00001d036764	Zm00001d030127			Zm00001d050440	Zm00001d049379
Zm00001d037229	Zm00001d018624			Zm00001d029047	Zm00001d018057
Zm00001d051429	Zm00001d030849			Zm00001d044173	Zm00001d012146
Zm00001d033167	Zm00001d017756			Zm00001d047749	Zm00001d043991
Zm00001d014315	Zm00001d039319			Zm00001d037382	Zm00001d017275
Zm00001d050893	Zm00001d037140			Zm00001d012556	Zm00001d028906
Zm00001d032618	Zm00001d049928			Zm00001d022554	Zm00001d002799
Zm00001d030213	Zm00001d019337			Zm00001d032385	Zm00001d037268
Zm00001d025784	Zm00001d012205			Zm00001d028936	Zm00001d012574
Zm00001d009440	Zm00001d047944			Zm00001d047117	Zm00001d049105
Zm00001d021310	Zm00001d027435			Zm00001d008394	Zm00001d003464
Zm00001d037362	Zm00001d004460			Zm00001d008453	Zm00001d051082
Zm00001d038456	Zm00001d033414			Zm00001d031911	Zm00001d034918
Zm00001d005884	Zm00001d033594			Zm00001d032060	Zm00001d049786
Zm00001d042023	Zm00001d032458			Zm00001d006054	Zm00001d048766
Zm00001d044843	Zm00001d051946			Zm00001d027500	Zm00001d053028
Zm00001d015376	Zm00001d008458			Zm00001d013066	Zm00001d021358
Zm00001d038612	Zm00001d000034			Zm00001d019920	Zm00001d015397
Zm00001d040730	Zm00001d022274			Zm00001d043258	Zm00001d016034
Zm00001d020638	Zm00001d034630			Zm00001d026135	Zm00001d050483
Zm00001d011642	Zm00001d028915			Zm00001d023510	Zm00001d051677
Zm00001d052640	Zm00001d021817			Zm00001d043686	Zm00001d052288
Zm00001d016559	Zm00001d048070			Zm00001d029134	Zm00001d046468
Zm00001d047186	Zm00001d053334			Zm00001d033187	Zm00001d054046
Zm00001d019166	Zm00001d008221			Zm00001d049987	Zm00001d008875
Zm00001d053541	Zm00001d006097			Zm00001d018313	Zm00001d038916
Zm00001d032973	Zm00001d021935			Zm00001d020874	Zm00001d050824
Zm00001d028256	Zm00001d046223			Zm00001d043175	Zm00001d047302
Zm00001d002759	Zm00001d049712			Zm00001d026187	Zm00001d007164
Zm00001d049526	Zm00001d020673			Zm00001d036533	Zm00001d053070
Zm00001d015091	Zm00001d024687			Zm00001d045042	Zm00001d053997
Zm00001d015229	Zm00001d015014			Zm00001d018024	Zm00001d014583
Zm00001d012844	Zm00001d031136			Zm00001d014853	Zm00001d022598
Zm00001d016788	Zm00001d022573			Zm00001d036557	Zm00001d046330
Zm00001d027938	Zm00001d040888			Zm00001d002595	Zm00001d046621
Zm00001d046261	Zm00001d032102			Zm00001d053396	Zm00001d053983
Zm00001d032955	Zm00001d025509			Zm00001d032160	Zm00001d025687
Zm00001d045030	Zm00001d028941			Zm00001d003398	Zm00001d044548
Zm00001d007772	Zm00001d030677			Zm00001d050816	Zm00001d016836
Zm00001d012544	Zm00001d016693			Zm00001d046988	Zm00001d012670
Zm00001d026103	Zm00001d053952			Zm00001d045570	Zm00001d029422
Zm00001d004917	Zm00001d029203			Zm00001d014361	Zm00001d025568
Zm00001d053979	Zm00001d047999			Zm00001d026143	Zm00001d038143
Zm00001d025305	Zm00001d025449			Zm00001d021871	Zm00001d027655
Zm00001d033363	Zm00001d053452			Zm00001d011455	Zm00001d043524
Zm00001d033294	Zm00001d001879			Zm00001d035592	Zm00001d021392
Zm00001d048434	Zm00001d009967			Zm00001d038981	Zm00001d012641
Zm00001d051692	Zm00001d008228			Zm00001d038327	Zm00001d048574
Zm00001d011471	Zm00001d015464			Zm00001d050928	Zm00001d003129
Zm00001d007255	Zm00001d028665			Zm00001d037056	Zm00001d010968
Zm00001d032807	Zm00001d018533			Zm00001d032267	Zm00001d037946
Zm00001d038016	Zm00001d049313			Zm00001d051925	Zm00001d018472
Zm00001d031741	Zm00001d005587			Zm00001d001830	Zm00001d019228
Zm00001d017772	Zm00001d034718			Zm00001d014109	Zm00001d027589
Zm00001d016807	Zm00001d019147			Zm00001d031013	Zm00001d002292
Zm00001d016903	Zm00001d038087			Zm00001d052756	Zm00001d004498
Zm00001d045204	Zm00001d038296			Zm00001d001811	Zm00001d051830
Zm00001d037266	Zm00001d045667			Zm00001d013477	Zm00001d038792
Zm00001d044546	Zm00001d037551			Zm00001d000128	Zm00001d014203
Zm00001d006100	Zm00001d049630			Zm00001d014595	Zm00001d008734
Zm00001d008517	Zm00001d011256			Zm00001d022637	Zm00001d019173
Zm00001d017959	Zm00001d028311			Zm00001d024803	Zm00001d031269
Zm00001d041471	Zm00001d005698			Zm00001d036877	Zm00001d044005
Zm00001d015012	Zm00001d027852			Zm00001d011276	Zm00001d009202
Zm00001d032342	Zm00001d027517			Zm00001d011922	Zm00001d033823
Zm00001d005403	Zm00001d045218			Zm00001d019166	Zm00001d003182
Zm00001d049440	Zm00001d002154			Zm00001d012888	Zm00001d053211
Zm00001d003572	Zm00001d052624			Zm00001d022438	Zm00001d039712
Zm00001d012362	Zm00001d014128			Zm00001d042127	Zm00001d019250
Zm00001d001808	Zm00001d038163			Zm00001d038224	Zm00001d011617
Zm00001d027537	Zm00001d034888			Zm00001d049526	Zm00001d040147
Zm00001d048308	Zm00001d011644			Zm00001d045540	Zm00001d051884
Zm00001d039328	Zm00001d042143			Zm00001d019967	Zm00001d047392
Zm00001d050359	Zm00001d044289			Zm00001d034522	Zm00001d021453
Zm00001d045069	Zm00001d032649			Zm00001d001828	Zm00001d040392
Zm00001d015549	Zm00001d010329			Zm00001d002915	Zm00001d016861
Zm00001d022429	Zm00001d023538			Zm00001d050943	Zm00001d046643
Zm00001d043538	Zm00001d021477			Zm00001d017495	Zm00001d053316
Zm00001d019200	Zm00001d046020			Zm00001d032955	Zm00001d016849
Zm00001d002475	Zm00001d003986			Zm00001d044136	Zm00001d009448
Zm00001d024048	Zm00001d034073			Zm00001d009007	Zm00001d025182
Zm00001d032418	Zm00001d018979			Zm00001d013367	Zm00001d046238
Zm00001d018906	Zm00001d038205			Zm00001d048609	Zm00001d032668
Zm00001d052943	Zm00001d053829			Zm00001d009952	Zm00001d013159
Zm00001d008528	Zm00001d035593			Zm00001d004779	Zm00001d042268
Zm00001d025195	Zm00001d047035			Zm00001d022387	Zm00001d023279
Zm00001d016817	Zm00001d023309			Zm00001d020593	Zm00001d047583
Zm00001d042923	Zm00001d012671			Zm00001d031315	Zm00001d032962
Zm00001d022496	Zm00001d024268			Zm00001d013071	Zm00001d034505
Zm00001d031480	Zm00001d047945			Zm00001d013672	Zm00001d052368
Zm00001d039010	Zm00001d002680			Zm00001d032188	Zm00001d039157
Zm00001d044566	Zm00001d034606			Zm00001d014321	Zm00001d032976
Zm00001d026543	Zm00001d015127			Zm00001d045204	Zm00001d034655
Zm00001d026554	Zm00001d011912			Zm00001d019334	Zm00001d039567
Zm00001d029501	Zm00001d045480			Zm00001d048246	Zm00001d010525
Zm00001d023654	Zm00001d047757			Zm00001d015297	Zm00001d028834
Zm00001d015586	Zm00001d047913			Zm00001d035526	Zm00001d005102
Zm00001d050942	Zm00001d049960			Zm00001d003911	Zm00001d027803
Zm00001d013485	Zm00001d018896			Zm00001d022189	Zm00001d036583
Zm00001d022097	Zm00001d014665			Zm00001d010305	Zm00001d032632
Zm00001d023366	Zm00001d037317			Zm00001d009476	Zm00001d048059
Zm00001d028458	Zm00001d019947			Zm00001d008376	Zm00001d022238
Zm00001d003866	Zm00001d041467			Zm00001d038027	Zm00001d024825
Zm00001d005822	Zm00001d014446			Zm00001d040527	Zm00001d038342
Zm00001d024572	Zm00001d049201			Zm00001d014358	Zm00001d045804
Zm00001d001799	Zm00001d037981			Zm00001d050277	Zm00001d033707
Zm00001d017989	Zm00001d039283			Zm00001d013830	Zm00001d027746
Zm00001d020365	Zm00001d042132			Zm00001d036807	Zm00001d013878
Zm00001d015245	Zm00001d035312			Zm00001d039328	Zm00001d047637
Zm00001d039006	Zm00001d002695			Zm00001d025861	Zm00001d029457
Zm00001d010800	Zm00001d039677			Zm00001d048055	Zm00001d037052
Zm00001d053968	Zm00001d033325			Zm00001d048856	Zm00001d022489
Zm00001d036098	Zm00001d053680			Zm00001d034851	Zm00001d007195
Zm00001d019669	Zm00001d007349			Zm00001d033902	Zm00001d047522
Zm00001d019423	Zm00001d051950			Zm00001d036396	Zm00001d005856
Zm00001d048178	Zm00001d017274			Zm00001d010619	Zm00001d029392
Zm00001d047760	Zm00001d006581			Zm00001d038240	Zm00001d050544
Zm00001d034758	Zm00001d030739			Zm00001d050942	Zm00001d021224
Zm00001d038755	Zm00001d012961			Zm00001d013780	Zm00001d042108
Zm00001d053102	Zm00001d009904			Zm00001d016553	Zm00001d005563
Zm00001d017887	Zm00001d043680			Zm00001d037099	Zm00001d021823
Zm00001d038030	Zm00001d012492			Zm00001d045598	Zm00001d048104
Zm00001d025749	Zm00001d003085			Zm00001d043056	Zm00001d039880
Zm00001d044446	Zm00001d026495			Zm00001d010202	Zm00001d024704
Zm00001d011138	Zm00001d046714			Zm00001d043895	Zm00001d044315
Zm00001d011411	Zm00001d036250			Zm00001d041782	Zm00001d006132
Zm00001d023922	Zm00001d036480			Zm00001d022040	Zm00001d025721
Zm00001d039870	Zm00001d021378			Zm00001d002240	Zm00001d011417
Zm00001d007077	Zm00001d045488			Zm00001d022079	Zm00001d000052
Zm00001d032467	Zm00001d050963			Zm00001d038122	Zm00001d016542
Zm00001d051741	Zm00001d043552			Zm00001d018259	Zm00001d050329
Zm00001d006049	Zm00001d010599			Zm00001d038109	Zm00001d031911
Zm00001d002676	Zm00001d037338			Zm00001d019423	Zm00001d018731
Zm00001d052945	Zm00001d008846			Zm00001d007716	Zm00001d037934
Zm00001d012660	Zm00001d053395			Zm00001d043277	Zm00001d048438
Zm00001d053070	Zm00001d027595			Zm00001d022565	Zm00001d025738
Zm00001d021526	Zm00001d032561			Zm00001d013426	Zm00001d013066
Zm00001d032144	Zm00001d029123			Zm00001d046519	Zm00001d013067
Zm00001d018669	Zm00001d018244			Zm00001d008396	Zm00001d019515
Zm00001d033232	Zm00001d052910			Zm00001d036765	Zm00001d006479
Zm00001d015658	Zm00001d031232			Zm00001d011411	Zm00001d043686
Zm00001d013196	Zm00001d044106			Zm00001d008512	Zm00001d053808
Zm00001d051239	Zm00001d013141			Zm00001d046145	Zm00001d049987
Zm00001d033147	Zm00001d031444			Zm00001d011275	Zm00001d003062
Zm00001d039788	Zm00001d042480			Zm00001d044880	Zm00001d020874
Zm00001d014314	Zm00001d034725			Zm00001d001789	Zm00001d045064
Zm00001d052804	Zm00001d039371			Zm00001d016934	Zm00001d018024
Zm00001d012811	Zm00001d044600			Zm00001d003400	Zm00001d023810
Zm00001d046761	Zm00001d026239			Zm00001d033917	Zm00001d017751
Zm00001d045563	Zm00001d020585			Zm00001d034283	Zm00001d050339
Zm00001d032989	Zm00001d012228			Zm00001d018090	Zm00001d035696
Zm00001d043737	Zm00001d013376			Zm00001d016134	Zm00001d002625
Zm00001d045084	Zm00001d018075			Zm00001d052317	Zm00001d028182
Zm00001d006787	Zm00001d038557			Zm00001d053070	Zm00001d033190
Zm00001d006131	Zm00001d030184			Zm00001d014995	Zm00001d003398
Zm00001d003813	Zm00001d009652			Zm00001d022027	Zm00001d050816
Zm00001d006613	Zm00001d047587			Zm00001d027460	Zm00001d015863
Zm00001d045315	Zm00001d052627			Zm00001d050905	Zm00001d003670
Zm00001d005461	Zm00001d028967			Zm00001d015085	Zm00001d037214
Zm00001d027763	Zm00001d013869			Zm00001d045084	Zm00001d045570
Zm00001d053749	Zm00001d033272			Zm00001d030218	Zm00001d026143
Zm00001d039624	Zm00001d006327			Zm00001d037651	Zm00001d044355
Zm00001d044093	Zm00001d029002			Zm00001d027809	Zm00001d037291
Zm00001d045528	Zm00001d030101			Zm00001d032533	Zm00001d019905
Zm00001d052294	Zm00001d053427			Zm00001d050096	Zm00001d000305
Zm00001d003376	Zm00001d027895			Zm00001d036080	Zm00001d027466
Zm00001d006361	Zm00001d009603			Zm00001d045391	Zm00001d004282
Zm00001d033537	Zm00001d010050			Zm00001d018856	Zm00001d052216
Zm00001d046672	Zm00001d027463			Zm00001d019246	Zm00001d025412
Zm00001d019852	Zm00001d040245			Zm00001d021873	Zm00001d044023
Zm00001d034025	Zm00001d006317			Zm00001d002729	Zm00001d038381
Zm00001d000302	Zm00001d032605			Zm00001d013523	Zm00001d048514
Zm00001d034629	Zm00001d005480			Zm00001d043703	Zm00001d010813
Zm00001d048431	Zm00001d040067			Zm00001d004513	Zm00001d003220
Zm00001d024403	Zm00001d039617			Zm00001d011111	Zm00001d016559
Zm00001d013008	Zm00001d044133			Zm00001d034487	Zm00001d045021
Zm00001d007160	Zm00001d021388			Zm00001d021734	Zm00001d052206
Zm00001d047894	Zm00001d000183			Zm00001d030282	Zm00001d012888
Zm00001d042526	Zm00001d014507			Zm00001d005624	Zm00001d032875
Zm00001d030282	Zm00001d017711			Zm00001d044608	Zm00001d015091
Zm00001d020277	Zm00001d033193			Zm00001d003751	Zm00001d051163
Zm00001d053628	Zm00001d012275			Zm00001d028616	Zm00001d019967
Zm00001d006578	Zm00001d014232			Zm00001d022390	Zm00001d036205
Zm00001d037329	Zm00001d040154			Zm00001d044026	Zm00001d021662
Zm00001d020771	Zm00001d007753			Zm00001d048806	Zm00001d027709
Zm00001d004839	Zm00001d033483			Zm00001d048479	Zm00001d008433
Zm00001d006082	Zm00001d021318			Zm00001d003800	Zm00001d001828
Zm00001d054014	Zm00001d034405			Zm00001d020771	Zm00001d005293
Zm00001d016707	Zm00001d017350			Zm00001d021714	Zm00001d007772
Zm00001d033322	Zm00001d047946			Zm00001d032192	Zm00001d017495
Zm00001d049083	Zm00001d016083			Zm00001d036293	Zm00001d034702
Zm00001d047399	Zm00001d005958			Zm00001d025002	Zm00001d052230
Zm00001d023603	Zm00001d005168			Zm00001d033044	Zm00001d015618
Zm00001d007530	Zm00001d037813			Zm00001d033322	Zm00001d015737
Zm00001d029380	Zm00001d046947			Zm00001d025799	Zm00001d012544
Zm00001d034525	Zm00001d039910			Zm00001d004335	Zm00001d050368
Zm00001d033925	Zm00001d006828			Zm00001d039465	Zm00001d049661
Zm00001d007379	Zm00001d010610			Zm00001d052621	Zm00001d037332
Zm00001d021633	Zm00001d017199			Zm00001d049083	Zm00001d013071
Zm00001d039541	Zm00001d013984			Zm00001d028244	Zm00001d027288
Zm00001d051484	Zm00001d021565			Zm00001d047399	Zm00001d013672
Zm00001d035922	Zm00001d040536			Zm00001d042031	Zm00001d012693
Zm00001d043855	Zm00001d016625			Zm00001d033925	Zm00001d043973
Zm00001d014191	Zm00001d041345			Zm00001d020309	Zm00001d012423
Zm00001d039174	Zm00001d042366			Zm00001d021054	Zm00001d045993
Zm00001d044461	Zm00001d040257			Zm00001d036400	Zm00001d047911
Zm00001d045205	Zm00001d037205			Zm00001d033781	Zm00001d017033
Zm00001d016811	Zm00001d020986			Zm00001d006030	Zm00001d008517
Zm00001d035473	Zm00001d047992			Zm00001d018282	Zm00001d047373
Zm00001d007011	Zm00001d014224			Zm00001d048985	Zm00001d009877
Zm00001d003174	Zm00001d027982			Zm00001d043855	Zm00001d008376
Zm00001d013262	Zm00001d025469			Zm00001d026026	Zm00001d012362
Zm00001d023695	Zm00001d046601			Zm00001d053059	Zm00001d040696
Zm00001d014112	Zm00001d006324			Zm00001d014191	Zm00001d014358
Zm00001d004036	Zm00001d049451			Zm00001d051157	Zm00001d036790
Zm00001d023944	Zm00001d027688			Zm00001d043047	Zm00001d039866
Zm00001d009342	Zm00001d042528			Zm00001d029102	Zm00001d049155
Zm00001d035130	Zm00001d053356			Zm00001d048099	Zm00001d013644
Zm00001d037336	Zm00001d003368			Zm00001d051172	Zm00001d036807
Zm00001d007706	Zm00001d019356			Zm00001d007564	Zm00001d048055
Zm00001d051513	Zm00001d014887			Zm00001d006710	Zm00001d003380
Zm00001d003546	Zm00001d025352			Zm00001d017352	Zm00001d049193
Zm00001d013497	Zm00001d025016			Zm00001d050063	Zm00001d017718
Zm00001d034217	Zm00001d018696			Zm00001d042885	Zm00001d041375
Zm00001d006879	Zm00001d046970			Zm00001d009163	Zm00001d045533
Zm00001d038608	Zm00001d021300			Zm00001d037722	Zm00001d038136
Zm00001d017422	Zm00001d013177			Zm00001d029209	Zm00001d039010
Zm00001d035926	Zm00001d032670			Zm00001d006295	Zm00001d037468
Zm00001d029975	Zm00001d030640			Zm00001d053977	Zm00001d038240
Zm00001d021231	Zm00001d045046			Zm00001d037371	Zm00001d043599
Zm00001d024624	Zm00001d036588			Zm00001d029120	Zm00001d013485
Zm00001d045746	Zm00001d013960			Zm00001d038831	Zm00001d002943
Zm00001d023434	Zm00001d028112			Zm00001d014043	Zm00001d006944
Zm00001d038613	Zm00001d043083			Zm00001d016588	Zm00001d035765
Zm00001d026625	Zm00001d014885			Zm00001d028071	Zm00001d049018
Zm00001d001880	Zm00001d002135			Zm00001d021282	Zm00001d010366
Zm00001d030146	Zm00001d021704			Zm00001d005657	Zm00001d047170
Zm00001d045179	Zm00001d046460			Zm00001d025397	Zm00001d047833
Zm00001d027633	Zm00001d047878			Zm00001d040305	Zm00001d023699
Zm00001d029886	Zm00001d010241			Zm00001d007436	Zm00001d041973
Zm00001d019926	Zm00001d013331			Zm00001d015036	Zm00001d047681
Zm00001d042314	Zm00001d038302			Zm00001d012155	Zm00001d003779
Zm00001d042569	Zm00001d052678			Zm00001d022199	Zm00001d051474
Zm00001d052079	Zm00001d021684			Zm00001d014150	Zm00001d004999
Zm00001d053322	Zm00001d047787			Zm00001d023434	Zm00001d053968
Zm00001d045074	Zm00001d029260			Zm00001d004667	Zm00001d038109
Zm00001d016520	Zm00001d002971			Zm00001d036079	Zm00001d033884
Zm00001d026206	Zm00001d008932			Zm00001d027934	Zm00001d035934
Zm00001d037242	Zm00001d040873			Zm00001d012612	Zm00001d013426
Zm00001d031227	Zm00001d052380			Zm00001d051287	Zm00001d022206
Zm00001d008397	Zm00001d010067			Zm00001d011639	Zm00001d032467
Zm00001d022010	Zm00001d009891			Zm00001d048162	Zm00001d047461
Zm00001d009661	Zm00001d013571			Zm00001d033401	Zm00001d015407
Zm00001d048785	Zm00001d046489			Zm00001d042793	Zm00001d043814
Zm00001d015932	Zm00001d037035			Zm00001d049082	Zm00001d018441
Zm00001d005003	Zm00001d036959			Zm00001d046053	Zm00001d037664
Zm00001d006749	Zm00001d008499			Zm00001d038375	Zm00001d006659
Zm00001d003889	Zm00001d041192			Zm00001d052079	Zm00001d032132
Zm00001d052485	Zm00001d025474			Zm00001d043325	Zm00001d001789
Zm00001d025726	Zm00001d008369			Zm00001d045538	Zm00001d002676
Zm00001d017822	Zm00001d042512			Zm00001d023331	Zm00001d003400
Zm00001d047799	Zm00001d026603			Zm00001d011770	Zm00001d005824
Zm00001d028994	Zm00001d023465			Zm00001d024804	Zm00001d003249
Zm00001d001901	Zm00001d028992			Zm00001d044481	Zm00001d052945
Zm00001d047938	Zm00001d036950			Zm00001d020183	Zm00001d018090
Zm00001d041697	Zm00001d021525			Zm00001d048193	Zm00001d017978
Zm00001d003668	Zm00001d022614			Zm00001d004125	Zm00001d003124
Zm00001d014734	Zm00001d027812			Zm00001d033870	Zm00001d050905
Zm00001d034399	Zm00001d032380			Zm00001d041105	Zm00001d002662
Zm00001d027996	Zm00001d002068			Zm00001d044677	Zm00001d040641
Zm00001d048647	Zm00001d046249			Zm00001d017036	Zm00001d020902
Zm00001d023825	Zm00001d027868			Zm00001d038991	Zm00001d045315
Zm00001d052795	Zm00001d038552			Zm00001d040725	Zm00001d005019
Zm00001d053873	Zm00001d013603			Zm00001d047799	Zm00001d043946
Zm00001d042725	Zm00001d048230			Zm00001d004392	Zm00001d014189
Zm00001d021598	Zm00001d043839			Zm00001d048031	Zm00001d019246
Zm00001d011174	Zm00001d024327			Zm00001d031556	Zm00001d031913
Zm00001d053109	Zm00001d041824			Zm00001d012980	Zm00001d037235
Zm00001d009939	Zm00001d000247			Zm00001d032831	Zm00001d009248
Zm00001d042087	Zm00001d013920			Zm00001d006286	Zm00001d048431
Zm00001d004509	Zm00001d018289			Zm00001d039648	Zm00001d042116
Zm00001d011676	Zm00001d017111			Zm00001d004496	Zm00001d043703
Zm00001d025668	Zm00001d013300			Zm00001d034954	Zm00001d036558
Zm00001d005174	Zm00001d048085			Zm00001d009231	Zm00001d042425
Zm00001d052747	Zm00001d034664			Zm00001d036538	Zm00001d004513
Zm00001d031720	Zm00001d009780			Zm00001d039005	Zm00001d010290
Zm00001d039211	Zm00001d025793			Zm00001d035947	Zm00001d011111
Zm00001d015795	Zm00001d002262			Zm00001d007311	Zm00001d032710
Zm00001d018391	Zm00001d048437			Zm00001d006342	Zm00001d022558
Zm00001d024765	Zm00001d031647			Zm00001d004509	Zm00001d053998
Zm00001d049906	Zm00001d044980			Zm00001d019584	Zm00001d020277
Zm00001d023738	Zm00001d006658			Zm00001d012672	Zm00001d028616
Zm00001d039078	Zm00001d050375			Zm00001d005110	Zm00001d034104
Zm00001d029214	Zm00001d015829			Zm00001d010796	Zm00001d020771
Zm00001d048131	Zm00001d029459			Zm00001d005897	Zm00001d044857
Zm00001d034317	Zm00001d026344			Zm00001d008567	Zm00001d033709
Zm00001d016581	Zm00001d039657			Zm00001d018391	Zm00001d025644
Zm00001d002064	Zm00001d047852			Zm00001d009027	Zm00001d039465
Zm00001d023943	Zm00001d017729			Zm00001d037279	Zm00001d031665
Zm00001d052411	Zm00001d015131			Zm00001d030509	Zm00001d028474
Zm00001d030126	Zm00001d004882			Zm00001d011081	Zm00001d004525
Zm00001d038605	Zm00001d008985			Zm00001d051504	Zm00001d029380
Zm00001d024239	Zm00001d041443			Zm00001d023738	Zm00001d021633
Zm00001d044597	Zm00001d014569			Zm00001d043797	Zm00001d020309
Zm00001d003275	Zm00001d021140			Zm00001d016581	Zm00001d051484
Zm00001d048667	Zm00001d043969			Zm00001d012969	Zm00001d036400
Zm00001d010948	Zm00001d013707			Zm00001d018668	Zm00001d002192
Zm00001d033788	Zm00001d022477			Zm00001d030126	Zm00001d014165
Zm00001d035543	Zm00001d002802			Zm00001d032933	Zm00001d014191
Zm00001d011764	Zm00001d024904			Zm00001d046837	Zm00001d010863
Zm00001d014949	Zm00001d012875			Zm00001d031502	Zm00001d027337
Zm00001d038661	Zm00001d023813			Zm00001d012924	Zm00001d007564
Zm00001d021915	Zm00001d011496			Zm00001d014937	Zm00001d042918
Zm00001d025380	Zm00001d025920			Zm00001d009327	Zm00001d013262
Zm00001d028909	Zm00001d012087			Zm00001d009146	Zm00001d020325
Zm00001d025532	Zm00001d031009			Zm00001d014949	Zm00001d021301
Zm00001d040188	Zm00001d013721			Zm00001d025566	Zm00001d011258
Zm00001d028980	Zm00001d044117			Zm00001d034805	Zm00001d044745
Zm00001d022277	Zm00001d028989			Zm00001d021732	Zm00001d004036
Zm00001d044683	Zm00001d029004			Zm00001d050119	Zm00001d017352
Zm00001d006236	Zm00001d027936			Zm00001d030617	Zm00001d008666
Zm00001d008395	Zm00001d040305			Zm00001d053399	Zm00001d009163
Zm00001d037714	Zm00001d027422			Zm00001d036222	Zm00001d018321
Zm00001d020705	Zm00001d039306			Zm00001d028980	Zm00001d005004
Zm00001d053593	Zm00001d027472			Zm00001d022277	Zm00001d013497
Zm00001d042059	Zm00001d049055			Zm00001d009088	Zm00001d047981
Zm00001d051910	Zm00001d051056			Zm00001d028748	Zm00001d029975
Zm00001d038526	Zm00001d041700			Zm00001d049544	Zm00001d015036
Zm00001d052733	Zm00001d041334			Zm00001d044048	Zm00001d025574
Zm00001d002856	Zm00001d008251			Zm00001d038671	Zm00001d012155
Zm00001d022192	Zm00001d044920			Zm00001d047897	Zm00001d004667
Zm00001d029475	Zm00001d046254			Zm00001d040660	Zm00001d036079
Zm00001d020967	Zm00001d038944			Zm00001d052733	Zm00001d048522
Zm00001d003614	Zm00001d019950			Zm00001d045529	Zm00001d049860
Zm00001d017047	Zm00001d041229			Zm00001d048496	Zm00001d009424
Zm00001d012400	Zm00001d020182			Zm00001d026438	Zm00001d026625
Zm00001d048524	Zm00001d031971			Zm00001d043612	Zm00001d018485
Zm00001d046658	Zm00001d010199			Zm00001d028249	Zm00001d012530
Zm00001d027449	Zm00001d031134			Zm00001d026483	Zm00001d033401
Zm00001d013658	Zm00001d050660			Zm00001d029475	Zm00001d016935
Zm00001d034978	Zm00001d038604			Zm00001d044553	Zm00001d051675
Zm00001d049766	Zm00001d030523			Zm00001d042747	Zm00001d046053
Zm00001d049184	Zm00001d043049			Zm00001d011830	Zm00001d028377
Zm00001d049372	Zm00001d011649			Zm00001d014482	Zm00001d005590
Zm00001d008287	Zm00001d012564			Zm00001d047558	Zm00001d047527
Zm00001d036547	Zm00001d047912			Zm00001d008722	Zm00001d033999
Zm00001d009517	Zm00001d031837			Zm00001d047517	Zm00001d002410
Zm00001d006813	Zm00001d049727			Zm00001d037069	Zm00001d025786
Zm00001d048472	Zm00001d007768			Zm00001d008874	Zm00001d015932
Zm00001d014083	Zm00001d021494			Zm00001d038655	Zm00001d007638
Zm00001d024946	Zm00001d008308			Zm00001d010711	Zm00001d017822
Zm00001d026286	Zm00001d015977			Zm00001d016918	Zm00001d032120
Zm00001d042721	Zm00001d049717			Zm00001d027344	Zm00001d041697
Zm00001d013014	Zm00001d031634			Zm00001d042691	Zm00001d015839
Zm00001d049933	Zm00001d036360			Zm00001d047574	Zm00001d006286
Zm00001d048409	Zm00001d005754			Zm00001d015776	Zm00001d047673
Zm00001d011274	Zm00001d052952			Zm00001d030094	Zm00001d029583
Zm00001d037275	Zm00001d030172			Zm00001d002456	Zm00001d034954
Zm00001d034915	Zm00001d020133			Zm00001d036241	Zm00001d043201
Zm00001d017026	Zm00001d020609			Zm00001d025431	Zm00001d033616
Zm00001d047676	Zm00001d013360			Zm00001d037275	Zm00001d036724
Zm00001d014897	Zm00001d025845			Zm00001d045182	Zm00001d053622
Zm00001d043336	Zm00001d031485			Zm00001d022381	Zm00001d007888
Zm00001d014355	Zm00001d030940			Zm00001d040312	Zm00001d027873
Zm00001d011691	Zm00001d031191			Zm00001d029211	Zm00001d026015
Zm00001d011958	Zm00001d002402			Zm00001d039014	Zm00001d035266
Zm00001d023580	Zm00001d008178			Zm00001d010849	Zm00001d010796
Zm00001d036403	Zm00001d007076			Zm00001d004497	Zm00001d032905
Zm00001d051114	Zm00001d038624			Zm00001d029107	Zm00001d008815
Zm00001d024679	Zm00001d035503			Zm00001d011660	Zm00001d048379
Zm00001d022104	Zm00001d028410			Zm00001d050216	Zm00001d026175
Zm00001d022099	Zm00001d046545			Zm00001d023927	Zm00001d038485
Zm00001d013598	Zm00001d003247			Zm00001d010029	Zm00001d027711
Zm00001d014180	Zm00001d038060			Zm00001d046934	Zm00001d017537
Zm00001d038223	Zm00001d031341			Zm00001d027570	Zm00001d018872
Zm00001d023630	Zm00001d048046			Zm00001d047720	Zm00001d034317
Zm00001d012850	Zm00001d014674			Zm00001d042259	Zm00001d046190
Zm00001d005693	Zm00001d036978			Zm00001d033847	Zm00001d021583
Zm00001d032902	Zm00001d014036			Zm00001d045114	Zm00001d037499
Zm00001d010528	Zm00001d053066			Zm00001d006227	Zm00001d034605
Zm00001d027685	Zm00001d017251			Zm00001d036122	Zm00001d029649
Zm00001d006368	Zm00001d030304			Zm00001d006449	Zm00001d019664
Zm00001d041472	Zm00001d040202			Zm00001d044475	Zm00001d022038
Zm00001d003616	Zm00001d047985			Zm00001d020537	Zm00001d008261
Zm00001d037967	Zm00001d031092			Zm00001d039547	Zm00001d011532
Zm00001d037550	Zm00001d005308			Zm00001d006511	Zm00001d048448
Zm00001d025921	Zm00001d027801			Zm00001d044216	Zm00001d029420
Zm00001d031701	Zm00001d047110			Zm00001d017000	Zm00001d039874
Zm00001d038776	Zm00001d012590			Zm00001d050993	Zm00001d002436
Zm00001d011413	Zm00001d003676			Zm00001d044828	Zm00001d022277
Zm00001d022479	Zm00001d028947			Zm00001d041866	Zm00001d008668
Zm00001d050190	Zm00001d023880			Zm00001d049708	Zm00001d006866
Zm00001d026610	Zm00001d039908			Zm00001d020257	Zm00001d045445
Zm00001d050514	Zm00001d047986			Zm00001d034931	Zm00001d025985
Zm00001d011846	Zm00001d013797			Zm00001d012457	Zm00001d044048
Zm00001d018848	Zm00001d037613			Zm00001d020543	Zm00001d028762
Zm00001d017000	Zm00001d051235			Zm00001d012738	Zm00001d002115
Zm00001d043483	Zm00001d030762			Zm00001d014055	Zm00001d036482
Zm00001d029539	Zm00001d021903			Zm00001d032359	Zm00001d038174
Zm00001d014462	Zm00001d031749			Zm00001d029257	Zm00001d050182
Zm00001d006726	Zm00001d032467			Zm00001d026361	Zm00001d037252
Zm00001d013296	Zm00001d014755			Zm00001d025580	Zm00001d006109
Zm00001d023543	Zm00001d021635			Zm00001d009746	Zm00001d045529
Zm00001d022144	Zm00001d010675			Zm00001d005785	Zm00001d011900
Zm00001d053100	Zm00001d032894			Zm00001d012398	Zm00001d023969
Zm00001d052172	Zm00001d021204			Zm00001d002549	Zm00001d014500
Zm00001d049598	Zm00001d048127			Zm00001d006166	Zm00001d008872
Zm00001d038522	Zm00001d045036			Zm00001d035066	Zm00001d042582
Zm00001d001937	Zm00001d018041			Zm00001d040089	Zm00001d047558
Zm00001d022046	Zm00001d018339			Zm00001d045309	Zm00001d047239
Zm00001d003501	Zm00001d010231			Zm00001d038207	Zm00001d053927
Zm00001d012596	Zm00001d020628			Zm00001d009902	Zm00001d049372
Zm00001d052072	Zm00001d002535			Zm00001d028194	Zm00001d016918
Zm00001d006438	Zm00001d002422			Zm00001d002974	Zm00001d030999
Zm00001d012625	Zm00001d009564			Zm00001d028443	Zm00001d039361
Zm00001d029257	Zm00001d011079			Zm00001d006219	Zm00001d027344
Zm00001d012728	Zm00001d044276			Zm00001d043239	Zm00001d045319
Zm00001d044184	Zm00001d013030			Zm00001d025746	Zm00001d007185
Zm00001d013399	Zm00001d003176			Zm00001d037271	Zm00001d024946
Zm00001d006166	Zm00001d011789			Zm00001d048424	Zm00001d001827
Zm00001d037542	Zm00001d015348			Zm00001d013012	Zm00001d003996
Zm00001d026696	Zm00001d034797			Zm00001d033906	Zm00001d017876
Zm00001d026513	Zm00001d008491			Zm00001d018719	Zm00001d040622
Zm00001d045309	Zm00001d040286			Zm00001d041776	Zm00001d027838
Zm00001d028456	Zm00001d050830			Zm00001d047573	Zm00001d043741
Zm00001d021123	Zm00001d037605			Zm00001d039625	Zm00001d010190
Zm00001d046454	Zm00001d024421			Zm00001d012031	Zm00001d045182
Zm00001d003658	Zm00001d038382			Zm00001d049449	Zm00001d019463
Zm00001d020828	Zm00001d020947			Zm00001d027359	Zm00001d018146
Zm00001d025788	Zm00001d027499			Zm00001d038954	Zm00001d039014
Zm00001d017353	Zm00001d040218			Zm00001d019426	Zm00001d016031
Zm00001d012031	Zm00001d002083			Zm00001d037218	Zm00001d006358
Zm00001d049449	Zm00001d001826			Zm00001d035681	Zm00001d042435
Zm00001d009123	Zm00001d023456			Zm00001d031163	Zm00001d023630
Zm00001d010000	Zm00001d000122			Zm00001d053212	Zm00001d027570
Zm00001d044639	Zm00001d031158			Zm00001d012414	Zm00001d042211
Zm00001d028380	Zm00001d017360			Zm00001d039002	Zm00001d012850
Zm00001d017994	Zm00001d011716			Zm00001d036430	Zm00001d032902
Zm00001d053068	Zm00001d005711			Zm00001d033319	Zm00001d047720
Zm00001d026607	Zm00001d003941			Zm00001d020234	Zm00001d026702
Zm00001d001763	Zm00001d042436			Zm00001d006567	Zm00001d042259
Zm00001d013427	Zm00001d001953			Zm00001d050970	Zm00001d052047
Zm00001d030942	Zm00001d034270			Zm00001d051609	Zm00001d027685
Zm00001d015292	Zm00001d043182			Zm00001d051178	Zm00001d052327
Zm00001d010535	Zm00001d034080			Zm00001d030323	Zm00001d022626
Zm00001d003025	Zm00001d045176			Zm00001d020958	Zm00001d043093
Zm00001d002854	Zm00001d002341			Zm00001d037434	Zm00001d043249
Zm00001d043834	Zm00001d002624			Zm00001d002172	Zm00001d044475
Zm00001d022373	Zm00001d034866			Zm00001d041762	Zm00001d038647
Zm00001d018468	Zm00001d007858			Zm00001d021387	Zm00001d010243
Zm00001d021839	Zm00001d051057			Zm00001d044170	Zm00001d048455
Zm00001d028319	Zm00001d012255			Zm00001d005971	Zm00001d006511
Zm00001d046959	Zm00001d007624			Zm00001d036416	Zm00001d020537
Zm00001d050185	Zm00001d051225			Zm00001d051180	Zm00001d005812
Zm00001d017769	Zm00001d004015			Zm00001d023962	Zm00001d050514
Zm00001d034489	Zm00001d030549			Zm00001d043504	Zm00001d053609
Zm00001d010805	Zm00001d036338			Zm00001d003066	Zm00001d034900
Zm00001d052191	Zm00001d043228			Zm00001d012538	Zm00001d024858
Zm00001d046545	Zm00001d034026			Zm00001d051012	Zm00001d011846
Zm00001d002810	Zm00001d042718			Zm00001d013957	Zm00001d043483
Zm00001d042777	Zm00001d018660			Zm00001d012527	Zm00001d016587
Zm00001d015600	Zm00001d047760			Zm00001d035270	Zm00001d041866
Zm00001d032088	Zm00001d043287			Zm00001d013209	Zm00001d044828
Zm00001d037680	Zm00001d005502			Zm00001d040720	Zm00001d042357
Zm00001d024499	Zm00001d038092			Zm00001d028750	Zm00001d014786
Zm00001d020687	Zm00001d049870			Zm00001d018602	Zm00001d022144
Zm00001d053763	Zm00001d048095			Zm00001d053763	Zm00001d034931
Zm00001d031161	Zm00001d030683			Zm00001d045434	Zm00001d012457
Zm00001d028620	Zm00001d030069			Zm00001d021464	Zm00001d014690
Zm00001d026633	Zm00001d048860			Zm00001d029416	Zm00001d018047
Zm00001d029416	Zm00001d027965			Zm00001d024784	Zm00001d048301
Zm00001d019671	Zm00001d039218			Zm00001d045192	Zm00001d048563
Zm00001d045468	Zm00001d012646			Zm00001d050393	Zm00001d027625
Zm00001d011303	Zm00001d030900			Zm00001d018350	Zm00001d023426
Zm00001d030402	Zm00001d025738			Zm00001d053856	Zm00001d003718
Zm00001d053649	Zm00001d004006			Zm00001d052149	Zm00001d012738
Zm00001d052653	Zm00001d053127			Zm00001d032115	Zm00001d031135
Zm00001d007031	Zm00001d005052			Zm00001d014790	Zm00001d034368
Zm00001d015769	Zm00001d027627			Zm00001d048410	Zm00001d033891
Zm00001d039145	Zm00001d034461			Zm00001d050696	Zm00001d025580
Zm00001d033986	Zm00001d002951			Zm00001d052719	Zm00001d006306
Zm00001d023468	Zm00001d017398			Zm00001d028472	Zm00001d044445
Zm00001d017968	Zm00001d015213			Zm00001d028002	Zm00001d018552
Zm00001d046909	Zm00001d034033			Zm00001d049657	Zm00001d026712
Zm00001d050694	Zm00001d010462			Zm00001d042144	Zm00001d034778
Zm00001d045926	Zm00001d029231			Zm00001d053588	Zm00001d028194
Zm00001d012539	Zm00001d014521			Zm00001d003839	Zm00001d021123
Zm00001d018029	Zm00001d013135			Zm00001d034445	Zm00001d046454
Zm00001d033611	Zm00001d028698			Zm00001d004167	Zm00001d039407
Zm00001d035169	Zm00001d005609			Zm00001d016832	Zm00001d025746
Zm00001d033402	Zm00001d021772			Zm00001d013156	Zm00001d015197
Zm00001d039496	Zm00001d016248			Zm00001d031532	Zm00001d051889
Zm00001d020251	Zm00001d041957			Zm00001d046936	Zm00001d033906
Zm00001d011470	Zm00001d013204			Zm00001d014648	Zm00001d043164
Zm00001d005636	Zm00001d014938			Zm00001d020251	Zm00001d020454
Zm00001d010248	Zm00001d035556			Zm00001d007966	Zm00001d039617
Zm00001d047388	Zm00001d047829			Zm00001d050173	Zm00001d014422
Zm00001d014811	Zm00001d033211			Zm00001d040518	Zm00001d009123
Zm00001d046364	Zm00001d045975			Zm00001d032819	Zm00001d027359
Zm00001d052059	Zm00001d041138			Zm00001d012623	Zm00001d032686
Zm00001d015703	Zm00001d008549			Zm00001d021599	Zm00001d008357
Zm00001d040826	Zm00001d021566			Zm00001d033473	Zm00001d044702
Zm00001d022130	Zm00001d023593			Zm00001d028020	Zm00001d020292
Zm00001d017215	Zm00001d028757			Zm00001d046792	Zm00001d034204
Zm00001d045085	Zm00001d004165			Zm00001d014304	Zm00001d004894
Zm00001d004172	Zm00001d038146			Zm00001d032546	Zm00001d052050
Zm00001d040020	Zm00001d045379			Zm00001d006916	Zm00001d007107
Zm00001d027362	Zm00001d012634			Zm00001d008500	Zm00001d020958
Zm00001d030116	Zm00001d034565			Zm00001d032744	Zm00001d010579
Zm00001d013470	Zm00001d050929			Zm00001d019764	Zm00001d030907
Zm00001d048282	Zm00001d038088			Zm00001d028770	Zm00001d000072
Zm00001d047608	Zm00001d024967			Zm00001d034602	Zm00001d040323
Zm00001d042308	Zm00001d053988			Zm00001d050178	Zm00001d015485
Zm00001d006790	Zm00001d013716			Zm00001d000291	Zm00001d035149
Zm00001d018529	Zm00001d053881			Zm00001d024425	Zm00001d043489
Zm00001d039190	Zm00001d050501			Zm00001d044432	Zm00001d037237
Zm00001d042813	Zm00001d036148			Zm00001d023617	Zm00001d013757
Zm00001d039183	Zm00001d003087			Zm00001d021731	Zm00001d029654
Zm00001d038923	Zm00001d032699			Zm00001d043147	Zm00001d032510
Zm00001d053759	Zm00001d017206			Zm00001d030130	Zm00001d028284
Zm00001d047728	Zm00001d050234			Zm00001d040383	Zm00001d051012
Zm00001d009211	Zm00001d006517			Zm00001d031484	Zm00001d032088
Zm00001d028143	Zm00001d003679			Zm00001d024353	Zm00001d040202
Zm00001d051546	Zm00001d024301			Zm00001d053585	Zm00001d031257
Zm00001d025249	Zm00001d005939			Zm00001d051938	Zm00001d053763
Zm00001d040383	Zm00001d053828			Zm00001d027719	Zm00001d004222
Zm00001d052136	Zm00001d021506			Zm00001d042322	Zm00001d021464
Zm00001d034433	Zm00001d048491			Zm00001d046400	Zm00001d029416
Zm00001d006899	Zm00001d018839			Zm00001d018515	Zm00001d006159
Zm00001d011245	Zm00001d044895			Zm00001d033895	Zm00001d016593
Zm00001d037397	Zm00001d025940			Zm00001d002824	Zm00001d018350
Zm00001d045014	Zm00001d033876			Zm00001d045334	Zm00001d048476
Zm00001d011466	Zm00001d004651			Zm00001d047806	Zm00001d034163
Zm00001d004706	Zm00001d009800			Zm00001d020578	Zm00001d009964
Zm00001d022636	Zm00001d017128			Zm00001d032439	Zm00001d050696
Zm00001d030526	Zm00001d004649			Zm00001d007060	Zm00001d011784
Zm00001d038471	Zm00001d006496			Zm00001d023249	Zm00001d025130
Zm00001d015513	Zm00001d030053			Zm00001d011832	Zm00001d014344
Zm00001d031419	Zm00001d017391			Zm00001d038452	Zm00001d022177
Zm00001d028837	Zm00001d018261			Zm00001d003962	Zm00001d043516
Zm00001d050434	Zm00001d022552			Zm00001d051796	Zm00001d053588
Zm00001d050921	Zm00001d014553			Zm00001d048194	Zm00001d004167
Zm00001d041537	Zm00001d019917			Zm00001d051053	Zm00001d012853
Zm00001d023217	Zm00001d003257			Zm00001d029095	Zm00001d007112
Zm00001d003931	Zm00001d032035			Zm00001d009436	Zm00001d022401
Zm00001d044723	Zm00001d047402			Zm00001d037540	Zm00001d007966
Zm00001d006172	Zm00001d022364			Zm00001d028328	Zm00001d047290
Zm00001d054017	Zm00001d014845			Zm00001d008716	Zm00001d032262
Zm00001d036750	Zm00001d001964			Zm00001d002122	Zm00001d025774
Zm00001d021719	Zm00001d048233			Zm00001d018146	Zm00001d038504
Zm00001d004927	Zm00001d029266			Zm00001d002096	Zm00001d011487
Zm00001d011066	Zm00001d005495			Zm00001d047788	Zm00001d032338
Zm00001d034019	Zm00001d018653			Zm00001d038756	Zm00001d014304
Zm00001d008736	Zm00001d046697			Zm00001d023874	Zm00001d042264
Zm00001d040416	Zm00001d050790			Zm00001d036452	Zm00001d014157
Zm00001d020108	Zm00001d053223			Zm00001d032215	Zm00001d020419
Zm00001d051611	Zm00001d003287			Zm00001d023372	Zm00001d013416
Zm00001d051629	Zm00001d044301			Zm00001d012800	Zm00001d042861
Zm00001d049616	Zm00001d014562			Zm00001d030958	Zm00001d013428
Zm00001d016535	Zm00001d021544			Zm00001d030737	Zm00001d028770
Zm00001d036579	Zm00001d044581			Zm00001d025981	Zm00001d010914
Zm00001d016787	Zm00001d006001			Zm00001d047356	Zm00001d028566
Zm00001d038756	Zm00001d041842			Zm00001d012447	Zm00001d039253
Zm00001d034424	Zm00001d024094			Zm00001d046896	Zm00001d042137
Zm00001d043909	Zm00001d023536			Zm00001d049694	Zm00001d028143
Zm00001d038189	Zm00001d027703			Zm00001d014814	Zm00001d024425
Zm00001d044573	Zm00001d029206			Zm00001d034005	Zm00001d021731
Zm00001d012936	Zm00001d011003			Zm00001d018214	Zm00001d016977
Zm00001d032608	Zm00001d047789			Zm00001d015605	Zm00001d017555
Zm00001d026363	Zm00001d011499			Zm00001d048210	Zm00001d010465
Zm00001d040803	Zm00001d040831			Zm00001d043052	Zm00001d051902
Zm00001d034241	Zm00001d053009			Zm00001d014594	Zm00001d027719
Zm00001d038874	Zm00001d034941			Zm00001d042250	Zm00001d039059
Zm00001d028098	Zm00001d014286			Zm00001d010178	Zm00001d021891
Zm00001d022353	Zm00001d006864			Zm00001d028109	Zm00001d053298
Zm00001d022041	Zm00001d003107			Zm00001d011595	Zm00001d018515
Zm00001d014594	Zm00001d045041			Zm00001d035012	Zm00001d010388
Zm00001d025870	Zm00001d032805			Zm00001d018131	Zm00001d028837
Zm00001d049363	Zm00001d000079			Zm00001d048243	Zm00001d042626
Zm00001d044111	Zm00001d004164			Zm00001d009993	Zm00001d011099
Zm00001d015121	Zm00001d044339			Zm00001d038489	Zm00001d023249
Zm00001d041456	Zm00001d009503			Zm00001d019317	Zm00001d023217
Zm00001d034719	Zm00001d005370			Zm00001d022194	Zm00001d017806
Zm00001d016379	Zm00001d015546			Zm00001d011589	Zm00001d042856
Zm00001d028477	Zm00001d034145			Zm00001d043261	Zm00001d037540
Zm00001d011627	Zm00001d013195			Zm00001d030593	Zm00001d006010
Zm00001d052742	Zm00001d018060			Zm00001d031707	Zm00001d006456
Zm00001d050848	Zm00001d005867			Zm00001d018637	Zm00001d020361
Zm00001d029340	Zm00001d005566			Zm00001d005976	Zm00001d047788
Zm00001d005976	Zm00001d015277			Zm00001d001825	Zm00001d025398
Zm00001d022451	Zm00001d008999			Zm00001d033585	Zm00001d012800
Zm00001d033585	Zm00001d042432			Zm00001d021843	Zm00001d013389
Zm00001d007789	Zm00001d033836			Zm00001d011623	Zm00001d029201
Zm00001d043137	Zm00001d007836			Zm00001d005850	Zm00001d030737
Zm00001d052622	Zm00001d052636			Zm00001d031871	Zm00001d025690
Zm00001d043497	Zm00001d017031			Zm00001d052354	Zm00001d039325
Zm00001d005329	Zm00001d047962			Zm00001d003009	Zm00001d045565
Zm00001d052016	Zm00001d038467			Zm00001d036986	Zm00001d013011
Zm00001d050457	Zm00001d037315			Zm00001d014108	Zm00001d021668
Zm00001d018535	Zm00001d005016			Zm00001d025951	Zm00001d045660
Zm00001d023529	Zm00001d037159			Zm00001d025761	Zm00001d047356
Zm00001d003009	Zm00001d028749			Zm00001d036425	Zm00001d038595
Zm00001d014108	Zm00001d016877			Zm00001d009787	Zm00001d019049
Zm00001d033545	Zm00001d033025			Zm00001d021014	Zm00001d015268
Zm00001d028470	Zm00001d042708			Zm00001d010678	Zm00001d037593
Zm00001d035598	Zm00001d040509			Zm00001d010052	Zm00001d006612
Zm00001d037877	Zm00001d053728			Zm00001d018201	Zm00001d001894
Zm00001d008496	Zm00001d021762			Zm00001d004635	Zm00001d019317
Zm00001d010052	Zm00001d034700			Zm00001d052031	Zm00001d005157
Zm00001d012223	Zm00001d035090			Zm00001d035889	Zm00001d029340
Zm00001d043625	Zm00001d011928			Zm00001d012361	Zm00001d042884
Zm00001d026471	Zm00001d017657			Zm00001d044498	Zm00001d018637
Zm00001d045358	Zm00001d018903			Zm00001d049821	Zm00001d032318
Zm00001d052873	Zm00001d029149			Zm00001d026640	Zm00001d033623
Zm00001d012361	Zm00001d038149			Zm00001d043446	Zm00001d034977
Zm00001d013694	Zm00001d027916			Zm00001d038481	Zm00001d033545
Zm00001d034826	Zm00001d045233			Zm00001d032990	Zm00001d042808
Zm00001d005726	Zm00001d025964			Zm00001d049159	Zm00001d039489
Zm00001d046317	Zm00001d014953			Zm00001d033092	Zm00001d031065
Zm00001d043781	Zm00001d011885			Zm00001d022161	Zm00001d010052
Zm00001d011510	Zm00001d031745			Zm00001d009983	Zm00001d004635
Zm00001d009850	Zm00001d031669			Zm00001d016941	Zm00001d050697
Zm00001d002029	Zm00001d033648			Zm00001d035246	Zm00001d031572
Zm00001d002036	Zm00001d032103			Zm00001d009594	Zm00001d052873
Zm00001d026268	Zm00001d024799			Zm00001d038268	Zm00001d035889
Zm00001d013092	Zm00001d014703			Zm00001d035574	Zm00001d026640
Zm00001d009594	Zm00001d048416			Zm00001d018323	Zm00001d002591
Zm00001d020551	Zm00001d043093			Zm00001d023210	Zm00001d049159
Zm00001d026345	Zm00001d003313			Zm00001d042639	Zm00001d022161
Zm00001d015616	Zm00001d015301			Zm00001d020736	Zm00001d005928
Zm00001d048318	Zm00001d041691			Zm00001d038859	Zm00001d027824
Zm00001d033965	Zm00001d033979			Zm00001d043431	Zm00001d003116
Zm00001d043494	Zm00001d005535			Zm00001d014168	Zm00001d003848
Zm00001d048138	Zm00001d052807			Zm00001d038251	Zm00001d016577
Zm00001d012127	Zm00001d034379			Zm00001d037870	Zm00001d033965
Zm00001d039893	Zm00001d032261			Zm00001d030849	Zm00001d023210
Zm00001d012017	Zm00001d028222			Zm00001d018883	Zm00001d042943
Zm00001d049759	Zm00001d052270			Zm00001d011180	Zm00001d009359
Zm00001d052616	Zm00001d047719			Zm00001d035029	Zm00001d020384
Zm00001d003209	Zm00001d048763			Zm00001d052904	Zm00001d021805
Zm00001d052144	Zm00001d003855			Zm00001d010698	Zm00001d018624
Zm00001d012633	Zm00001d001928			Zm00001d010961	Zm00001d030849
Zm00001d010016	Zm00001d018365			Zm00001d037140	Zm00001d023462
Zm00001d002065	Zm00001d013178			Zm00001d011107	Zm00001d036090
Zm00001d009116	Zm00001d044526			Zm00001d019075	Zm00001d027486
Zm00001d037734	Zm00001d030998			Zm00001d022159	Zm00001d040371
Zm00001d046823	Zm00001d020403			Zm00001d015354	Zm00001d003259
Zm00001d020725	Zm00001d015053			Zm00001d044836	Zm00001d046210
Zm00001d046656	Zm00001d017846			Zm00001d031429	Zm00001d034503
Zm00001d007718	Zm00001d022044			Zm00001d024051	Zm00001d049928
Zm00001d007942	Zm00001d022485			Zm00001d040464	Zm00001d019337
Zm00001d025085	Zm00001d018384			Zm00001d049376	Zm00001d033414
Zm00001d037815	Zm00001d028733			Zm00001d035685	Zm00001d007216
Zm00001d034756	Zm00001d038186			Zm00001d022188	Zm00001d008893
Zm00001d052445	Zm00001d027477			Zm00001d026318	Zm00001d030167
Zm00001d038007	Zm00001d026322			Zm00001d028089	Zm00001d051017
Zm00001d027524	Zm00001d044144			Zm00001d003974	Zm00001d010918
Zm00001d024051	Zm00001d042523			Zm00001d018907	Zm00001d051548
Zm00001d046210	Zm00001d011078			Zm00001d048105	Zm00001d015804
Zm00001d047944	Zm00001d042420			Zm00001d034838	Zm00001d006547
Zm00001d004279	Zm00001d052124			Zm00001d018838	Zm00001d025907
Zm00001d053910	Zm00001d032646			Zm00001d002128	Zm00001d007503
Zm00001d020188	Zm00001d031318			Zm00001d052123	Zm00001d041215
Zm00001d027435	Zm00001d018477			Zm00001d040215	Zm00001d043601
Zm00001d038803	Zm00001d043827			Zm00001d044365	Zm00001d024520
Zm00001d029965	Zm00001d053776			Zm00001d053822	Zm00001d025075
Zm00001d027455	Zm00001d040450			Zm00001d051360	Zm00001d019462
Zm00001d014787	Zm00001d030233			Zm00001d012177	Zm00001d003470
Zm00001d027512	Zm00001d030026			Zm00001d008725	Zm00001d006639
Zm00001d011199	Zm00001d021815			Zm00001d020345	Zm00001d041056
[truncated: 3,875 more rows]

## Sheet: TLP Regulatory Targets
Zm00001d038691 Transcriptionally Differentially Expressed Targets [tubtf5] (230)	Zm00001d038691 Post-transcriptionally Differentially Expressed Targets [tubtf5] (93)		Zm00001d015485 Transcriptionally Differentially Expressed Targets [tubtf8] (847)	Zm00001d015485 Post-transcriptionally Differentially Expressed Targets [tubtf8] (315)
Zm00001d000147	Zm00001d000194		Zm00001d000034	Zm00001d000238
Zm00001d000184	Zm00001d002128		Zm00001d000168	Zm00001d001843
Zm00001d000193	Zm00001d002476		Zm00001d000316	Zm00001d002115
Zm00001d000204	Zm00001d002530		Zm00001d000360	Zm00001d002192
Zm00001d002064	Zm00001d003208		Zm00001d001860	Zm00001d002284
Zm00001d002065	Zm00001d005622		Zm00001d001864	Zm00001d002449
Zm00001d002415	Zm00001d006626		Zm00001d001879	Zm00001d002546
Zm00001d002772	Zm00001d007161		Zm00001d001899	Zm00001d002601
Zm00001d002788	Zm00001d007901		Zm00001d001939	Zm00001d002671
Zm00001d003021	Zm00001d008208		Zm00001d001945	Zm00001d002830
Zm00001d003023	Zm00001d008392		Zm00001d002025	Zm00001d002992
Zm00001d003275	Zm00001d008987		Zm00001d002056	Zm00001d003107
Zm00001d003277	Zm00001d009140		Zm00001d002082	Zm00001d003313
Zm00001d003501	Zm00001d009814		Zm00001d002090	Zm00001d003322
Zm00001d003505	Zm00001d009939		Zm00001d002130	Zm00001d003488
Zm00001d003615	Zm00001d010308		Zm00001d002330	Zm00001d003513
Zm00001d003630	Zm00001d011968		Zm00001d002351	Zm00001d003676
Zm00001d003750	Zm00001d011969		Zm00001d002384	Zm00001d003730
Zm00001d004389	Zm00001d012428		Zm00001d002432	Zm00001d003762
Zm00001d004621	Zm00001d012934		Zm00001d002510	Zm00001d003975
Zm00001d005822	Zm00001d013378		Zm00001d002599	Zm00001d004467
Zm00001d005884	Zm00001d013596		Zm00001d002649	Zm00001d004541
Zm00001d006131	Zm00001d013983		Zm00001d002815	Zm00001d004810
Zm00001d006217	Zm00001d014056		Zm00001d002822	Zm00001d004889
Zm00001d006561	Zm00001d014083		Zm00001d002829	Zm00001d004894
Zm00001d006787	Zm00001d014952		Zm00001d002860	Zm00001d004924
Zm00001d006793	Zm00001d015012		Zm00001d002869	Zm00001d004955
Zm00001d006841	Zm00001d015925		Zm00001d002893	Zm00001d005052
Zm00001d006896	Zm00001d016520		Zm00001d002951	Zm00001d005298
Zm00001d007175	Zm00001d016707		Zm00001d003038	Zm00001d005566
Zm00001d007187	Zm00001d017598		Zm00001d003040	Zm00001d005662
Zm00001d007229	Zm00001d017959		Zm00001d003062	Zm00001d005692
Zm00001d007706	Zm00001d018029		Zm00001d003162	Zm00001d005740
Zm00001d007915	Zm00001d018452		Zm00001d003249	Zm00001d005897
Zm00001d008799	Zm00001d018677		Zm00001d003345	Zm00001d005919
Zm00001d010410	Zm00001d019527		Zm00001d003368	Zm00001d005964
Zm00001d010671	Zm00001d021123		Zm00001d003380	Zm00001d005986
Zm00001d011013	Zm00001d021579		Zm00001d003404	Zm00001d006181
Zm00001d011066	Zm00001d021726		Zm00001d003412	Zm00001d006476
Zm00001d011174	Zm00001d022104		Zm00001d003429	Zm00001d006539
Zm00001d011195	Zm00001d022120		Zm00001d003530	Zm00001d006547
Zm00001d011413	Zm00001d022384		Zm00001d003648	Zm00001d006630
Zm00001d011627	Zm00001d023326		Zm00001d003718	Zm00001d007352
Zm00001d012050	Zm00001d023339		Zm00001d003895	Zm00001d007378
Zm00001d012591	Zm00001d024946		Zm00001d003896	Zm00001d007465
Zm00001d012641	Zm00001d025933		Zm00001d003913	Zm00001d007819
Zm00001d013014	Zm00001d026203		Zm00001d003954	Zm00001d007937
Zm00001d013057	Zm00001d027530		Zm00001d004133	Zm00001d008251
Zm00001d013241	Zm00001d029526		Zm00001d004220	Zm00001d008261
Zm00001d013470	Zm00001d029651		Zm00001d004339	Zm00001d008281
Zm00001d013997	Zm00001d031412		Zm00001d004354	Zm00001d008549
Zm00001d014783	Zm00001d032022		Zm00001d004460	Zm00001d008706
Zm00001d014804	Zm00001d032144		Zm00001d004473	Zm00001d008952
Zm00001d015091	Zm00001d032199		Zm00001d004978	Zm00001d009030
Zm00001d015509	Zm00001d032548		Zm00001d005080	Zm00001d009178
Zm00001d015744	Zm00001d032618		Zm00001d005200	Zm00001d009731
Zm00001d015846	Zm00001d032854		Zm00001d005301	Zm00001d009891
Zm00001d016332	Zm00001d032888		Zm00001d005513	Zm00001d010030
Zm00001d016591	Zm00001d032906		Zm00001d005590	Zm00001d010304
Zm00001d016674	Zm00001d032999		Zm00001d005696	Zm00001d010936
Zm00001d016949	Zm00001d033711		Zm00001d005785	Zm00001d011263
Zm00001d017209	Zm00001d033957		Zm00001d005812	Zm00001d011653
Zm00001d017422	Zm00001d034723		Zm00001d005843	Zm00001d011712
Zm00001d017461	Zm00001d035468		Zm00001d005846	Zm00001d011754
Zm00001d017494	Zm00001d035519		Zm00001d005867	Zm00001d011756
Zm00001d017953	Zm00001d035543		Zm00001d005920	Zm00001d011877
Zm00001d018499	Zm00001d035662		Zm00001d005939	Zm00001d012205
Zm00001d020277	Zm00001d037164		Zm00001d006037	Zm00001d012320
Zm00001d020315	Zm00001d037336		Zm00001d006066	Zm00001d012322
Zm00001d020552	Zm00001d038521		Zm00001d006110	Zm00001d012339
Zm00001d020607	Zm00001d038613		Zm00001d006132	Zm00001d012418
Zm00001d020631	Zm00001d038645		Zm00001d006205	Zm00001d012474
Zm00001d020639	Zm00001d039918		Zm00001d006237	Zm00001d012504
Zm00001d021231	Zm00001d041544		Zm00001d006321	Zm00001d012930
Zm00001d021659	Zm00001d041678		Zm00001d006353	Zm00001d013216
Zm00001d021835	Zm00001d042182		Zm00001d006358	Zm00001d013300
Zm00001d021839	Zm00001d043528		Zm00001d006456	Zm00001d013331
Zm00001d021978	Zm00001d044112		Zm00001d006473	Zm00001d013430
Zm00001d022041	Zm00001d044146		Zm00001d006499	Zm00001d013521
Zm00001d022102	Zm00001d045086		Zm00001d006610	Zm00001d013603
Zm00001d022126	Zm00001d045206		Zm00001d006673	Zm00001d013707
Zm00001d022435	Zm00001d045495		Zm00001d006738	Zm00001d013885
Zm00001d023217	Zm00001d047104		Zm00001d006788	Zm00001d014368
Zm00001d023294	Zm00001d047799		Zm00001d006844	Zm00001d014419
Zm00001d023323	Zm00001d048647		Zm00001d006845	Zm00001d014600
Zm00001d023366	Zm00001d050583		Zm00001d006853	Zm00001d014755
Zm00001d023507	Zm00001d050723		Zm00001d006875	Zm00001d014958
Zm00001d023580	Zm00001d051323		Zm00001d006938	Zm00001d015120
Zm00001d023654	Zm00001d051692		Zm00001d007200	Zm00001d015367
Zm00001d023664	Zm00001d051695		Zm00001d007204	Zm00001d015387
Zm00001d023694	Zm00001d052221		Zm00001d007233	Zm00001d015463
Zm00001d023735	Zm00001d053759		Zm00001d007254	Zm00001d015960
Zm00001d023979	Zm00001d053865		Zm00001d007394	Zm00001d016298
Zm00001d024572			Zm00001d007581	Zm00001d016444
Zm00001d024763			Zm00001d007597	Zm00001d016549
Zm00001d025275			Zm00001d007687	Zm00001d016601
Zm00001d025519			Zm00001d007716	Zm00001d016735
Zm00001d025572			Zm00001d007824	Zm00001d016844
Zm00001d025735			Zm00001d007840	Zm00001d016863
Zm00001d025870			Zm00001d007858	Zm00001d017170
Zm00001d025963			Zm00001d007871	Zm00001d017201
Zm00001d026268			Zm00001d007978	Zm00001d017206
Zm00001d026379			Zm00001d008221	Zm00001d017207
Zm00001d026414			Zm00001d008224	Zm00001d017247
Zm00001d026514			Zm00001d008228	Zm00001d017379
Zm00001d026633			Zm00001d008321	Zm00001d017385
Zm00001d026649			Zm00001d008440	Zm00001d017423
Zm00001d027411			Zm00001d008499	Zm00001d017712
Zm00001d027449			Zm00001d008515	Zm00001d017823
Zm00001d027524			Zm00001d008529	Zm00001d018066
Zm00001d027749			Zm00001d008610	Zm00001d018075
Zm00001d027763			Zm00001d008625	Zm00001d018077
Zm00001d027996			Zm00001d008815	Zm00001d018225
Zm00001d028007			Zm00001d008976	Zm00001d018260
Zm00001d028399			Zm00001d009028	Zm00001d018896
Zm00001d028548			Zm00001d009097	Zm00001d019185
Zm00001d028752			Zm00001d009181	Zm00001d019206
Zm00001d028862			Zm00001d009339	Zm00001d019461
Zm00001d028906			Zm00001d009374	Zm00001d019976
Zm00001d029083			Zm00001d009417	Zm00001d020018
Zm00001d029098			Zm00001d009431	Zm00001d020021
Zm00001d029603			Zm00001d009493	Zm00001d020037
Zm00001d029814			Zm00001d009579	Zm00001d020312
Zm00001d029921			Zm00001d009613	Zm00001d020395
Zm00001d029934			Zm00001d009779	Zm00001d020863
Zm00001d030103			Zm00001d009800	Zm00001d020864
Zm00001d030133			Zm00001d009888	Zm00001d021024
Zm00001d030213			Zm00001d009907	Zm00001d021204
Zm00001d030282			Zm00001d009926	Zm00001d021295
Zm00001d030526			Zm00001d009967	Zm00001d021360
Zm00001d030942			Zm00001d009983	Zm00001d021365
Zm00001d031229			Zm00001d010049	Zm00001d021391
Zm00001d031254			Zm00001d010062	Zm00001d021470
Zm00001d032408			Zm00001d010200	Zm00001d021706
Zm00001d032838			Zm00001d010366	Zm00001d022107
Zm00001d032866			Zm00001d010406	Zm00001d022175
Zm00001d033322			Zm00001d010499	Zm00001d022368
Zm00001d033402			Zm00001d010512	Zm00001d022643
Zm00001d033574			Zm00001d010525	Zm00001d023301
Zm00001d033624			Zm00001d010536	Zm00001d023606
Zm00001d033995			Zm00001d010625	Zm00001d023710
Zm00001d034407			Zm00001d010656	Zm00001d023785
Zm00001d034978			Zm00001d010702	Zm00001d023901
Zm00001d035031			Zm00001d010728	Zm00001d023969
Zm00001d035616			Zm00001d010732	Zm00001d024382
Zm00001d036337			Zm00001d010793	Zm00001d024509
Zm00001d036602			Zm00001d010818	Zm00001d024621
Zm00001d036714			Zm00001d011067	Zm00001d024632
Zm00001d036972			Zm00001d011093	Zm00001d024676
Zm00001d037060			Zm00001d011108	Zm00001d024693
Zm00001d037239			Zm00001d011139	Zm00001d024804
Zm00001d037756			Zm00001d011256	Zm00001d024839
Zm00001d037779			Zm00001d011364	Zm00001d024854
Zm00001d038049			Zm00001d011365	Zm00001d025002
Zm00001d038599			Zm00001d011531	Zm00001d025016
Zm00001d038874			Zm00001d011569	Zm00001d025136
Zm00001d039032			Zm00001d011615	Zm00001d025548
Zm00001d039163			Zm00001d011680	Zm00001d025722
Zm00001d039264			Zm00001d011781	Zm00001d025770
Zm00001d039496			Zm00001d011816	Zm00001d025845
Zm00001d039706			Zm00001d011826	Zm00001d025908
Zm00001d039711			Zm00001d011912	Zm00001d026143
Zm00001d039858			Zm00001d011928	Zm00001d026148
Zm00001d039963			Zm00001d011956	Zm00001d026248
Zm00001d040020			Zm00001d012145	Zm00001d026401
Zm00001d040023			Zm00001d012166	Zm00001d026434
Zm00001d040173			Zm00001d012168	Zm00001d026532
Zm00001d040188			Zm00001d012245	Zm00001d027322
Zm00001d040318			Zm00001d012394	Zm00001d027394
Zm00001d040589			Zm00001d012492	Zm00001d027492
Zm00001d040730			Zm00001d012560	Zm00001d027532
Zm00001d041853			Zm00001d012598	Zm00001d027659
Zm00001d042087			Zm00001d012646	Zm00001d027703
Zm00001d042107			Zm00001d012671	Zm00001d027759
Zm00001d042210			Zm00001d012752	Zm00001d028182
Zm00001d042285			Zm00001d012830	Zm00001d028216
Zm00001d042499			Zm00001d012868	Zm00001d028298
Zm00001d042624			Zm00001d012973	Zm00001d028400
Zm00001d042833			Zm00001d012992	Zm00001d028410
Zm00001d043171			Zm00001d012993	Zm00001d028419
Zm00001d043950			Zm00001d012998	Zm00001d028704
Zm00001d044516			Zm00001d013006	Zm00001d028947
Zm00001d044518			Zm00001d013013	Zm00001d029218
Zm00001d044683			Zm00001d013066	Zm00001d029396
Zm00001d044691			Zm00001d013166	Zm00001d029557
Zm00001d044744			Zm00001d013177	Zm00001d029573
Zm00001d044940			Zm00001d013184	Zm00001d029577
Zm00001d044951			Zm00001d013204	Zm00001d029716
Zm00001d045220			Zm00001d013238	Zm00001d030010
Zm00001d045836			Zm00001d013250	Zm00001d030229
Zm00001d045945			Zm00001d013268	Zm00001d030361
Zm00001d046210			Zm00001d013307	Zm00001d030727
Zm00001d046364			Zm00001d013346	Zm00001d030834
Zm00001d046454			Zm00001d013348	Zm00001d031064
Zm00001d046474			Zm00001d013392	Zm00001d031119
Zm00001d047043			Zm00001d013410	Zm00001d031203
Zm00001d047150			Zm00001d013443	Zm00001d031341
Zm00001d047182			Zm00001d013456	Zm00001d031416
Zm00001d047276			Zm00001d013495	Zm00001d031429
Zm00001d047582			Zm00001d013520	Zm00001d031496
Zm00001d047736			Zm00001d013566	Zm00001d031766
Zm00001d047875			Zm00001d013624	Zm00001d032035
Zm00001d048178			Zm00001d013721	Zm00001d032084
Zm00001d048342			Zm00001d013730	Zm00001d032194
Zm00001d048521			Zm00001d013744	Zm00001d032222
Zm00001d048957			Zm00001d013873	Zm00001d032272
Zm00001d049107			Zm00001d014459	Zm00001d032310
Zm00001d049303			Zm00001d014562	Zm00001d032343
Zm00001d050141			Zm00001d014679	Zm00001d032775
Zm00001d050185			Zm00001d014756	Zm00001d033186
Zm00001d050514			Zm00001d014876	Zm00001d033231
Zm00001d050844			Zm00001d014919	Zm00001d033407
Zm00001d050893			Zm00001d014969	Zm00001d033421
Zm00001d051399			Zm00001d015064	Zm00001d033615
Zm00001d051546			Zm00001d015127	Zm00001d033891
Zm00001d051754			Zm00001d015226	Zm00001d034081
Zm00001d051877			Zm00001d015301	Zm00001d034164
Zm00001d052079			Zm00001d015374	Zm00001d034166
Zm00001d052191			Zm00001d015442	Zm00001d034594
Zm00001d052361			Zm00001d015474	Zm00001d034778
Zm00001d052433			Zm00001d015569	Zm00001d034872
Zm00001d052458			Zm00001d015613	Zm00001d035053
Zm00001d052673			Zm00001d015802	Zm00001d035082
Zm00001d052733			Zm00001d015839	Zm00001d035197
Zm00001d052837			Zm00001d015844	Zm00001d035312
Zm00001d053172			Zm00001d015863	Zm00001d035907
Zm00001d053210			Zm00001d015929	Zm00001d036148
Zm00001d053648			Zm00001d015977	Zm00001d036535
Zm00001d053725			Zm00001d016036	Zm00001d036588
Zm00001d053818			Zm00001d016082	Zm00001d036637
			Zm00001d016095	Zm00001d036646
			Zm00001d016134	Zm00001d037108
			Zm00001d016277	Zm00001d037117
			Zm00001d016443	Zm00001d037375
			Zm00001d016461	Zm00001d037522
			Zm00001d016542	Zm00001d037672
			Zm00001d016665	Zm00001d037918
			Zm00001d016758	Zm00001d038060
			Zm00001d016893	Zm00001d038109
			Zm00001d017043	Zm00001d038186
			Zm00001d017045	Zm00001d038205
			Zm00001d017089	Zm00001d038469
			Zm00001d017111	Zm00001d038504
			Zm00001d017139	Zm00001d038549
			Zm00001d017146	Zm00001d038641
			Zm00001d017147	Zm00001d038667
			Zm00001d017168	Zm00001d039059
			Zm00001d017179	Zm00001d039595
			Zm00001d017214	Zm00001d040035
			Zm00001d017391	Zm00001d040046
			Zm00001d017491	Zm00001d040265
			Zm00001d017537	Zm00001d040467
			Zm00001d017555	Zm00001d040588
			Zm00001d017560	Zm00001d041330
			Zm00001d017718	Zm00001d041714
			Zm00001d017720	Zm00001d041839
			Zm00001d017746	Zm00001d041972
			Zm00001d017786	Zm00001d042468
			Zm00001d017800	Zm00001d042926
			Zm00001d017945	Zm00001d043224
			Zm00001d017949	Zm00001d043266
			Zm00001d017961	Zm00001d043383
			Zm00001d017986	Zm00001d043503
			Zm00001d018009	Zm00001d043660
			Zm00001d018014	Zm00001d043721
			Zm00001d018119	Zm00001d043969
			Zm00001d018130	Zm00001d044116
			Zm00001d018141	Zm00001d044130
			Zm00001d018151	Zm00001d044246
			Zm00001d018157	Zm00001d044327
			Zm00001d018201	Zm00001d044717
			Zm00001d018383	Zm00001d045445
			Zm00001d018384	Zm00001d045527
			Zm00001d018415	Zm00001d045533
			Zm00001d018441	Zm00001d045703
			Zm00001d018485	Zm00001d046096
			Zm00001d018488	Zm00001d046097
			Zm00001d018552	Zm00001d046388
			Zm00001d018575	Zm00001d046748
			Zm00001d018600	Zm00001d046786
			Zm00001d018624	Zm00001d046788
			Zm00001d018731	Zm00001d046834
			Zm00001d018781	Zm00001d046935
			Zm00001d018903	Zm00001d047787
			Zm00001d018916	Zm00001d047853
			Zm00001d018976	Zm00001d047912
			Zm00001d019052	Zm00001d048116
			Zm00001d019147	Zm00001d048353
			Zm00001d019180	Zm00001d048438
			Zm00001d019219	Zm00001d048448
			Zm00001d019220	Zm00001d048672
			Zm00001d019325	Zm00001d049186
			Zm00001d019326	Zm00001d049282
			Zm00001d019398	Zm00001d049452
			Zm00001d019462	Zm00001d049511
			Zm00001d019627	Zm00001d049602
			Zm00001d019696	Zm00001d050000
			Zm00001d020030	Zm00001d050033
			Zm00001d020032	Zm00001d050383
			Zm00001d020182	Zm00001d050748
			Zm00001d020201	Zm00001d050889
			Zm00001d020238	Zm00001d050905
			Zm00001d020296	Zm00001d051424
			Zm00001d020355	Zm00001d051498
			Zm00001d020392	Zm00001d051793
			Zm00001d020434	Zm00001d051929
			Zm00001d020544	Zm00001d052133
			Zm00001d020657	Zm00001d052401
			Zm00001d020675	Zm00001d052667
			Zm00001d020838	Zm00001d052749
			Zm00001d020851	Zm00001d052910
			Zm00001d020867	Zm00001d053006
			Zm00001d020980	Zm00001d053545
			Zm00001d021025	Zm00001d053801
			Zm00001d021063	Zm00001d053829
			Zm00001d021173
			Zm00001d021280
			Zm00001d021378
			Zm00001d021379
			Zm00001d021396
			Zm00001d021430
			Zm00001d021433
			Zm00001d021447
			Zm00001d021453
			Zm00001d021511
			Zm00001d021515
			Zm00001d021583
			Zm00001d021610
			Zm00001d021636
			Zm00001d021698
			Zm00001d021699
			Zm00001d021762
			Zm00001d021841
			Zm00001d022028
			Zm00001d022060
			Zm00001d022188
			Zm00001d022206
			Zm00001d022226
			Zm00001d022276
			Zm00001d022295
			Zm00001d022332
			Zm00001d022396
			Zm00001d022463
			Zm00001d022474
			Zm00001d022560
			Zm00001d022563
			Zm00001d022564
			Zm00001d022578
			Zm00001d022598
			Zm00001d022626
			Zm00001d022627
			Zm00001d023279
			Zm00001d023300
			Zm00001d023314
			Zm00001d023420
			Zm00001d023429
			Zm00001d023432
			Zm00001d023462
			Zm00001d023479
			Zm00001d023534
			Zm00001d023536
			Zm00001d023538
			Zm00001d023559
			Zm00001d023692
			Zm00001d023707
			Zm00001d023839
			Zm00001d023887
			Zm00001d023912
			Zm00001d024094
			Zm00001d024258
			Zm00001d024321
			Zm00001d024507
			Zm00001d024835
			Zm00001d025149
			Zm00001d025199
			Zm00001d025234
			Zm00001d025354
			Zm00001d025369
			Zm00001d025435
			Zm00001d025710
			Zm00001d025721
			Zm00001d025818
			Zm00001d025827
			Zm00001d025944
			Zm00001d026046
			Zm00001d026089
			Zm00001d026113
			Zm00001d026129
			Zm00001d026130
			Zm00001d026175
			Zm00001d026222
			Zm00001d026273
			Zm00001d026291
			Zm00001d026371
			Zm00001d026427
			Zm00001d026469
			Zm00001d026540
			Zm00001d026603
			Zm00001d026700
			Zm00001d027295
			Zm00001d027337
			Zm00001d027369
			Zm00001d027422
			Zm00001d027477
			Zm00001d027488
			Zm00001d027517
			Zm00001d027589
			Zm00001d027729
			Zm00001d027760
			Zm00001d027801
			Zm00001d027878
			Zm00001d027939
			Zm00001d028107
			Zm00001d028160
			Zm00001d028180
			Zm00001d028195
			Zm00001d028210
			Zm00001d028229
			Zm00001d028243
			Zm00001d028299
			Zm00001d028377
			Zm00001d028401
			Zm00001d028471
			Zm00001d028538
			Zm00001d028562
			Zm00001d028669
			Zm00001d028714
			Zm00001d028787
			Zm00001d028796
			Zm00001d028810
			Zm00001d028829
			Zm00001d028840
			Zm00001d028863
			Zm00001d028915
			Zm00001d028967
			Zm00001d029059
			Zm00001d029078
			Zm00001d029203
			Zm00001d029270
			Zm00001d029478
			Zm00001d029647
			Zm00001d029809
			Zm00001d029946
			Zm00001d029950
			Zm00001d030048
			Zm00001d030101
			Zm00001d030127
			Zm00001d030220
			Zm00001d030230
			Zm00001d030233
			Zm00001d030285
			Zm00001d030310
			Zm00001d030345
			Zm00001d030348
			Zm00001d030381
			Zm00001d030496
			Zm00001d030614
			Zm00001d030677
			Zm00001d030762
			Zm00001d030849
			Zm00001d030982
			Zm00001d030990
			Zm00001d031061
			Zm00001d031074
			Zm00001d031118
			Zm00001d031134
			Zm00001d031211
			Zm00001d031258
			Zm00001d031444
			Zm00001d031484
			Zm00001d031485
			Zm00001d031494
			Zm00001d031599
			Zm00001d031602
			Zm00001d031678
			Zm00001d031751
			Zm00001d031893
			Zm00001d031899
			Zm00001d031943
			Zm00001d031969
			Zm00001d031970
			Zm00001d031992
			Zm00001d031997
			Zm00001d032029
			Zm00001d032142
			Zm00001d032224
			Zm00001d032230
			Zm00001d032239
			Zm00001d032298
			Zm00001d032322
			Zm00001d032366
			Zm00001d032380
			Zm00001d032420
			Zm00001d032502
			Zm00001d032504
			Zm00001d032565
			Zm00001d032668
			Zm00001d032805
			Zm00001d032828
			Zm00001d033025
			Zm00001d033038
			Zm00001d033039
			Zm00001d033061
			Zm00001d033091
			Zm00001d033112
			Zm00001d033158
			Zm00001d033193
			Zm00001d033280
			Zm00001d033333
			Zm00001d033338
			Zm00001d033365
			Zm00001d033465
			Zm00001d033484
			Zm00001d033527
			Zm00001d033543
			Zm00001d033563
			Zm00001d033594
			Zm00001d033665
			Zm00001d033704
			Zm00001d033717
			Zm00001d033738
			Zm00001d033822
			Zm00001d033873
			Zm00001d033893
			Zm00001d033896
			Zm00001d033905
			Zm00001d033985
			Zm00001d033999
			Zm00001d034007
			Zm00001d034020
			Zm00001d034022
			Zm00001d034030
			Zm00001d034062
			Zm00001d034126
			Zm00001d034192
			Zm00001d034204
			Zm00001d034257
			Zm00001d034278
			Zm00001d034338
			Zm00001d034422
			Zm00001d034479
			Zm00001d034507
			Zm00001d034523
			Zm00001d034550
			Zm00001d034577
			Zm00001d034606
			Zm00001d034699
			Zm00001d034702
			Zm00001d034840
			Zm00001d034851
			Zm00001d034868
			Zm00001d034888
			Zm00001d034900
			Zm00001d034919
			Zm00001d035081
			Zm00001d035087
			Zm00001d035097
			Zm00001d035191
			Zm00001d035200
			Zm00001d035512
			Zm00001d035515
			Zm00001d035634
			Zm00001d035666
			Zm00001d035737
			Zm00001d035764
			Zm00001d035916
			Zm00001d035934
			Zm00001d036131
			Zm00001d036351
			Zm00001d036360
			Zm00001d036371
			Zm00001d036521
			Zm00001d036624
			Zm00001d036630
			Zm00001d036797
			Zm00001d036807
			Zm00001d036933
			Zm00001d037009
			Zm00001d037079
			Zm00001d037209
			Zm00001d037210
			Zm00001d037225
			Zm00001d037228
			Zm00001d037338
			Zm00001d037512
			Zm00001d037551
			Zm00001d037603
			Zm00001d037694
			Zm00001d037843
			Zm00001d037972
			Zm00001d038005
			Zm00001d038047
			Zm00001d038087
			Zm00001d038131
			Zm00001d038149
			Zm00001d038163
			Zm00001d038282
			Zm00001d038296
			Zm00001d038358
			Zm00001d038459
			Zm00001d038583
			Zm00001d038682
			Zm00001d038794
			Zm00001d038832
			Zm00001d038932
			Zm00001d038961
			Zm00001d039062
			Zm00001d039086
			Zm00001d039104
			Zm00001d039218
			Zm00001d039306
			Zm00001d039325
			Zm00001d039371
			Zm00001d039372
			Zm00001d039415
			Zm00001d039435
			Zm00001d039470
			Zm00001d039471
			Zm00001d039498
			Zm00001d039579
			Zm00001d039598
			Zm00001d039617
			Zm00001d039638
			Zm00001d039667
			Zm00001d039687
			Zm00001d039718
			Zm00001d039745
			Zm00001d039884
			Zm00001d040147
			Zm00001d040186
			Zm00001d040202
			Zm00001d040213
			Zm00001d040242
			Zm00001d040264
			Zm00001d040276
			Zm00001d040314
			Zm00001d040390
			Zm00001d040409
			Zm00001d040423
			Zm00001d040622
			Zm00001d040702
			Zm00001d040991
			Zm00001d041180
			Zm00001d041215
			Zm00001d041323
			Zm00001d041345
			Zm00001d041353
			Zm00001d041489
			Zm00001d041496
			Zm00001d041753
			Zm00001d041780
			Zm00001d041804
			Zm00001d041819
			Zm00001d041824
			Zm00001d041889
			Zm00001d041957
			Zm00001d041962
			Zm00001d042049
			Zm00001d042050
			Zm00001d042130
			Zm00001d042302
			Zm00001d042345
			Zm00001d042346
			Zm00001d042381
			Zm00001d042445
			Zm00001d042498
			Zm00001d042528
			Zm00001d042600
			Zm00001d042601
			Zm00001d042620
			Zm00001d042840
			Zm00001d042966
			Zm00001d043009
			Zm00001d043071
			Zm00001d043075
			Zm00001d043155
			Zm00001d043164
			Zm00001d043182
			Zm00001d043201
			Zm00001d043299
			Zm00001d043380
			Zm00001d043451
			Zm00001d043489
			Zm00001d043515
			Zm00001d043581
			Zm00001d043661
			Zm00001d043666
			Zm00001d043691
			Zm00001d043783
			Zm00001d043831
			Zm00001d043922
			Zm00001d044018
			Zm00001d044043
			Zm00001d044069
			Zm00001d044276
			Zm00001d044335
			Zm00001d044355
			Zm00001d044420
			Zm00001d044479
			Zm00001d044534
			Zm00001d044540
			Zm00001d044581
			Zm00001d044801
			Zm00001d044833
			Zm00001d044903
			Zm00001d044920
			Zm00001d044972
			Zm00001d045027
			Zm00001d045354
			Zm00001d045400
			Zm00001d045432
			Zm00001d045480
			Zm00001d045500
			Zm00001d045538
			Zm00001d045554
			Zm00001d045575
			Zm00001d045655
			Zm00001d045940
			Zm00001d046223
			Zm00001d046234
			Zm00001d046442
			Zm00001d046489
			Zm00001d046583
			Zm00001d046621
			Zm00001d046642
			Zm00001d046792
			Zm00001d046887
			Zm00001d046910
			Zm00001d046937
			Zm00001d046938
			Zm00001d046971
			Zm00001d047289
			Zm00001d047392
			Zm00001d047395
			Zm00001d047451
			Zm00001d047457
			Zm00001d047463
			Zm00001d047498
			Zm00001d047512
			Zm00001d047516
			Zm00001d047538
			Zm00001d047673
			Zm00001d047680
			Zm00001d047701
			Zm00001d047746
			Zm00001d047753
			Zm00001d048004
			Zm00001d048076
			Zm00001d048104
			Zm00001d048175
			Zm00001d048181
			Zm00001d048233
			Zm00001d048299
			Zm00001d048346
			Zm00001d048349
			Zm00001d048366
			Zm00001d048373
			Zm00001d048411
			Zm00001d048422
			Zm00001d048568
			Zm00001d048569
			Zm00001d048573
			Zm00001d048639
			Zm00001d048669
			Zm00001d048717
			Zm00001d049007
			Zm00001d049046
			Zm00001d049141
			Zm00001d049190
			Zm00001d049228
			Zm00001d049256
			Zm00001d049490
			Zm00001d049505
			Zm00001d049684
			Zm00001d049724
			Zm00001d049851
			Zm00001d049884
			Zm00001d049916
			Zm00001d049938
			Zm00001d049965
			Zm00001d050061
			Zm00001d050104
			Zm00001d050193
			Zm00001d050329
			Zm00001d050666
			Zm00001d050705
			Zm00001d050850
			Zm00001d050960
			Zm00001d050963
			Zm00001d051016
			Zm00001d051020
			Zm00001d051111
			Zm00001d051235
			Zm00001d051474
			Zm00001d051542
			Zm00001d051544
			Zm00001d051567
			Zm00001d051778
			Zm00001d051885
			Zm00001d051928
			Zm00001d052010
			Zm00001d052021
			Zm00001d052025
			Zm00001d052033
			Zm00001d052043
			Zm00001d052047
			Zm00001d052112
			Zm00001d052130
			Zm00001d052143
			Zm00001d052216
			Zm00001d052288
			Zm00001d052323
			Zm00001d052364
			Zm00001d052368
			Zm00001d052380
			Zm00001d052396
			Zm00001d052410
			Zm00001d052495
			Zm00001d052556
			Zm00001d052615
			Zm00001d052636
			Zm00001d052918
			Zm00001d052952
			Zm00001d052955
			Zm00001d053007
			Zm00001d053107
			Zm00001d053149
			Zm00001d053272
			Zm00001d053396
			Zm00001d053432
			Zm00001d053442
			Zm00001d053447
			Zm00001d053556
			Zm00001d053585
			Zm00001d053587
			Zm00001d053622
			Zm00001d053632
			Zm00001d053680
			Zm00001d053684
			Zm00001d053694
			Zm00001d053724
			Zm00001d053732
			Zm00001d053808
			Zm00001d053855
			Zm00001d053962
			Zm00001d053998
			Zm00001d054065

## Sheet: AL Regulatory Targets
Zm00001d037537 Transcriptionally Differentially Expressed Targets [alf1] (50)	Zm00001d037537 Post-transcriptionally Differentially Expressed Targets [alf1] (28)		Zm00001d041767 Transcriptionally Differentially Expressed Targets [alf4] (263)	Zm00001d041767 Post-transcriptionally Differentially Expressed Targets [alf4] (98)		Zm00001d049007 Transcriptionally Differentially Expressed Targets [alf18] (359)	Zm00001d049007 Post-transcriptionally Differentially Expressed Targets [alf18] (115)
Zm00001d002428	Zm00001d002530		Zm00001d000399	Zm00001d000291		Zm00001d000168	Zm00001d002115
Zm00001d003081	Zm00001d006942		Zm00001d001806	Zm00001d001820		Zm00001d001899	Zm00001d002192
Zm00001d006561	Zm00001d008606		Zm00001d002052	Zm00001d002549		Zm00001d002056	Zm00001d002284
Zm00001d006841	Zm00001d012687		Zm00001d002880	Zm00001d003107		Zm00001d002426	Zm00001d002546
Zm00001d007077	Zm00001d014083		Zm00001d002956	Zm00001d003313		Zm00001d002432	Zm00001d002601
Zm00001d007153	Zm00001d016041		Zm00001d002989	Zm00001d003978		Zm00001d002436	Zm00001d003730
Zm00001d011125	Zm00001d017145		Zm00001d003066	Zm00001d005002		Zm00001d002599	Zm00001d003978
Zm00001d012044	Zm00001d021169		Zm00001d003067	Zm00001d005170		Zm00001d002649	Zm00001d004810
Zm00001d012572	Zm00001d021974		Zm00001d003618	Zm00001d005897		Zm00001d002676	Zm00001d004894
Zm00001d012632	Zm00001d024347		Zm00001d004021	Zm00001d006630		Zm00001d003013	Zm00001d004934
Zm00001d012972	Zm00001d028720		Zm00001d004392	Zm00001d007433		Zm00001d003038	Zm00001d005919
Zm00001d013501	Zm00001d032022		Zm00001d004409	Zm00001d007700		Zm00001d003062	Zm00001d006547
Zm00001d013512	Zm00001d032199		Zm00001d004478	Zm00001d009088		Zm00001d003181	Zm00001d007433
Zm00001d013549	Zm00001d033516		Zm00001d004497	Zm00001d009891		Zm00001d003249	Zm00001d008251
Zm00001d013787	Zm00001d033621		Zm00001d004509	Zm00001d010304		Zm00001d003308	Zm00001d008261
Zm00001d014038	Zm00001d033797		Zm00001d004513	Zm00001d012019		Zm00001d003380	Zm00001d009117
Zm00001d017908	Zm00001d034468		Zm00001d005785	Zm00001d012304		Zm00001d003618	Zm00001d010520
Zm00001d019555	Zm00001d037386		Zm00001d005867	Zm00001d012339		Zm00001d003718	Zm00001d010936
Zm00001d020845	Zm00001d037768		Zm00001d005871	Zm00001d012398		Zm00001d004094	Zm00001d011653
Zm00001d021621	Zm00001d038521		Zm00001d006028	Zm00001d013071		Zm00001d004133	Zm00001d012339
Zm00001d021793	Zm00001d038558		Zm00001d006054	Zm00001d013289		Zm00001d004513	Zm00001d012418
Zm00001d024572	Zm00001d038578		Zm00001d006117	Zm00001d013331		Zm00001d005590	Zm00001d012891
Zm00001d024933	Zm00001d046767		Zm00001d006175	Zm00001d013402		Zm00001d005696	Zm00001d012930
Zm00001d025452	Zm00001d047767		Zm00001d006823	Zm00001d013411		Zm00001d005812	Zm00001d013071
Zm00001d026284	Zm00001d048468		Zm00001d007082	Zm00001d013521		Zm00001d006066	Zm00001d013300
Zm00001d026322	Zm00001d050179		Zm00001d007345	Zm00001d013878		Zm00001d006110	Zm00001d013565
Zm00001d027624	Zm00001d051541		Zm00001d007394	Zm00001d013992		Zm00001d006117	Zm00001d013878
Zm00001d028820	Zm00001d053759		Zm00001d007489	Zm00001d014419		Zm00001d006132	Zm00001d014419
Zm00001d029810			Zm00001d007630	Zm00001d014451		Zm00001d006159	Zm00001d015367
Zm00001d032107			Zm00001d007716	Zm00001d014648		Zm00001d006205	Zm00001d015737
Zm00001d032521			Zm00001d007905	Zm00001d015400		Zm00001d006237	Zm00001d017201
Zm00001d032926			Zm00001d008512	Zm00001d016348		Zm00001d006321	Zm00001d017751
Zm00001d033931			Zm00001d008963	Zm00001d016581		Zm00001d006358	Zm00001d018742
Zm00001d034000			Zm00001d009028	Zm00001d016691		Zm00001d006456	Zm00001d020312
Zm00001d037573			Zm00001d009161	Zm00001d017118		Zm00001d006470	Zm00001d020537
Zm00001d038557			Zm00001d009926	Zm00001d017201		Zm00001d006499	Zm00001d020864
Zm00001d040190			Zm00001d009983	Zm00001d017379		Zm00001d007105	Zm00001d021024
Zm00001d040348			Zm00001d010625	Zm00001d017385		Zm00001d007189	Zm00001d021341
Zm00001d042685			Zm00001d011067	Zm00001d017467		Zm00001d007204	Zm00001d021365
Zm00001d043088			Zm00001d011364	Zm00001d018464		Zm00001d008221	Zm00001d021391
Zm00001d044179			Zm00001d011455	Zm00001d018896		Zm00001d008815	Zm00001d021706
Zm00001d045036			Zm00001d011890	Zm00001d019279		Zm00001d009596	Zm00001d022175
Zm00001d045220			Zm00001d011956	Zm00001d019481		Zm00001d009811	Zm00001d023630
Zm00001d046344			Zm00001d012560	Zm00001d020537		Zm00001d009877	Zm00001d023693
Zm00001d047441			Zm00001d012836	Zm00001d021357		Zm00001d009926	Zm00001d023901
Zm00001d047663			Zm00001d012868	Zm00001d021537		Zm00001d010049	Zm00001d023969
Zm00001d047723			Zm00001d012973	Zm00001d021666		Zm00001d010062	Zm00001d024386
Zm00001d047986			Zm00001d013013	Zm00001d021929		Zm00001d010366	Zm00001d024509
Zm00001d049902			Zm00001d013054	Zm00001d023301		Zm00001d010525	Zm00001d025182
Zm00001d053875			Zm00001d013066	Zm00001d024386		Zm00001d010656	Zm00001d025886
			Zm00001d013277	Zm00001d024804		Zm00001d010818	Zm00001d026143
			Zm00001d013410	Zm00001d024839		Zm00001d011108	Zm00001d026148
			Zm00001d013456	Zm00001d025002		Zm00001d011256	Zm00001d026543
			Zm00001d013572	Zm00001d025203		Zm00001d011364	Zm00001d027492
			Zm00001d013845	Zm00001d025548		Zm00001d011615	Zm00001d027759
			Zm00001d013861	Zm00001d025747		Zm00001d011680	Zm00001d028182
			Zm00001d013957	Zm00001d025825		Zm00001d011928	Zm00001d028241
			Zm00001d014284	Zm00001d026143		Zm00001d011956	Zm00001d029105
			Zm00001d014459	Zm00001d026147		Zm00001d012274	Zm00001d029339
			Zm00001d015085	Zm00001d026434		Zm00001d012560	Zm00001d029340
			Zm00001d015210	Zm00001d027492		Zm00001d012645	Zm00001d029557
			Zm00001d015291	Zm00001d028186		Zm00001d012752	Zm00001d029573
			Zm00001d015484	Zm00001d028249		Zm00001d012847	Zm00001d029903
			Zm00001d015605	Zm00001d028704		Zm00001d012918	Zm00001d030727
			Zm00001d015705	Zm00001d028947		Zm00001d012973	Zm00001d031064
			Zm00001d016134	Zm00001d029195		Zm00001d013066	Zm00001d031119
			Zm00001d016160	Zm00001d029218		Zm00001d013166	Zm00001d031325
			Zm00001d016588	Zm00001d029699		Zm00001d013520	Zm00001d032194
			Zm00001d016805	Zm00001d031429		Zm00001d013566	Zm00001d033891
			Zm00001d017786	Zm00001d031655		Zm00001d013624	Zm00001d034081
			Zm00001d017831	Zm00001d032127		Zm00001d013873	Zm00001d034164
			Zm00001d018201	Zm00001d032517		Zm00001d014016	Zm00001d034166
			Zm00001d018342	Zm00001d033044		Zm00001d014756	Zm00001d034778
			Zm00001d018366	Zm00001d033319		Zm00001d015268	Zm00001d034872
			Zm00001d018412	Zm00001d035234		Zm00001d015407	Zm00001d034875
			Zm00001d018838	Zm00001d036761		Zm00001d015485	Zm00001d035082
			Zm00001d018964	Zm00001d036877		Zm00001d015839	Zm00001d036637
			Zm00001d019220	Zm00001d036894		Zm00001d015856	Zm00001d036657
			Zm00001d019573	Zm00001d037672		Zm00001d015863	Zm00001d038060
			Zm00001d019956	Zm00001d038060		Zm00001d015977	Zm00001d038109
			Zm00001d020238	Zm00001d038109		Zm00001d016082	Zm00001d038338
			Zm00001d020445	Zm00001d038831		Zm00001d016542	Zm00001d038504
			Zm00001d020530	Zm00001d039338		Zm00001d016613	Zm00001d038641
			Zm00001d020544	Zm00001d040351		Zm00001d016935	Zm00001d039059
			Zm00001d020685	Zm00001d042258		Zm00001d017043	Zm00001d041330
			Zm00001d020826	Zm00001d046450		Zm00001d017045	Zm00001d041714
			Zm00001d020958	Zm00001d046492		Zm00001d017089	Zm00001d041990
			Zm00001d021075	Zm00001d046934		Zm00001d017146	Zm00001d042468
			Zm00001d021370	Zm00001d048202		Zm00001d017537	Zm00001d042660
			Zm00001d021507	Zm00001d048703		Zm00001d017555	Zm00001d043153
			Zm00001d021653	Zm00001d049232		Zm00001d017659	Zm00001d043231
			Zm00001d021667	Zm00001d050033		Zm00001d017718	Zm00001d043503
			Zm00001d021715	Zm00001d050905		Zm00001d017949	Zm00001d043512
			Zm00001d021764	Zm00001d051172		Zm00001d018006	Zm00001d043969
			Zm00001d021879	Zm00001d051793		Zm00001d018009	Zm00001d044460
			Zm00001d022188	Zm00001d051990		Zm00001d018119	Zm00001d045445
			Zm00001d022381	Zm00001d052133		Zm00001d018141	Zm00001d045533
			Zm00001d022474	Zm00001d053911		Zm00001d018432	Zm00001d046788
			Zm00001d022514			Zm00001d018441	Zm00001d047257
			Zm00001d022594			Zm00001d018485	Zm00001d047290
			Zm00001d022599			Zm00001d018552	Zm00001d047659
			Zm00001d024051			Zm00001d018624	Zm00001d047760
			Zm00001d024248			Zm00001d018731	Zm00001d047787
			Zm00001d024965			Zm00001d018751	Zm00001d048127
			Zm00001d025435			Zm00001d018941	Zm00001d048438
			Zm00001d025948			Zm00001d018976	Zm00001d048448
			Zm00001d026012			Zm00001d019180	Zm00001d048474
			Zm00001d026427			Zm00001d019220	Zm00001d049110
			Zm00001d028089			Zm00001d019326	Zm00001d050412
			Zm00001d028338			Zm00001d019449	Zm00001d050824
			Zm00001d028409			Zm00001d019450	Zm00001d050905
			Zm00001d028414			Zm00001d019462	Zm00001d051082
			Zm00001d029095			Zm00001d019696	Zm00001d051548
			Zm00001d029183			Zm00001d019980	Zm00001d052518
			Zm00001d029251			Zm00001d020032	Zm00001d052939
			Zm00001d029429			Zm00001d020238
			Zm00001d029476			Zm00001d020515
			Zm00001d029478			Zm00001d020684
			Zm00001d029599			Zm00001d020851
			Zm00001d029809			Zm00001d020958
			Zm00001d029946			Zm00001d021075
			Zm00001d030109			Zm00001d021378
			Zm00001d030130			Zm00001d021396
			Zm00001d030194			Zm00001d021433
			Zm00001d030638			Zm00001d021447
			Zm00001d030849			Zm00001d021453
			Zm00001d031026			Zm00001d021518
			Zm00001d031061			Zm00001d021583
			Zm00001d031439			Zm00001d021610
			Zm00001d031484			Zm00001d021879
			Zm00001d031514			Zm00001d022144
			Zm00001d031569			Zm00001d022206
			Zm00001d031729			Zm00001d022240
			Zm00001d031908			Zm00001d022594
			Zm00001d031969			Zm00001d022598
			Zm00001d032311			Zm00001d022599
			Zm00001d032337			Zm00001d022613
			Zm00001d032380			Zm00001d022626
			Zm00001d032383			Zm00001d022627
			Zm00001d032447			Zm00001d023226
			Zm00001d033038			Zm00001d023279
			Zm00001d033039			Zm00001d023300
			Zm00001d033233			Zm00001d023462
			Zm00001d033333			Zm00001d023692
			Zm00001d033527			Zm00001d023699
			Zm00001d033585			Zm00001d023757
			Zm00001d034005			Zm00001d023839
			Zm00001d034022			Zm00001d024128
			Zm00001d034248			Zm00001d024321
			Zm00001d034338			Zm00001d024507
			Zm00001d034463			Zm00001d024702
			Zm00001d034487			Zm00001d025130
			Zm00001d034766			Zm00001d025199
			Zm00001d034838			Zm00001d025687
			Zm00001d034851			Zm00001d025721
			Zm00001d034865			Zm00001d025738
			Zm00001d034935			Zm00001d026046
			Zm00001d035097			Zm00001d026129
			Zm00001d035185			Zm00001d026130
			Zm00001d035682			Zm00001d026175
			Zm00001d035698			Zm00001d026469
			Zm00001d036080			Zm00001d026540
			Zm00001d036345			Zm00001d026684
			Zm00001d036396			Zm00001d027295
			Zm00001d036807			Zm00001d027337
			Zm00001d036812			Zm00001d027421
			Zm00001d037228			Zm00001d027477
			Zm00001d037343			Zm00001d027589
			Zm00001d037651			Zm00001d027801
			Zm00001d037771			Zm00001d027872
			Zm00001d037982			Zm00001d027878
			Zm00001d038085			Zm00001d027939
			Zm00001d038087			Zm00001d028039
			Zm00001d038163			Zm00001d028195
			Zm00001d038170			Zm00001d028229
			Zm00001d038189			Zm00001d028338
			Zm00001d038352			Zm00001d028377
			Zm00001d038362			Zm00001d028536
			Zm00001d038579			Zm00001d028549
			Zm00001d038682			Zm00001d028796
			Zm00001d038684			Zm00001d028837
			Zm00001d039071			Zm00001d028840
			Zm00001d039081			Zm00001d028950
			Zm00001d039086			Zm00001d029059
			Zm00001d039451			Zm00001d029201
			Zm00001d039456			Zm00001d030101
			Zm00001d039598			Zm00001d030230
			Zm00001d039638			Zm00001d030677
			Zm00001d040186			Zm00001d030849
			Zm00001d040202			Zm00001d031074
			Zm00001d041180			Zm00001d031211
			Zm00001d041489			Zm00001d031485
			Zm00001d041608			Zm00001d031602
			Zm00001d041776			Zm00001d031913
			Zm00001d041819			Zm00001d031970
			Zm00001d042017			Zm00001d032029
			Zm00001d042141			Zm00001d032142
			Zm00001d042144			Zm00001d032239
			Zm00001d042257			Zm00001d032337
			Zm00001d043104			Zm00001d032565
			Zm00001d043147			Zm00001d032576
			Zm00001d043182			Zm00001d032632
			Zm00001d043325			Zm00001d032668
			Zm00001d043431			Zm00001d032805
			Zm00001d043515			Zm00001d033025
			Zm00001d043529			Zm00001d033158
			Zm00001d043548			Zm00001d033193
			Zm00001d043880			Zm00001d033465
			Zm00001d044099			Zm00001d033634
			Zm00001d044267			Zm00001d033665
			Zm00001d044464			Zm00001d033738
			Zm00001d044479			Zm00001d033859
			Zm00001d044584			Zm00001d033892
			Zm00001d045327			Zm00001d033905
			Zm00001d045529			Zm00001d033985
			Zm00001d045538			Zm00001d033999
			Zm00001d045539			Zm00001d034030
			Zm00001d045598			Zm00001d034192
			Zm00001d046234			Zm00001d034204
			Zm00001d046246			Zm00001d034278
			Zm00001d046405			Zm00001d034401
			Zm00001d046438			Zm00001d034507
			Zm00001d046483			Zm00001d034702
			Zm00001d046490			Zm00001d034832
			Zm00001d046568			Zm00001d034840
			Zm00001d046792			Zm00001d034900
			Zm00001d046837			Zm00001d034935
			Zm00001d046937			Zm00001d035051
			Zm00001d047124			Zm00001d035934
			Zm00001d047207			Zm00001d036360
			Zm00001d047238			Zm00001d036807
			Zm00001d047574			Zm00001d037228
			Zm00001d047749			Zm00001d037468
			Zm00001d047774			Zm00001d037720
			Zm00001d048175			Zm00001d037781
			Zm00001d048193			Zm00001d037843
			Zm00001d048233			Zm00001d038047
			Zm00001d048479			Zm00001d038131
			Zm00001d048599			Zm00001d038579
			Zm00001d048705			Zm00001d038682
			Zm00001d048717			Zm00001d038961
			Zm00001d048856			Zm00001d039086
			Zm00001d049007			Zm00001d039306
			Zm00001d049694			Zm00001d039325
			Zm00001d049821			Zm00001d039372
			Zm00001d050319			Zm00001d039470
			Zm00001d050705			Zm00001d039471
			Zm00001d050714			Zm00001d039498
			Zm00001d051053			Zm00001d039617
			Zm00001d051360			Zm00001d039638
			Zm00001d051542			Zm00001d039816
			Zm00001d051790			Zm00001d040040
			Zm00001d052317			Zm00001d040147
			Zm00001d052682			Zm00001d040186
			Zm00001d052684			Zm00001d040202
			Zm00001d052719			Zm00001d040276
			Zm00001d053070			Zm00001d040390
			Zm00001d053396			Zm00001d040622
			Zm00001d053432			Zm00001d040696
			Zm00001d053585			Zm00001d041215
			Zm00001d053587			Zm00001d041323
			Zm00001d053588			Zm00001d041345
			Zm00001d054093			Zm00001d041353
						Zm00001d041496
						Zm00001d041780
						Zm00001d041957
						Zm00001d042130
						Zm00001d042346
						Zm00001d042386
						Zm00001d042498
						Zm00001d042533
						Zm00001d043164
						Zm00001d043201
						Zm00001d043489
						Zm00001d043516
						Zm00001d043523
						Zm00001d043524
						Zm00001d043661
						Zm00001d043691
						Zm00001d043880
						Zm00001d043922
						Zm00001d044202
						Zm00001d044355
						Zm00001d044581
						Zm00001d044584
						Zm00001d044672
						Zm00001d044745
						Zm00001d044833
						Zm00001d044972
						Zm00001d045475
						Zm00001d045529
						Zm00001d045599
						Zm00001d045940
						Zm00001d046168
						Zm00001d046223
						Zm00001d046489
						Zm00001d046555
						Zm00001d046621
						Zm00001d046643
						Zm00001d046910
						Zm00001d047170
						Zm00001d047392
						Zm00001d047457
						Zm00001d047469
						Zm00001d047512
						Zm00001d047516
						Zm00001d047538
						Zm00001d047673
						Zm00001d047701
						Zm00001d047746
						Zm00001d048004
						Zm00001d048076
						Zm00001d048104
						Zm00001d048233
						Zm00001d048299
						Zm00001d048366
						Zm00001d048829
						Zm00001d049190
						Zm00001d049583
						Zm00001d049606
						Zm00001d049684
						Zm00001d049938
						Zm00001d050329
						Zm00001d050666
						Zm00001d050960
						Zm00001d051111
						Zm00001d051235
						Zm00001d051389
						Zm00001d051474
						Zm00001d051484
						Zm00001d051544
						Zm00001d051912
						Zm00001d052043
						Zm00001d052047
						Zm00001d052216
						Zm00001d052288
						Zm00001d052317
						Zm00001d052368
						Zm00001d052615
						Zm00001d052797
						Zm00001d052955
						Zm00001d053070
						Zm00001d053272
						Zm00001d053442
						Zm00001d053446
						Zm00001d053447
						Zm00001d053587
						Zm00001d053588
						Zm00001d053622
						Zm00001d053630
						Zm00001d053680
						Zm00001d053694
						Zm00001d053724
						Zm00001d053732
						Zm00001d053808
						Zm00001d053855
						Zm00001d053858
						Zm00001d053913
						Zm00001d053998
