# Supplementary material for: Using iRNA-seq analysis to predict gene expression regulatory level and activity in Zea mays tissues
Source: G3 (Bethesda). 2022 Apr 11;12(6):jkac086. doi: 10.1093/g3journal/jkac086 (PMC9157096; doi:10.1093/g3journal/jkac086)
Supplement: jkac086_File_S13 [file jkac086_file_s13.xlsx]

## Sheet: tubtf5
GO_acc	term_type	Term (significant terms in bold)	queryitem	querytotal	bgitem	bgtotal	pvalue	FDR	entries
GO:0009605	P	response to external stimulus	59	230	4265	39324	2.9e-10	8.1e-08	// Zm00001d018499 // Zm00001d000204 // Zm00001d028007 // Zm00001d038049 // Zm00001d016591 // Zm00001d040020 // Zm00001d042210 // Zm00001d022126 // Zm00001d028752 // Zm00001d051546 // Zm00001d012591 // Zm00001d015744 // Zm00001d006131 // Zm00001d025572 // Zm00001d033995 // Zm00001d029083 // Zm00001d027996 // Zm00001d033624 // Zm00001d026514 // Zm00001d002065 // Zm00001d034978 // Zm00001d044516 // …
GO:0050896	P	response to stimulus	172	230	22704	39324	5.7e-08	8.1e-06	// Zm00001d021231 // Zm00001d000204 // Zm00001d052079 // Zm00001d027411 // Zm00001d053172 // Zm00001d039032 // Zm00001d003630 // Zm00001d042210 // Zm00001d040023 // Zm00001d051546 // Zm00001d052673 // Zm00001d025572 // Zm00001d029083 // Zm00001d029934 // Zm00001d023294 // Zm00001d011195 // Zm00001d037779 // Zm00001d047276 // Zm00001d030213 // Zm00001d007915 // Zm00001d022041 // Zm00001d051399 // …
GO:0009607	P	response to biotic stimulus	44	230	3201	39324	1.1e-07	1e-05	// Zm00001d018499 // Zm00001d023323 // Zm00001d038049 // Zm00001d016591 // Zm00001d000147 // Zm00001d042210 // Zm00001d022126 // Zm00001d028752 // Zm00001d028007 // Zm00001d006131 // Zm00001d025572 // Zm00001d033624 // Zm00001d026514 // Zm00001d002065 // Zm00001d044516 // Zm00001d037756 // Zm00001d021835 // Zm00001d007915 // Zm00001d020552 // Zm00001d011627 // Zm00001d010671 // Zm00001d007175 // …
GO:0009719	P	response to endogenous stimulus	51	230	4462	39324	2.3e-06	0.00011	// Zm00001d032866 // Zm00001d044951 // Zm00001d050514 // Zm00001d026649 // Zm00001d053210 // Zm00001d028752 // Zm00001d033995 // Zm00001d052673 // Zm00001d029934 // Zm00001d003750 // Zm00001d033624 // Zm00001d017953 // Zm00001d025735 // Zm00001d044516 // Zm00001d037779 // Zm00001d007915 // Zm00001d042107 // Zm00001d021839 // Zm00001d020552 // Zm00001d005884 // Zm00001d012641 // Zm00001d022126 // …
GO:0051704	P	multi-organism process	54	230	4833	39324	2.1e-06	0.00011	// Zm00001d018499 // Zm00001d023323 // Zm00001d003750 // Zm00001d038049 // Zm00001d016591 // Zm00001d000147 // Zm00001d042210 // Zm00001d022126 // Zm00001d028752 // Zm00001d012591 // Zm00001d028007 // Zm00001d006131 // Zm00001d010671 // Zm00001d025572 // Zm00001d032408 // Zm00001d033624 // Zm00001d026514 // Zm00001d002065 // Zm00001d025735 // Zm00001d039858 // Zm00001d044516 // Zm00001d037756 // …
GO:0006950	P	response to stress	104	230	12007	39324	2.1e-06	0.00011	// Zm00001d000204 // Zm00001d027411 // Zm00001d039032 // Zm00001d042210 // Zm00001d051546 // Zm00001d052673 // Zm00001d025572 // Zm00001d011195 // Zm00001d037779 // Zm00001d047276 // Zm00001d030213 // Zm00001d007915 // Zm00001d051399 // Zm00001d020552 // Zm00001d011627 // Zm00001d046210 // Zm00001d023217 // Zm00001d047875 // Zm00001d010410 // Zm00001d027524 // Zm00001d047582 // Zm00001d028399 // …
GO:0007154	P	cell communication	76	230	7931	39324	3.5e-06	0.00014	// Zm00001d021231 // Zm00001d032866 // Zm00001d000204 // Zm00001d027524 // Zm00001d018499 // Zm00001d044951 // Zm00001d027996 // Zm00001d016591 // Zm00001d000147 // Zm00001d042210 // Zm00001d006561 // Zm00001d036602 // Zm00001d028752 // Zm00001d051546 // Zm00001d013057 // Zm00001d015744 // Zm00001d012591 // Zm00001d020607 // Zm00001d029934 // Zm00001d006217 // Zm00001d033995 // Zm00001d029083 // …
GO:0007165	P	signal transduction	68	230	7006	39324	9.7e-06	0.00034	// Zm00001d021231 // Zm00001d032866 // Zm00001d027524 // Zm00001d018499 // Zm00001d044951 // Zm00001d016591 // Zm00001d000147 // Zm00001d042210 // Zm00001d006561 // Zm00001d036602 // Zm00001d028752 // Zm00001d051546 // Zm00001d013057 // Zm00001d015744 // Zm00001d012591 // Zm00001d029934 // Zm00001d006217 // Zm00001d033995 // Zm00001d023979 // Zm00001d032408 // Zm00001d011195 // Zm00001d025735 // …
GO:0009991	P	response to extracellular stimulus	15	230	740	39324	4.1e-05	0.0013	// Zm00001d022126 // Zm00001d029083 // Zm00001d034978 // Zm00001d003750 // Zm00001d051546 // Zm00001d040020 // Zm00001d027996 // Zm00001d037756 // Zm00001d006793 // Zm00001d030213 // Zm00001d000204 // Zm00001d012591 // Zm00001d047736 // Zm00001d047582 // Zm00001d023507
GO:0009628	P	response to abiotic stimulus	54	230	5674	39324	0.00018	0.0052	// Zm00001d052079 // Zm00001d027411 // Zm00001d052733 // Zm00001d030282 // Zm00001d023217 // Zm00001d038049 // Zm00001d050514 // Zm00001d052458 // Zm00001d040020 // Zm00001d042210 // Zm00001d038599 // Zm00001d013470 // Zm00001d028752 // Zm00001d026414 // Zm00001d052673 // Zm00001d029934 // Zm00001d023979 // Zm00001d003750 // Zm00001d002065 // Zm00001d044516 // Zm00001d037779 // Zm00001d047276 // …
GO:0065007	P	biological regulation	171	230	25239	39324	0.00066	0.017	// Zm00001d021231 // Zm00001d052361 // Zm00001d039032 // Zm00001d042210 // Zm00001d040023 // Zm00001d013014 // Zm00001d051546 // Zm00001d052673 // Zm00001d025572 // Zm00001d052837 // Zm00001d023294 // Zm00001d011195 // Zm00001d032838 // Zm00001d037779 // Zm00001d013241 // Zm00001d047276 // Zm00001d030213 // Zm00001d007915 // Zm00001d022041 // Zm00001d051399 // Zm00001d042285 // Zm00001d020552 // …
GO:0032501	P	multicellular organismal process	121	230	16632	39324	0.0011	0.025	// Zm00001d021231 // Zm00001d052079 // Zm00001d053172 // Zm00001d039032 // Zm00001d040020 // Zm00001d040023 // Zm00001d051546 // Zm00001d029083 // Zm00001d052837 // Zm00001d029934 // Zm00001d047276 // Zm00001d030213 // Zm00001d007915 // Zm00001d022041 // Zm00001d051399 // Zm00001d020552 // Zm00001d036602 // Zm00001d023217 // Zm00001d003021 // Zm00001d003023 // Zm00001d050185 // Zm00001d030942 // …
GO:0048856	P	anatomical structure development	104	230	13917	39324	0.0014	0.03	// Zm00001d021231 // Zm00001d052079 // Zm00001d053172 // Zm00001d039032 // Zm00001d003630 // Zm00001d040023 // Zm00001d029083 // Zm00001d052837 // Zm00001d029934 // Zm00001d017494 // Zm00001d047276 // Zm00001d030213 // Zm00001d007915 // Zm00001d051399 // Zm00001d020552 // Zm00001d036602 // Zm00001d023217 // Zm00001d003021 // Zm00001d003023 // Zm00001d050185 // Zm00001d017422 // Zm00001d023294 // …
GO:0050794	P	regulation of cellular process	136	230	19579	39324	0.0028	0.057	// Zm00001d021231 // Zm00001d030942 // Zm00001d039032 // Zm00001d042210 // Zm00001d040023 // Zm00001d051546 // Zm00001d052673 // Zm00001d010410 // Zm00001d052837 // Zm00001d023294 // Zm00001d011195 // Zm00001d032838 // Zm00001d037779 // Zm00001d013241 // Zm00001d030213 // Zm00001d007915 // Zm00001d022041 // Zm00001d051399 // Zm00001d042285 // Zm00001d020552 // Zm00001d036602 // Zm00001d021659 // …
GO:0007275	P	multicellular organism development	92	230	12465	39324	0.0049	0.092	// Zm00001d021231 // Zm00001d052079 // Zm00001d053172 // Zm00001d039032 // Zm00001d040020 // Zm00001d040023 // Zm00001d029083 // Zm00001d052837 // Zm00001d029934 // Zm00001d047276 // Zm00001d030213 // Zm00001d007915 // Zm00001d036602 // Zm00001d023217 // Zm00001d003021 // Zm00001d003023 // Zm00001d050185 // Zm00001d017422 // Zm00001d023294 // Zm00001d028399 // Zm00001d039963 // Zm00001d046364 // …
GO:0032502	P	developmental process	113	230	16379	39324	0.013	0.23	// Zm00001d021231 // Zm00001d052079 // Zm00001d053172 // Zm00001d039032 // Zm00001d003630 // Zm00001d040023 // Zm00001d029083 // Zm00001d052837 // Zm00001d032838 // Zm00001d029934 // Zm00001d017494 // Zm00001d047276 // Zm00001d030213 // Zm00001d007915 // Zm00001d051399 // Zm00001d020552 // Zm00001d036602 // Zm00001d023217 // Zm00001d003021 // Zm00001d003023 // Zm00001d050185 // Zm00001d030942 // …
GO:0006464	P	cellular protein modification process	65	230	8892	39324	0.027	0.45	// Zm00001d051754 // Zm00001d018499 // Zm00001d048342 // Zm00001d052079 // Zm00001d031229 // Zm00001d053172 // Zm00001d013470 // Zm00001d016591 // Zm00001d040020 // Zm00001d036602 // Zm00001d040023 // Zm00001d028752 // Zm00001d051546 // Zm00001d021978 // Zm00001d013057 // Zm00001d030282 // Zm00001d033402 // Zm00001d052837 // Zm00001d011195 // Zm00001d025735 // Zm00001d044516 // Zm00001d013997 // …
GO:0019725	P	cellular homeostasis	11	230	982	39324	0.032	0.49	// Zm00001d034978 // Zm00001d007175 // Zm00001d010410 // Zm00001d052733 // Zm00001d037779 // Zm00001d008799 // Zm00001d011013 // Zm00001d012591 // Zm00001d033995 // Zm00001d026514 // Zm00001d022102
GO:0050789	P	regulation of biological process	151	230	23410	39324	0.034	0.5	// Zm00001d021231 // Zm00001d030942 // Zm00001d039032 // Zm00001d003630 // Zm00001d042210 // Zm00001d002415 // Zm00001d040023 // Zm00001d051546 // Zm00001d052673 // Zm00001d025572 // Zm00001d052837 // Zm00001d023294 // Zm00001d011195 // Zm00001d032838 // Zm00001d037779 // Zm00001d013241 // Zm00001d030213 // Zm00001d007915 // Zm00001d022041 // Zm00001d051399 // Zm00001d042285 // Zm00001d020552 // …
GO:0008219	P	cell death	14	230	1410	39324	0.04	0.56	// Zm00001d018499 // Zm00001d032866 // Zm00001d007175 // Zm00001d039963 // Zm00001d036972 // Zm00001d048521 // Zm00001d047182 // Zm00001d015091 // Zm00001d042210 // Zm00001d022126 // Zm00001d044516 // Zm00001d027524 // Zm00001d021835 // Zm00001d013470
GO:0005975	P	carbohydrate metabolic process	33	230	4161	39324	0.045	0.6	// Zm00001d011195 // Zm00001d052361 // Zm00001d030282 // Zm00001d038049 // Zm00001d030133 // Zm00001d040020 // Zm00001d002788 // Zm00001d042624 // Zm00001d033995 // Zm00001d010671 // Zm00001d047582 // Zm00001d002064 // Zm00001d002065 // Zm00001d038874 // Zm00001d040188 // Zm00001d047276 // Zm00001d030213 // Zm00001d040589 // Zm00001d029814 // Zm00001d020277 // Zm00001d011627 // Zm00001d046210 // …
GO:0030154	P	cell differentiation	27	230	3301	39324	0.049	0.63	// Zm00001d021231 // Zm00001d053210 // Zm00001d017422 // Zm00001d052733 // Zm00001d030282 // Zm00001d012591 // Zm00001d033995 // Zm00001d002064 // Zm00001d025735 // Zm00001d039858 // Zm00001d029934 // Zm00001d047276 // Zm00001d023507 // Zm00001d029603 // Zm00001d042107 // Zm00001d020607 // Zm00001d023664 // Zm00001d006896 // Zm00001d050185 // Zm00001d036337 // Zm00001d041853 // Zm00001d039963 // …
GO:0006810	P	transport	66	230	9455	39324	0.06	0.74	// Zm00001d018499 // Zm00001d032866 // Zm00001d047043 // Zm00001d052733 // Zm00001d044951 // Zm00001d030133 // Zm00001d042210 // Zm00001d006561 // Zm00001d036714 // Zm00001d051546 // Zm00001d011013 // Zm00001d000204 // Zm00001d033995 // Zm00001d052673 // Zm00001d004621 // Zm00001d044518 // Zm00001d025572 // Zm00001d024572 // Zm00001d023979 // Zm00001d052837 // Zm00001d002065 // Zm00001d039858 // …
GO:0019222	P	regulation of metabolic process	65	230	11973	39324	0.78	1	// Zm00001d021231 // Zm00001d053210 // Zm00001d017422 // Zm00001d018499 // Zm00001d039032 // Zm00001d023217 // Zm00001d042210 // Zm00001d006561 // Zm00001d002788 // Zm00001d039163 // Zm00001d040318 // Zm00001d013057 // Zm00001d033995 // Zm00001d045220 // Zm00001d052673 // Zm00001d020607 // Zm00001d012591 // Zm00001d052837 // Zm00001d023294 // Zm00001d026379 // Zm00001d031229 // Zm00001d015846 // …
GO:0009791	P	post-embryonic development	29	230	4254	39324	0.22	1	// Zm00001d051754 // Zm00001d053210 // Zm00001d052079 // Zm00001d053172 // Zm00001d039032 // Zm00001d040020 // Zm00001d028548 // Zm00001d002788 // Zm00001d028752 // Zm00001d033995 // Zm00001d023979 // Zm00001d052837 // Zm00001d025735 // Zm00001d029934 // Zm00001d040589 // Zm00001d042107 // Zm00001d025963 // Zm00001d023664 // Zm00001d038874 // Zm00001d006896 // Zm00001d002772 // Zm00001d041853 // …
GO:0009790	P	embryo development	10	230	1630	39324	0.48	1	// Zm00001d007175 // Zm00001d006896 // Zm00001d053172 // Zm00001d023664 // Zm00001d025735 // Zm00001d040020 // Zm00001d028548 // Zm00001d050185 // Zm00001d028862 // Zm00001d033995
GO:0006807	P	nitrogen compound metabolic process	106	230	22193	39324	1	1	// Zm00001d052361 // Zm00001d025870 // Zm00001d039032 // Zm00001d003630 // Zm00001d042210 // Zm00001d002415 // Zm00001d052673 // Zm00001d052079 // Zm00001d029083 // Zm00001d047582 // Zm00001d032838 // Zm00001d029934 // Zm00001d013241 // Zm00001d047276 // Zm00001d023507 // Zm00001d007915 // Zm00001d021839 // Zm00001d023217 // Zm00001d026633 // Zm00001d050185 // Zm00001d017422 // Zm00001d023294 // …
GO:0034645	P	cellular macromolecule biosynthetic process	72	230	12897	39324	0.71	1	// Zm00001d026379 // Zm00001d053210 // Zm00001d017422 // Zm00001d031229 // Zm00001d039032 // Zm00001d033322 // Zm00001d050514 // Zm00001d025963 // Zm00001d040020 // Zm00001d028548 // Zm00001d002415 // Zm00001d002788 // Zm00001d040318 // Zm00001d051546 // Zm00001d006841 // Zm00001d012591 // Zm00001d033995 // Zm00001d045220 // Zm00001d033402 // Zm00001d027996 // Zm00001d023294 // Zm00001d002064 // …
GO:0009653	P	anatomical structure morphogenesis	31	230	4749	39324	0.29	1	// Zm00001d017422 // Zm00001d052733 // Zm00001d038874 // Zm00001d041853 // Zm00001d012591 // Zm00001d033995 // Zm00001d052837 // Zm00001d002064 // Zm00001d025735 // Zm00001d029934 // Zm00001d017494 // Zm00001d047276 // Zm00001d030282 // Zm00001d025519 // Zm00001d042107 // Zm00001d020607 // Zm00001d013470 // Zm00001d023217 // Zm00001d023664 // Zm00001d006896 // Zm00001d042499 // Zm00001d050185 // …
GO:0044267	P	cellular protein metabolic process	76	230	12390	39324	0.33	1	// Zm00001d051754 // Zm00001d018499 // Zm00001d002065 // Zm00001d047043 // Zm00001d052079 // Zm00001d031229 // Zm00001d053172 // Zm00001d013470 // Zm00001d050514 // Zm00001d016591 // Zm00001d040020 // Zm00001d002415 // Zm00001d040023 // Zm00001d039163 // Zm00001d028752 // Zm00001d051546 // Zm00001d021978 // Zm00001d013057 // Zm00001d030282 // Zm00001d003615 // Zm00001d033402 // Zm00001d052837 // …
GO:0022414	P	reproductive process	34	230	4935	39324	0.18	1	// Zm00001d051754 // Zm00001d053210 // Zm00001d052079 // Zm00001d053172 // Zm00001d039032 // Zm00001d030133 // Zm00001d040020 // Zm00001d028548 // Zm00001d028752 // Zm00001d012591 // Zm00001d033995 // Zm00001d052837 // Zm00001d002064 // Zm00001d025735 // Zm00001d039858 // Zm00001d029934 // Zm00001d017494 // Zm00001d040589 // Zm00001d042107 // Zm00001d020277 // Zm00001d025963 // Zm00001d017953 // …
GO:0016049	P	cell growth	10	230	1386	39324	0.3	1	// Zm00001d052733 // Zm00001d000184 // Zm00001d025735 // Zm00001d029934 // Zm00001d047276 // Zm00001d050844 // Zm00001d041853 // Zm00001d012591 // Zm00001d046364 // Zm00001d042107
GO:0000003	P	reproduction	34	230	5342	39324	0.33	1	// Zm00001d051754 // Zm00001d053210 // Zm00001d052079 // Zm00001d053172 // Zm00001d039032 // Zm00001d030133 // Zm00001d040020 // Zm00001d028548 // Zm00001d028752 // Zm00001d012591 // Zm00001d033995 // Zm00001d052837 // Zm00001d002064 // Zm00001d025735 // Zm00001d039858 // Zm00001d029934 // Zm00001d017494 // Zm00001d040589 // Zm00001d042107 // Zm00001d020277 // Zm00001d025963 // Zm00001d017953 // …
GO:0044260	P	cellular macromolecule metabolic process	142	230	25692	39324	0.89	1	// Zm00001d021231 // Zm00001d052361 // Zm00001d025870 // Zm00001d053172 // Zm00001d039032 // Zm00001d003630 // Zm00001d002415 // Zm00001d040023 // Zm00001d051546 // Zm00001d052079 // Zm00001d052837 // Zm00001d023294 // Zm00001d011195 // Zm00001d032838 // Zm00001d029934 // Zm00001d013241 // Zm00001d047276 // Zm00001d030213 // Zm00001d007915 // Zm00001d022041 // Zm00001d051399 // Zm00001d042285 // …
GO:0048869	P	cellular developmental process	33	230	4685	39324	0.15	1	// Zm00001d021231 // Zm00001d053210 // Zm00001d017422 // Zm00001d052733 // Zm00001d030282 // Zm00001d002788 // Zm00001d012591 // Zm00001d033995 // Zm00001d002064 // Zm00001d025735 // Zm00001d039858 // Zm00001d029934 // Zm00001d047276 // Zm00001d023507 // Zm00001d029603 // Zm00001d025519 // Zm00001d042107 // Zm00001d020607 // Zm00001d013470 // Zm00001d023664 // Zm00001d006896 // Zm00001d042499 // …
GO:0010467	P	gene expression	62	230	13390	39324	0.99	1	// Zm00001d011174 // Zm00001d026379 // Zm00001d053210 // Zm00001d052361 // Zm00001d025870 // Zm00001d031229 // Zm00001d039032 // Zm00001d017422 // Zm00001d050514 // Zm00001d002415 // Zm00001d003615 // Zm00001d042833 // Zm00001d040318 // Zm00001d012591 // Zm00001d033995 // Zm00001d045220 // Zm00001d020607 // Zm00001d044940 // Zm00001d015846 // Zm00001d044516 // Zm00001d032838 // Zm00001d029934 // …
GO:0016043	P	cellular component organization	73	230	14143	39324	0.92	1	// Zm00001d018499 // Zm00001d044691 // Zm00001d032866 // Zm00001d052361 // Zm00001d027411 // Zm00001d045220 // Zm00001d023217 // Zm00001d023654 // Zm00001d033322 // Zm00001d030133 // Zm00001d003630 // Zm00001d042210 // Zm00001d038599 // Zm00001d013470 // Zm00001d042624 // Zm00001d051546 // Zm00001d013057 // Zm00001d033995 // Zm00001d012591 // Zm00001d052079 // Zm00001d029934 // Zm00001d014783 // …
GO:0042592	P	homeostatic process	16	230	2491	39324	0.39	1	// Zm00001d037779 // Zm00001d024572 // Zm00001d034978 // Zm00001d007175 // Zm00001d010410 // Zm00001d026268 // Zm00001d000184 // Zm00001d052733 // Zm00001d037756 // Zm00001d050185 // Zm00001d008799 // Zm00001d011013 // Zm00001d012591 // Zm00001d033995 // Zm00001d026514 // Zm00001d022102
GO:0040007	P	growth	12	230	2046	39324	0.54	1	// Zm00001d012591 // Zm00001d028399 // Zm00001d052733 // Zm00001d000184 // Zm00001d025735 // Zm00001d029934 // Zm00001d047276 // Zm00001d050844 // Zm00001d041853 // Zm00001d029603 // Zm00001d046364 // Zm00001d042107
GO:0065008	P	regulation of biological quality	26	230	4509	39324	0.56	1	// Zm00001d018499 // Zm00001d052733 // Zm00001d030282 // Zm00001d011013 // Zm00001d012591 // Zm00001d033995 // Zm00001d052673 // Zm00001d024572 // Zm00001d002064 // Zm00001d037756 // Zm00001d037779 // Zm00001d047276 // Zm00001d022102 // Zm00001d012641 // Zm00001d007175 // Zm00001d026268 // Zm00001d049303 // Zm00001d050185 // Zm00001d008799 // Zm00001d026514 // Zm00001d007229 // Zm00001d034978 // …
GO:0010468	P	regulation of gene expression	41	230	7837	39324	0.81	1	// Zm00001d026379 // Zm00001d053210 // Zm00001d017422 // Zm00001d031229 // Zm00001d045220 // Zm00001d006561 // Zm00001d040318 // Zm00001d012591 // Zm00001d033995 // Zm00001d020607 // Zm00001d015846 // Zm00001d032838 // Zm00001d029934 // Zm00001d013241 // Zm00001d039032 // Zm00001d049107 // Zm00001d035031 // Zm00001d005884 // Zm00001d044940 // Zm00001d023507 // Zm00001d027763 // Zm00001d050185 // …
GO:0048608	P	reproductive structure development	23	230	3139	39324	0.16	1	// Zm00001d051754 // Zm00001d053210 // Zm00001d052079 // Zm00001d053172 // Zm00001d039032 // Zm00001d040020 // Zm00001d026649 // Zm00001d042833 // Zm00001d052837 // Zm00001d002064 // Zm00001d025735 // Zm00001d029934 // Zm00001d042107 // Zm00001d025963 // Zm00001d023664 // Zm00001d038874 // Zm00001d006896 // Zm00001d041853 // Zm00001d007229 // Zm00001d028399 // Zm00001d028548 // Zm00001d028752 // …
GO:0006629	P	lipid metabolic process	25	230	4009	39324	0.4	1	// Zm00001d011174 // Zm00001d025963 // Zm00001d026649 // Zm00001d013470 // Zm00001d013014 // Zm00001d012591 // Zm00001d051877 // Zm00001d003750 // Zm00001d039858 // Zm00001d040188 // Zm00001d007915 // Zm00001d022126 // Zm00001d044683 // Zm00001d015091 // Zm00001d007229 // Zm00001d042087 // Zm00001d034978 // Zm00001d046454 // Zm00001d047182 // Zm00001d035616 // Zm00001d052837 // Zm00001d042833 // …
GO:0006139	P	nucleobase-containing compound metabolic process	75	230	17801	39324	1	1	// Zm00001d026379 // Zm00001d053210 // Zm00001d052361 // Zm00001d025870 // Zm00001d031229 // Zm00001d052733 // Zm00001d039032 // Zm00001d017422 // Zm00001d050514 // Zm00001d040020 // Zm00001d028548 // Zm00001d002415 // Zm00001d042833 // Zm00001d040318 // Zm00001d011013 // Zm00001d012591 // Zm00001d033995 // Zm00001d045220 // Zm00001d052079 // Zm00001d024572 // Zm00001d039706 // Zm00001d022435 // …
GO:0060255	P	regulation of macromolecule metabolic process	46	230	9376	39324	0.93	1	// Zm00001d026379 // Zm00001d053210 // Zm00001d017422 // Zm00001d031229 // Zm00001d045220 // Zm00001d033322 // Zm00001d006561 // Zm00001d002788 // Zm00001d040318 // Zm00001d012591 // Zm00001d033995 // Zm00001d020607 // Zm00001d052837 // Zm00001d044940 // Zm00001d015846 // Zm00001d032838 // Zm00001d029934 // Zm00001d013241 // Zm00001d039032 // Zm00001d049107 // Zm00001d035031 // Zm00001d005884 // …
GO:0009058	P	biosynthetic process	115	230	20332	39324	0.72	1	// Zm00001d052079 // Zm00001d039032 // Zm00001d040020 // Zm00001d042210 // Zm00001d002415 // Zm00001d051546 // Zm00001d052673 // Zm00001d029083 // Zm00001d047582 // Zm00001d011195 // Zm00001d032838 // Zm00001d029934 // Zm00001d013241 // Zm00001d047276 // Zm00001d030213 // Zm00001d007915 // Zm00001d021839 // Zm00001d020552 // Zm00001d023217 // Zm00001d050185 // Zm00001d017422 // Zm00001d023294 // …
GO:0003006	P	developmental process involved in reproduction	27	230	3998	39324	0.24	1	// Zm00001d051754 // Zm00001d053210 // Zm00001d052079 // Zm00001d053172 // Zm00001d039032 // Zm00001d040020 // Zm00001d026649 // Zm00001d042833 // Zm00001d012591 // Zm00001d052837 // Zm00001d002064 // Zm00001d025735 // Zm00001d039858 // Zm00001d029934 // Zm00001d040589 // Zm00001d042107 // Zm00001d025963 // Zm00001d023664 // Zm00001d038874 // Zm00001d006896 // Zm00001d002772 // Zm00001d041853 // …
GO:0043412	P	macromolecule modification	67	230	10581	39324	0.25	1	// Zm00001d051754 // Zm00001d018499 // Zm00001d048342 // Zm00001d052079 // Zm00001d025870 // Zm00001d031229 // Zm00001d053172 // Zm00001d013470 // Zm00001d016591 // Zm00001d040020 // Zm00001d036602 // Zm00001d040023 // Zm00001d028752 // Zm00001d051546 // Zm00001d021978 // Zm00001d013057 // Zm00001d030282 // Zm00001d033402 // Zm00001d052837 // Zm00001d011195 // Zm00001d025735 // Zm00001d044516 // …
GO:0009059	P	macromolecule biosynthetic process	74	230	13698	39324	0.82	1	// Zm00001d011174 // Zm00001d026379 // Zm00001d053210 // Zm00001d017422 // Zm00001d031229 // Zm00001d039032 // Zm00001d033322 // Zm00001d050514 // Zm00001d025963 // Zm00001d040020 // Zm00001d028548 // Zm00001d002415 // Zm00001d002788 // Zm00001d040318 // Zm00001d051546 // Zm00001d006841 // Zm00001d012591 // Zm00001d033995 // Zm00001d045220 // Zm00001d033402 // Zm00001d027996 // Zm00001d023294 // …
GO:0008152	P	metabolic process	213	230	36782	39324	0.77	1	// Zm00001d021231 // Zm00001d052361 // Zm00001d025870 // Zm00001d027411 // Zm00001d053172 // Zm00001d039032 // Zm00001d003630 // Zm00001d042210 // Zm00001d002415 // Zm00001d040023 // Zm00001d013014 // Zm00001d051546 // Zm00001d052673 // Zm00001d052079 // Zm00001d029083 // Zm00001d052837 // Zm00001d023294 // Zm00001d011195 // Zm00001d032838 // Zm00001d014804 // Zm00001d013241 // Zm00001d047276 // …
GO:0051234	P	establishment of localization	68	230	10218	39324	0.12	1	// Zm00001d018499 // Zm00001d032866 // Zm00001d047043 // Zm00001d052733 // Zm00001d044951 // Zm00001d030133 // Zm00001d042210 // Zm00001d006561 // Zm00001d036714 // Zm00001d051546 // Zm00001d011013 // Zm00001d000204 // Zm00001d033995 // Zm00001d052673 // Zm00001d004621 // Zm00001d044518 // Zm00001d025572 // Zm00001d024572 // Zm00001d023979 // Zm00001d052837 // Zm00001d002065 // Zm00001d039858 // …
GO:0009056	P	catabolic process	40	230	6365	39324	0.34	1	// Zm00001d011174 // Zm00001d002065 // Zm00001d052079 // Zm00001d027411 // Zm00001d050514 // Zm00001d042210 // Zm00001d038599 // Zm00001d003615 // Zm00001d042624 // Zm00001d013014 // Zm00001d011013 // Zm00001d033995 // Zm00001d045836 // Zm00001d029083 // Zm00001d052837 // Zm00001d011195 // Zm00001d038874 // Zm00001d014804 // Zm00001d047276 // Zm00001d007915 // Zm00001d020315 // Zm00001d040589 // …
GO:0051179	P	localization	78	230	12018	39324	0.15	1	// Zm00001d021231 // Zm00001d032866 // Zm00001d000204 // Zm00001d018499 // Zm00001d053172 // Zm00001d044951 // Zm00001d030133 // Zm00001d042210 // Zm00001d006561 // Zm00001d036714 // Zm00001d013014 // Zm00001d051546 // Zm00001d011013 // Zm00001d047043 // Zm00001d033995 // Zm00001d052673 // Zm00001d004621 // Zm00001d044518 // Zm00001d025572 // Zm00001d024572 // Zm00001d026414 // Zm00001d023979 // …
GO:0019748	P	secondary metabolic process	11	230	1706	39324	0.41	1	// Zm00001d016674 // Zm00001d044683 // Zm00001d026268 // Zm00001d003750 // Zm00001d015744 // Zm00001d042210 // Zm00001d021835 // Zm00001d047276 // Zm00001d040188 // Zm00001d052673 // Zm00001d024763
GO:0044238	P	primary metabolic process	196	230	33501	39324	0.54	1	// Zm00001d021231 // Zm00001d052361 // Zm00001d025870 // Zm00001d053172 // Zm00001d039032 // Zm00001d003630 // Zm00001d042210 // Zm00001d002415 // Zm00001d040023 // Zm00001d013014 // Zm00001d051546 // Zm00001d052673 // Zm00001d052079 // Zm00001d029083 // Zm00001d052837 // Zm00001d023294 // Zm00001d011195 // Zm00001d032838 // Zm00001d014804 // Zm00001d013241 // Zm00001d047276 // Zm00001d030213 // …
GO:0044249	P	cellular biosynthetic process	109	230	18699	39324	0.55	1	// Zm00001d052079 // Zm00001d039032 // Zm00001d040020 // Zm00001d042210 // Zm00001d002415 // Zm00001d051546 // Zm00001d052673 // Zm00001d029083 // Zm00001d047582 // Zm00001d011195 // Zm00001d032838 // Zm00001d029934 // Zm00001d013241 // Zm00001d030213 // Zm00001d007915 // Zm00001d021839 // Zm00001d020552 // Zm00001d023217 // Zm00001d050185 // Zm00001d017422 // Zm00001d023294 // Zm00001d023694 // …
GO:0019538	P	protein metabolic process	82	230	13852	39324	0.47	1	// Zm00001d051754 // Zm00001d021231 // Zm00001d002065 // Zm00001d047043 // Zm00001d052079 // Zm00001d018499 // Zm00001d053172 // Zm00001d013470 // Zm00001d033322 // Zm00001d050514 // Zm00001d016591 // Zm00001d040020 // Zm00001d002415 // Zm00001d040023 // Zm00001d039163 // Zm00001d028752 // Zm00001d051546 // Zm00001d021978 // Zm00001d013057 // Zm00001d030282 // Zm00001d031229 // Zm00001d045836 // …
GO:0044237	P	cellular metabolic process	200	230	34545	39324	0.7	1	// Zm00001d021231 // Zm00001d052361 // Zm00001d025870 // Zm00001d027411 // Zm00001d053172 // Zm00001d039032 // Zm00001d003630 // Zm00001d042210 // Zm00001d002415 // Zm00001d040023 // Zm00001d013014 // Zm00001d051546 // Zm00001d052673 // Zm00001d052079 // Zm00001d029083 // Zm00001d052837 // Zm00001d023294 // Zm00001d011195 // Zm00001d032838 // Zm00001d014804 // Zm00001d013241 // Zm00001d047276 // …
GO:0043170	P	macromolecule metabolic process	154	230	27702	39324	0.89	1	// Zm00001d021231 // Zm00001d052361 // Zm00001d025870 // Zm00001d053172 // Zm00001d039032 // Zm00001d003630 // Zm00001d002415 // Zm00001d040023 // Zm00001d051546 // Zm00001d052079 // Zm00001d052837 // Zm00001d023294 // Zm00001d011195 // Zm00001d032838 // Zm00001d014804 // Zm00001d013241 // Zm00001d047276 // Zm00001d030213 // Zm00001d007915 // Zm00001d022041 // Zm00001d051399 // Zm00001d042285 // …
GO:0009987	P	cellular process	230	230	39268	39324	0.72	1	// Zm00001d021231 // Zm00001d000204 // Zm00001d052361 // Zm00001d025870 // Zm00001d027411 // Zm00001d053172 // Zm00001d039032 // Zm00001d003630 // Zm00001d042210 // Zm00001d002415 // Zm00001d040023 // Zm00001d013014 // Zm00001d051546 // Zm00001d052673 // Zm00001d052079 // Zm00001d025572 // Zm00001d029083 // Zm00001d052837 // Zm00001d023294 // Zm00001d011195 // Zm00001d032838 // Zm00001d037779 // …

## Sheet: tubtf8
GO_acc	term_type	Term (significant terms in bold)	queryitem	querytotal	bgitem	bgtotal	pvalue	FDR	entries
GO:0007049	P	cell cycle	177	847	2584	39324	2.8e-41	9.6e-39	// Zm00001d044018 // Zm00001d040147 // Zm00001d002082 // Zm00001d043831 // Zm00001d011615 // Zm00001d013566 // Zm00001d051542 // Zm00001d043201 // Zm00001d031678 // Zm00001d029478 // Zm00001d027801 // Zm00001d023839 // Zm00001d017720 // Zm00001d018441 // Zm00001d052288 // Zm00001d008815 // Zm00001d014756 // Zm00001d015474 // Zm00001d021636 // Zm00001d010625 // Zm00001d039306 // Zm00001d034840 // …
GO:0015979	P	photosynthesis	67	847	585	39324	1.2e-26	2.1e-24	// Zm00001d043380 // Zm00001d026700 // Zm00001d043299 // Zm00001d034007 // Zm00001d002384 // Zm00001d027517 // Zm00001d042049 // Zm00001d030762 // Zm00001d026603 // Zm00001d042620 // Zm00001d050666 // Zm00001d013013 // Zm00001d043201 // Zm00001d025435 // Zm00001d008625 // Zm00001d041824 // Zm00001d042840 // Zm00001d030048 // Zm00001d041804 // Zm00001d039687 // Zm00001d041819 // Zm00001d034900 // …
GO:0016043	P	cellular component organization	457	847	14143	39324	4.3e-26	4.8e-24	// Zm00001d052364 // Zm00001d040147 // Zm00001d026700 // Zm00001d022463 // Zm00001d052368 // Zm00001d050666 // Zm00001d051542 // Zm00001d051544 // Zm00001d007254 // Zm00001d010062 // Zm00001d017720 // Zm00001d042840 // Zm00001d038794 // Zm00001d052952 // Zm00001d040702 // Zm00001d017391 // Zm00001d038961 // Zm00001d050061 // Zm00001d012145 // Zm00001d018624 // Zm00001d028840 // Zm00001d028967 // …
GO:0040029	P	regulation of gene expression, epigenetic	68	847	784	39324	8e-21	6.8e-19	// Zm00001d026273 // Zm00001d020182 // Zm00001d011956 // Zm00001d034020 // Zm00001d052615 // Zm00001d048004 // Zm00001d012752 // Zm00001d011615 // Zm00001d028243 // Zm00001d013392 // Zm00001d018976 // Zm00001d052143 // Zm00001d021378 // Zm00001d033999 // Zm00001d027801 // Zm00001d001945 // Zm00001d040314 // Zm00001d017720 // Zm00001d005812 // Zm00001d042528 // Zm00001d018441 // Zm00001d007978 // …
GO:0006259	P	DNA metabolic process	166	847	3591	39324	2.6e-20	1.8e-18	// Zm00001d003038 // Zm00001d002082 // Zm00001d015839 // Zm00001d003040 // Zm00001d010525 // Zm00001d013392 // Zm00001d013013 // Zm00001d051542 // Zm00001d045655 // Zm00001d027801 // Zm00001d023839 // Zm00001d017720 // Zm00001d049724 // Zm00001d018441 // Zm00001d028243 // Zm00001d052288 // Zm00001d014756 // Zm00001d015474 // Zm00001d021636 // Zm00001d048004 // Zm00001d018916 // Zm00001d039638 // …
GO:0009908	P	flower development	91	847	1657	39324	2.8e-15	1.6e-13	// Zm00001d040147 // Zm00001d026540 // Zm00001d010525 // Zm00001d007254 // Zm00001d028210 // Zm00001d027801 // Zm00001d017720 // Zm00001d018441 // Zm00001d023420 // Zm00001d021447 // Zm00001d015474 // Zm00001d021636 // Zm00001d017391 // Zm00001d039638 // Zm00001d043783 // Zm00001d044540 // Zm00001d018731 // Zm00001d007840 // Zm00001d034523 // Zm00001d009374 // Zm00001d018384 // Zm00001d041215 // …
GO:0009791	P	post-embryonic development	164	847	4254	39324	3.6e-13	1.7e-11	// Zm00001d040147 // Zm00001d026540 // Zm00001d026273 // Zm00001d010525 // Zm00001d042445 // Zm00001d038087 // Zm00001d044069 // Zm00001d041489 // Zm00001d017720 // Zm00001d042840 // Zm00001d018441 // Zm00001d023420 // Zm00001d028401 // Zm00001d014756 // Zm00001d020032 // Zm00001d021447 // Zm00001d015474 // Zm00001d021636 // Zm00001d042049 // Zm00001d017391 // Zm00001d039638 // Zm00001d031485 // …
GO:0006091	P	generation of precursor metabolites and energy	71	847	1278	39324	2.4e-12	1e-10	// Zm00001d037210 // Zm00001d009779 // Zm00001d036371 // Zm00001d043380 // Zm00001d026700 // Zm00001d043831 // Zm00001d034007 // Zm00001d002384 // Zm00001d027517 // Zm00001d042049 // Zm00001d030762 // Zm00001d026603 // Zm00001d042620 // Zm00001d050666 // Zm00001d043201 // Zm00001d042600 // Zm00001d008625 // Zm00001d003368 // Zm00001d039687 // Zm00001d042840 // Zm00001d011615 // Zm00001d041804 // …
GO:0060255	P	regulation of macromolecule metabolic process	289	847	9376	39324	1.7e-11	6.5e-10	// Zm00001d044018 // Zm00001d052216 // Zm00001d034007 // Zm00001d026540 // Zm00001d011615 // Zm00001d028243 // Zm00001d022295 // Zm00001d037843 // Zm00001d013392 // Zm00001d021378 // Zm00001d031678 // Zm00001d038087 // Zm00001d041489 // Zm00001d023839 // Zm00001d013346 // Zm00001d017720 // Zm00001d042840 // Zm00001d026427 // Zm00001d018441 // Zm00001d017555 // Zm00001d035934 // Zm00001d039498 // …
GO:0009653	P	anatomical structure morphogenesis	170	847	4749	39324	4.3e-11	1.4e-09	// Zm00001d040147 // Zm00001d043831 // Zm00001d034007 // Zm00001d003062 // Zm00001d011615 // Zm00001d026273 // Zm00001d030285 // Zm00001d021378 // Zm00001d020838 // Zm00001d007254 // Zm00001d010062 // Zm00001d041489 // Zm00001d042840 // Zm00001d018441 // Zm00001d035934 // Zm00001d028401 // Zm00001d017491 // Zm00001d031969 // Zm00001d020032 // Zm00001d021447 // Zm00001d021636 // Zm00001d042049 // …
GO:0000003	P	reproduction	181	847	5342	39324	6.2e-10	1.9e-08	// Zm00001d040147 // Zm00001d002082 // Zm00001d009431 // Zm00001d003954 // Zm00001d026540 // Zm00001d011615 // Zm00001d010525 // Zm00001d042445 // Zm00001d007254 // Zm00001d010062 // Zm00001d041489 // Zm00001d023839 // Zm00001d017720 // Zm00001d018441 // Zm00001d023420 // Zm00001d038794 // Zm00001d028401 // Zm00001d017491 // Zm00001d002829 // Zm00001d020032 // Zm00001d021447 // Zm00001d015474 // …
GO:0044249	P	cellular biosynthetic process	491	847	18699	39324	1.2e-09	3.3e-08	// Zm00001d052364 // Zm00001d040147 // Zm00001d003954 // Zm00001d034007 // Zm00001d022463 // Zm00001d015839 // Zm00001d050666 // Zm00001d051542 // Zm00001d017720 // Zm00001d042840 // Zm00001d042966 // Zm00001d007858 // Zm00001d049007 // Zm00001d017391 // Zm00001d044920 // Zm00001d002090 // Zm00001d002056 // Zm00001d010200 // Zm00001d030677 // Zm00001d050061 // Zm00001d036797 // Zm00001d019326 // …
GO:0006139	P	nucleobase-containing compound metabolic process	471	847	17801	39324	1.5e-09	3.8e-08	// Zm00001d040147 // Zm00001d026700 // Zm00001d034007 // Zm00001d022463 // Zm00001d015839 // Zm00001d050666 // Zm00001d051542 // Zm00001d007204 // Zm00001d017720 // Zm00001d042840 // Zm00001d042966 // Zm00001d007858 // Zm00001d049007 // Zm00001d017391 // Zm00001d019398 // Zm00001d002056 // Zm00001d010200 // Zm00001d050061 // Zm00001d027295 // Zm00001d019325 // Zm00001d012145 // Zm00001d028840 // …
GO:0009058	P	biosynthetic process	525	847	20332	39324	1.6e-09	3.8e-08	// Zm00001d052364 // Zm00001d040147 // Zm00001d026700 // Zm00001d003954 // Zm00001d034007 // Zm00001d022463 // Zm00001d015839 // Zm00001d050666 // Zm00001d051542 // Zm00001d007254 // Zm00001d017720 // Zm00001d042840 // Zm00001d042966 // Zm00001d007858 // Zm00001d049007 // Zm00001d017391 // Zm00001d044920 // Zm00001d002090 // Zm00001d033365 // Zm00001d001879 // Zm00001d010200 // Zm00001d030677 // …
GO:0009059	P	macromolecule biosynthetic process	377	847	13698	39324	5.6e-09	1.3e-07	// Zm00001d034007 // Zm00001d022463 // Zm00001d015839 // Zm00001d051542 // Zm00001d007254 // Zm00001d017720 // Zm00001d042840 // Zm00001d042966 // Zm00001d007858 // Zm00001d049007 // Zm00001d017391 // Zm00001d002056 // Zm00001d027729 // Zm00001d050061 // Zm00001d019326 // Zm00001d028840 // Zm00001d021433 // Zm00001d021430 // Zm00001d009417 // Zm00001d047516 // Zm00001d011956 // Zm00001d047512 // …
GO:0022414	P	reproductive process	166	847	4935	39324	6.5e-09	1.4e-07	// Zm00001d040147 // Zm00001d002082 // Zm00001d009431 // Zm00001d026540 // Zm00001d011615 // Zm00001d010525 // Zm00001d042445 // Zm00001d007254 // Zm00001d044069 // Zm00001d041489 // Zm00001d023839 // Zm00001d017720 // Zm00001d018441 // Zm00001d023420 // Zm00001d028401 // Zm00001d002829 // Zm00001d021447 // Zm00001d015474 // Zm00001d021636 // Zm00001d048004 // Zm00001d017391 // Zm00001d039638 // …
GO:0048608	P	reproductive structure development	117	847	3139	39324	1e-08	2e-07	// Zm00001d040147 // Zm00001d026540 // Zm00001d010525 // Zm00001d042445 // Zm00001d007254 // Zm00001d044069 // Zm00001d041489 // Zm00001d017720 // Zm00001d018441 // Zm00001d023420 // Zm00001d028401 // Zm00001d021447 // Zm00001d015474 // Zm00001d021636 // Zm00001d017391 // Zm00001d039638 // Zm00001d031485 // Zm00001d044540 // Zm00001d011108 // Zm00001d018731 // Zm00001d006938 // Zm00001d007840 // …
GO:0019222	P	regulation of metabolic process	336	847	11973	39324	1.1e-08	2e-07	// Zm00001d003380 // Zm00001d021378 // Zm00001d026129 // Zm00001d040147 // Zm00001d026700 // Zm00001d044018 // Zm00001d052216 // Zm00001d034007 // Zm00001d003062 // Zm00001d011615 // Zm00001d028243 // Zm00001d022295 // Zm00001d037843 // Zm00001d013392 // Zm00001d050666 // Zm00001d043201 // Zm00001d031678 // Zm00001d038087 // Zm00001d010062 // Zm00001d041489 // Zm00001d023839 // Zm00001d013346 // …
GO:0034645	P	cellular macromolecule biosynthetic process	357	847	12897	39324	1.2e-08	2.1e-07	// Zm00001d034007 // Zm00001d022463 // Zm00001d015839 // Zm00001d051542 // Zm00001d017720 // Zm00001d042840 // Zm00001d042966 // Zm00001d007858 // Zm00001d049007 // Zm00001d017391 // Zm00001d002056 // Zm00001d027729 // Zm00001d050061 // Zm00001d019326 // Zm00001d028840 // Zm00001d021433 // Zm00001d021430 // Zm00001d009417 // Zm00001d047516 // Zm00001d011956 // Zm00001d047512 // Zm00001d013238 // …
GO:0003006	P	developmental process involved in reproduction	140	847	3998	39324	1.3e-08	2.2e-07	// Zm00001d040147 // Zm00001d026540 // Zm00001d010525 // Zm00001d042445 // Zm00001d007254 // Zm00001d044069 // Zm00001d041489 // Zm00001d023839 // Zm00001d017720 // Zm00001d018441 // Zm00001d023420 // Zm00001d028401 // Zm00001d021447 // Zm00001d015474 // Zm00001d021636 // Zm00001d017391 // Zm00001d039638 // Zm00001d031485 // Zm00001d022578 // Zm00001d008224 // Zm00001d036351 // Zm00001d044540 // …
GO:0048856	P	anatomical structure development	367	847	13917	39324	1.4e-06	2.3e-05	// Zm00001d040147 // Zm00001d034007 // Zm00001d050666 // Zm00001d051544 // Zm00001d007254 // Zm00001d010062 // Zm00001d017720 // Zm00001d042840 // Zm00001d015374 // Zm00001d038794 // Zm00001d018916 // Zm00001d027729 // Zm00001d028840 // Zm00001d021433 // Zm00001d031678 // Zm00001d031494 // Zm00001d047516 // Zm00001d011956 // Zm00001d020544 // Zm00001d002384 // Zm00001d013624 // Zm00001d028195 // …
GO:0006807	P	nitrogen compound metabolic process	545	847	22193	39324	2.1e-06	3.2e-05	// Zm00001d052364 // Zm00001d040147 // Zm00001d026700 // Zm00001d003954 // Zm00001d034007 // Zm00001d022463 // Zm00001d015839 // Zm00001d050666 // Zm00001d051542 // Zm00001d007204 // Zm00001d017720 // Zm00001d042840 // Zm00001d042966 // Zm00001d007858 // Zm00001d049007 // Zm00001d017391 // Zm00001d019398 // Zm00001d001879 // Zm00001d010200 // Zm00001d030677 // Zm00001d050061 // Zm00001d019325 // …
GO:0007275	P	multicellular organism development	333	847	12465	39324	2.2e-06	3.2e-05	// Zm00001d021378 // Zm00001d034126 // Zm00001d040147 // Zm00001d043661 // Zm00001d043831 // Zm00001d034007 // Zm00001d003062 // Zm00001d011615 // Zm00001d026273 // Zm00001d030285 // Zm00001d037843 // Zm00001d050666 // Zm00001d043201 // Zm00001d031678 // Zm00001d007254 // Zm00001d010062 // Zm00001d041489 // Zm00001d023839 // Zm00001d017720 // Zm00001d042840 // Zm00001d015569 // Zm00001d026427 // …
GO:0010468	P	regulation of gene expression	224	847	7837	39324	3.5e-06	4.9e-05	// Zm00001d044018 // Zm00001d034007 // Zm00001d026540 // Zm00001d011615 // Zm00001d028243 // Zm00001d022295 // Zm00001d013392 // Zm00001d031678 // Zm00001d038087 // Zm00001d041489 // Zm00001d013346 // Zm00001d017720 // Zm00001d026427 // Zm00001d018441 // Zm00001d017555 // Zm00001d052288 // Zm00001d049007 // Zm00001d008815 // Zm00001d024507 // Zm00001d015474 // Zm00001d021636 // Zm00001d052047 // …
GO:0050794	P	regulation of cellular process	480	847	19579	39324	4.2e-05	0.00057	// Zm00001d003380 // Zm00001d040147 // Zm00001d026700 // Zm00001d002893 // Zm00001d034007 // Zm00001d050666 // Zm00001d007254 // Zm00001d017720 // Zm00001d042840 // Zm00001d049007 // Zm00001d017391 // Zm00001d002090 // Zm00001d002056 // Zm00001d027729 // Zm00001d050061 // Zm00001d028840 // Zm00001d028967 // Zm00001d021433 // Zm00001d021430 // Zm00001d049505 // Zm00001d042445 // Zm00001d021762 // …
GO:0032502	P	developmental process	409	847	16379	39324	6.7e-05	0.00087	// Zm00001d040147 // Zm00001d034007 // Zm00001d050666 // Zm00001d051544 // Zm00001d007254 // Zm00001d010062 // Zm00001d017720 // Zm00001d042840 // Zm00001d015374 // Zm00001d038794 // Zm00001d052952 // Zm00001d017391 // Zm00001d049228 // Zm00001d027729 // Zm00001d032828 // Zm00001d028840 // Zm00001d021433 // Zm00001d031678 // Zm00001d031494 // Zm00001d047516 // Zm00001d011956 // Zm00001d020544 // …
GO:0032535	P	regulation of cellular component size	22	847	392	39324	8.4e-05	0.0011	// Zm00001d011615 // Zm00001d030285 // Zm00001d049916 // Zm00001d007254 // Zm00001d041489 // Zm00001d001945 // Zm00001d009493 // Zm00001d006456 // Zm00001d005696 // Zm00001d028401 // Zm00001d038932 // Zm00001d039325 // Zm00001d030310 // Zm00001d029059 // Zm00001d020355 // Zm00001d021063 // Zm00001d010732 // Zm00001d043071 // Zm00001d028796 // Zm00001d050329 // Zm00001d038282 // Zm00001d039218
GO:0090066	P	regulation of anatomical structure size	22	847	397	39324	0.0001	0.0012	// Zm00001d011615 // Zm00001d030285 // Zm00001d049916 // Zm00001d007254 // Zm00001d041489 // Zm00001d001945 // Zm00001d009493 // Zm00001d006456 // Zm00001d005696 // Zm00001d028401 // Zm00001d038932 // Zm00001d039325 // Zm00001d030310 // Zm00001d029059 // Zm00001d020355 // Zm00001d021063 // Zm00001d010732 // Zm00001d043071 // Zm00001d028796 // Zm00001d050329 // Zm00001d038282 // Zm00001d039218
GO:0048869	P	cellular developmental process	136	847	4685	39324	0.00025	0.0028	// Zm00001d034007 // Zm00001d030285 // Zm00001d031678 // Zm00001d007254 // Zm00001d010062 // Zm00001d041489 // Zm00001d023839 // Zm00001d017720 // Zm00001d016665 // Zm00001d023420 // Zm00001d038794 // Zm00001d028401 // Zm00001d017491 // Zm00001d031969 // Zm00001d021636 // Zm00001d017391 // Zm00001d031485 // Zm00001d022578 // Zm00001d008224 // Zm00001d027729 // Zm00001d006237 // Zm00001d013410 // …
GO:0009628	P	response to abiotic stimulus	160	847	5674	39324	0.00025	0.0028	// Zm00001d003380 // Zm00001d002082 // Zm00001d003954 // Zm00001d034868 // Zm00001d029270 // Zm00001d022295 // Zm00001d050666 // Zm00001d043201 // Zm00001d020838 // Zm00001d007254 // Zm00001d045655 // Zm00001d042840 // Zm00001d015569 // Zm00001d017555 // Zm00001d028401 // Zm00001d008815 // Zm00001d032420 // Zm00001d003345 // Zm00001d015474 // Zm00001d040702 // Zm00001d042049 // Zm00001d044920 // …
GO:0010467	P	gene expression	337	847	13390	39324	0.00032	0.0035	// Zm00001d044018 // Zm00001d003038 // Zm00001d048422 // Zm00001d040147 // Zm00001d037603 // Zm00001d043831 // Zm00001d034007 // Zm00001d022463 // Zm00001d011615 // Zm00001d028243 // Zm00001d022295 // Zm00001d013392 // Zm00001d053998 // Zm00001d043201 // Zm00001d031678 // Zm00001d038087 // Zm00001d041489 // Zm00001d013346 // Zm00001d017720 // Zm00001d042840 // Zm00001d018903 // Zm00001d026427 // …
GO:0008361	P	regulation of cell size	12	847	163	39324	0.00037	0.0039	// Zm00001d029059 // Zm00001d043071 // Zm00001d039325 // Zm00001d028796 // Zm00001d028401 // Zm00001d038932 // Zm00001d021063 // Zm00001d049916 // Zm00001d007254 // Zm00001d039218 // Zm00001d030310 // Zm00001d009493
GO:0030154	P	cell differentiation	99	847	3301	39324	0.00069	0.007	// Zm00001d034007 // Zm00001d030285 // Zm00001d031678 // Zm00001d007254 // Zm00001d041489 // Zm00001d017720 // Zm00001d028401 // Zm00001d031969 // Zm00001d017391 // Zm00001d022578 // Zm00001d008224 // Zm00001d027729 // Zm00001d013410 // Zm00001d031893 // Zm00001d006066 // Zm00001d018731 // Zm00001d007840 // Zm00001d034257 // Zm00001d034523 // Zm00001d051778 // Zm00001d002384 // Zm00001d012245 // …
GO:0043412	P	macromolecule modification	270	847	10581	39324	0.00086	0.0085	// Zm00001d052364 // Zm00001d044018 // Zm00001d034007 // Zm00001d022463 // Zm00001d011615 // Zm00001d028243 // Zm00001d030285 // Zm00001d010525 // Zm00001d013392 // Zm00001d050666 // Zm00001d021378 // Zm00001d031678 // Zm00001d007254 // Zm00001d027801 // Zm00001d017720 // Zm00001d042840 // Zm00001d018441 // Zm00001d034550 // Zm00001d017555 // Zm00001d035934 // Zm00001d033704 // Zm00001d053998 // …
GO:0005975	P	carbohydrate metabolic process	119	847	4161	39324	0.0011	0.01	// Zm00001d009779 // Zm00001d040147 // Zm00001d034007 // Zm00001d052368 // Zm00001d030285 // Zm00001d050666 // Zm00001d007254 // Zm00001d042840 // Zm00001d007858 // Zm00001d017555 // Zm00001d033543 // Zm00001d038794 // Zm00001d028401 // Zm00001d033704 // Zm00001d022206 // Zm00001d051016 // Zm00001d041962 // Zm00001d042049 // Zm00001d031484 // Zm00001d022578 // Zm00001d025199 // Zm00001d027729 // …
GO:0050789	P	regulation of biological process	547	847	23410	39324	0.0016	0.015	// Zm00001d003380 // Zm00001d040147 // Zm00001d026700 // Zm00001d002893 // Zm00001d003954 // Zm00001d034007 // Zm00001d043581 // Zm00001d050666 // Zm00001d051542 // Zm00001d051544 // Zm00001d007254 // Zm00001d007204 // Zm00001d017720 // Zm00001d042840 // Zm00001d049007 // Zm00001d052952 // Zm00001d017391 // Zm00001d002090 // Zm00001d001879 // Zm00001d027729 // Zm00001d050061 // Zm00001d028840 // …
GO:0032501	P	multicellular organismal process	401	847	16632	39324	0.0019	0.017	// Zm00001d040147 // Zm00001d034007 // Zm00001d015839 // Zm00001d050666 // Zm00001d051544 // Zm00001d007254 // Zm00001d010062 // Zm00001d017720 // Zm00001d042840 // Zm00001d015374 // Zm00001d038794 // Zm00001d017391 // Zm00001d002090 // Zm00001d027729 // Zm00001d032828 // Zm00001d028840 // Zm00001d021433 // Zm00001d031678 // Zm00001d031494 // Zm00001d047516 // Zm00001d011956 // Zm00001d002384 // …
GO:0019725	P	cellular homeostasis	36	847	982	39324	0.002	0.018	// Zm00001d009431 // Zm00001d009779 // Zm00001d043831 // Zm00001d002384 // Zm00001d027517 // Zm00001d017786 // Zm00001d028562 // Zm00001d044479 // Zm00001d043201 // Zm00001d046937 // Zm00001d026089 // Zm00001d016893 // Zm00001d041804 // Zm00001d012973 // Zm00001d039687 // Zm00001d048411 // Zm00001d010818 // Zm00001d013184 // Zm00001d050850 // Zm00001d015613 // Zm00001d028915 // Zm00001d021610 // …
GO:0006629	P	lipid metabolic process	113	847	4009	39324	0.0023	0.02	// Zm00001d037210 // Zm00001d050666 // Zm00001d013013 // Zm00001d031678 // Zm00001d038087 // Zm00001d042840 // Zm00001d046442 // Zm00001d028401 // Zm00001d020238 // Zm00001d041962 // Zm00001d033665 // Zm00001d002090 // Zm00001d022578 // Zm00001d008224 // Zm00001d011531 // Zm00001d042346 // Zm00001d027488 // Zm00001d003429 // Zm00001d028796 // Zm00001d017147 // Zm00001d008440 // Zm00001d012868 // …
GO:0044267	P	cellular protein metabolic process	306	847	12390	39324	0.0026	0.022	// Zm00001d052364 // Zm00001d021378 // Zm00001d046971 // Zm00001d043831 // Zm00001d022463 // Zm00001d015839 // Zm00001d028243 // Zm00001d030285 // Zm00001d037843 // Zm00001d050666 // Zm00001d009579 // Zm00001d031678 // Zm00001d007254 // Zm00001d027801 // Zm00001d017720 // Zm00001d042840 // Zm00001d018903 // Zm00001d037603 // Zm00001d042966 // Zm00001d015374 // Zm00001d034550 // Zm00001d031602 // …
GO:0019748	P	secondary metabolic process	53	847	1706	39324	0.0063	0.052	// Zm00001d045027 // Zm00001d009431 // Zm00001d003954 // Zm00001d048004 // Zm00001d002384 // Zm00001d027517 // Zm00001d017786 // Zm00001d050666 // Zm00001d041215 // Zm00001d041824 // Zm00001d042840 // Zm00001d009613 // Zm00001d007858 // Zm00001d022578 // Zm00001d003530 // Zm00001d048411 // Zm00001d006037 // Zm00001d004220 // Zm00001d022060 // Zm00001d017139 // Zm00001d050850 // Zm00001d017179 // …
GO:0040007	P	growth	61	847	2046	39324	0.0081	0.065	// Zm00001d049916 // Zm00001d047516 // Zm00001d029478 // Zm00001d043164 // Zm00001d037338 // Zm00001d044479 // Zm00001d046938 // Zm00001d012245 // Zm00001d052143 // Zm00001d021378 // Zm00001d041215 // Zm00001d007254 // Zm00001d049190 // Zm00001d041489 // Zm00001d040314 // Zm00001d039687 // Zm00001d013873 // Zm00001d002599 // Zm00001d028401 // Zm00001d032504 // Zm00001d002829 // Zm00001d050850 // …
GO:0044260	P	cellular macromolecule metabolic process	587	847	25692	39324	0.0086	0.067	// Zm00001d052364 // Zm00001d040147 // Zm00001d026700 // Zm00001d034007 // Zm00001d022463 // Zm00001d015839 // Zm00001d050666 // Zm00001d051542 // Zm00001d007254 // Zm00001d007204 // Zm00001d017720 // Zm00001d042840 // Zm00001d042966 // Zm00001d015374 // Zm00001d007858 // Zm00001d049007 // Zm00001d017391 // Zm00001d001879 // Zm00001d052368 // Zm00001d010200 // Zm00001d038961 // Zm00001d050061 // …
GO:0065007	P	biological regulation	577	847	25239	39324	0.0094	0.073	// Zm00001d003380 // Zm00001d052364 // Zm00001d040147 // Zm00001d026700 // Zm00001d002893 // Zm00001d034007 // Zm00001d015839 // Zm00001d043581 // Zm00001d050666 // Zm00001d007254 // Zm00001d010062 // Zm00001d017720 // Zm00001d042840 // Zm00001d042966 // Zm00001d007858 // Zm00001d049007 // Zm00001d052952 // Zm00001d017391 // Zm00001d002090 // Zm00001d047746 // Zm00001d001879 // Zm00001d027729 // …
GO:0009790	P	embryo development	50	847	1630	39324	0.0098	0.073	// Zm00001d031494 // Zm00001d039371 // Zm00001d026540 // Zm00001d011615 // Zm00001d013730 // Zm00001d052143 // Zm00001d043201 // Zm00001d017111 // Zm00001d044069 // Zm00001d041489 // Zm00001d001945 // Zm00001d039687 // Zm00001d052112 // Zm00001d002330 // Zm00001d012993 // Zm00001d043831 // Zm00001d035666 // Zm00001d028401 // Zm00001d042381 // Zm00001d053962 // Zm00001d030990 // Zm00001d002822 // …
GO:0006464	P	cellular protein modification process	221	847	8892	39324	0.01	0.075	// Zm00001d052364 // Zm00001d044018 // Zm00001d011615 // Zm00001d028243 // Zm00001d030285 // Zm00001d010525 // Zm00001d050666 // Zm00001d031678 // Zm00001d007254 // Zm00001d027801 // Zm00001d017720 // Zm00001d042840 // Zm00001d018441 // Zm00001d017555 // Zm00001d035934 // Zm00001d033704 // Zm00001d008815 // Zm00001d014756 // Zm00001d021447 // Zm00001d015474 // Zm00001d021636 // Zm00001d002599 // …
GO:0008152	P	metabolic process	804	847	36782	39324	0.056	0.4	// Zm00001d003380 // Zm00001d052364 // Zm00001d040147 // Zm00001d026700 // Zm00001d003954 // Zm00001d034007 // Zm00001d022463 // Zm00001d015839 // Zm00001d050666 // Zm00001d051542 // Zm00001d051544 // Zm00001d007254 // Zm00001d007204 // Zm00001d017720 // Zm00001d042840 // Zm00001d037603 // Zm00001d042966 // Zm00001d015374 // Zm00001d007858 // Zm00001d038794 // Zm00001d018130 // Zm00001d049007 // …
GO:0009056	P	catabolic process	155	847	6365	39324	0.056	0.4	// Zm00001d009779 // Zm00001d040147 // Zm00001d046971 // Zm00001d034868 // Zm00001d029270 // Zm00001d050666 // Zm00001d051542 // Zm00001d017720 // Zm00001d015374 // Zm00001d007858 // Zm00001d017555 // Zm00001d033543 // Zm00001d038794 // Zm00001d033704 // Zm00001d022206 // Zm00001d008815 // Zm00001d020032 // Zm00001d021447 // Zm00001d051016 // Zm00001d040702 // Zm00001d041962 // Zm00001d042049 // …
GO:0044238	P	primary metabolic process	738	847	33501	39324	0.062	0.43	// Zm00001d003380 // Zm00001d052364 // Zm00001d040147 // Zm00001d026700 // Zm00001d034007 // Zm00001d022463 // Zm00001d015839 // Zm00001d043581 // Zm00001d050666 // Zm00001d051542 // Zm00001d007254 // Zm00001d007204 // Zm00001d017720 // Zm00001d042840 // Zm00001d037603 // Zm00001d042966 // Zm00001d015374 // Zm00001d007858 // Zm00001d038794 // Zm00001d018130 // Zm00001d049007 // Zm00001d017391 // …
GO:0006412	P	translation	67	847	2568	39324	0.065	0.44	// Zm00001d039371 // Zm00001d020201 // Zm00001d011956 // Zm00001d037603 // Zm00001d009417 // Zm00001d052216 // Zm00001d034192 // Zm00001d022463 // Zm00001d012993 // Zm00001d012992 // Zm00001d028829 // Zm00001d012598 // Zm00001d009579 // Zm00001d013520 // Zm00001d050193 // Zm00001d013730 // Zm00001d035087 // Zm00001d012998 // Zm00001d045500 // Zm00001d048717 // Zm00001d042966 // Zm00001d034550 // …
GO:0043170	P	macromolecule metabolic process	617	847	27702	39324	0.069	0.46	// Zm00001d052364 // Zm00001d040147 // Zm00001d026700 // Zm00001d034007 // Zm00001d022463 // Zm00001d015839 // Zm00001d043581 // Zm00001d050666 // Zm00001d051542 // Zm00001d007254 // Zm00001d007204 // Zm00001d017720 // Zm00001d042840 // Zm00001d042966 // Zm00001d015374 // Zm00001d007858 // Zm00001d038794 // Zm00001d049007 // Zm00001d017391 // Zm00001d001879 // Zm00001d052368 // Zm00001d010200 // …
GO:0016049	P	cell growth	37	847	1386	39324	0.11	0.72	// Zm00001d049916 // Zm00001d041215 // Zm00001d029478 // Zm00001d037338 // Zm00001d043164 // Zm00001d012245 // Zm00001d052143 // Zm00001d045400 // Zm00001d007254 // Zm00001d046938 // Zm00001d040314 // Zm00001d013873 // Zm00001d028401 // Zm00001d032504 // Zm00001d050850 // Zm00001d030310 // Zm00001d017949 // Zm00001d031485 // Zm00001d031211 // Zm00001d010656 // Zm00001d039218 // Zm00001d045027 // …
GO:0019538	P	protein metabolic process	316	847	13852	39324	0.11	0.72	// Zm00001d052364 // Zm00001d021378 // Zm00001d046971 // Zm00001d011569 // Zm00001d043831 // Zm00001d052216 // Zm00001d022463 // Zm00001d015839 // Zm00001d028243 // Zm00001d030285 // Zm00001d037843 // Zm00001d050666 // Zm00001d009579 // Zm00001d031678 // Zm00001d007254 // Zm00001d027801 // Zm00001d017720 // Zm00001d042840 // Zm00001d018903 // Zm00001d037603 // Zm00001d042966 // Zm00001d015374 // …
GO:0006950	P	response to stress	275	847	12007	39324	0.12	0.76	// Zm00001d003380 // Zm00001d052364 // Zm00001d003038 // Zm00001d040147 // Zm00001d002082 // Zm00001d037210 // Zm00001d015839 // Zm00001d009779 // Zm00001d022295 // Zm00001d037843 // Zm00001d013392 // Zm00001d050666 // Zm00001d043201 // Zm00001d020838 // Zm00001d029478 // Zm00001d041489 // Zm00001d033484 // Zm00001d042840 // Zm00001d049724 // Zm00001d051111 // Zm00001d017555 // Zm00001d046442 // …
GO:0009991	P	response to extracellular stimulus	15	847	740	39324	0.63	1	// Zm00001d022627 // Zm00001d028180 // Zm00001d053149 // Zm00001d019052 // Zm00001d049046 // Zm00001d012145 // Zm00001d003162 // Zm00001d014919 // Zm00001d021396 // Zm00001d041489 // Zm00001d006237 // Zm00001d028471 // Zm00001d009967 // Zm00001d052010 // Zm00001d016277
GO:0007165	P	signal transduction	123	847	7006	39324	1	1	// Zm00001d003380 // Zm00001d037210 // Zm00001d002893 // Zm00001d026540 // Zm00001d029270 // Zm00001d050666 // Zm00001d031678 // Zm00001d038087 // Zm00001d042840 // Zm00001d022598 // Zm00001d028401 // Zm00001d008815 // Zm00001d020032 // Zm00001d051016 // Zm00001d042049 // Zm00001d047673 // Zm00001d053396 // Zm00001d031485 // Zm00001d012492 // Zm00001d024258 // Zm00001d042345 // Zm00001d037694 // …
GO:0008219	P	cell death	26	847	1410	39324	0.81	1	// Zm00001d039371 // Zm00001d050666 // Zm00001d050850 // Zm00001d031678 // Zm00001d013730 // Zm00001d039687 // Zm00001d042840 // Zm00001d025710 // Zm00001d005696 // Zm00001d008815 // Zm00001d017139 // Zm00001d020980 // Zm00001d018781 // Zm00001d034523 // Zm00001d022028 // Zm00001d053149 // Zm00001d021396 // Zm00001d044043 // Zm00001d003062 // Zm00001d039498 // Zm00001d045575 // Zm00001d042049 // …
GO:0009719	P	response to endogenous stimulus	89	847	4462	39324	0.79	1	// Zm00001d003380 // Zm00001d002893 // Zm00001d026540 // Zm00001d029270 // Zm00001d050666 // Zm00001d038087 // Zm00001d042840 // Zm00001d028401 // Zm00001d052288 // Zm00001d008815 // Zm00001d041962 // Zm00001d042049 // Zm00001d017391 // Zm00001d053396 // Zm00001d031485 // Zm00001d024258 // Zm00001d005867 // Zm00001d042345 // Zm00001d013410 // Zm00001d037694 // Zm00001d028160 // Zm00001d034257 // …
GO:0042592	P	homeostatic process	53	847	2491	39324	0.56	1	// Zm00001d052364 // Zm00001d009431 // Zm00001d009779 // Zm00001d043831 // Zm00001d002384 // Zm00001d027517 // Zm00001d017786 // Zm00001d028562 // Zm00001d044479 // Zm00001d052143 // Zm00001d043201 // Zm00001d031678 // Zm00001d046937 // Zm00001d026089 // Zm00001d005812 // Zm00001d016893 // Zm00001d049724 // Zm00001d041804 // Zm00001d012973 // Zm00001d039687 // Zm00001d048411 // Zm00001d035666 // …
GO:0065008	P	regulation of biological quality	104	847	4509	39324	0.25	1	// Zm00001d052364 // Zm00001d009779 // Zm00001d043831 // Zm00001d011615 // Zm00001d030285 // Zm00001d050666 // Zm00001d013013 // Zm00001d043201 // Zm00001d031678 // Zm00001d007254 // Zm00001d044069 // Zm00001d041489 // Zm00001d049724 // Zm00001d012973 // Zm00001d028401 // Zm00001d008815 // Zm00001d021447 // Zm00001d039638 // Zm00001d022474 // Zm00001d022578 // Zm00001d042346 // Zm00001d042345 // …
GO:0006810	P	transport	179	847	9455	39324	0.98	1	// Zm00001d003038 // Zm00001d007687 // Zm00001d009431 // Zm00001d002893 // Zm00001d003954 // Zm00001d015839 // Zm00001d038047 // Zm00001d037843 // Zm00001d050666 // Zm00001d043201 // Zm00001d020838 // Zm00001d007254 // Zm00001d042840 // Zm00001d033465 // Zm00001d016665 // Zm00001d018441 // Zm00001d023420 // Zm00001d017555 // Zm00001d028401 // Zm00001d008515 // Zm00001d031969 // Zm00001d032420 // …
GO:0051234	P	establishment of localization	212	847	10218	39324	0.75	1	// Zm00001d003038 // Zm00001d007687 // Zm00001d009431 // Zm00001d002893 // Zm00001d003954 // Zm00001d015839 // Zm00001d038047 // Zm00001d037843 // Zm00001d050666 // Zm00001d043201 // Zm00001d020838 // Zm00001d007254 // Zm00001d042840 // Zm00001d033465 // Zm00001d016665 // Zm00001d018441 // Zm00001d023420 // Zm00001d017555 // Zm00001d028401 // Zm00001d008515 // Zm00001d031969 // Zm00001d032420 // …
GO:0051179	P	localization	258	847	12018	39324	0.54	1	// Zm00001d003038 // Zm00001d007687 // Zm00001d009431 // Zm00001d002893 // Zm00001d003954 // Zm00001d015839 // Zm00001d038047 // Zm00001d037843 // Zm00001d050666 // Zm00001d043201 // Zm00001d051544 // Zm00001d007254 // Zm00001d010499 // Zm00001d042840 // Zm00001d015569 // Zm00001d033465 // Zm00001d016665 // Zm00001d018441 // Zm00001d023420 // Zm00001d017555 // Zm00001d035934 // Zm00001d028401 // …
GO:0051704	P	multi-organism process	110	847	4833	39324	0.29	1	// Zm00001d037210 // Zm00001d043831 // Zm00001d015839 // Zm00001d050666 // Zm00001d043201 // Zm00001d051544 // Zm00001d042840 // Zm00001d028401 // Zm00001d032420 // Zm00001d021447 // Zm00001d042049 // Zm00001d039306 // Zm00001d002860 // Zm00001d011615 // Zm00001d008224 // Zm00001d027488 // Zm00001d053556 // Zm00001d050061 // Zm00001d003429 // Zm00001d034257 // Zm00001d034523 // Zm00001d028810 // …
GO:0009607	P	response to biotic stimulus	72	847	3201	39324	0.37	1	// Zm00001d039371 // Zm00001d011956 // Zm00001d017945 // Zm00001d043831 // Zm00001d031599 // Zm00001d005920 // Zm00001d011615 // Zm00001d017786 // Zm00001d042620 // Zm00001d050666 // Zm00001d012245 // Zm00001d020838 // Zm00001d053149 // Zm00001d014562 // Zm00001d042840 // Zm00001d034523 // Zm00001d041804 // Zm00001d034888 // Zm00001d053432 // Zm00001d028401 // Zm00001d020296 // Zm00001d015844 // …
GO:0009605	P	response to external stimulus	96	847	4265	39324	0.34	1	// Zm00001d043831 // Zm00001d011615 // Zm00001d050666 // Zm00001d020838 // Zm00001d007254 // Zm00001d041489 // Zm00001d042840 // Zm00001d028401 // Zm00001d032420 // Zm00001d021447 // Zm00001d042049 // Zm00001d039306 // Zm00001d022578 // Zm00001d006237 // Zm00001d027488 // Zm00001d053556 // Zm00001d003429 // Zm00001d012145 // Zm00001d034523 // Zm00001d028810 // Zm00001d011956 // Zm00001d042620 // …
GO:0050896	P	response to stimulus	499	847	22704	39324	0.26	1	// Zm00001d003380 // Zm00001d052364 // Zm00001d040147 // Zm00001d002893 // Zm00001d003954 // Zm00001d015839 // Zm00001d050666 // Zm00001d007254 // Zm00001d007204 // Zm00001d017720 // Zm00001d042840 // Zm00001d007858 // Zm00001d050850 // Zm00001d040702 // Zm00001d017391 // Zm00001d019398 // Zm00001d044920 // Zm00001d049228 // Zm00001d038961 // Zm00001d050061 // Zm00001d012145 // Zm00001d014876 // …
GO:0044237	P	cellular metabolic process	753	847	34545	39324	0.19	1	// Zm00001d003380 // Zm00001d052364 // Zm00001d040147 // Zm00001d026700 // Zm00001d003954 // Zm00001d034007 // Zm00001d022463 // Zm00001d015839 // Zm00001d043581 // Zm00001d050666 // Zm00001d051542 // Zm00001d007254 // Zm00001d007204 // Zm00001d017720 // Zm00001d042840 // Zm00001d037603 // Zm00001d042966 // Zm00001d015374 // Zm00001d007858 // Zm00001d018130 // Zm00001d049007 // Zm00001d040702 // …
GO:0007154	P	cell communication	141	847	7931	39324	1	1	// Zm00001d003380 // Zm00001d037210 // Zm00001d002893 // Zm00001d026540 // Zm00001d029270 // Zm00001d050666 // Zm00001d031678 // Zm00001d038087 // Zm00001d041489 // Zm00001d042840 // Zm00001d046442 // Zm00001d022598 // Zm00001d028401 // Zm00001d020238 // Zm00001d008815 // Zm00001d020032 // Zm00001d051016 // Zm00001d042049 // Zm00001d047673 // Zm00001d053396 // Zm00001d031485 // Zm00001d012492 // …
GO:0009987	P	cellular process	847	847	39268	39324	0.3	1	// Zm00001d003380 // Zm00001d052364 // Zm00001d040147 // Zm00001d026700 // Zm00001d002893 // Zm00001d003954 // Zm00001d034007 // Zm00001d022463 // Zm00001d015839 // Zm00001d050666 // Zm00001d051542 // Zm00001d051544 // Zm00001d007254 // Zm00001d007204 // Zm00001d017720 // Zm00001d042840 // Zm00001d037603 // Zm00001d042966 // Zm00001d015374 // Zm00001d007858 // Zm00001d038794 // Zm00001d018130 // …

## Sheet: alf1
GO_acc	term_type	Term (no significant terms)	queryitem	querytotal	bgitem	bgtotal	pvalue	FDR	entries
GO:0044238	P	primary metabolic process	44	50	33501	39324	0.38	1	// Zm00001d012044 // Zm00001d042685 // Zm00001d049902 // Zm00001d028820 // Zm00001d043088 // Zm00001d038557 // Zm00001d045220 // Zm00001d045036 // Zm00001d011125 // Zm00001d034000 // Zm00001d013501 // Zm00001d006561 // Zm00001d012632 // Zm00001d012572 // Zm00001d014038 // Zm00001d024572 // Zm00001d012972 // Zm00001d047986 // Zm00001d025452 // Zm00001d017908 // Zm00001d032521 // Zm00001d047441 // …
GO:0019222	P	regulation of metabolic process	15	50	11973	39324	0.58	1	// Zm00001d033931 // Zm00001d019555 // Zm00001d017908 // Zm00001d038557 // Zm00001d045220 // Zm00001d045036 // Zm00001d047441 // Zm00001d013501 // Zm00001d007077 // Zm00001d006561 // Zm00001d053875 // Zm00001d020845 // Zm00001d040348 // Zm00001d011125 // Zm00001d037573
GO:0044249	P	cellular biosynthetic process	23	50	18699	39324	0.64	1	// Zm00001d028820 // Zm00001d017908 // Zm00001d038557 // Zm00001d045220 // Zm00001d045036 // Zm00001d013501 // Zm00001d006561 // Zm00001d012972 // Zm00001d042685 // Zm00001d032521 // Zm00001d047441 // Zm00001d026284 // Zm00001d029810 // Zm00001d026322 // Zm00001d013549 // Zm00001d032107 // Zm00001d020845 // Zm00001d011125 // Zm00001d040348 // Zm00001d019555 // Zm00001d006841 // Zm00001d046344 // …
GO:0006807	P	nitrogen compound metabolic process	26	50	22193	39324	0.78	1	// Zm00001d028820 // Zm00001d017908 // Zm00001d038557 // Zm00001d045220 // Zm00001d045036 // Zm00001d013501 // Zm00001d006561 // Zm00001d027624 // Zm00001d024572 // Zm00001d012972 // Zm00001d042685 // Zm00001d032521 // Zm00001d047441 // Zm00001d029810 // Zm00001d013549 // Zm00001d020845 // Zm00001d011125 // Zm00001d013512 // Zm00001d049902 // Zm00001d040348 // Zm00001d019555 // Zm00001d032926 // …
GO:0007165	P	signal transduction	12	50	7006	39324	0.17	1	// Zm00001d033931 // Zm00001d019555 // Zm00001d047986 // Zm00001d025452 // Zm00001d020845 // Zm00001d047441 // Zm00001d007077 // Zm00001d006561 // Zm00001d026284 // Zm00001d046344 // Zm00001d026322 // Zm00001d044179
GO:0034645	P	cellular macromolecule biosynthetic process	10	50	12897	39324	0.98	1	// Zm00001d019555 // Zm00001d028820 // Zm00001d017908 // Zm00001d038557 // Zm00001d045220 // Zm00001d045036 // Zm00001d013501 // Zm00001d006561 // Zm00001d006841 // Zm00001d040348
GO:0050789	P	regulation of biological process	28	50	23410	39324	0.74	1	// Zm00001d033931 // Zm00001d017908 // Zm00001d038557 // Zm00001d045220 // Zm00001d045036 // Zm00001d034000 // Zm00001d013501 // Zm00001d006561 // Zm00001d014038 // Zm00001d044179 // Zm00001d047986 // Zm00001d025452 // Zm00001d043088 // Zm00001d047441 // Zm00001d026284 // Zm00001d026322 // Zm00001d013549 // Zm00001d024933 // Zm00001d020845 // Zm00001d011125 // Zm00001d007077 // Zm00001d040348 // …
GO:0044267	P	cellular protein metabolic process	13	50	12390	39324	0.84	1	// Zm00001d012044 // Zm00001d025452 // Zm00001d028820 // Zm00001d020845 // Zm00001d045036 // Zm00001d047441 // Zm00001d053875 // Zm00001d006561 // Zm00001d040348 // Zm00001d012572 // Zm00001d026322 // Zm00001d013549 // Zm00001d014038
GO:0044260	P	cellular macromolecule metabolic process	25	50	25692	39324	0.99	1	// Zm00001d012044 // Zm00001d028820 // Zm00001d017908 // Zm00001d038557 // Zm00001d045220 // Zm00001d045036 // Zm00001d013501 // Zm00001d006561 // Zm00001d012572 // Zm00001d027624 // Zm00001d014038 // Zm00001d025452 // Zm00001d047441 // Zm00001d029810 // Zm00001d026322 // Zm00001d013549 // Zm00001d020845 // Zm00001d013512 // Zm00001d049902 // Zm00001d040348 // Zm00001d019555 // Zm00001d053875 // …
GO:0016043	P	cellular component organization	12	50	14143	39324	0.97	1	// Zm00001d013787 // Zm00001d045220 // Zm00001d007153 // Zm00001d053875 // Zm00001d020845 // Zm00001d032521 // Zm00001d047441 // Zm00001d026284 // Zm00001d012572 // Zm00001d029810 // Zm00001d047723 // Zm00001d014038
GO:0007275	P	multicellular organism development	11	50	12465	39324	0.95	1	// Zm00001d024933 // Zm00001d020845 // Zm00001d042685 // Zm00001d032521 // Zm00001d032926 // Zm00001d019555 // Zm00001d012632 // Zm00001d040348 // Zm00001d026322 // Zm00001d003081 // Zm00001d014038
GO:0010467	P	gene expression	14	50	13390	39324	0.85	1	// Zm00001d040348 // Zm00001d019555 // Zm00001d017908 // Zm00001d038557 // Zm00001d045220 // Zm00001d045036 // Zm00001d013501 // Zm00001d006561 // Zm00001d006841 // Zm00001d012572 // Zm00001d029810 // Zm00001d027624 // Zm00001d021621 // Zm00001d011125
GO:0065007	P	biological regulation	38	50	25239	39324	0.052	1	// Zm00001d033931 // Zm00001d028820 // Zm00001d043088 // Zm00001d038557 // Zm00001d045220 // Zm00001d045036 // Zm00001d034000 // Zm00001d013501 // Zm00001d006561 // Zm00001d012632 // Zm00001d040348 // Zm00001d014038 // Zm00001d044179 // Zm00001d024572 // Zm00001d047986 // Zm00001d025452 // Zm00001d017908 // Zm00001d021793 // Zm00001d032521 // Zm00001d047441 // Zm00001d026284 // Zm00001d029810 // …
GO:0032502	P	developmental process	15	50	16379	39324	0.97	1	// Zm00001d024933 // Zm00001d043088 // Zm00001d038557 // Zm00001d020845 // Zm00001d042685 // Zm00001d034000 // Zm00001d053875 // Zm00001d032521 // Zm00001d032926 // Zm00001d019555 // Zm00001d012632 // Zm00001d040348 // Zm00001d026322 // Zm00001d003081 // Zm00001d014038
GO:0032501	P	multicellular organismal process	18	50	16632	39324	0.85	1	// Zm00001d040348 // Zm00001d024933 // Zm00001d043088 // Zm00001d040190 // Zm00001d020845 // Zm00001d013549 // Zm00001d042685 // Zm00001d034000 // Zm00001d032521 // Zm00001d032926 // Zm00001d019555 // Zm00001d012632 // Zm00001d002428 // Zm00001d026322 // Zm00001d047723 // Zm00001d003081 // Zm00001d014038 // Zm00001d044179
GO:0006629	P	lipid metabolic process	10	50	4009	39324	0.028	1	// Zm00001d012972 // Zm00001d043088 // Zm00001d013549 // Zm00001d053875 // Zm00001d047663 // Zm00001d032107 // Zm00001d046344 // Zm00001d029810 // Zm00001d040348 // Zm00001d007153
GO:0006139	P	nucleobase-containing compound metabolic process	21	50	17801	39324	0.73	1	// Zm00001d040348 // Zm00001d024572 // Zm00001d019555 // Zm00001d028820 // Zm00001d017908 // Zm00001d038557 // Zm00001d045220 // Zm00001d045036 // Zm00001d011125 // Zm00001d013512 // Zm00001d047441 // Zm00001d013501 // Zm00001d006561 // Zm00001d006841 // Zm00001d049902 // Zm00001d020845 // Zm00001d029810 // Zm00001d027624 // Zm00001d021621 // Zm00001d013549 // Zm00001d037573
GO:0060255	P	regulation of macromolecule metabolic process	11	50	9376	39324	0.67	1	// Zm00001d019555 // Zm00001d017908 // Zm00001d038557 // Zm00001d045220 // Zm00001d045036 // Zm00001d013501 // Zm00001d006561 // Zm00001d053875 // Zm00001d020845 // Zm00001d040348 // Zm00001d011125
GO:0006810	P	transport	17	50	9455	39324	0.073	1	// Zm00001d012044 // Zm00001d024572 // Zm00001d024933 // Zm00001d013787 // Zm00001d025452 // Zm00001d043088 // Zm00001d021793 // Zm00001d047441 // Zm00001d006561 // Zm00001d026284 // Zm00001d049902 // Zm00001d012572 // Zm00001d029810 // Zm00001d026322 // Zm00001d003081 // Zm00001d037573 // Zm00001d044179
GO:0006464	P	cellular protein modification process	11	50	8892	39324	0.6	1	// Zm00001d012044 // Zm00001d025452 // Zm00001d020845 // Zm00001d013549 // Zm00001d047441 // Zm00001d053875 // Zm00001d006561 // Zm00001d040348 // Zm00001d012572 // Zm00001d026322 // Zm00001d014038
GO:0050794	P	regulation of cellular process	27	50	19579	39324	0.33	1	// Zm00001d033931 // Zm00001d017908 // Zm00001d038557 // Zm00001d045220 // Zm00001d045036 // Zm00001d034000 // Zm00001d013501 // Zm00001d006561 // Zm00001d014038 // Zm00001d044179 // Zm00001d047986 // Zm00001d025452 // Zm00001d043088 // Zm00001d047441 // Zm00001d026284 // Zm00001d026322 // Zm00001d013549 // Zm00001d020845 // Zm00001d011125 // Zm00001d007077 // Zm00001d040348 // Zm00001d003081 // …
GO:0009058	P	biosynthetic process	24	50	20332	39324	0.75	1	// Zm00001d028820 // Zm00001d017908 // Zm00001d038557 // Zm00001d045220 // Zm00001d045036 // Zm00001d013501 // Zm00001d006561 // Zm00001d012972 // Zm00001d042685 // Zm00001d032521 // Zm00001d047441 // Zm00001d026284 // Zm00001d013549 // Zm00001d029810 // Zm00001d026322 // Zm00001d011125 // Zm00001d032107 // Zm00001d020845 // Zm00001d007153 // Zm00001d040348 // Zm00001d019555 // Zm00001d006841 // …
GO:0043412	P	macromolecule modification	11	50	10581	39324	0.83	1	// Zm00001d012044 // Zm00001d025452 // Zm00001d020845 // Zm00001d013549 // Zm00001d047441 // Zm00001d053875 // Zm00001d006561 // Zm00001d040348 // Zm00001d012572 // Zm00001d026322 // Zm00001d014038
GO:0009059	P	macromolecule biosynthetic process	11	50	13698	39324	0.98	1	// Zm00001d019555 // Zm00001d028820 // Zm00001d017908 // Zm00001d038557 // Zm00001d045220 // Zm00001d045036 // Zm00001d013501 // Zm00001d032521 // Zm00001d006561 // Zm00001d006841 // Zm00001d040348
GO:0008152	P	metabolic process	46	50	36782	39324	0.78	1	// Zm00001d012044 // Zm00001d042685 // Zm00001d049902 // Zm00001d028820 // Zm00001d043088 // Zm00001d038557 // Zm00001d045220 // Zm00001d045036 // Zm00001d011125 // Zm00001d034000 // Zm00001d013501 // Zm00001d006561 // Zm00001d012632 // Zm00001d012572 // Zm00001d014038 // Zm00001d024572 // Zm00001d012972 // Zm00001d047986 // Zm00001d025452 // Zm00001d017908 // Zm00001d032521 // Zm00001d047441 // …
GO:0007154	P	cell communication	14	50	7931	39324	0.12	1	// Zm00001d033931 // Zm00001d019555 // Zm00001d047986 // Zm00001d025452 // Zm00001d043088 // Zm00001d020845 // Zm00001d047441 // Zm00001d007077 // Zm00001d006561 // Zm00001d026284 // Zm00001d046344 // Zm00001d026322 // Zm00001d003081 // Zm00001d044179
GO:0051234	P	establishment of localization	20	50	10218	39324	0.021	1	// Zm00001d012044 // Zm00001d024572 // Zm00001d024933 // Zm00001d013787 // Zm00001d025452 // Zm00001d043088 // Zm00001d020845 // Zm00001d021793 // Zm00001d047441 // Zm00001d053875 // Zm00001d006561 // Zm00001d026284 // Zm00001d049902 // Zm00001d012572 // Zm00001d029810 // Zm00001d026322 // Zm00001d027624 // Zm00001d037573 // Zm00001d003081 // Zm00001d044179
GO:0051179	P	localization	22	50	12018	39324	0.031	1	// Zm00001d012044 // Zm00001d043088 // Zm00001d006561 // Zm00001d012572 // Zm00001d044179 // Zm00001d024572 // Zm00001d025452 // Zm00001d021793 // Zm00001d047441 // Zm00001d026284 // Zm00001d029810 // Zm00001d047723 // Zm00001d013787 // Zm00001d024933 // Zm00001d020845 // Zm00001d049902 // Zm00001d026322 // Zm00001d027624 // Zm00001d003081 // Zm00001d040190 // Zm00001d053875 // Zm00001d037573
GO:0009628	P	response to abiotic stimulus	13	50	5674	39324	0.023	1	// Zm00001d033931 // Zm00001d012972 // Zm00001d028820 // Zm00001d011125 // Zm00001d053875 // Zm00001d032521 // Zm00001d047441 // Zm00001d019555 // Zm00001d040348 // Zm00001d029810 // Zm00001d026322 // Zm00001d037573 // Zm00001d044179
GO:0019538	P	protein metabolic process	15	50	13852	39324	0.82	1	// Zm00001d012044 // Zm00001d024933 // Zm00001d025452 // Zm00001d028820 // Zm00001d020845 // Zm00001d045036 // Zm00001d013512 // Zm00001d047441 // Zm00001d053875 // Zm00001d006561 // Zm00001d040348 // Zm00001d012572 // Zm00001d026322 // Zm00001d013549 // Zm00001d014038
GO:0050896	P	response to stimulus	30	50	22704	39324	0.43	1	// Zm00001d033931 // Zm00001d028820 // Zm00001d043088 // Zm00001d013549 // Zm00001d006561 // Zm00001d040348 // Zm00001d014038 // Zm00001d044179 // Zm00001d012972 // Zm00001d047986 // Zm00001d025452 // Zm00001d021793 // Zm00001d032521 // Zm00001d047441 // Zm00001d026284 // Zm00001d029810 // Zm00001d026322 // Zm00001d024933 // Zm00001d020845 // Zm00001d011125 // Zm00001d007077 // Zm00001d013512 // …
GO:0048856	P	anatomical structure development	11	50	13917	39324	0.99	1	// Zm00001d024933 // Zm00001d020845 // Zm00001d042685 // Zm00001d032521 // Zm00001d032926 // Zm00001d019555 // Zm00001d012632 // Zm00001d040348 // Zm00001d026322 // Zm00001d003081 // Zm00001d014038
GO:0006950	P	response to stress	15	50	12007	39324	0.59	1	// Zm00001d033931 // Zm00001d047986 // Zm00001d028820 // Zm00001d040190 // Zm00001d020845 // Zm00001d013549 // Zm00001d013512 // Zm00001d053875 // Zm00001d047441 // Zm00001d029810 // Zm00001d026322 // Zm00001d003081 // Zm00001d037573 // Zm00001d011125 // Zm00001d044179
GO:0044237	P	cellular metabolic process	43	50	34545	39324	0.74	1	// Zm00001d012044 // Zm00001d042685 // Zm00001d028820 // Zm00001d043088 // Zm00001d038557 // Zm00001d045220 // Zm00001d045036 // Zm00001d011125 // Zm00001d034000 // Zm00001d013501 // Zm00001d006561 // Zm00001d012632 // Zm00001d012572 // Zm00001d014038 // Zm00001d024572 // Zm00001d012972 // Zm00001d047986 // Zm00001d025452 // Zm00001d017908 // Zm00001d032521 // Zm00001d047441 // Zm00001d026284 // …
GO:0043170	P	macromolecule metabolic process	31	50	27702	39324	0.93	1	// Zm00001d012044 // Zm00001d028820 // Zm00001d017908 // Zm00001d038557 // Zm00001d045220 // Zm00001d045036 // Zm00001d034000 // Zm00001d013501 // Zm00001d006561 // Zm00001d012632 // Zm00001d012572 // Zm00001d014038 // Zm00001d025452 // Zm00001d032521 // Zm00001d047441 // Zm00001d029810 // Zm00001d026322 // Zm00001d013549 // Zm00001d024933 // Zm00001d020845 // Zm00001d011125 // Zm00001d013512 // …
GO:0009987	P	cellular process	50	50	39268	39324	0.93	1	// Zm00001d012044 // Zm00001d042685 // Zm00001d049902 // Zm00001d028820 // Zm00001d043088 // Zm00001d038557 // Zm00001d045220 // Zm00001d045036 // Zm00001d011125 // Zm00001d034000 // Zm00001d013501 // Zm00001d006561 // Zm00001d012632 // Zm00001d012572 // Zm00001d014038 // Zm00001d044179 // Zm00001d024572 // Zm00001d012972 // Zm00001d047986 // Zm00001d025452 // Zm00001d017908 // Zm00001d021793 // …

## Sheet: alf4
GO_acc	term_type	Term (significant terms in bold)	queryitem	querytotal	bgitem	bgtotal	pvalue	FDR	entries
GO:0015979	P	photosynthesis	31	263	585	39324	3e-18	9e-16	// Zm00001d021764 // Zm00001d021715 // Zm00001d038189 // Zm00001d013013 // Zm00001d015085 // Zm00001d013277 // Zm00001d038579 // Zm00001d021370 // Zm00001d033038 // Zm00001d047238 // Zm00001d022599 // Zm00001d051053 // Zm00001d052682 // Zm00001d025435 // Zm00001d030109 // Zm00001d031484 // Zm00001d020445 // Zm00001d053432 // Zm00001d021653 // Zm00001d025948 // Zm00001d030638 // Zm00001d004478 // …
GO:0006091	P	generation of precursor metabolites and energy	29	263	1278	39324	1.7e-08	2.6e-06	// Zm00001d018964 // Zm00001d021764 // Zm00001d015085 // Zm00001d013277 // Zm00001d038579 // Zm00001d021370 // Zm00001d033038 // Zm00001d022599 // Zm00001d052682 // Zm00001d009983 // Zm00001d030109 // Zm00001d021715 // Zm00001d020445 // Zm00001d053432 // Zm00001d011890 // Zm00001d025948 // Zm00001d032380 // Zm00001d030638 // Zm00001d004513 // Zm00001d048856 // Zm00001d024051 // Zm00001d041819 // …
GO:0006629	P	lipid metabolic process	48	263	4009	39324	5.7e-05	0.0058	// Zm00001d041608 // Zm00001d021764 // Zm00001d035698 // Zm00001d013013 // Zm00001d043182 // Zm00001d007345 // Zm00001d038087 // Zm00001d004509 // Zm00001d038579 // Zm00001d036345 // Zm00001d031439 // Zm00001d022594 // Zm00001d033038 // Zm00001d028409 // Zm00001d045529 // Zm00001d047238 // Zm00001d052682 // Zm00001d018838 // Zm00001d020238 // Zm00001d004021 // Zm00001d039081 // Zm00001d042257 // …
GO:0009058	P	biosynthetic process	163	263	20332	39324	0.00052	0.035	// Zm00001d047774 // Zm00001d053070 // Zm00001d030638 // Zm00001d014284 // Zm00001d005871 // Zm00001d013013 // Zm00001d051542 // Zm00001d038085 // Zm00001d038087 // Zm00001d041489 // Zm00001d036345 // Zm00001d032311 // Zm00001d026427 // Zm00001d000399 // Zm00001d028409 // Zm00001d043325 // Zm00001d051790 // Zm00001d022599 // Zm00001d052682 // Zm00001d049007 // Zm00001d031969 // Zm00001d052684 // …
GO:0044249	P	cellular biosynthetic process	152	263	18699	39324	0.00057	0.035	// Zm00001d047774 // Zm00001d053070 // Zm00001d030638 // Zm00001d014284 // Zm00001d005871 // Zm00001d013013 // Zm00001d051542 // Zm00001d038085 // Zm00001d038087 // Zm00001d041489 // Zm00001d036345 // Zm00001d032311 // Zm00001d026427 // Zm00001d000399 // Zm00001d028409 // Zm00001d043325 // Zm00001d051790 // Zm00001d022599 // Zm00001d052682 // Zm00001d049007 // Zm00001d031969 // Zm00001d052684 // …
GO:0019725	P	cellular homeostasis	16	263	982	39324	0.0011	0.058	// Zm00001d042017 // Zm00001d012973 // Zm00001d022474 // Zm00001d038579 // Zm00001d030130 // Zm00001d047207 // Zm00001d017786 // Zm00001d034838 // Zm00001d044479 // Zm00001d033527 // Zm00001d046937 // Zm00001d016588 // Zm00001d022381 // Zm00001d042257 // Zm00001d031514 // Zm00001d032337
GO:0019748	P	secondary metabolic process	23	263	1706	39324	0.0013	0.058	// Zm00001d017786 // Zm00001d020958 // Zm00001d038579 // Zm00001d031908 // Zm00001d051790 // Zm00001d045529 // Zm00001d047238 // Zm00001d004021 // Zm00001d030109 // Zm00001d042141 // Zm00001d020530 // Zm00001d046483 // Zm00001d002880 // Zm00001d013456 // Zm00001d041776 // Zm00001d004513 // Zm00001d039598 // Zm00001d032383 // Zm00001d046792 // Zm00001d014459 // Zm00001d007716 // Zm00001d015605 // …
GO:0009908	P	flower development	21	263	1657	39324	0.0043	0.16	// Zm00001d039638 // Zm00001d048233 // Zm00001d053070 // Zm00001d018201 // Zm00001d006028 // Zm00001d031061 // Zm00001d038579 // Zm00001d000399 // Zm00001d034463 // Zm00001d025948 // Zm00001d053588 // Zm00001d020826 // Zm00001d036812 // Zm00001d053587 // Zm00001d037982 // Zm00001d041489 // Zm00001d048856 // Zm00001d020685 // Zm00001d004392 // Zm00001d046438 // Zm00001d006054
GO:0009628	P	response to abiotic stimulus	53	263	5674	39324	0.0072	0.24	// Zm00001d053070 // Zm00001d011956 // Zm00001d020958 // Zm00001d005871 // Zm00001d017786 // Zm00001d044479 // Zm00001d043182 // Zm00001d029478 // Zm00001d029476 // Zm00001d042141 // Zm00001d038579 // Zm00001d022594 // Zm00001d033038 // Zm00001d031908 // Zm00001d028409 // Zm00001d048479 // Zm00001d046568 // Zm00001d051790 // Zm00001d047238 // Zm00001d046405 // Zm00001d004021 // Zm00001d016160 // …
GO:0005975	P	carbohydrate metabolic process	41	263	4161	39324	0.0079	0.24	// Zm00001d021667 // Zm00001d047774 // Zm00001d018964 // Zm00001d010625 // Zm00001d004513 // Zm00001d044479 // Zm00001d044267 // Zm00001d038579 // Zm00001d021370 // Zm00001d032311 // Zm00001d033038 // Zm00001d024248 // Zm00001d028409 // Zm00001d051790 // Zm00001d031026 // Zm00001d018838 // Zm00001d004021 // Zm00001d034248 // Zm00001d031484 // Zm00001d042141 // Zm00001d044584 // Zm00001d021653 // …
GO:0006807	P	nitrogen compound metabolic process	167	263	22193	39324	0.012	0.31	// Zm00001d047774 // Zm00001d053070 // Zm00001d034865 // Zm00001d014284 // Zm00001d043529 // Zm00001d029429 // Zm00001d013013 // Zm00001d051542 // Zm00001d038085 // Zm00001d038087 // Zm00001d041489 // Zm00001d036345 // Zm00001d026427 // Zm00001d022594 // Zm00001d028409 // Zm00001d043325 // Zm00001d051790 // Zm00001d022599 // Zm00001d052682 // Zm00001d049007 // Zm00001d031969 // Zm00001d052684 // …
GO:0009605	P	response to external stimulus	41	263	4265	39324	0.012	0.31	// Zm00001d041608 // Zm00001d011956 // Zm00001d034487 // Zm00001d005871 // Zm00001d017786 // Zm00001d018201 // Zm00001d053070 // Zm00001d015085 // Zm00001d041489 // Zm00001d038362 // Zm00001d038579 // Zm00001d031439 // Zm00001d006054 // Zm00001d028409 // Zm00001d044099 // Zm00001d015291 // Zm00001d046405 // Zm00001d053587 // Zm00001d021764 // Zm00001d048233 // Zm00001d042141 // Zm00001d013572 // …
GO:0009607	P	response to biotic stimulus	32	263	3201	39324	0.015	0.36	// Zm00001d041608 // Zm00001d011956 // Zm00001d021764 // Zm00001d017786 // Zm00001d053070 // Zm00001d015085 // Zm00001d038579 // Zm00001d006054 // Zm00001d028409 // Zm00001d044099 // Zm00001d015291 // Zm00001d046405 // Zm00001d053587 // Zm00001d048233 // Zm00001d042141 // Zm00001d053432 // Zm00001d021653 // Zm00001d013456 // Zm00001d047124 // Zm00001d004513 // Zm00001d018201 // Zm00001d020685 // …
GO:0006412	P	translation	26	263	2568	39324	0.024	0.53	// Zm00001d053070 // Zm00001d011956 // Zm00001d021764 // Zm00001d034766 // Zm00001d052719 // Zm00001d031514 // Zm00001d043548 // Zm00001d006054 // Zm00001d031908 // Zm00001d007082 // Zm00001d021507 // Zm00001d021715 // Zm00001d002956 // Zm00001d048175 // Zm00001d043515 // Zm00001d025948 // Zm00001d039456 // Zm00001d020685 // Zm00001d018366 // Zm00001d048856 // Zm00001d038684 // Zm00001d018412 // …
GO:0009653	P	anatomical structure morphogenesis	42	263	4749	39324	0.037	0.75	// Zm00001d053070 // Zm00001d011956 // Zm00001d006823 // Zm00001d030109 // Zm00001d048233 // Zm00001d029476 // Zm00001d029478 // Zm00001d041489 // Zm00001d011364 // Zm00001d007082 // Zm00001d046568 // Zm00001d047238 // Zm00001d022599 // Zm00001d015291 // Zm00001d052682 // Zm00001d025435 // Zm00001d031969 // Zm00001d048599 // Zm00001d004021 // Zm00001d046234 // Zm00001d046405 // Zm00001d039638 // …
GO:0009790	P	embryo development	17	263	1630	39324	0.049	0.88	// Zm00001d039081 // Zm00001d031061 // Zm00001d015605 // Zm00001d018366 // Zm00001d000399 // Zm00001d021653 // Zm00001d025948 // Zm00001d015484 // Zm00001d044464 // Zm00001d009028 // Zm00001d049694 // Zm00001d037982 // Zm00001d041489 // Zm00001d013054 // Zm00001d032383 // Zm00001d004392 // Zm00001d048856
GO:0051704	P	multi-organism process	42	263	4833	39324	0.047	0.88	// Zm00001d041608 // Zm00001d011956 // Zm00001d006823 // Zm00001d021764 // Zm00001d017786 // Zm00001d045327 // Zm00001d015085 // Zm00001d042141 // Zm00001d038579 // Zm00001d006054 // Zm00001d028409 // Zm00001d044099 // Zm00001d036812 // Zm00001d015291 // Zm00001d014459 // Zm00001d048599 // Zm00001d053587 // Zm00001d046405 // Zm00001d048233 // Zm00001d037343 // Zm00001d053432 // Zm00001d021653 // …
GO:0048856	P	anatomical structure development	106	263	13917	39324	0.056	0.9	// Zm00001d053070 // Zm00001d005871 // Zm00001d038085 // Zm00001d029478 // Zm00001d029476 // Zm00001d026427 // Zm00001d020685 // Zm00001d046568 // Zm00001d022599 // Zm00001d052682 // Zm00001d020238 // Zm00001d031969 // Zm00001d007394 // Zm00001d039638 // Zm00001d021715 // Zm00001d047749 // Zm00001d043431 // Zm00001d021653 // Zm00001d013410 // Zm00001d048856 // Zm00001d046792 // Zm00001d029946 // …
GO:0007275	P	multicellular organism development	96	263	12465	39324	0.056	0.9	// Zm00001d053070 // Zm00001d005871 // Zm00001d038085 // Zm00001d038087 // Zm00001d029476 // Zm00001d026427 // Zm00001d020685 // Zm00001d046568 // Zm00001d022599 // Zm00001d052682 // Zm00001d020238 // Zm00001d031969 // Zm00001d048856 // Zm00001d039638 // Zm00001d021715 // Zm00001d047749 // Zm00001d043431 // Zm00001d021653 // Zm00001d013410 // Zm00001d007394 // Zm00001d006028 // Zm00001d029946 // …
GO:0016043	P	cellular component organization	107	263	14143	39324	0.065	0.93	// Zm00001d053070 // Zm00001d034487 // Zm00001d051542 // Zm00001d029478 // Zm00001d029476 // Zm00001d020685 // Zm00001d028409 // Zm00001d001806 // Zm00001d051790 // Zm00001d022599 // Zm00001d052682 // Zm00001d031969 // Zm00001d026012 // Zm00001d039638 // Zm00001d031484 // Zm00001d021653 // Zm00001d013410 // Zm00001d004513 // Zm00001d048856 // Zm00001d024051 // Zm00001d029946 // Zm00001d047574 // …
GO:0003006	P	developmental process involved in reproduction	35	263	3998	39324	0.062	0.93	// Zm00001d053070 // Zm00001d006823 // Zm00001d031061 // Zm00001d034463 // Zm00001d041489 // Zm00001d045327 // Zm00001d029478 // Zm00001d029476 // Zm00001d038579 // Zm00001d006054 // Zm00001d033039 // Zm00001d020685 // Zm00001d007082 // Zm00001d039638 // Zm00001d048233 // Zm00001d043431 // Zm00001d025948 // Zm00001d041776 // Zm00001d020826 // Zm00001d000399 // Zm00001d018366 // Zm00001d048856 // …
GO:0032502	P	developmental process	113	263	16379	39324	0.36	1	// Zm00001d053070 // Zm00001d005871 // Zm00001d038085 // Zm00001d029478 // Zm00001d029476 // Zm00001d026427 // Zm00001d020685 // Zm00001d046568 // Zm00001d022599 // Zm00001d052682 // Zm00001d020238 // Zm00001d031969 // Zm00001d007394 // Zm00001d039638 // Zm00001d031484 // Zm00001d037343 // Zm00001d047749 // Zm00001d043431 // Zm00001d021653 // Zm00001d013410 // Zm00001d048856 // Zm00001d046792 // …
GO:0019222	P	regulation of metabolic process	85	263	11973	39324	0.28	1	// Zm00001d053070 // Zm00001d011956 // Zm00001d012560 // Zm00001d040202 // Zm00001d030109 // Zm00001d034005 // Zm00001d034463 // Zm00001d010625 // Zm00001d043880 // Zm00001d005871 // Zm00001d007905 // Zm00001d038189 // Zm00001d045327 // Zm00001d015085 // Zm00001d038087 // Zm00001d021075 // Zm00001d041489 // Zm00001d043325 // Zm00001d021370 // Zm00001d031439 // Zm00001d026427 // Zm00001d033039 // …
GO:0030154	P	cell differentiation	24	263	3301	39324	0.37	1	// Zm00001d006823 // Zm00001d041489 // Zm00001d007082 // Zm00001d022599 // Zm00001d015291 // Zm00001d025435 // Zm00001d031969 // Zm00001d046405 // Zm00001d004021 // Zm00001d048599 // Zm00001d030109 // Zm00001d021715 // Zm00001d041776 // Zm00001d013410 // Zm00001d044464 // Zm00001d048856 // Zm00001d037982 // Zm00001d011364 // Zm00001d046792 // Zm00001d036812 // Zm00001d032380 // Zm00001d053588 // …
GO:0009791	P	post-embryonic development	33	263	4254	39324	0.21	1	// Zm00001d053070 // Zm00001d011956 // Zm00001d031061 // Zm00001d018201 // Zm00001d038087 // Zm00001d041489 // Zm00001d038579 // Zm00001d006054 // Zm00001d033039 // Zm00001d000399 // Zm00001d007082 // Zm00001d022599 // Zm00001d015291 // Zm00001d039638 // Zm00001d048233 // Zm00001d043431 // Zm00001d043515 // Zm00001d025948 // Zm00001d013410 // Zm00001d020826 // Zm00001d020685 // Zm00001d018366 // …
GO:0007165	P	signal transduction	32	263	7006	39324	0.99	1	// Zm00001d038087 // Zm00001d021764 // Zm00001d044479 // Zm00001d029478 // Zm00001d032447 // Zm00001d043325 // Zm00001d043104 // Zm00001d047238 // Zm00001d022599 // Zm00001d015291 // Zm00001d046405 // Zm00001d053587 // Zm00001d009983 // Zm00001d048599 // Zm00001d053396 // Zm00001d048233 // Zm00001d042141 // Zm00001d013572 // Zm00001d043431 // Zm00001d043515 // Zm00001d041776 // Zm00001d015605 // …
GO:0034645	P	cellular macromolecule biosynthetic process	90	263	12897	39324	0.33	1	// Zm00001d053070 // Zm00001d005871 // Zm00001d051542 // Zm00001d038087 // Zm00001d041489 // Zm00001d026427 // Zm00001d028409 // Zm00001d043325 // Zm00001d051790 // Zm00001d022599 // Zm00001d049007 // Zm00001d031969 // Zm00001d001806 // Zm00001d037771 // Zm00001d039638 // Zm00001d021715 // Zm00001d043431 // Zm00001d007394 // Zm00001d007716 // Zm00001d011956 // Zm00001d021764 // Zm00001d046937 // …
GO:0050789	P	regulation of biological process	154	263	23410	39324	0.65	1	// Zm00001d053070 // Zm00001d034487 // Zm00001d034005 // Zm00001d005871 // Zm00001d013013 // Zm00001d051542 // Zm00001d038085 // Zm00001d029478 // Zm00001d041489 // Zm00001d026427 // Zm00001d043325 // Zm00001d051790 // Zm00001d022599 // Zm00001d013845 // Zm00001d052682 // Zm00001d049007 // Zm00001d031969 // Zm00001d001806 // Zm00001d037771 // Zm00001d053396 // Zm00001d039638 // Zm00001d031484 // …
GO:0007049	P	cell cycle	17	263	2584	39324	0.56	1	// Zm00001d039638 // Zm00001d053070 // Zm00001d011956 // Zm00001d012560 // Zm00001d001806 // Zm00001d010625 // Zm00001d030849 // Zm00001d028338 // Zm00001d052317 // Zm00001d051542 // Zm00001d029478 // Zm00001d037982 // Zm00001d029476 // Zm00001d012836 // Zm00001d020685 // Zm00001d046246 // Zm00001d042257
GO:0009719	P	response to endogenous stimulus	25	263	4462	39324	0.85	1	// Zm00001d041608 // Zm00001d011956 // Zm00001d017786 // Zm00001d044479 // Zm00001d038085 // Zm00001d038087 // Zm00001d042141 // Zm00001d021370 // Zm00001d006054 // Zm00001d046568 // Zm00001d015291 // Zm00001d046405 // Zm00001d053396 // Zm00001d048233 // Zm00001d037343 // Zm00001d005867 // Zm00001d043431 // Zm00001d043515 // Zm00001d041776 // Zm00001d013410 // Zm00001d030194 // Zm00001d034463 // …
GO:0044267	P	cellular protein metabolic process	72	263	12390	39324	0.94	1	// Zm00001d053070 // Zm00001d011956 // Zm00001d006117 // Zm00001d021764 // Zm00001d048233 // Zm00001d034766 // Zm00001d007905 // Zm00001d052719 // Zm00001d044479 // Zm00001d015085 // Zm00001d029478 // Zm00001d029476 // Zm00001d002956 // Zm00001d012836 // Zm00001d031514 // Zm00001d021370 // Zm00001d043548 // Zm00001d006054 // Zm00001d021879 // Zm00001d028409 // Zm00001d046837 // Zm00001d051790 // …
GO:0022414	P	reproductive process	41	263	4935	39324	0.085	1	// Zm00001d053070 // Zm00001d011956 // Zm00001d006823 // Zm00001d031061 // Zm00001d034463 // Zm00001d010625 // Zm00001d041489 // Zm00001d045327 // Zm00001d029478 // Zm00001d029476 // Zm00001d038579 // Zm00001d006054 // Zm00001d033039 // Zm00001d000399 // Zm00001d007082 // Zm00001d001806 // Zm00001d021507 // Zm00001d039638 // Zm00001d048233 // Zm00001d037343 // Zm00001d043431 // Zm00001d025948 // …
GO:0016049	P	cell growth	12	263	1386	39324	0.22	1	// Zm00001d007082 // Zm00001d046792 // Zm00001d036812 // Zm00001d041776 // Zm00001d044479 // Zm00001d012560 // Zm00001d013410 // Zm00001d029478 // Zm00001d029476 // Zm00001d011364 // Zm00001d053588 // Zm00001d006823
GO:0000003	P	reproduction	44	263	5342	39324	0.085	1	// Zm00001d053070 // Zm00001d011956 // Zm00001d006823 // Zm00001d031061 // Zm00001d034463 // Zm00001d010625 // Zm00001d041489 // Zm00001d045327 // Zm00001d029478 // Zm00001d029476 // Zm00001d038579 // Zm00001d006054 // Zm00001d033039 // Zm00001d000399 // Zm00001d007082 // Zm00001d001806 // Zm00001d037651 // Zm00001d021507 // Zm00001d039638 // Zm00001d048233 // Zm00001d044584 // Zm00001d037343 // …
GO:0044260	P	cellular macromolecule metabolic process	165	263	25692	39324	0.83	1	// Zm00001d053070 // Zm00001d034865 // Zm00001d043529 // Zm00001d029429 // Zm00001d013013 // Zm00001d051542 // Zm00001d038085 // Zm00001d038087 // Zm00001d041489 // Zm00001d026427 // Zm00001d000399 // Zm00001d028409 // Zm00001d043325 // Zm00001d051790 // Zm00001d022599 // Zm00001d052682 // Zm00001d049007 // Zm00001d031969 // Zm00001d022514 // Zm00001d001806 // Zm00001d037771 // Zm00001d033333 // …
GO:0048869	P	cellular developmental process	33	263	4685	39324	0.4	1	// Zm00001d006823 // Zm00001d031061 // Zm00001d041489 // Zm00001d029478 // Zm00001d029476 // Zm00001d042257 // Zm00001d007082 // Zm00001d022599 // Zm00001d015291 // Zm00001d025435 // Zm00001d031969 // Zm00001d046405 // Zm00001d004021 // Zm00001d048599 // Zm00001d030109 // Zm00001d021715 // Zm00001d047749 // Zm00001d044584 // Zm00001d015484 // Zm00001d041776 // Zm00001d013410 // Zm00001d044464 // …
GO:0010467	P	gene expression	94	263	13390	39324	0.3	1	// Zm00001d053070 // Zm00001d005871 // Zm00001d044464 // Zm00001d038087 // Zm00001d041489 // Zm00001d026427 // Zm00001d046568 // Zm00001d022599 // Zm00001d052682 // Zm00001d049007 // Zm00001d031969 // Zm00001d037771 // Zm00001d033333 // Zm00001d039638 // Zm00001d021715 // Zm00001d043431 // Zm00001d048856 // Zm00001d011956 // Zm00001d021764 // Zm00001d046937 // Zm00001d035698 // Zm00001d015085 // …
GO:0042592	P	homeostatic process	20	263	2491	39324	0.23	1	// Zm00001d039638 // Zm00001d012973 // Zm00001d053070 // Zm00001d020530 // Zm00001d038579 // Zm00001d047238 // Zm00001d030130 // Zm00001d047207 // Zm00001d017786 // Zm00001d042017 // Zm00001d034838 // Zm00001d044479 // Zm00001d022474 // Zm00001d033527 // Zm00001d046937 // Zm00001d016588 // Zm00001d022381 // Zm00001d042257 // Zm00001d031514 // Zm00001d032337
GO:0065007	P	biological regulation	179	263	25239	39324	0.11	1	// Zm00001d053070 // Zm00001d034487 // Zm00001d034005 // Zm00001d005871 // Zm00001d013013 // Zm00001d038085 // Zm00001d029478 // Zm00001d041489 // Zm00001d026427 // Zm00001d012973 // Zm00001d000399 // Zm00001d034865 // Zm00001d043325 // Zm00001d051790 // Zm00001d022599 // Zm00001d013845 // Zm00001d052682 // Zm00001d049007 // Zm00001d031969 // Zm00001d001806 // Zm00001d037771 // Zm00001d053396 // …
GO:0040007	P	growth	17	263	2046	39324	0.21	1	// Zm00001d039598 // Zm00001d006823 // Zm00001d007082 // Zm00001d046792 // Zm00001d041776 // Zm00001d047238 // Zm00001d036812 // Zm00001d029476 // Zm00001d044479 // Zm00001d012560 // Zm00001d013410 // Zm00001d029478 // Zm00001d041489 // Zm00001d011364 // Zm00001d035097 // Zm00001d053588 // Zm00001d006054
GO:0065008	P	regulation of biological quality	37	263	4509	39324	0.11	1	// Zm00001d053070 // Zm00001d011956 // Zm00001d030130 // Zm00001d017786 // Zm00001d016588 // Zm00001d013013 // Zm00001d033527 // Zm00001d046937 // Zm00001d041489 // Zm00001d042257 // Zm00001d031514 // Zm00001d012973 // Zm00001d038579 // Zm00001d047238 // Zm00001d015291 // Zm00001d044584 // Zm00001d039638 // Zm00001d022474 // Zm00001d020445 // Zm00001d020530 // Zm00001d011890 // Zm00001d007905 // …
GO:0010468	P	regulation of gene expression	59	263	7837	39324	0.17	1	// Zm00001d053070 // Zm00001d011956 // Zm00001d021764 // Zm00001d030109 // Zm00001d046937 // Zm00001d005871 // Zm00001d020826 // Zm00001d004409 // Zm00001d015085 // Zm00001d038087 // Zm00001d021075 // Zm00001d041489 // Zm00001d026427 // Zm00001d040186 // Zm00001d032337 // Zm00001d031908 // Zm00001d019956 // Zm00001d046568 // Zm00001d036807 // Zm00001d018366 // Zm00001d045529 // Zm00001d022599 // …
GO:0032501	P	multicellular organismal process	111	263	16632	39324	0.54	1	// Zm00001d053070 // Zm00001d005871 // Zm00001d038085 // Zm00001d029478 // Zm00001d041489 // Zm00001d026427 // Zm00001d020685 // Zm00001d028409 // Zm00001d046568 // Zm00001d022599 // Zm00001d052682 // Zm00001d020238 // Zm00001d031969 // Zm00001d007394 // Zm00001d039638 // Zm00001d031484 // Zm00001d037343 // Zm00001d047749 // Zm00001d043431 // Zm00001d021653 // Zm00001d013410 // Zm00001d031569 // …
GO:0048608	P	reproductive structure development	26	263	3139	39324	0.15	1	// Zm00001d053070 // Zm00001d031061 // Zm00001d018201 // Zm00001d041489 // Zm00001d038579 // Zm00001d006054 // Zm00001d033039 // Zm00001d020685 // Zm00001d039638 // Zm00001d048233 // Zm00001d043431 // Zm00001d025948 // Zm00001d020826 // Zm00001d000399 // Zm00001d018366 // Zm00001d048856 // Zm00001d015605 // Zm00001d006028 // Zm00001d034463 // Zm00001d036812 // Zm00001d053587 // Zm00001d037982 // …
GO:0006139	P	nucleobase-containing compound metabolic process	127	263	17801	39324	0.18	1	// Zm00001d047774 // Zm00001d053070 // Zm00001d034865 // Zm00001d043529 // Zm00001d029429 // Zm00001d013013 // Zm00001d051542 // Zm00001d038087 // Zm00001d041489 // Zm00001d026427 // Zm00001d028409 // Zm00001d043325 // Zm00001d051790 // Zm00001d022599 // Zm00001d052682 // Zm00001d049007 // Zm00001d031969 // Zm00001d022514 // Zm00001d001806 // Zm00001d037771 // Zm00001d033333 // Zm00001d039638 // …
GO:0060255	P	regulation of macromolecule metabolic process	72	263	9376	39324	0.1	1	// Zm00001d053070 // Zm00001d011956 // Zm00001d012560 // Zm00001d040202 // Zm00001d030109 // Zm00001d034005 // Zm00001d034463 // Zm00001d010625 // Zm00001d046937 // Zm00001d005871 // Zm00001d020826 // Zm00001d004409 // Zm00001d015085 // Zm00001d038087 // Zm00001d021075 // Zm00001d041489 // Zm00001d043325 // Zm00001d021370 // Zm00001d031439 // Zm00001d026427 // Zm00001d040186 // Zm00001d032337 // …
GO:0006810	P	transport	62	263	9455	39324	0.59	1	// Zm00001d041608 // Zm00001d006823 // Zm00001d034865 // Zm00001d030130 // Zm00001d034838 // Zm00001d050319 // Zm00001d029251 // Zm00001d033527 // Zm00001d029478 // Zm00001d029476 // Zm00001d034487 // Zm00001d038579 // Zm00001d042257 // Zm00001d040202 // Zm00001d033038 // Zm00001d012973 // Zm00001d007082 // Zm00001d048479 // Zm00001d051790 // Zm00001d022599 // Zm00001d015291 // Zm00001d048193 // …
GO:0006464	P	cellular protein modification process	43	263	8892	39324	1	1	// Zm00001d053070 // Zm00001d011956 // Zm00001d006117 // Zm00001d021764 // Zm00001d048233 // Zm00001d018201 // Zm00001d015085 // Zm00001d029478 // Zm00001d012836 // Zm00001d021370 // Zm00001d021879 // Zm00001d007082 // Zm00001d051790 // Zm00001d033233 // Zm00001d022599 // Zm00001d015291 // Zm00001d048599 // Zm00001d007630 // Zm00001d038684 // Zm00001d053396 // Zm00001d039638 // Zm00001d021715 // …
GO:0050794	P	regulation of cellular process	134	263	19579	39324	0.38	1	// Zm00001d053070 // Zm00001d034487 // Zm00001d034005 // Zm00001d005871 // Zm00001d013013 // Zm00001d038085 // Zm00001d029478 // Zm00001d041489 // Zm00001d026427 // Zm00001d043325 // Zm00001d022599 // Zm00001d013845 // Zm00001d052682 // Zm00001d049007 // Zm00001d031969 // Zm00001d001806 // Zm00001d037771 // Zm00001d053396 // Zm00001d039638 // Zm00001d031484 // Zm00001d037343 // Zm00001d047749 // …
GO:0043412	P	macromolecule modification	61	263	10581	39324	0.92	1	// Zm00001d053070 // Zm00001d011956 // Zm00001d006117 // Zm00001d034865 // Zm00001d043529 // Zm00001d035698 // Zm00001d029429 // Zm00001d004409 // Zm00001d015085 // Zm00001d029478 // Zm00001d052719 // Zm00001d015210 // Zm00001d012836 // Zm00001d053587 // Zm00001d021370 // Zm00001d031439 // Zm00001d006054 // Zm00001d024248 // Zm00001d021879 // Zm00001d028409 // Zm00001d051790 // Zm00001d033233 // …
GO:0009059	P	macromolecule biosynthetic process	95	263	13698	39324	0.35	1	// Zm00001d053070 // Zm00001d005871 // Zm00001d013013 // Zm00001d051542 // Zm00001d038087 // Zm00001d041489 // Zm00001d026427 // Zm00001d028409 // Zm00001d043325 // Zm00001d051790 // Zm00001d022599 // Zm00001d049007 // Zm00001d031969 // Zm00001d001806 // Zm00001d037771 // Zm00001d039638 // Zm00001d021715 // Zm00001d043431 // Zm00001d007394 // Zm00001d007716 // Zm00001d011956 // Zm00001d021764 // …
GO:0008152	P	metabolic process	248	263	36782	39324	0.37	1	// Zm00001d047774 // Zm00001d053070 // Zm00001d030638 // Zm00001d034865 // Zm00001d014284 // Zm00001d034005 // Zm00001d043529 // Zm00001d006175 // Zm00001d031569 // Zm00001d013013 // Zm00001d051542 // Zm00001d038085 // Zm00001d029478 // Zm00001d041489 // Zm00001d043325 // Zm00001d036345 // Zm00001d032311 // Zm00001d026427 // Zm00001d022594 // Zm00001d000399 // Zm00001d034487 // Zm00001d046568 // …
GO:0007154	P	cell communication	45	263	7931	39324	0.91	1	// Zm00001d053070 // Zm00001d011956 // Zm00001d029478 // Zm00001d034487 // Zm00001d044479 // Zm00001d038087 // Zm00001d041489 // Zm00001d038362 // Zm00001d031439 // Zm00001d032447 // Zm00001d021764 // Zm00001d043325 // Zm00001d043104 // Zm00001d047238 // Zm00001d022599 // Zm00001d015291 // Zm00001d020238 // Zm00001d048599 // Zm00001d053587 // Zm00001d009983 // Zm00001d046405 // Zm00001d053396 // …
GO:0051234	P	establishment of localization	73	263	10218	39324	0.28	1	// Zm00001d041608 // Zm00001d006823 // Zm00001d034865 // Zm00001d004478 // Zm00001d030130 // Zm00001d021715 // Zm00001d034838 // Zm00001d050319 // Zm00001d029251 // Zm00001d033527 // Zm00001d015085 // Zm00001d029478 // Zm00001d029476 // Zm00001d034487 // Zm00001d038579 // Zm00001d051360 // Zm00001d040202 // Zm00001d033038 // Zm00001d012973 // Zm00001d007082 // Zm00001d048479 // Zm00001d051790 // …
GO:0009056	P	catabolic process	48	263	6365	39324	0.2	1	// Zm00001d053070 // Zm00001d018964 // Zm00001d034022 // Zm00001d040202 // Zm00001d004478 // Zm00001d017786 // Zm00001d018201 // Zm00001d051542 // Zm00001d044267 // Zm00001d041819 // Zm00001d038579 // Zm00001d021370 // Zm00001d006823 // Zm00001d022594 // Zm00001d033038 // Zm00001d024248 // Zm00001d021879 // Zm00001d047238 // Zm00001d013845 // Zm00001d015291 // Zm00001d018838 // Zm00001d004021 // …
GO:0051179	P	localization	81	263	12018	39324	0.49	1	// Zm00001d041608 // Zm00001d006823 // Zm00001d034865 // Zm00001d004478 // Zm00001d030130 // Zm00001d021715 // Zm00001d034838 // Zm00001d050319 // Zm00001d029251 // Zm00001d033527 // Zm00001d015085 // Zm00001d029478 // Zm00001d016160 // Zm00001d029476 // Zm00001d034487 // Zm00001d038579 // Zm00001d051360 // Zm00001d040202 // Zm00001d033038 // Zm00001d012973 // Zm00001d007082 // Zm00001d048479 // …
GO:0044238	P	primary metabolic process	229	263	33501	39324	0.22	1	// Zm00001d047774 // Zm00001d053070 // Zm00001d030638 // Zm00001d034865 // Zm00001d034005 // Zm00001d043529 // Zm00001d006175 // Zm00001d031569 // Zm00001d013013 // Zm00001d051542 // Zm00001d038085 // Zm00001d029478 // Zm00001d041489 // Zm00001d043325 // Zm00001d036345 // Zm00001d032311 // Zm00001d026427 // Zm00001d022594 // Zm00001d000399 // Zm00001d034487 // Zm00001d046568 // Zm00001d051790 // …
GO:0019538	P	protein metabolic process	80	263	13852	39324	0.96	1	// Zm00001d053070 // Zm00001d011956 // Zm00001d006117 // Zm00001d021764 // Zm00001d048233 // Zm00001d034766 // Zm00001d006175 // Zm00001d029476 // Zm00001d044479 // Zm00001d015085 // Zm00001d029478 // Zm00001d052719 // Zm00001d002956 // Zm00001d012836 // Zm00001d041819 // Zm00001d031514 // Zm00001d021370 // Zm00001d043548 // Zm00001d006054 // Zm00001d033039 // Zm00001d016805 // Zm00001d021879 // …
GO:0050896	P	response to stimulus	157	263	22704	39324	0.28	1	// Zm00001d053070 // Zm00001d030638 // Zm00001d034487 // Zm00001d034005 // Zm00001d005871 // Zm00001d016588 // Zm00001d038085 // Zm00001d029478 // Zm00001d041489 // Zm00001d032311 // Zm00001d022594 // Zm00001d012973 // Zm00001d000399 // Zm00001d028409 // Zm00001d043325 // Zm00001d051790 // Zm00001d022599 // Zm00001d013845 // Zm00001d031969 // Zm00001d001806 // Zm00001d026012 // Zm00001d053396 // …
GO:0006950	P	response to stress	90	263	12007	39324	0.11	1	// Zm00001d053070 // Zm00001d034487 // Zm00001d034005 // Zm00001d031569 // Zm00001d029478 // Zm00001d041489 // Zm00001d047124 // Zm00001d032311 // Zm00001d022594 // Zm00001d028409 // Zm00001d001806 // Zm00001d044099 // Zm00001d031969 // Zm00001d026012 // Zm00001d053396 // Zm00001d039638 // Zm00001d037343 // Zm00001d005867 // Zm00001d004513 // Zm00001d016588 // Zm00001d013861 // Zm00001d024051 // …
GO:0044237	P	cellular metabolic process	238	263	34545	39324	0.11	1	// Zm00001d047774 // Zm00001d053070 // Zm00001d030638 // Zm00001d034865 // Zm00001d014284 // Zm00001d034005 // Zm00001d043529 // Zm00001d006175 // Zm00001d031569 // Zm00001d013013 // Zm00001d051542 // Zm00001d038085 // Zm00001d029478 // Zm00001d041489 // Zm00001d043325 // Zm00001d036345 // Zm00001d032311 // Zm00001d026427 // Zm00001d022594 // Zm00001d000399 // Zm00001d034487 // Zm00001d046568 // …
GO:0043170	P	macromolecule metabolic process	177	263	27702	39324	0.88	1	// Zm00001d053070 // Zm00001d034487 // Zm00001d034005 // Zm00001d043529 // Zm00001d029429 // Zm00001d013013 // Zm00001d051542 // Zm00001d038085 // Zm00001d029478 // Zm00001d041489 // Zm00001d026427 // Zm00001d000399 // Zm00001d034865 // Zm00001d043325 // Zm00001d051790 // Zm00001d022599 // Zm00001d052682 // Zm00001d049007 // Zm00001d031969 // Zm00001d022514 // Zm00001d001806 // Zm00001d037771 // …
GO:0006259	P	DNA metabolic process	14	263	3591	39324	0.99	1	// Zm00001d039598 // Zm00001d039638 // Zm00001d053070 // Zm00001d011956 // Zm00001d001806 // Zm00001d004409 // Zm00001d010625 // Zm00001d030849 // Zm00001d019220 // Zm00001d013013 // Zm00001d051542 // Zm00001d013277 // Zm00001d046438 // Zm00001d013066
GO:0009987	P	cellular process	262	263	39268	39324	0.94	1	// Zm00001d047774 // Zm00001d053070 // Zm00001d030638 // Zm00001d034865 // Zm00001d014284 // Zm00001d034005 // Zm00001d043529 // Zm00001d006175 // Zm00001d031569 // Zm00001d013013 // Zm00001d051542 // Zm00001d038085 // Zm00001d029478 // Zm00001d028089 // Zm00001d041489 // Zm00001d043325 // Zm00001d036345 // Zm00001d032311 // Zm00001d026427 // Zm00001d022594 // Zm00001d012973 // Zm00001d000399 // …

## Sheet: alf18
GO_acc	term_type	Term (significant terms in bold)	queryitem	querytotal	bgitem	bgtotal	pvalue	FDR	entries
GO:0007049	P	cell cycle	96	359	2584	39324	3.2e-32	1e-29	// Zm00001d043524 // Zm00001d053070 // Zm00001d040147 // Zm00001d011615 // Zm00001d013566 // Zm00001d043201 // Zm00001d027801 // Zm00001d023839 // Zm00001d018441 // Zm00001d052288 // Zm00001d008815 // Zm00001d014756 // Zm00001d039306 // Zm00001d039638 // Zm00001d031485 // Zm00001d008221 // Zm00001d006237 // Zm00001d011108 // Zm00001d028796 // Zm00001d053998 // Zm00001d017146 // Zm00001d028840 // …
GO:0016043	P	cellular component organization	197	359	14143	39324	3e-13	4.7e-11	// Zm00001d043524 // Zm00001d003038 // Zm00001d053070 // Zm00001d040147 // Zm00001d043523 // Zm00001d023757 // Zm00001d052368 // Zm00001d037843 // Zm00001d050666 // Zm00001d043201 // Zm00001d051544 // Zm00001d010062 // Zm00001d027801 // Zm00001d023839 // Zm00001d018441 // Zm00001d017555 // Zm00001d006159 // Zm00001d022599 // Zm00001d008815 // Zm00001d021447 // Zm00001d048004 // Zm00001d039306 // …
GO:0006259	P	DNA metabolic process	76	359	3591	39324	5.6e-12	5.9e-10	// Zm00001d043524 // Zm00001d010525 // Zm00001d003038 // Zm00001d025130 // Zm00001d011956 // Zm00001d026469 // Zm00001d045475 // Zm00001d052615 // Zm00001d048004 // Zm00001d012752 // Zm00001d015839 // Zm00001d049190 // Zm00001d028195 // Zm00001d016935 // Zm00001d027801 // Zm00001d053070 // Zm00001d026129 // Zm00001d021378 // Zm00001d046910 // Zm00001d033999 // Zm00001d053680 // Zm00001d023839 // …
GO:0040029	P	regulation of gene expression, epigenetic	30	359	784	39324	1.1e-10	9e-09	// Zm00001d043524 // Zm00001d023226 // Zm00001d011956 // Zm00001d052615 // Zm00001d048004 // Zm00001d012752 // Zm00001d011615 // Zm00001d053070 // Zm00001d021378 // Zm00001d033999 // Zm00001d027801 // Zm00001d005812 // Zm00001d028840 // Zm00001d018441 // Zm00001d017555 // Zm00001d018976 // Zm00001d034204 // Zm00001d020851 // Zm00001d039638 // Zm00001d044581 // Zm00001d011108 // Zm00001d049190 // …
GO:0009908	P	flower development	45	359	1657	39324	1.5e-10	9.3e-09	// Zm00001d043524 // Zm00001d053070 // Zm00001d040147 // Zm00001d052615 // Zm00001d048004 // Zm00001d012752 // Zm00001d028195 // Zm00001d021378 // Zm00001d033999 // Zm00001d027801 // Zm00001d038579 // Zm00001d033859 // Zm00001d039816 // Zm00001d018441 // Zm00001d005696 // Zm00001d010525 // Zm00001d002676 // Zm00001d021447 // Zm00001d018976 // Zm00001d032632 // Zm00001d034204 // Zm00001d020851 // …
GO:0060255	P	regulation of macromolecule metabolic process	137	359	9376	39324	1.3e-09	6.8e-08	// Zm00001d043524 // Zm00001d023226 // Zm00001d052216 // Zm00001d026540 // Zm00001d011615 // Zm00001d037843 // Zm00001d053070 // Zm00001d027801 // Zm00001d023839 // Zm00001d002649 // Zm00001d018441 // Zm00001d017555 // Zm00001d022613 // Zm00001d022599 // Zm00001d052288 // Zm00001d008815 // Zm00001d014756 // Zm00001d033665 // Zm00001d039306 // Zm00001d039638 // Zm00001d031485 // Zm00001d026684 // …
GO:0009791	P	post-embryonic development	76	359	4254	39324	1.1e-08	5.1e-07	// Zm00001d043524 // Zm00001d026540 // Zm00001d047516 // Zm00001d011956 // Zm00001d052615 // Zm00001d048004 // Zm00001d012752 // Zm00001d016935 // Zm00001d048233 // Zm00001d028195 // Zm00001d031485 // Zm00001d053070 // Zm00001d021378 // Zm00001d041215 // Zm00001d033999 // Zm00001d027801 // Zm00001d040147 // Zm00001d012918 // Zm00001d013873 // Zm00001d033859 // Zm00001d039816 // Zm00001d032565 // …
GO:0019222	P	regulation of metabolic process	160	359	11973	39324	1.5e-08	5.7e-07	// Zm00001d003380 // Zm00001d043524 // Zm00001d023226 // Zm00001d040147 // Zm00001d052216 // Zm00001d026540 // Zm00001d011615 // Zm00001d037843 // Zm00001d050666 // Zm00001d053070 // Zm00001d043201 // Zm00001d010062 // Zm00001d027801 // Zm00001d023839 // Zm00001d002649 // Zm00001d018441 // Zm00001d031602 // Zm00001d017555 // Zm00001d022613 // Zm00001d022599 // Zm00001d052288 // Zm00001d033634 // …
GO:0000003	P	reproduction	85	359	5342	39324	2.1e-07	7.2e-06	// Zm00001d043524 // Zm00001d033905 // Zm00001d053070 // Zm00001d011956 // Zm00001d023300 // Zm00001d052615 // Zm00001d048004 // Zm00001d012752 // Zm00001d011615 // Zm00001d048233 // Zm00001d028195 // Zm00001d018976 // Zm00001d031485 // Zm00001d021378 // Zm00001d041215 // Zm00001d033999 // Zm00001d027801 // Zm00001d040147 // Zm00001d044584 // Zm00001d012918 // Zm00001d005812 // Zm00001d034204 // …
GO:0003006	P	developmental process involved in reproduction	69	359	3998	39324	2.3e-07	7.2e-06	// Zm00001d043524 // Zm00001d033905 // Zm00001d053070 // Zm00001d040147 // Zm00001d052615 // Zm00001d048004 // Zm00001d012752 // Zm00001d048233 // Zm00001d028195 // Zm00001d018976 // Zm00001d031485 // Zm00001d021378 // Zm00001d041215 // Zm00001d033999 // Zm00001d027801 // Zm00001d023839 // Zm00001d012918 // Zm00001d038579 // Zm00001d033859 // Zm00001d039816 // Zm00001d032565 // Zm00001d018441 // …
GO:0048608	P	reproductive structure development	58	359	3139	39324	3e-07	8.5e-06	// Zm00001d043524 // Zm00001d053070 // Zm00001d040147 // Zm00001d052615 // Zm00001d048004 // Zm00001d012752 // Zm00001d048233 // Zm00001d028195 // Zm00001d031485 // Zm00001d021378 // Zm00001d033999 // Zm00001d027801 // Zm00001d012918 // Zm00001d038579 // Zm00001d033859 // Zm00001d039816 // Zm00001d032565 // Zm00001d018441 // Zm00001d006456 // Zm00001d005696 // Zm00001d010525 // Zm00001d044672 // …
GO:0006139	P	nucleobase-containing compound metabolic process	210	359	17801	39324	3.8e-07	9.9e-06	// Zm00001d043524 // Zm00001d003038 // Zm00001d023226 // Zm00001d040147 // Zm00001d052216 // Zm00001d026540 // Zm00001d015839 // Zm00001d038047 // Zm00001d003308 // Zm00001d050666 // Zm00001d053070 // Zm00001d027801 // Zm00001d023839 // Zm00001d012918 // Zm00001d002649 // Zm00001d018441 // Zm00001d031602 // Zm00001d017555 // Zm00001d022598 // Zm00001d022599 // Zm00001d052288 // Zm00001d008815 // …
GO:0022414	P	reproductive process	77	359	4935	39324	2e-06	4.8e-05	// Zm00001d043524 // Zm00001d033905 // Zm00001d053070 // Zm00001d011956 // Zm00001d052615 // Zm00001d048004 // Zm00001d012752 // Zm00001d011615 // Zm00001d048233 // Zm00001d028195 // Zm00001d018976 // Zm00001d031485 // Zm00001d021378 // Zm00001d041215 // Zm00001d033999 // Zm00001d027801 // Zm00001d023839 // Zm00001d012918 // Zm00001d005812 // Zm00001d033859 // Zm00001d039816 // Zm00001d032565 // …
GO:0009653	P	anatomical structure morphogenesis	74	359	4749	39324	3.5e-06	7.8e-05	// Zm00001d043524 // Zm00001d010525 // Zm00001d047516 // Zm00001d011956 // Zm00001d043523 // Zm00001d052615 // Zm00001d048004 // Zm00001d010062 // Zm00001d011615 // Zm00001d050329 // Zm00001d016935 // Zm00001d002426 // Zm00001d031485 // Zm00001d053070 // Zm00001d041215 // Zm00001d014016 // Zm00001d033999 // Zm00001d027801 // Zm00001d040147 // Zm00001d044584 // Zm00001d013873 // Zm00001d033859 // …
GO:0048856	P	anatomical structure development	167	359	13917	39324	1e-05	0.00022	// Zm00001d043524 // Zm00001d053070 // Zm00001d040147 // Zm00001d043523 // Zm00001d026540 // Zm00001d011615 // Zm00001d037843 // Zm00001d003308 // Zm00001d050666 // Zm00001d043201 // Zm00001d051544 // Zm00001d010062 // Zm00001d027801 // Zm00001d023839 // Zm00001d012918 // Zm00001d033465 // Zm00001d018441 // Zm00001d017555 // Zm00001d022599 // Zm00001d022206 // Zm00001d020238 // Zm00001d014756 // …
GO:0015979	P	photosynthesis	18	359	585	39324	1.2e-05	0.00024	// Zm00001d009877 // Zm00001d032576 // Zm00001d028950 // Zm00001d021518 // Zm00001d034401 // Zm00001d034900 // Zm00001d038579 // Zm00001d006159 // Zm00001d022599 // Zm00001d023699 // Zm00001d050666 // Zm00001d043201 // Zm00001d053732 // Zm00001d022144 // Zm00001d002426 // Zm00001d029201 // Zm00001d033665 // Zm00001d024507
GO:0007275	P	multicellular organism development	152	359	12465	39324	1.6e-05	0.0003	// Zm00001d043524 // Zm00001d053070 // Zm00001d040147 // Zm00001d043523 // Zm00001d026540 // Zm00001d011615 // Zm00001d037843 // Zm00001d003308 // Zm00001d050666 // Zm00001d043201 // Zm00001d010062 // Zm00001d027801 // Zm00001d023839 // Zm00001d012918 // Zm00001d033465 // Zm00001d018441 // Zm00001d017555 // Zm00001d022599 // Zm00001d022206 // Zm00001d020238 // Zm00001d014756 // Zm00001d020032 // …
GO:0010468	P	regulation of gene expression	105	359	7837	39324	1.8e-05	0.00031	// Zm00001d043524 // Zm00001d023226 // Zm00001d026540 // Zm00001d011615 // Zm00001d053070 // Zm00001d027801 // Zm00001d002649 // Zm00001d018441 // Zm00001d017555 // Zm00001d022613 // Zm00001d022599 // Zm00001d052288 // Zm00001d008815 // Zm00001d047673 // Zm00001d039638 // Zm00001d031485 // Zm00001d011108 // Zm00001d024507 // Zm00001d052047 // Zm00001d018731 // Zm00001d027939 // Zm00001d053998 // …
GO:0050794	P	regulation of cellular process	217	359	19579	39324	3.4e-05	0.00057	// Zm00001d003380 // Zm00001d043524 // Zm00001d023226 // Zm00001d040147 // Zm00001d043523 // Zm00001d052216 // Zm00001d026540 // Zm00001d011615 // Zm00001d037843 // Zm00001d003308 // Zm00001d050666 // Zm00001d053070 // Zm00001d043201 // Zm00001d053272 // Zm00001d027801 // Zm00001d002649 // Zm00001d018441 // Zm00001d031602 // Zm00001d017555 // Zm00001d035934 // Zm00001d022598 // Zm00001d022599 // …
GO:0009059	P	macromolecule biosynthetic process	161	359	13698	39324	6.1e-05	0.00096	// Zm00001d043524 // Zm00001d023226 // Zm00001d026540 // Zm00001d015839 // Zm00001d003308 // Zm00001d053070 // Zm00001d027801 // Zm00001d023839 // Zm00001d012918 // Zm00001d002649 // Zm00001d018441 // Zm00001d017555 // Zm00001d022598 // Zm00001d022599 // Zm00001d052288 // Zm00001d008815 // Zm00001d014756 // Zm00001d033665 // Zm00001d039306 // Zm00001d039638 // Zm00001d031485 // Zm00001d011615 // …
GO:0034645	P	cellular macromolecule biosynthetic process	151	359	12897	39324	0.00016	0.0024	// Zm00001d043524 // Zm00001d023226 // Zm00001d026540 // Zm00001d015839 // Zm00001d003308 // Zm00001d053070 // Zm00001d027801 // Zm00001d012918 // Zm00001d002649 // Zm00001d018441 // Zm00001d017555 // Zm00001d022613 // Zm00001d022599 // Zm00001d052288 // Zm00001d008815 // Zm00001d014756 // Zm00001d033665 // Zm00001d039306 // Zm00001d039638 // Zm00001d031485 // Zm00001d011615 // Zm00001d026684 // …
GO:0050789	P	regulation of biological process	247	359	23410	39324	0.00019	0.0026	// Zm00001d003380 // Zm00001d021378 // Zm00001d023226 // Zm00001d040147 // Zm00001d043523 // Zm00001d052216 // Zm00001d023757 // Zm00001d003062 // Zm00001d011615 // Zm00001d037843 // Zm00001d003308 // Zm00001d050666 // Zm00001d053070 // Zm00001d043201 // Zm00001d051544 // Zm00001d010062 // Zm00001d027801 // Zm00001d023839 // Zm00001d002649 // Zm00001d018441 // Zm00001d031602 // Zm00001d017555 // …
GO:0032501	P	multicellular organismal process	186	359	16632	39324	0.00019	0.0026	// Zm00001d043524 // Zm00001d053070 // Zm00001d040147 // Zm00001d043523 // Zm00001d023757 // Zm00001d026540 // Zm00001d015839 // Zm00001d037843 // Zm00001d003308 // Zm00001d050666 // Zm00001d043201 // Zm00001d051544 // Zm00001d010062 // Zm00001d027801 // Zm00001d023839 // Zm00001d012918 // Zm00001d033465 // Zm00001d018441 // Zm00001d017555 // Zm00001d035934 // Zm00001d022598 // Zm00001d022599 // …
GO:0006807	P	nitrogen compound metabolic process	236	359	22193	39324	0.00021	0.0028	// Zm00001d043524 // Zm00001d003038 // Zm00001d023226 // Zm00001d040147 // Zm00001d052216 // Zm00001d023757 // Zm00001d026540 // Zm00001d015839 // Zm00001d038047 // Zm00001d003308 // Zm00001d050666 // Zm00001d053070 // Zm00001d021378 // Zm00001d027801 // Zm00001d023839 // Zm00001d012918 // Zm00001d026469 // Zm00001d022594 // Zm00001d018441 // Zm00001d031602 // Zm00001d017555 // Zm00001d022598 // …
GO:0006091	P	generation of precursor metabolites and energy	24	359	1278	39324	0.00088	0.011	// Zm00001d011615 // Zm00001d050666 // Zm00001d043201 // Zm00001d002436 // Zm00001d034900 // Zm00001d017555 // Zm00001d006159 // Zm00001d038579 // Zm00001d022599 // Zm00001d022206 // Zm00001d010818 // Zm00001d022144 // Zm00001d033665 // Zm00001d028950 // Zm00001d004513 // Zm00001d002426 // Zm00001d029201 // Zm00001d032576 // Zm00001d009877 // Zm00001d034401 // Zm00001d023699 // Zm00001d021518 // …
GO:0065007	P	biological regulation	258	359	25239	39324	0.0013	0.015	// Zm00001d003380 // Zm00001d021378 // Zm00001d003038 // Zm00001d023226 // Zm00001d040147 // Zm00001d043523 // Zm00001d052216 // Zm00001d026540 // Zm00001d015839 // Zm00001d037843 // Zm00001d003308 // Zm00001d050666 // Zm00001d053070 // Zm00001d043201 // Zm00001d010062 // Zm00001d027801 // Zm00001d023839 // Zm00001d033465 // Zm00001d018441 // Zm00001d031602 // Zm00001d017555 // Zm00001d035934 // …
GO:0032502	P	developmental process	178	359	16379	39324	0.0015	0.018	// Zm00001d043524 // Zm00001d053070 // Zm00001d040147 // Zm00001d043523 // Zm00001d026540 // Zm00001d011615 // Zm00001d037843 // Zm00001d003308 // Zm00001d050666 // Zm00001d043201 // Zm00001d051544 // Zm00001d010062 // Zm00001d027801 // Zm00001d023839 // Zm00001d012918 // Zm00001d033465 // Zm00001d018441 // Zm00001d017555 // Zm00001d035934 // Zm00001d022599 // Zm00001d052288 // Zm00001d022206 // …
GO:0043412	P	macromolecule modification	122	359	10581	39324	0.0019	0.022	// Zm00001d043524 // Zm00001d053070 // Zm00001d011615 // Zm00001d050666 // Zm00001d027801 // Zm00001d018441 // Zm00001d017555 // Zm00001d035934 // Zm00001d022599 // Zm00001d008815 // Zm00001d014756 // Zm00001d021447 // Zm00001d033665 // Zm00001d047673 // Zm00001d039638 // Zm00001d031485 // Zm00001d008221 // Zm00001d042346 // Zm00001d006237 // Zm00001d011108 // Zm00001d006066 // Zm00001d028796 // …
GO:0044260	P	cellular macromolecule metabolic process	260	359	25692	39324	0.0026	0.028	// Zm00001d043524 // Zm00001d003038 // Zm00001d023226 // Zm00001d040147 // Zm00001d052216 // Zm00001d023757 // Zm00001d003062 // Zm00001d052368 // Zm00001d037843 // Zm00001d003308 // Zm00001d050666 // Zm00001d053070 // Zm00001d021378 // Zm00001d010062 // Zm00001d027801 // Zm00001d023839 // Zm00001d012918 // Zm00001d002649 // Zm00001d043691 // Zm00001d018441 // Zm00001d031602 // Zm00001d017555 // …
GO:0040007	P	growth	31	359	2046	39324	0.0046	0.049	// Zm00001d047516 // Zm00001d043523 // Zm00001d017949 // Zm00001d021378 // Zm00001d043164 // Zm00001d013873 // Zm00001d044672 // Zm00001d039325 // Zm00001d022144 // Zm00001d021447 // Zm00001d031485 // Zm00001d031211 // Zm00001d045599 // Zm00001d010656 // Zm00001d029059 // Zm00001d008221 // Zm00001d012560 // Zm00001d011364 // Zm00001d049190 // Zm00001d048366 // Zm00001d028796 // Zm00001d025721 // …
GO:0006464	P	cellular protein modification process	102	359	8892	39324	0.0063	0.064	// Zm00001d043524 // Zm00001d053070 // Zm00001d011615 // Zm00001d050666 // Zm00001d027801 // Zm00001d018441 // Zm00001d017555 // Zm00001d035934 // Zm00001d022599 // Zm00001d008815 // Zm00001d014756 // Zm00001d021447 // Zm00001d033665 // Zm00001d047673 // Zm00001d039638 // Zm00001d031485 // Zm00001d008221 // Zm00001d006237 // Zm00001d011108 // Zm00001d006066 // Zm00001d028796 // Zm00001d053998 // …
GO:0010467	P	gene expression	145	359	13390	39324	0.0073	0.072	// Zm00001d043524 // Zm00001d003038 // Zm00001d023226 // Zm00001d040147 // Zm00001d026540 // Zm00001d011615 // Zm00001d053070 // Zm00001d043201 // Zm00001d027801 // Zm00001d002649 // Zm00001d018441 // Zm00001d017555 // Zm00001d022613 // Zm00001d022599 // Zm00001d052288 // Zm00001d008815 // Zm00001d033665 // Zm00001d039306 // Zm00001d039638 // Zm00001d031485 // Zm00001d016935 // Zm00001d011108 // …
GO:0048869	P	cellular developmental process	57	359	4685	39324	0.016	0.15	// Zm00001d033905 // Zm00001d050329 // Zm00001d043523 // Zm00001d048004 // Zm00001d016935 // Zm00001d031485 // Zm00001d046223 // Zm00001d041215 // Zm00001d010062 // Zm00001d023839 // Zm00001d042533 // Zm00001d013873 // Zm00001d033859 // Zm00001d041957 // Zm00001d025687 // Zm00001d047538 // Zm00001d006456 // Zm00001d005696 // Zm00001d003013 // Zm00001d022599 // Zm00001d044672 // Zm00001d047469 // …
GO:0016049	P	cell growth	21	359	1386	39324	0.018	0.17	// Zm00001d053588 // Zm00001d022144 // Zm00001d031211 // Zm00001d043523 // Zm00001d045599 // Zm00001d025721 // Zm00001d010656 // Zm00001d031913 // Zm00001d041957 // Zm00001d017043 // Zm00001d031485 // Zm00001d041215 // Zm00001d012560 // Zm00001d047538 // Zm00001d043164 // Zm00001d011364 // Zm00001d008221 // Zm00001d044672 // Zm00001d013873 // Zm00001d017949 // Zm00001d021378
GO:0043170	P	macromolecule metabolic process	271	359	27702	39324	0.02	0.18	// Zm00001d043524 // Zm00001d021378 // Zm00001d003038 // Zm00001d023226 // Zm00001d040147 // Zm00001d052216 // Zm00001d023757 // Zm00001d003062 // Zm00001d052368 // Zm00001d037843 // Zm00001d003308 // Zm00001d050666 // Zm00001d053070 // Zm00001d043201 // Zm00001d010062 // Zm00001d027801 // Zm00001d023839 // Zm00001d012918 // Zm00001d002649 // Zm00001d043691 // Zm00001d018441 // Zm00001d031602 // …
GO:0044249	P	cellular biosynthetic process	189	359	18699	39324	0.031	0.27	// Zm00001d043524 // Zm00001d023226 // Zm00001d040147 // Zm00001d026540 // Zm00001d015839 // Zm00001d003308 // Zm00001d050666 // Zm00001d053070 // Zm00001d027801 // Zm00001d012918 // Zm00001d002649 // Zm00001d018441 // Zm00001d017555 // Zm00001d022598 // Zm00001d022599 // Zm00001d052288 // Zm00001d046168 // Zm00001d008815 // Zm00001d014756 // Zm00001d033665 // Zm00001d039306 // Zm00001d039638 // …
GO:0009058	P	biosynthetic process	203	359	20332	39324	0.038	0.32	// Zm00001d043524 // Zm00001d023226 // Zm00001d040147 // Zm00001d026540 // Zm00001d015839 // Zm00001d003308 // Zm00001d050666 // Zm00001d053070 // Zm00001d027801 // Zm00001d023839 // Zm00001d012918 // Zm00001d026469 // Zm00001d018441 // Zm00001d031602 // Zm00001d017555 // Zm00001d022598 // Zm00001d022599 // Zm00001d052288 // Zm00001d046168 // Zm00001d008815 // Zm00001d014756 // Zm00001d033665 // …
GO:0044267	P	cellular protein metabolic process	129	359	12390	39324	0.042	0.35	// Zm00001d043524 // Zm00001d023226 // Zm00001d041215 // Zm00001d023757 // Zm00001d015839 // Zm00001d037843 // Zm00001d050666 // Zm00001d053070 // Zm00001d027801 // Zm00001d018441 // Zm00001d017555 // Zm00001d035934 // Zm00001d022599 // Zm00001d008815 // Zm00001d014756 // Zm00001d021447 // Zm00001d033665 // Zm00001d047673 // Zm00001d039638 // Zm00001d031485 // Zm00001d011615 // Zm00001d008221 // …
GO:0044238	P	primary metabolic process	303	359	33501	39324	0.69	1	// Zm00001d003380 // Zm00001d043524 // Zm00001d003038 // Zm00001d023226 // Zm00001d040147 // Zm00001d052216 // Zm00001d023757 // Zm00001d003062 // Zm00001d052368 // Zm00001d038047 // Zm00001d037843 // Zm00001d003308 // Zm00001d050666 // Zm00001d053070 // Zm00001d021378 // Zm00001d035934 // Zm00001d027801 // Zm00001d023839 // Zm00001d012918 // Zm00001d020851 // Zm00001d026469 // Zm00001d022594 // …
GO:0030154	P	cell differentiation	36	359	3301	39324	0.16	1	// Zm00001d033905 // Zm00001d048004 // Zm00001d016935 // Zm00001d041215 // Zm00001d042533 // Zm00001d013873 // Zm00001d033859 // Zm00001d041957 // Zm00001d025687 // Zm00001d005696 // Zm00001d022599 // Zm00001d044672 // Zm00001d047469 // Zm00001d047701 // Zm00001d034204 // Zm00001d020851 // Zm00001d039306 // Zm00001d022240 // Zm00001d039470 // Zm00001d031211 // Zm00001d045599 // Zm00001d020515 // …
GO:0009790	P	embryo development	19	359	1630	39324	0.17	1	// Zm00001d002599 // Zm00001d026540 // Zm00001d006066 // Zm00001d048366 // Zm00001d044745 // Zm00001d020515 // Zm00001d011615 // Zm00001d044672 // Zm00001d034278 // Zm00001d031485 // Zm00001d043201 // Zm00001d009596 // Zm00001d018976 // Zm00001d035051 // Zm00001d018432 // Zm00001d041780 // Zm00001d049190 // Zm00001d022144 // Zm00001d024128
GO:0007165	P	signal transduction	52	359	7006	39324	0.96	1	// Zm00001d003380 // Zm00001d046643 // Zm00001d023226 // Zm00001d026540 // Zm00001d048233 // Zm00001d028549 // Zm00001d050666 // Zm00001d000168 // Zm00001d019462 // Zm00001d042533 // Zm00001d053442 // Zm00001d002432 // Zm00001d002436 // Zm00001d031211 // Zm00001d005696 // Zm00001d022598 // Zm00001d022599 // Zm00001d044672 // Zm00001d033634 // Zm00001d008815 // Zm00001d020032 // Zm00001d047673 // …
GO:0008219	P	cell death	11	359	1410	39324	0.74	1	// Zm00001d022594 // Zm00001d032337 // Zm00001d039498 // Zm00001d005696 // Zm00001d003062 // Zm00001d043516 // Zm00001d050666 // Zm00001d008815 // Zm00001d021396 // Zm00001d004513 // Zm00001d053855
GO:0009719	P	response to endogenous stimulus	26	359	4462	39324	1	1	// Zm00001d003380 // Zm00001d038047 // Zm00001d011956 // Zm00001d026540 // Zm00001d048233 // Zm00001d050666 // Zm00001d044672 // Zm00001d013873 // Zm00001d002432 // Zm00001d052288 // Zm00001d008815 // Zm00001d039306 // Zm00001d043922 // Zm00001d031485 // Zm00001d043516 // Zm00001d052043 // Zm00001d016542 // Zm00001d039498 // Zm00001d032576 // Zm00001d034401 // Zm00001d031913 // Zm00001d034278 // …
GO:0042592	P	homeostatic process	15	359	2491	39324	0.97	1	// Zm00001d039638 // Zm00001d032337 // Zm00001d053070 // Zm00001d040622 // Zm00001d038579 // Zm00001d040040 // Zm00001d012973 // Zm00001d003308 // Zm00001d050666 // Zm00001d043201 // Zm00001d010818 // Zm00001d053855 // Zm00001d012274 // Zm00001d005812 // Zm00001d021610
GO:0065008	P	regulation of biological quality	43	359	4509	39324	0.41	1	// Zm00001d053070 // Zm00001d011956 // Zm00001d043523 // Zm00001d040040 // Zm00001d011615 // Zm00001d003308 // Zm00001d050666 // Zm00001d043201 // Zm00001d041215 // Zm00001d014016 // Zm00001d033634 // Zm00001d005812 // Zm00001d032337 // Zm00001d038579 // Zm00001d005696 // Zm00001d003013 // Zm00001d008815 // Zm00001d039325 // Zm00001d021447 // Zm00001d010818 // Zm00001d039638 // Zm00001d021610 // …
GO:0019725	P	cellular homeostasis	10	359	982	39324	0.41	1	// Zm00001d012973 // Zm00001d040622 // Zm00001d038579 // Zm00001d040040 // Zm00001d032337 // Zm00001d003308 // Zm00001d050666 // Zm00001d043201 // Zm00001d010818 // Zm00001d021610
GO:0006629	P	lipid metabolic process	33	359	4009	39324	0.76	1	// Zm00001d038047 // Zm00001d037468 // Zm00001d050666 // Zm00001d043489 // Zm00001d033999 // Zm00001d044202 // Zm00001d038579 // Zm00001d022594 // Zm00001d045529 // Zm00001d021583 // Zm00001d020238 // Zm00001d039325 // Zm00001d022144 // Zm00001d033665 // Zm00001d027421 // Zm00001d048233 // Zm00001d030101 // Zm00001d042346 // Zm00001d034832 // Zm00001d049583 // Zm00001d002426 // Zm00001d012274 // …
GO:0006810	P	transport	78	359	9455	39324	0.86	1	// Zm00001d003038 // Zm00001d021453 // Zm00001d052047 // Zm00001d010049 // Zm00001d040040 // Zm00001d003062 // Zm00001d015839 // Zm00001d038047 // Zm00001d013624 // Zm00001d037843 // Zm00001d050666 // Zm00001d023226 // Zm00001d043201 // Zm00001d053446 // Zm00001d042533 // Zm00001d038579 // Zm00001d017537 // Zm00001d040202 // Zm00001d033465 // Zm00001d051912 // Zm00001d018441 // Zm00001d031602 // …
GO:0006950	P	response to stress	100	359	12007	39324	0.88	1	// Zm00001d003380 // Zm00001d043524 // Zm00001d003038 // Zm00001d053070 // Zm00001d040147 // Zm00001d023757 // Zm00001d015839 // Zm00001d037843 // Zm00001d050666 // Zm00001d043201 // Zm00001d027801 // Zm00001d012918 // Zm00001d022594 // Zm00001d017555 // Zm00001d021447 // Zm00001d047673 // Zm00001d039638 // Zm00001d031485 // Zm00001d016935 // Zm00001d006237 // Zm00001d004513 // Zm00001d011108 // …
GO:0008152	P	metabolic process	337	359	36782	39324	0.45	1	// Zm00001d003380 // Zm00001d021378 // Zm00001d003038 // Zm00001d023226 // Zm00001d040147 // Zm00001d052216 // Zm00001d023757 // Zm00001d003062 // Zm00001d052368 // Zm00001d038047 // Zm00001d037843 // Zm00001d003308 // Zm00001d050666 // Zm00001d053070 // Zm00001d043201 // Zm00001d051544 // Zm00001d010062 // Zm00001d027801 // Zm00001d023839 // Zm00001d012918 // Zm00001d020851 // Zm00001d026469 // …
GO:0005975	P	carbohydrate metabolic process	45	359	4161	39324	0.13	1	// Zm00001d043524 // Zm00001d038047 // Zm00001d040147 // Zm00001d015977 // Zm00001d017949 // Zm00001d052368 // Zm00001d050666 // Zm00001d041215 // Zm00001d046910 // Zm00001d033025 // Zm00001d038579 // Zm00001d028229 // Zm00001d017555 // Zm00001d022206 // Zm00001d002599 // Zm00001d010818 // Zm00001d022144 // Zm00001d048076 // Zm00001d049684 // Zm00001d039471 // Zm00001d031211 // Zm00001d045599 // …
GO:0051234	P	establishment of localization	91	359	10218	39324	0.63	1	// Zm00001d003038 // Zm00001d023226 // Zm00001d043523 // Zm00001d015839 // Zm00001d037843 // Zm00001d050666 // Zm00001d043201 // Zm00001d033465 // Zm00001d018441 // Zm00001d017555 // Zm00001d022599 // Zm00001d020032 // Zm00001d021447 // Zm00001d047746 // Zm00001d052368 // Zm00001d012973 // Zm00001d006237 // Zm00001d030677 // Zm00001d004513 // Zm00001d024507 // Zm00001d006066 // Zm00001d028796 // …
GO:0009056	P	catabolic process	65	359	6365	39324	0.18	1	// Zm00001d002426 // Zm00001d038047 // Zm00001d032576 // Zm00001d040147 // Zm00001d040390 // Zm00001d018941 // Zm00001d027295 // Zm00001d017949 // Zm00001d012752 // Zm00001d023699 // Zm00001d028549 // Zm00001d050666 // Zm00001d043489 // Zm00001d053070 // Zm00001d041215 // Zm00001d023692 // Zm00001d038579 // Zm00001d019449 // Zm00001d040202 // Zm00001d022594 // Zm00001d021879 // Zm00001d019180 // …
GO:0051179	P	localization	112	359	12018	39324	0.42	1	// Zm00001d003038 // Zm00001d023226 // Zm00001d043523 // Zm00001d015839 // Zm00001d037843 // Zm00001d050666 // Zm00001d043201 // Zm00001d051544 // Zm00001d033465 // Zm00001d018441 // Zm00001d017555 // Zm00001d022599 // Zm00001d008815 // Zm00001d020032 // Zm00001d021447 // Zm00001d047746 // Zm00001d052368 // Zm00001d042346 // Zm00001d012973 // Zm00001d006237 // Zm00001d030677 // Zm00001d004513 // …
GO:0019748	P	secondary metabolic process	17	359	1706	39324	0.39	1	// Zm00001d009877 // Zm00001d031602 // Zm00001d032576 // Zm00001d031211 // Zm00001d021518 // Zm00001d038579 // Zm00001d048004 // Zm00001d045529 // Zm00001d037468 // Zm00001d050666 // Zm00001d041215 // Zm00001d020958 // Zm00001d004513 // Zm00001d002426 // Zm00001d012274 // Zm00001d018941 // Zm00001d022144
GO:0051704	P	multi-organism process	40	359	4833	39324	0.77	1	// Zm00001d053070 // Zm00001d011956 // Zm00001d052047 // Zm00001d048004 // Zm00001d004513 // Zm00001d015839 // Zm00001d035051 // Zm00001d050666 // Zm00001d043201 // Zm00001d051544 // Zm00001d042533 // Zm00001d038579 // Zm00001d006205 // Zm00001d025687 // Zm00001d035934 // Zm00001d047469 // Zm00001d021447 // Zm00001d018976 // Zm00001d039306 // Zm00001d022240 // Zm00001d048233 // Zm00001d011615 // …
GO:0009628	P	response to abiotic stimulus	50	359	5674	39324	0.63	1	// Zm00001d003380 // Zm00001d047516 // Zm00001d011956 // Zm00001d012560 // Zm00001d018941 // Zm00001d027295 // Zm00001d038579 // Zm00001d043164 // Zm00001d050666 // Zm00001d053070 // Zm00001d043201 // Zm00001d041215 // Zm00001d020958 // Zm00001d053446 // Zm00001d002436 // Zm00001d013873 // Zm00001d002432 // Zm00001d022594 // Zm00001d032565 // Zm00001d017555 // Zm00001d011256 // Zm00001d005812 // …
GO:0009607	P	response to biotic stimulus	27	359	3201	39324	0.69	1	// Zm00001d053070 // Zm00001d011956 // Zm00001d021447 // Zm00001d011615 // Zm00001d050666 // Zm00001d042533 // Zm00001d038579 // Zm00001d006205 // Zm00001d035051 // Zm00001d039306 // Zm00001d048233 // Zm00001d029059 // Zm00001d043516 // Zm00001d015485 // Zm00001d043661 // Zm00001d004513 // Zm00001d011364 // Zm00001d023699 // Zm00001d018751 // Zm00001d017043 // Zm00001d034278 // Zm00001d002599 // …
GO:0009605	P	response to external stimulus	39	359	4265	39324	0.52	1	// Zm00001d053070 // Zm00001d011956 // Zm00001d004513 // Zm00001d011615 // Zm00001d037468 // Zm00001d035051 // Zm00001d050666 // Zm00001d041215 // Zm00001d042533 // Zm00001d005812 // Zm00001d006205 // Zm00001d032565 // Zm00001d017043 // Zm00001d038579 // Zm00001d035934 // Zm00001d021447 // Zm00001d039306 // Zm00001d048233 // Zm00001d031211 // Zm00001d045599 // Zm00001d029059 // Zm00001d043516 // …
GO:0019538	P	protein metabolic process	137	359	13852	39324	0.14	1	// Zm00001d043524 // Zm00001d023226 // Zm00001d023757 // Zm00001d015839 // Zm00001d037843 // Zm00001d050666 // Zm00001d053070 // Zm00001d027801 // Zm00001d018441 // Zm00001d017555 // Zm00001d035934 // Zm00001d022599 // Zm00001d008815 // Zm00001d014756 // Zm00001d021447 // Zm00001d033665 // Zm00001d047673 // Zm00001d039638 // Zm00001d031485 // Zm00001d011615 // Zm00001d008221 // Zm00001d006237 // …
GO:0050896	P	response to stimulus	198	359	22704	39324	0.85	1	// Zm00001d003380 // Zm00001d043524 // Zm00001d003038 // Zm00001d023226 // Zm00001d040147 // Zm00001d023757 // Zm00001d026540 // Zm00001d015839 // Zm00001d037843 // Zm00001d050666 // Zm00001d053070 // Zm00001d043201 // Zm00001d027801 // Zm00001d012918 // Zm00001d002649 // Zm00001d022594 // Zm00001d012973 // Zm00001d017555 // Zm00001d022598 // Zm00001d022599 // Zm00001d052288 // Zm00001d033634 // …
GO:0044237	P	cellular metabolic process	313	359	34545	39324	0.68	1	// Zm00001d003380 // Zm00001d021378 // Zm00001d003038 // Zm00001d023226 // Zm00001d040147 // Zm00001d052216 // Zm00001d023757 // Zm00001d003062 // Zm00001d052368 // Zm00001d038047 // Zm00001d037843 // Zm00001d003308 // Zm00001d050666 // Zm00001d053070 // Zm00001d043201 // Zm00001d035934 // Zm00001d010062 // Zm00001d027801 // Zm00001d023839 // Zm00001d012918 // Zm00001d020851 // Zm00001d026469 // …
GO:0007154	P	cell communication	60	359	7931	39324	0.96	1	// Zm00001d003380 // Zm00001d046643 // Zm00001d023226 // Zm00001d011956 // Zm00001d003062 // Zm00001d048233 // Zm00001d037468 // Zm00001d028549 // Zm00001d050666 // Zm00001d031485 // Zm00001d053070 // Zm00001d000168 // Zm00001d019462 // Zm00001d042533 // Zm00001d053442 // Zm00001d002432 // Zm00001d002436 // Zm00001d031211 // Zm00001d005696 // Zm00001d022598 // Zm00001d022599 // Zm00001d044672 // …
GO:0009987	P	cellular process	358	359	39268	39324	0.91	1	// Zm00001d003380 // Zm00001d040147 // Zm00001d052368 // Zm00001d050666 // Zm00001d051544 // Zm00001d010062 // Zm00001d046168 // Zm00001d047746 // Zm00001d015839 // Zm00001d038961 // Zm00001d030677 // Zm00001d004513 // Zm00001d018624 // Zm00001d028840 // Zm00001d021433 // Zm00001d031074 // Zm00001d018141 // Zm00001d048104 // Zm00001d011956 // Zm00001d047512 // Zm00001d013624 // Zm00001d028195 // …
GO:0006412	P	translation	19	359	2568	39324	0.86	1	// Zm00001d027872 // Zm00001d001899 // Zm00001d011956 // Zm00001d053630 // Zm00001d034192 // Zm00001d046555 // Zm00001d044745 // Zm00001d053070 // Zm00001d017659 // Zm00001d023226 // Zm00001d013520 // Zm00001d052216 // Zm00001d053724 // Zm00001d035051 // Zm00001d040622 // Zm00001d029201 // Zm00001d033665 // Zm00001d027421 // Zm00001d039816
