# Supplementary material for: Using iRNA-seq analysis to predict gene expression regulatory level and activity in Zea mays tissues
Source: G3 (Bethesda). 2022 Apr 11;12(6):jkac086. doi: 10.1093/g3journal/jkac086 (PMC9157096; doi:10.1093/g3journal/jkac086)
Supplement: jkac086_File_S14 [file jkac086_file_s14.xlsx]

## Sheet: Primer Pairs for Use
Gene	F KM#	F Sequence	R KM #	R Sequence	Product Size (bp)
Zm00001d004348	KM2144	GTCGCTGATGGAATCAGTGGT	KM2145	GAAGGCGTACGTCGATGAGAA	106
Zm00001d020443	KM2152	TGGTTCCCTCCATTGCTGTAG	KM2153	GTGGCCAGATCACTGATGACA	118
Zm00001d009595	KM2156	CCTTGGCATCAAGGAAGATGA	KM2157	GCGTCAGGGAAAGAAGTAGGG	114
Zm00001d048592	KM2164	AATTGAAGCTCCGATCCATCC	KM2165	TTCAGTGACTCTGTCTCGTCGAT	146
Zm00001d024489	KM2160	CTGGCCCAGGACAGGATTC	KM2161	ACTAGAGAGCACCGCGCAAT	143
ubl1 (U6 snRNA)	KM2134	GAGTCTGCTTCCGTCTCTGGA	KM2135	AAGATGGGAGCGCAAGGAAT
ubiquitin conjugase	KM633		KM634
